# Supplementary material for: Transcriptional analysis in multiple barley varieties identifies signatures of waterlogging response
Source: Plant Direct. 2023 Aug 12;7(8):e518. doi: 10.1002/pld3.518 (PMC10422865; doi:10.1002/pld3.518)
Supplement: Supplementary file 2 — Table S3. Gene counts. [file PLD3-7-e518-s002.xlsx]

## Sheet: Supp_Table_1_Gene_counts_MorexV
Gene ID	Gene description	Gp_C_1	Gp_C_2	Gp_C_3	Gp_W_1	Gp_W_2	Gp_W_3	Inf_C_1	Inf_C_2	Inf_C_3	Inf_W_1	Inf_W_2	Inf_W_3	Pa_C_5	Pa_C_6	Pa_C_7	Pa_W_5	Pa_W_6	Pa_W_7	Pi_C_5	Pi_C_6	Pi_C_7	Pi_W_5	Pi_W_6	Pi_W_7	Reg_C_1	Reg_C_2	Reg_C_3	Reg_W_1	Reg_W_2	Reg_W_3
HORVU.MOREX.r3.1HG0000030	Serine/threonine-protein kinase ATM	90	55	69	64	39	66	37	43	56	48	40	37	54	56	64	54	67	57	64	31	50	68	63	59	50	43	68	49	32	39
HORVU.MOREX.r3.1HG0000040	Peroxisomal membrane protein PEX14	1630	1195	1508	1271	1060	1537	1010	868	1277	1152	1017	982	1245	1534	1340	1285	1348	1259	1176	1013	975	1057	1162	1013	941	825	1243	985	762	935
HORVU.MOREX.r3.1HG0000050	RING-finger ubiquitin ligase	507	352	400	399	355	417	218	268	375	326	287	282	323	345	288	312	336	315	188	146	190	191	187	209	265	246	389	287	238	321
HORVU.MOREX.r3.1HG0000060	Tripartite motif-containing protein 29	307	276	302	282	301	286	198	194	227	181	215	193	363	328	359	357	312	308	250	274	236	271	257	232	263	326	296	266	257	252
HORVU.MOREX.r3.1HG0000070	Nucleic acid-binding, OB-fold-like protein	3082	3381	3165	3229	3203	3526	2444	2519	3083	2814	2324	2680	3256	3206	3601	3170	3027	3238	2224	2917	3006	2490	2528	2476	2652	2339	2500	2985	2503	2612
HORVU.MOREX.r3.1HG0000080	Receptor-like kinase	628	629	545	692	602	583	490	370	450	338	392	425	582	608	566	470	526	515	590	543	661	370	528	540	544	408	439	444	392	456
HORVU.MOREX.r3.1HG0000090	Endoribonuclease E-like protein	267	263	267	275	324	286	185	210	162	192	196	172	330	205	197	306	224	207	228	212	217	240	239	231	193	221	212	220	205	197
HORVU.MOREX.r3.1HG0000110	Phospholipid-transporting ATPase	2055	1900	1741	2122	2590	2203	1986	1508	1592	2422	2431	2587	2581	2039	1926	2542	2731	2453	2557	2175	1595	2533	2413	2013	1726	1725	1839	1757	2351	2107
HORVU.MOREX.r3.1HG0000140	Glycosyltransferase-like KOBITO 1	291	266	267	309	265	260	264	226	277	331	297	245	310	324	326	331	306	301	223	260	279	266	254	313	261	265	292	328	293	317
HORVU.MOREX.r3.1HG0000210	Disease resistance protein (TIR-NBS-LRR class) family	3	3	4	3	4	3	6	4	4	5	3	3	8	4	8	4	6	7	17	9	7	18	9	6	3	6	7	5	3	5
HORVU.MOREX.r3.1HG0000130	Paired amphipathic helix protein Sin3	4246	3443	4468	3458	3858	3689	2798	2128	2883	3301	2814	2469	3178	3263	3145	3488	3562	3415	3355	3131	2472	3376	3103	3148	2656	2717	3208	2440	2735	2917
HORVU.MOREX.r3.1HG0000220	disease resistance protein (TIR-NBS-LRR class)	10	8	6	10	12	8	9	6	5	7	13	8	10	12	7	12	8	7	39	24	17	38	32	16	4	7	6	6	6	8
HORVU.MOREX.r3.1HG0000270	Albumin 1	2	0	0	0	0	0	0	0	0	0	0	0	0	5	2	0	0	0	0	0	0	0	0	0	3	2	5	3	2	2
HORVU.MOREX.r3.1HG0000250	disease resistance protein (TIR-NBS-LRR class)	9	7	5	7	6	4	4	7	7	7	10	9	46	26	28	49	31	34	39	30	15	29	17	10	7	7	8	7	16	3
HORVU.MOREX.r3.1HG0000230	Defensin-like (DEFL) family protein	0	0	0	0	0	0	0	0	0	0	0	0	0	0	0	0	0	0	0	0	0	0	0	0	0	0	0	0	0	0
HORVU.MOREX.r3.1HG0000240	Leucine-rich repeat receptor-like protein kinase family protein	200	108	116	166	235	122	68	68	68	110	139	114	44	41	55	86	72	56	38	65	20	89	76	25	72	110	98	96	292	122
HORVU.MOREX.r3.1HG0000350	SNF1-related protein kinase regulatory subunit beta-2	914	797	810	855	650	856	496	537	758	648	577	567	798	816	828	886	695	753	503	485	488	588	637	600	515	474	716	628	496	600
HORVU.MOREX.r3.1HG0000380	Pectin lyase-like superfamily protein	122	261	270	324	187	210	276	282	362	218	256	453	809	626	828	823	531	716	613	292	533	365	190	343	439	556	482	510	352	411
HORVU.MOREX.r3.1HG0000390	Jasmonate-induced protein	123	206	193	194	146	176	143	136	195	120	92	170	223	234	317	209	200	254	331	213	338	184	144	203	237	157	130	142	132	138
HORVU.MOREX.r3.1HG0000410	Jasmonate induced protein	39	28	45	64	17	38	16	16	32	10	18	49	38	33	39	49	23	36	62	22	42	34	26	19	18	37	31	21	11	24
HORVU.MOREX.r3.1HG0000420	Pectin lyase-like superfamily protein	111	218	219	232	148	145	134	142	207	128	117	206	405	309	411	426	256	365	383	178	288	199	114	191	244	244	240	225	166	208
HORVU.MOREX.r3.1HG0000430	Jasmonate-induced protein	133	204	233	194	164	163	127	125	166	125	82	160	205	235	280	212	196	242	309	187	333	180	152	181	212	159	154	152	117	139
HORVU.MOREX.r3.1HG0000450	Jasmonate induced protein	31	38	42	46	20	33	14	18	13	7	5	48	35	22	20	39	23	20	58	25	30	33	26	25	12	26	29	22	10	18
HORVU.MOREX.r3.1HG0000460	Pectin lyase-like superfamily protein	87	186	195	212	102	139	70	90	118	72	49	127	259	198	271	263	153	219	233	119	173	131	50	116	127	157	152	124	100	120
HORVU.MOREX.r3.1HG0000470	Jasmonate induced protein	651	772	824	1038	930	712	695	627	782	632	666	816	1085	997	1136	1293	1080	1190	1395	940	1292	1069	857	1016	718	643	615	622	470	583
HORVU.MOREX.r3.1HG0000480	Jasmonate-induced protein	198	307	352	343	242	276	198	205	283	193	171	241	356	379	435	337	311	359	475	292	448	300	250	303	362	231	220	273	213	204
HORVU.MOREX.r3.1HG0000520	Disease resistance protein RPM1	0	6	0	0	3	0	8	4	5	5	4	3	13	6	8	4	6	8	201	155	131	203	108	94	10	3	0	6	6	4
HORVU.MOREX.r3.1HG0000530	F-box protein-like	8	7	3	10	3	6	6	8	7	5	6	10	8	6	10	7	8	5	3	8	6	4	6	11	5	4	6	12	8	9
HORVU.MOREX.r3.1HG0000540	Protein kinase family protein	21	12	12	17	34	13	12	13	12	9	7	13	26	10	7	21	12	12	9	3	2	14	11	2	17	38	21	14	23	17
HORVU.MOREX.r3.1HG0000590	TSK-associating protein 1	0	3	0	6	3	5	0	0	0	0	0	0	0	0	0	0	0	0	3	0	5	0	0	6	0	0	0	0	0	0
HORVU.MOREX.r3.1HG0000580	Leucine-rich repeat receptor-like protein kinase family protein, putative	59	51	20	55	68	31	8	3	0	18	9	22	3	4	0	2	5	0	0	0	0	0	0	0	2	2	0	0	0	4
HORVU.MOREX.r3.1HG0000600	Receptor protein kinase, putative	14	17	14	14	18	16	27	33	27	50	49	144	0	0	0	0	16	4	12	6	5	15	10	7	0	0	7	0	0	0
HORVU.MOREX.r3.1HG0000610	Charged multivesicular body protein 5	837	731	702	782	998	819	704	590	696	779	790	981	608	643	622	616	753	634	850	768	681	914	836	736	475	488	646	570	622	671
HORVU.MOREX.r3.1HG0000620	Mei2-like protein	2253	1747	2002	1733	1905	1941	1570	1237	1697	1694	1513	1626	1409	1685	1375	1505	1766	1570	1633	1335	1254	1440	1495	1265	1538	1372	1856	1390	1430	1473
HORVU.MOREX.r3.1HG0000630	RING-finger E3 ubiquitin ligase, putative	2277	2157	2286	1945	1768	1799	1949	2059	1603	1116	1428	1202	1833	1188	1857	1226	943	1131	1615	1554	1624	1051	1167	1167	1729	2025	1660	1242	1286	1143
HORVU.MOREX.r3.1HG0000660	Transcription initiation factor TFIID subunit 6	638	582	626	647	636	611	443	419	641	624	502	462	572	569	569	678	642	561	518	472	456	658	683	786	488	432	541	528	478	508
HORVU.MOREX.r3.1HG0000680	APOLLO	22	23	21	21	30	33	26	18	17	20	22	23	26	26	22	21	24	37	29	34	39	32	26	22	20	13	23	17	16	16
HORVU.MOREX.r3.1HG0000670	translocase subunit seca	650	652	592	700	506	698	342	363	413	223	282	297	483	428	416	377	328	341	444	352	436	304	357	369	295	249	295	277	192	281
HORVU.MOREX.r3.1HG0000720	Receptor protein kinase, putative	13	13	5	16	22	6	10	11	9	48	25	61	0	2	0	2	3	2	21	4	7	21	21	6	0	0	3	0	0	0
HORVU.MOREX.r3.1HG0000690	Receptor protein kinase, putative	12	30	16	29	17	10	52	48	55	100	118	280	8	0	0	11	38	0	7	0	0	4	3	2	4	10	9	4	13	6
HORVU.MOREX.r3.1HG0000730	Receptor protein kinase, putative	126	65	73	106	79	100	12	17	14	35	30	64	3	0	0	0	8	0	5	0	0	4	2	3	17	36	36	17	28	24
HORVU.MOREX.r3.1HG0000850	Peptidyl-prolyl cis-trans isomerase	1047	1357	1294	1219	1089	1115	839	854	910	672	702	695	1324	1169	1397	1102	1100	1201	1043	1370	1430	1072	1086	1081	1032	932	750	854	944	786
HORVU.MOREX.r3.1HG0000880	transmembrane protein, putative (DUF 3339)	208	193	235	319	306	302	114	127	114	146	113	105	219	164	141	181	164	189	178	180	222	231	177	224	204	150	184	273	207	176
HORVU.MOREX.r3.1HG0000990	Pm3-like disease resistance protein	15	10	18	16	23	23	59	67	62	115	88	79	95	64	69	97	97	87	78	78	104	82	71	78	18	26	24	20	32	28
HORVU.MOREX.r3.1HG0001020	Pm3-like disease resistance protein	3	2	0	4	6	0	17	12	20	14	9	12	11	11	8	16	6	10	3	4	2	4	2	5	5	5	5	2	7	9
HORVU.MOREX.r3.1HG0001010	Pm3-like disease resistance protein	45	21	27	19	40	34	45	43	40	70	37	52	90	80	102	115	122	93	68	78	70	68	54	90	25	25	29	25	44	33
HORVU.MOREX.r3.1HG0001050	Dirigent protein	70	78	71	78	125	47	736	320	485	663	532	458	120	305	238	154	197	258	206	117	69	152	122	26	177	87	207	44	706	48
HORVU.MOREX.r3.1HG0001030	Pm3-like disease resistance protein	20	11	21	33	20	17	25	24	17	32	25	30	35	26	40	46	39	35	31	26	40	29	18	39	15	25	17	20	23	23
HORVU.MOREX.r3.1HG0000950	Glucan 1,3-beta-glucosidase	6934	4704	3099	6963	10753	7434	6779	3508	6691	9866	12052	17402	1743	3058	2048	4183	6994	5625	4216	7455	5320	10621	9587	7062	4920	2781	4030	8361	13838	11610
HORVU.MOREX.r3.1HG0001120	MICOS complex subunit Mic25	301	395	346	393	425	350	342	356	412	350	344	337	467	437	583	398	385	395	366	620	570	457	452	497	381	346	240	318	357	265
HORVU.MOREX.r3.1HG0001140	Protein DJ-1	84	55	86	58	57	92	54	33	67	47	53	42	41	26	30	26	20	24	37	40	38	43	52	35	34	36	65	37	29	49
HORVU.MOREX.r3.1HG0001130	Ankyrin repeat family protein	646	594	637	644	707	651	535	482	535	559	511	414	726	620	641	666	592	608	758	738	754	788	875	927	563	552	577	541	557	528
HORVU.MOREX.r3.1HG0001150	Protein DJ-1	36	23	28	21	19	38	47	38	63	37	39	36	61	41	28	41	37	36	68	53	49	68	75	51	36	37	64	26	28	42
HORVU.MOREX.r3.1HG0001180	Leucine-rich repeat protein kinase family protein	106	97	73	63	78	135	433	180	669	448	605	416	264	373	181	317	254	359	183	158	80	302	235	31	171	58	89	140	129	168
HORVU.MOREX.r3.1HG0001190	Dirigent protein	24	24	21	7	9	22	21	4	39	16	13	15	0	5	3	0	0	5	12	0	0	0	4	0	25	0	12	0	14	19
HORVU.MOREX.r3.1HG0001210	Dirigent protein	95	79	56	27	37	99	103	14	129	65	59	48	23	14	0	0	0	12	6	0	2	2	0	0	115	0	33	43	36	59
HORVU.MOREX.r3.1HG0001280	Receptor-like protein kinase, putative,expressed	0	0	0	0	0	0	0	7	0	0	0	0	0	0	0	0	0	0	0	0	0	0	0	0	0	0	10	0	0	3
HORVU.MOREX.r3.1HG0001350	transmembrane protein, putative (DUF247)	37	41	37	57	47	36	69	73	83	66	66	52	68	60	73	56	69	67	69	59	87	106	68	112	55	42	30	60	34	34
HORVU.MOREX.r3.1HG0001400	Transmembrane protein, putative (DUF247)	72	111	95	95	147	82	237	273	295	261	238	175	186	135	226	186	177	160	149	125	145	224	146	208	149	127	111	152	107	104
HORVU.MOREX.r3.1HG0001410	Transmembrane protein, putative (DUF247)	198	369	330	287	308	235	888	1012	875	426	626	425	590	467	722	429	395	445	1094	1728	1725	1192	1238	1202	785	806	385	544	405	406
HORVU.MOREX.r3.1HG0001450	Transmembrane protein, putative (DUF247)	42	68	36	52	69	52	106	128	137	123	105	82	101	94	121	97	91	85	110	113	122	176	131	201	68	64	54	73	42	48
HORVU.MOREX.r3.1HG0001460	Transmembrane protein, putative (DUF247)	104	215	175	166	173	133	807	902	759	388	552	382	488	386	581	365	352	368	562	874	873	620	627	633	358	413	179	278	186	193
HORVU.MOREX.r3.1HG0001480	Multidrug resistance protein MdtB	10	14	8	10	16	10	0	0	0	1	0	1	1	6	1	2	4	4	1	3	6	1	3	0	31	25	12	26	28	22
HORVU.MOREX.r3.1HG0001470	Pm3-like disease resistance protein	46	48	54	56	75	52	15	16	20	31	24	19	35	40	49	45	43	36	53	60	74	54	41	84	65	66	78	74	75	61
HORVU.MOREX.r3.1HG0001530	transmembrane protein, putative (DUF594)	6	5	9	6	7	9	5	4	3	7	4	5	5	4	3	5	3	4	5	3	9	4	4	2	6	3	4	2	3	6
HORVU.MOREX.r3.1HG0001510	NBS-LRR-like resistance protein	59	98	108	84	100	84	54	57	52	64	55	78	74	70	114	69	116	81	183	270	139	262	294	92	329	336	288	283	301	355
HORVU.MOREX.r3.1HG0001910	Disease resistance protein (NBS-LRR class) family	15	12	17	11	20	18	18	13	12	13	8	12	14	15	10	12	13	13	42	67	14	61	56	12	75	79	60	59	56	76
HORVU.MOREX.r3.1HG0001930	transmembrane protein, putative (DUF247)	3	8	4	3	8	7	1	2	4	1	1	1	13	17	19	5	10	10	15	17	10	8	8	2	12	12	7	7	7	5
HORVU.MOREX.r3.1HG0001920	transmembrane protein, putative (DUF247)	36	52	36	23	52	32	0	0	0	0	0	0	61	77	71	15	32	58	43	94	56	52	51	8	76	37	26	21	27	20
HORVU.MOREX.r3.1HG0001940	transmembrane protein, putative (DUF247)	24	51	41	27	48	33	0	0	1	0	0	0	49	83	70	18	29	37	57	89	55	42	52	13	79	32	31	28	24	16
HORVU.MOREX.r3.1HG0001950	transmembrane protein, putative (DUF247)	2	7	6	2	7	8	0	0	2	1	0	0	16	13	30	6	7	11	16	13	18	6	7	1	14	10	5	5	5	4
HORVU.MOREX.r3.1HG0001980	transmembrane protein, putative (DUF247)	76	190	135	96	129	172	5	4	2	2	0	4	277	232	366	107	93	173	202	236	227	114	136	29	220	146	54	82	82	67
HORVU.MOREX.r3.1HG0002020	O-methyltransferase-like protein	0	6	0	0	3	0	16	8	17	5	15	15	49	125	68	16	77	44	131	40	43	17	30	12	93	75	111	13	29	24
HORVU.MOREX.r3.1HG0001990	DUF247 domain protein	81	138	103	55	113	99	84	52	78	44	50	56	137	173	197	77	104	158	164	190	157	121	154	49	154	100	70	94	80	62
HORVU.MOREX.r3.1HG0002040	Glutathione S-transferase	59	28	40	59	46	43	9	12	4	23	15	11	64	81	53	124	55	30	61	37	38	102	65	45	22	20	41	34	45	29
HORVU.MOREX.r3.1HG0002080	Serine/threonine-protein kinase	3	3	1	2	3	2	8	10	7	16	15	16	6	3	5	11	28	13	15	10	8	12	15	18	4	19	17	13	15	25
HORVU.MOREX.r3.1HG0002130	RNA binding protein	496	416	531	554	347	497	265	283	405	357	323	280	411	432	439	440	445	457	378	365	397	432	393	502	283	288	384	378	285	317
HORVU.MOREX.r3.1HG0002220	ATP-dependent RNA helicase mrh4, mitochondrial	3	4	1	1	1	3	2	5	6	4	1	2	3	5	3	6	2	1	3	3	3	1	3	2	4	2	5	4	2	2
HORVU.MOREX.r3.1HG0002260	12-oxophytodienoate reductase-like protein	53	64	45	32	52	30	58	68	39	9	21	20	81	55	123	53	29	27	90	67	65	46	61	24	77	59	79	34	36	31
HORVU.MOREX.r3.1HG0002160	Phosphatidate cytidylyltransferase	817	627	657	702	721	692	605	606	696	663	524	586	587	608	601	655	649	554	526	456	485	537	468	502	512	586	784	624	568	582
HORVU.MOREX.r3.1HG0002280	12-oxophytodienoate reductase-like protein	1074	990	742	683	1008	814	855	1229	933	401	777	523	1485	1117	1789	784	495	654	1324	1246	977	791	822	406	1239	890	1351	489	469	558
HORVU.MOREX.r3.1HG0002320	Ras-related protein, expressed	597	686	602	574	531	650	450	403	473	322	429	483	776	755	741	538	556	595	706	898	947	663	786	634	503	434	321	390	469	337
HORVU.MOREX.r3.1HG0002330	Ras-like protein	1032	1070	886	1051	1162	1015	1008	852	925	848	904	1105	893	1040	890	996	891	866	917	987	1082	1001	851	885	782	797	899	799	741	772
HORVU.MOREX.r3.1HG0002350	Chaperone protein dnaJ	0	0	0	0	0	0	0	0	0	0	0	0	0	0	0	0	0	0	0	0	0	0	0	0	0	0	0	0	0	0
HORVU.MOREX.r3.1HG0002340	Tubulin-specific chaperone cofactor E-like protein	626	518	672	596	583	602	533	480	609	653	544	529	560	650	667	756	0	0	437	501	490	546	586	607	552	531	638	606	547	619
HORVU.MOREX.r3.1HG0002380	12-oxophytodienoate reductase-like protein	190	318	223	202	221	238	323	244	352	159	316	255	439	643	598	382	400	415	38	32	31	22	22	16	38	20	30	11	14	15
HORVU.MOREX.r3.1HG0002410	Serine/threonine-protein kinase	2	2	2	8	9	4	2	7	2	18	9	7	19	7	10	16	19	14	8	2	13	19	32	22	15	33	18	29	25	30
HORVU.MOREX.r3.1HG0002440	Serine/threonine-protein kinase	0	0	0	0	2	0	0	0	0	0	6	3	3	3	0	6	5	6	2	0	6	4	7	5	0	3	0	0	3	0
HORVU.MOREX.r3.1HG0002470	Defensin	31	35	19	30	43	33	32	59	27	64	62	24	93	44	23	81	29	49	40	16	29	57	52	71	59	165	125	196	78	121
HORVU.MOREX.r3.1HG0002450	Arginine decarboxylase	203	223	413	75	46	101	597	366	334	69	92	299	1056	612	458	106	49	72	847	152	218	15	47	68	340	678	624	100	30	47
HORVU.MOREX.r3.1HG0002530	Defensin	0	0	2	0	0	0	0	0	0	0	0	0	0	0	0	0	0	0	0	0	0	0	0	0	0	0	0	5	0	0
HORVU.MOREX.r3.1HG0002520	Glutathione s-transferase	30	43	19	23	125	22	48	69	23	77	181	47	56	88	47	258	87	38	55	29	0	193	57	9	20	42	37	31	133	29
HORVU.MOREX.r3.1HG0002560	U-box domain-containing protein 1	253	201	183	220	254	218	120	110	181	147	118	152	216	293	251	282	283	256	132	142	139	172	192	192	145	103	196	172	141	190
HORVU.MOREX.r3.1HG0002570	GDSL esterase/lipase	72	51	52	28	50	52	87	35	73	21	38	30	50	85	22	16	0	34	125	73	41	47	67	0	69	19	25	21	26	25
HORVU.MOREX.r3.1HG0002580	GDSL esterase/lipase	48	55	40	19	48	75	350	155	317	152	220	195	130	171	85	57	60	122	177	116	52	103	79	4	44	10	24	19	18	30
HORVU.MOREX.r3.1HG0002510	Methionine S-methyltransferase	5872	5895	5811	6135	6186	6271	6631	4898	5128	4891	4534	6484	6547	5826	6163	4950	5669	5980	6717	5582	5484	4490	5096	4060	7821	7527	4921	4877	5501	5021
HORVU.MOREX.r3.1HG0002590	Serine/threonine-protein kinase 19	313	240	256	286	290	283	215	206	340	321	330	338	260	301	220	306	317	241	173	174	142	190	161	195	142	158	244	228	186	219
HORVU.MOREX.r3.1HG0002640	F-box protein	9	9	12	9	1	8	5	5	6	8	5	4	73	65	53	56	68	49	13	5	7	10	10	8	6	10	6	8	7	5
HORVU.MOREX.r3.1HG0002630	Formin-like protein	183	248	238	327	180	259	157	170	156	133	167	131	337	241	355	414	295	348	166	208	199	252	295	443	157	186	150	227	244	170
HORVU.MOREX.r3.1HG0002660	Transforming growth factor-beta receptor-associated protein 1	603	551	591	629	579	617	650	537	633	633	554	529	660	609	639	624	617	600	637	620	600	616	568	562	581	576	562	490	520	584
HORVU.MOREX.r3.1HG0002680	Serine/threonine-protein kinase	0	3	0	0	0	0	2	3	2	0	3	3	5	4	3	0	0	3	3	0	0	0	3	0	0	3	0	2	3	0
HORVU.MOREX.r3.1HG0002690	Serine/threonine-protein kinase	1	2	1	0	1	1	3	3	5	0	1	1	9	3	0	4	2	0	4	0	0	4	2	0	1	2	1	1	0	2
HORVU.MOREX.r3.1HG0002810	Dirigent protein	3	13	7	0	6	0	217	73	139	263	326	135	40	36	120	57	36	35	382	100	108	136	61	10	4	5	0	0	21	0
HORVU.MOREX.r3.1HG0002820	Dirigent protein	21	35	26	14	27	0	0	0	0	0	0	0	0	0	0	0	0	0	8	0	0	0	0	0	13	15	11	0	42	3
HORVU.MOREX.r3.1HG0002800	Powdery mildew resistance protein Pm3	14	8	10	13	13	9	9	12	3	10	10	8	5	11	10	14	8	10	96	143	93	79	98	129	14	15	6	10	8	12
HORVU.MOREX.r3.1HG0002830	Receptor-like kinase	22	23	25	23	21	19	0	0	4	0	0	0	12	14	16	30	14	14	12	4	21	14	4	18	0	0	0	0	0	0
HORVU.MOREX.r3.1HG0002840	Receptor-like kinase protein	7	0	0	0	11	4	0	0	0	0	2	2	0	0	5	17	3	0	4	0	5	6	0	3	0	0	0	0	0	0
HORVU.MOREX.r3.1HG0002670	Leucine-rich repeat receptor-like protein kinase family protein	14087	15424	5967	17395	13391	7888	2520	2071	5721	2684	2628	5254	4843	11822	5582	4189	10190	7495	5696	11061	12216	4323	15647	13326	7845	3618	12461	8127	3381	8159
HORVU.MOREX.r3.1HG0002860	transmembrane protein, putative (DUF594)	21	22	24	18	19	21	15	11	15	14	15	15	16	14	12	21	12	10	13	15	10	16	17	12	18	18	22	15	23	20
HORVU.MOREX.r3.1HG0002870	Zinc finger family protein	1296	1077	1327	1205	890	1187	627	623	812	813	745	633	886	839	924	1104	963	893	674	556	657	804	792	1203	557	550	780	788	603	699
HORVU.MOREX.r3.1HG0002880	V-type proton ATPase proteolipid subunit	1687	2036	1823	1802	1616	1729	1811	1663	1867	1366	1490	1699	2192	2211	2339	1732	1754	2125	1903	2255	2593	1915	1892	2082	1655	1416	1351	1542	1354	1256
HORVU.MOREX.r3.1HG0002910	Receptor kinase	6	6	5	3	6	0	2	2	0	0	0	2	5	0	3	0	0	0	0	2	0	7	4	3	2	3	0	0	2	3
HORVU.MOREX.r3.1HG0002920	Receptor-like kinase	7	6	6	9	8	4	0	0	0	0	0	0	5	0	0	0	0	0	0	0	0	4	0	0	2	0	3	3	0	0
HORVU.MOREX.r3.1HG0002890	Nuclear inhibitor of protein phosphatase 1	408	385	382	356	412	364	200	193	255	298	245	210	282	357	356	401	391	371	281	247	260	308	338	349	323	303	360	329	278	328
HORVU.MOREX.r3.1HG0002940	disease resistance family protein / LRR family protein	34	25	23	30	42	40	3	0	1	1	2	1	41	57	38	40	41	30	32	22	26	30	21	26	20	16	37	10	23	25
HORVU.MOREX.r3.1HG0002950	NBS-LRR disease resistance protein	21	8	16	8	16	13	0	0	0	0	0	0	25	17	15	20	13	13	18	11	6	13	13	7	13	13	13	5	13	12
HORVU.MOREX.r3.1HG0002960	NBS-LRR disease resistance protein, putative, expressed	2	3	4	0	2	0	2	0	4	0	2	4	0	0	0	0	0	0	3	2	0	3	4	0	5	3	4	0	2	0
HORVU.MOREX.r3.1HG0002990	Receptor-like kinase	0	0	6	0	0	3	0	0	0	0	0	0	0	0	0	0	0	3	0	0	0	0	3	0	0	0	0	0	0	0
HORVU.MOREX.r3.1HG0003000	disease resistance family protein / LRR family protein	42	31	39	28	41	33	1	1	0	2	0	1	47	43	42	39	37	30	38	26	25	29	24	24	10	16	29	17	19	31
HORVU.MOREX.r3.1HG0003010	NBS-LRR disease resistance protein	22	13	18	11	25	10	1	0	0	1	0	1	24	19	8	14	16	14	19	21	9	13	13	10	7	8	9	7	11	11
HORVU.MOREX.r3.1HG0003040	Receptor-like kinase	0	0	0	0	0	0	0	0	0	0	0	0	0	0	0	0	2	0	0	0	0	0	0	0	0	0	0	0	1	0
HORVU.MOREX.r3.1HG0003050	UDP-glycosyltransferase	1	2	4	0	3	1	12	3	7	2	4	8	2	0	4	1	1	0	1	1	0	1	2	0	10	4	5	1	5	4
HORVU.MOREX.r3.1HG0003060	Holliday junction ATP-dependent DNA helicase RuvB	0	0	0	0	0	0	0	0	0	0	0	0	0	0	0	0	0	0	0	0	0	0	0	0	0	0	0	0	0	0
HORVU.MOREX.r3.1HG0003070	Disease resistance protein RPM1	3	2	2	2	1	4	5	3	4	5	5	7	9	12	6	11	7	5	3	3	2	2	2	2	1	3	3	2	4	4
HORVU.MOREX.r3.1HG0003090	Thionin-2.2	2945	3456	4278	1474	1588	2964	1565	1254	3986	1253	837	899	8668	8641	9286	6064	3901	5115	4346	1389	3003	2106	1481	1295	4644	3716	3451	2268	1079	2053
HORVU.MOREX.r3.1HG0003100	Branched-chain-amino-acid aminotransferase	0	0	0	0	0	0	0	0	0	0	0	0	0	0	0	0	0	0	0	0	0	0	0	0	0	0	0	0	0	0
HORVU.MOREX.r3.1HG0003110	WAT1-related protein	0	0	0	0	0	0	0	0	0	0	0	0	0	0	0	0	0	0	15	0	0	0	0	0	0	0	0	0	6	0
HORVU.MOREX.r3.1HG0003130	Regulator of chromosome condensation (RCC1) family with FYVE zinc finger domain-containing protein	399	495	456	456	552	427	457	381	430	337	376	343	457	465	470	433	447	440	438	524	464	494	516	456	460	489	410	535	476	429
HORVU.MOREX.r3.1HG0003140	Actin	5574	6430	6092	6279	7695	5352	6532	5716	6890	6472	7054	6554	6179	7621	7169	7239	7720	7174	5563	7118	6637	6802	6758	6272	7180	6692	6203	6943	7134	6739
HORVU.MOREX.r3.1HG0003170	Aldolase-type TIM barrel family protein	0	0	0	0	0	0	0	0	0	0	0	0	0	0	0	0	0	0	0	0	0	0	0	0	0	0	0	0	0	0
HORVU.MOREX.r3.1HG0003150	Chaperone protein DnaJ	259	308	267	352	318	281	165	204	221	222	201	191	102	90	123	139	126	136	145	196	160	198	237	182	180	209	214	242	220	219
HORVU.MOREX.r3.1HG0003160	Phosphoinositide phosphatase family protein	18	17	0	0	0	0	0	0	17	0	0	0	17	25	18	0	12	17	41	0	12	0	18	0	21	22	17	0	15	15
HORVU.MOREX.r3.1HG0003180	NBS-LRR-like resistance protein	2	0	1	1	2	0	0	1	2	1	2	5	1	1	1	0	0	0	2	0	0	1	1	2	1	1	4	0	2	2
HORVU.MOREX.r3.1HG0003200	Disease resistance protein RPM1	239	194	190	169	205	167	120	94	102	91	103	110	193	194	191	135	172	176	1	1	1	0	0	0	2	2	2	0	2	2
HORVU.MOREX.r3.1HG0003220	NBS-LRR-like resistance protein	5	5	5	5	5	2	11	7	8	8	8	10	2	2	2	5	2	4	15	26	26	10	21	26	30	31	24	25	20	33
HORVU.MOREX.r3.1HG0003230	Disease resistance protein RPM1	12	13	15	5	9	11	9	5	5	5	5	9	19	6	13	11	6	9	0	0	0	0	0	0	0	0	0	0	0	0
HORVU.MOREX.r3.1HG0003210	Disease resistance protein RPM1	168	143	147	93	151	136	146	84	66	105	97	80	171	125	122	117	147	130	42	50	50	48	54	50	82	85	54	74	60	67
HORVU.MOREX.r3.1HG0003270	Core-2/I-branching beta-1,6-N-acetylglucosaminyltransferase family protein	16	20	24	34	31	15	4	4	0	0	0	2	19	15	20	15	15	9	109	61	161	53	61	158	28	26	15	28	28	26
HORVU.MOREX.r3.1HG0003260	Disease resistance protein RPM1	19	15	19	23	27	19	24	14	13	21	19	25	17	13	9	0	12	7	56	46	48	36	43	50	75	77	47	60	61	71
HORVU.MOREX.r3.1HG0003280	disease resistance protein (TIR-NBS-LRR class)	21	17	14	18	13	26	19	20	16	15	10	24	113	113	98	76	89	86	33	31	32	17	14	21	26	15	41	28	22	36
HORVU.MOREX.r3.1HG0003290	Spectrin beta chain, brain 3	291	198	217	163	222	214	202	144	194	220	196	342	182	160	153	176	235	175	325	143	192	232	218	180	150	156	199	161	165	186
HORVU.MOREX.r3.1HG0003310	Pentatricopeptide repeat-containing protein	18	29	21	30	26	28	23	33	23	20	30	22	35	19	30	30	19	32	47	40	35	47	40	42	36	33	18	33	25	23
HORVU.MOREX.r3.1HG0003300	Late embryogenesis abundant protein	868	957	992	1230	800	1101	474	607	577	416	657	434	1032	1028	1126	1203	996	1232	1618	1042	1181	1006	1226	1541	941	607	611	720	515	641
HORVU.MOREX.r3.1HG0003390	Disease resistance protein (TIR-NBS-LRR class), putative	2	0	0	3	4	4	5	3	0	0	2	4	13	15	10	6	13	11	8	0	3	3	3	7	4	4	3	3	4	0
HORVU.MOREX.r3.1HG0003410	TIR-NBS-LRR class disease resistance protein	18	5	8	12	9	15	12	12	12	14	14	18	34	40	39	33	26	38	26	10	26	10	0	17	6	5	6	3	5	6
HORVU.MOREX.r3.1HG0003430	TBC1 domain family member	450	382	432	448	545	448	603	497	560	482	616	603	417	467	417	422	447	411	553	489	338	477	494	310	563	557	597	497	529	565
HORVU.MOREX.r3.1HG0003610	myosin 2	194	177	194	221	198	191	104	129	117	116	100	111	145	132	101	143	121	116	125	190	130	183	207	139	151	119	137	169	162	141
HORVU.MOREX.r3.1HG0003620	Protein ZINC INDUCED FACILITATOR-LIKE 1	349	273	262	347	360	261	864	781	901	1122	934	1151	176	227	159	247	226	215	465	461	417	467	331	537	386	433	426	422	448	428
HORVU.MOREX.r3.1HG0003630	transmembrane protein, putative (DUF594)	88	62	54	52	109	62	49	19	38	33	37	53	58	57	39	65	68	85	79	52	15	93	82	5	85	64	82	62	65	84
HORVU.MOREX.r3.1HG0003650	transmembrane protein, putative (DUF594)	286	153	168	129	227	248	204	121	239	212	258	252	295	452	230	351	322	480	381	228	117	396	312	88	225	160	259	174	204	253
HORVU.MOREX.r3.1HG0003690	ABC transporter ATP-binding protein	1615	1649	1684	1572	2035	1635	1886	1390	1566	1484	1576	1738	2013	1954	2103	1901	1942	1925	1983	2010	1797	1627	1588	1297	1727	1603	1299	1240	1490	1520
HORVU.MOREX.r3.1HG0003710	cDNA clone:J013058P10, full insert sequence	179	196	172	230	177	171	136	136	145	118	129	133	145	113	113	134	118	123	123	171	132	163	173	138	114	130	109	120	161	153
HORVU.MOREX.r3.1HG0003720	cDNA clone:J013058P10, full insert sequence	3	0	0	2	2	0	0	0	0	0	0	0	6	5	3	5	4	7	3	5	2	6	4	2	4	0	6	5	0	7
HORVU.MOREX.r3.1HG0003780	O-methyltransferase	1020	1494	1067	828	140	456	799	780	1198	137	93	880	5320	6179	4931	1426	892	1083	6974	1829	1179	660	446	199	1508	2283	2629	344	131	393
HORVU.MOREX.r3.1HG0003820	Protein DETOXIFICATION	602	526	600	506	607	531	625	546	528	471	450	593	978	731	753	777	742	683	1008	832	593	981	895	510	578	673	618	422	580	431
HORVU.MOREX.r3.1HG0003870	ATP-dependent RNA helicase dbp3	1	0	0	0	0	1	0	0	0	0	0	0	0	0	1	0	1	1	1	1	0	1	1	0	0	0	0	2	0	0
HORVU.MOREX.r3.1HG0003860	Transcription initiation factor IIA subunit 2	402	458	384	434	437	439	311	295	302	238	252	253	528	406	541	380	311	357	459	439	582	423	421	457	435	408	375	360	299	316
HORVU.MOREX.r3.1HG0003890	Dehydration-induced 19-like protein	60	74	77	65	77	84	42	53	45	42	27	22	76	58	86	98	63	80	89	62	112	125	90	182	71	69	73	86	70	52
HORVU.MOREX.r3.1HG0003900	tRNA pseudouridine synthase B	293	398	367	414	351	348	220	208	239	200	189	165	387	342	371	409	352	366	282	325	318	318	361	317	285	275	253	278	276	269
HORVU.MOREX.r3.1HG0003980	Ankyrin repeat protein family-like protein	0	0	0	0	0	0	0	0	0	0	0	0	15	19	15	10	18	25	0	0	4	0	0	2	0	0	0	0	0	0
HORVU.MOREX.r3.1HG0003950	lysine ketoglutarate reductase trans-splicing protein (DUF707)	545	523	508	618	639	631	584	542	595	625	630	654	563	541	525	539	499	528	561	511	616	552	538	574	465	422	446	444	481	472
HORVU.MOREX.r3.1HG0003990	Ankyrin repeat family protein, putative	19	12	23	23	21	19	11	12	17	18	15	21	67	46	57	64	64	45	9	8	19	19	28	35	13	14	13	15	20	15
HORVU.MOREX.r3.1HG0004000	Ankyrin repeat protein family-like	12	0	12	16	12	12	12	14	18	15	0	18	49	54	81	81	0	73	14	3	18	10	13	43	10	16	7	12	18	8
HORVU.MOREX.r3.1HG0004060	Guanine nucleotide-binding protein G(k) subunit alpha	21	14	12	24	25	22	10	10	6	12	8	7	38	47	39	43	45	33	14	10	25	21	10	33	6	13	7	6	10	6
HORVU.MOREX.r3.1HG0004030	NBS-LRR disease resistance protein, putative, expressed	108	83	89	115	123	94	80	66	63	125	122	150	59	96	81	117	149	118	260	72	253	200	162	268	49	58	75	54	115	89
HORVU.MOREX.r3.1HG0004110	DUF868 family protein	89	85	72	68	67	79	57	57	83	67	62	56	87	139	86	102	79	96	70	95	90	89	105	115	49	36	40	40	45	39
HORVU.MOREX.r3.1HG0004130	LINE-1 reverse transcriptase like	2	0	0	0	0	1	0	0	0	0	0	0	0	0	1	0	0	1	0	0	1	0	0	0	0	1	0	1	0	0
HORVU.MOREX.r3.1HG0004150	Kinase family protein	513	554	609	556	603	573	505	449	470	448	478	443	652	516	569	606	514	548	592	553	615	544	501	581	468	474	404	455	428	459
HORVU.MOREX.r3.1HG0004160	Ubiquitin-protein ligase, putative	67	91	90	83	77	89	70	61	83	97	77	64	164	212	208	274	243	217	98	64	93	77	71	127	63	51	68	69	58	75
HORVU.MOREX.r3.1HG0004210	General transcription factor IIH subunit 5	263	256	258	291	229	285	158	191	257	203	215	181	264	215	236	263	242	210	208	189	272	236	236	310	167	215	198	253	190	210
HORVU.MOREX.r3.1HG0004240	Guanine nucleotide-binding protein G(k) subunit alpha	5	5	4	10	7	3	11	13	6	16	18	8	7	8	6	6	5	8	6	4	10	10	6	12	0	2	0	0	2	0
HORVU.MOREX.r3.1HG0004270	Leucine--tRNA ligase	11	10	10	16	16	10	8	11	6	10	0	10	42	35	33	32	33	31	7	0	17	10	5	22	0	5	5	5	7	4
HORVU.MOREX.r3.1HG0004220	Cysteine proteinase	1111	1424	1554	1320	1613	1603	1852	1157	1825	2144	1881	1986	973	1522	1196	1046	1495	1690	1796	1618	2286	1391	1570	1733	1582	1208	1002	1496	1304	967
HORVU.MOREX.r3.1HG0004310	Chymotrypsin inhibitor	3	1	2	1	1	1	2	1	4	1	6	3	1	2	2	0	3	0	3	2	0	3	1	0	1	1	2	0	2	3
HORVU.MOREX.r3.1HG0004300	Disease resistance protein (TIR-NBS-LRR class) family	16	10	16	20	6	12	0	0	0	0	0	0	21	16	16	24	16	16	27	58	14	37	56	6	67	70	78	63	67	63
HORVU.MOREX.r3.1HG0004280	Chymotrypsin inhibitor	740	860	744	1490	661	1035	4636	3197	6028	4142	3901	5341	379	386	496	558	259	410	1426	25	2119	680	199	1999	38	38	37	40	9	25
HORVU.MOREX.r3.1HG0004290	Chymotrypsin inhibitor	2860	4863	5280	7317	5454	6609	2557	2202	3216	1689	2531	2526	5272	4993	6088	5001	3288	4621	2284	1156	2135	1739	1683	1697	2157	1644	1933	1819	756	1267
HORVU.MOREX.r3.1HG0004340	Disease resistance protein (NBS-LRR class) family	79	78	87	76	113	78	0	0	0	0	0	0	99	44	63	80	67	66	179	30	171	102	63	229	31	29	17	42	43	26
HORVU.MOREX.r3.1HG0004350	Disease resistance protein RPP13	10	8	8	14	18	10	0	0	0	0	0	2	12	4	10	9	6	9	116	59	118	100	74	167	39	52	28	65	52	41
HORVU.MOREX.r3.1HG0004370	NBS-LRR-like resistance protein	20	14	19	19	15	18	0	0	0	0	0	0	16	13	14	16	19	14	8	12	9	7	11	8	6	7	5	10	8	9
HORVU.MOREX.r3.1HG0004450	NBS-LRR-like resistance protein	20	15	19	19	26	20	0	0	0	0	0	0	24	19	15	18	29	24	11	9	7	6	6	6	5	8	5	9	9	8
HORVU.MOREX.r3.1HG0004540	Pumilio-like protein	476	718	703	685	589	524	635	576	580	588	557	418	711	516	737	667	558	601	571	730	615	604	557	656	628	697	456	527	587	483
HORVU.MOREX.r3.1HG0004600	ROP interactive partner 3	4	6	8	14	12	6	4	0	0	0	6	5	0	0	0	0	0	0	0	0	0	0	0	0	0	0	0	0	0	0
HORVU.MOREX.r3.1HG0004560	ERD (Early-responsive to dehydration stress) family protein	548	500	518	487	557	414	643	355	328	654	499	880	595	563	595	553	672	673	587	542	535	571	559	389	557	816	630	694	752	596
HORVU.MOREX.r3.1HG0004660	NAD(P)-binding rossmann-fold protein	115	107	115	121	87	108	63	64	92	68	54	60	102	83	91	81	75	75	94	90	115	77	103	112	73	77	69	80	55	87
HORVU.MOREX.r3.1HG0004670	Scarecrow transcription factor family protein	41	18	24	33	22	35	11	11	14	14	13	9	13	12	16	19	15	20	14	10	13	18	17	21	11	11	22	17	14	16
HORVU.MOREX.r3.1HG0004730	RING/U-box superfamily protein	784	1327	1047	1956	952	1648	704	386	745	493	617	2711	807	1224	929	1207	2456	929	1099	1237	845	637	1497	835	527	501	1290	818	886	1634
HORVU.MOREX.r3.1HG0004870	ATP-dependent RNA helicase	471	615	589	665	569	542	452	494	500	501	454	409	498	397	555	598	523	498	389	513	421	503	531	596	463	502	400	519	518	419
HORVU.MOREX.r3.1HG0004880	Rab5-interacting family protein	590	599	556	595	672	517	556	503	677	532	519	558	571	654	741	505	580	616	483	554	643	553	509	661	543	490	548	561	471	479
HORVU.MOREX.r3.1HG0004940	Cysteine protease	3	0	0	0	0	0	21	8	4	3	7	11	105	118	97	29	10	35	793	0	214	87	49	119	0	47	123	0	0	6
HORVU.MOREX.r3.1HG0004890	Kinetochore protein spc25	290	275	296	309	294	262	216	250	267	249	213	214	274	266	293	244	211	229	316	376	368	317	349	292	356	329	333	343	278	295
HORVU.MOREX.r3.1HG0005000	Purple acid phosphatase	136	144	86	132	179	83	255	222	173	260	138	195	208	258	360	272	261	307	72	30	46	75	82	19	178	161	144	190	73	155
HORVU.MOREX.r3.1HG0005070	Protein kinase	96	59	81	65	62	87	76	53	43	62	58	48	126	87	79	84	72	72	86	59	46	68	52	51	49	76	81	33	47	51
HORVU.MOREX.r3.1HG0005040	Protein kinase	1107	733	1031	812	822	990	669	695	734	643	586	550	1276	1153	875	913	772	798	948	624	551	835	716	552	585	664	876	550	555	612
HORVU.MOREX.r3.1HG0005090	Nitrate transporter 1.1	7	4	9	4	2	4	12	10	14	2	2	6	6	38	12	4	8	6	24	3	16	2	3	7	2	10	25	0	0	0
HORVU.MOREX.r3.1HG0005110	Pentatricopeptide repeat-containing protein	13	9	7	7	14	8	11	8	15	11	7	8	4	2	5	6	5	4	13	14	7	13	13	9	13	13	16	12	14	14
HORVU.MOREX.r3.1HG0005170	Receptor-like protein kinase	497	424	198	449	577	611	277	157	404	402	460	628	74	48	65	216	86	73	467	136	46	534	328	39	163	172	179	119	174	241
HORVU.MOREX.r3.1HG0005350	Leucine-rich repeat protein kinase family protein, putative	3	0	0	0	4	0	3	3	2	0	3	4	0	0	0	0	0	0	8	0	0	3	0	0	0	0	2	0	0	0
HORVU.MOREX.r3.1HG0005360	Anthocyanidin synthase	13	5	14	6	8	7	3	5	10	6	5	7	12	11	11	3	6	6	16	4	8	9	2	10	2	6	10	2	6	4
HORVU.MOREX.r3.1HG0005190	Protein kinase, putative	173	122	72	107	141	177	106	90	77	137	157	154	18	8	10	40	20	18	83	78	5	127	84	6	68	80	80	70	89	90
HORVU.MOREX.r3.1HG0005370	Replication protein A 70 kDa DNA-binding subunit	397	347	481	398	360	408	286	262	326	409	355	250	284	280	330	345	313	303	202	216	197	269	277	268	276	260	307	288	278	284
HORVU.MOREX.r3.1HG0005400	Transducin/WD40 repeat protein	326	346	344	324	349	275	303	304	308	291	236	285	353	315	288	322	268	264	342	306	303	335	320	316	304	326	303	280	294	269
HORVU.MOREX.r3.1HG0005410	F-box protein-like	1190	968	1262	1237	972	1349	572	669	749	782	631	657	881	878	875	1028	980	858	755	522	769	879	861	1241	585	563	834	840	613	770
HORVU.MOREX.r3.1HG0005420	Glycosyltransferase	230	259	232	456	204	349	140	70	146	240	410	975	153	423	177	698	1082	366	409	293	274	291	528	443	64	76	208	120	403	369
HORVU.MOREX.r3.1HG0005480	Mitochondrial import inner membrane translocase subunit Tim9	63	82	56	75	43	57	51	62	46	42	43	42	82	55	92	55	39	53	64	80	94	51	61	78	47	56	36	47	46	47
HORVU.MOREX.r3.1HG0005580	Mitochondrial import inner membrane translocase subunit Tim17/Tim22/Tim23 family protein	30	45	53	43	27	38	28	45	34	37	19	33	36	42	37	33	43	31	17	11	12	12	20	17	19	28	25	21	14	17
HORVU.MOREX.r3.1HG0005590	Mitochondrial import inner membrane translocase subunit tim23	185	185	185	244	223	196	138	164	229	207	204	165	133	184	177	169	226	214	36	73	71	49	71	112	25	27	16	49	47	31
HORVU.MOREX.r3.1HG0005600	Metallothionein	14019	20367	16700	24634	16643	20259	8802	11513	11079	9664	9461	9851	13489	14213	17380	12408	12252	14370	9709	11403	20947	10644	10809	23285	10506	11385	8565	14287	10482	10062
HORVU.MOREX.r3.1HG0005610	Protein phosphatase 2c, putative	150	114	98	104	159	119	110	109	100	125	107	100	187	90	114	134	118	106	183	119	111	259	273	88	128	122	117	138	119	158
HORVU.MOREX.r3.1HG0005620	Pectin acetylesterase	111	106	87	93	109	73	75	67	72	70	67	73	94	96	109	74	91	87	79	87	100	93	102	89	80	75	91	70	64	74
HORVU.MOREX.r3.1HG0005660	Mitochondrial import inner membrane translocase subunit Tim9	22	40	36	34	20	34	27	24	18	15	14	16	40	25	51	32	16	28	30	54	45	31	41	32	30	25	18	21	20	20
HORVU.MOREX.r3.1HG0005700	L-ascorbate oxidase	0	0	4	0	0	4	4	0	4	0	0	4	6	0	0	0	0	0	16	0	4	0	0	0	0	0	4	0	0	0
HORVU.MOREX.r3.1HG0005730	transcriptional factor B3 family protein	7	8	5	9	14	9	38	3	9	4	10	44	5	10	6	26	11	7	58	17	8	41	33	6	0	3	10	3	22	13
HORVU.MOREX.r3.1HG0005640	NBS-LRR-like resistance protein	66	44	37	43	62	33	24	27	30	51	50	58	20	21	17	48	37	13	54	20	23	28	0	8	0	0	0	0	0	0
HORVU.MOREX.r3.1HG0005780	Protein FRIGIDA	38	44	38	58	36	39	23	21	18	13	25	21	12	14	9	10	21	3	29	25	21	26	31	24	12	15	22	11	16	11
HORVU.MOREX.r3.1HG0005750	Ankyrin repeat family protein	1678	1489	1674	1930	1560	1832	888	940	1232	1233	1136	1118	1366	1673	1494	1750	1653	1847	1222	1278	1251	1345	1711	1702	1037	845	1264	1150	958	1259
HORVU.MOREX.r3.1HG0005790	Clathrin assembly protein, putative, expressed	47	28	50	30	24	34	35	44	32	23	30	29	94	81	63	73	68	79	37	23	9	26	36	12	28	53	72	9	25	24
HORVU.MOREX.r3.1HG0005810	Nuclear pore complex protein NUP43	146	165	186	203	130	174	109	121	118	126	119	104	179	148	191	165	170	154	125	150	131	166	171	179	121	139	134	144	117	135
HORVU.MOREX.r3.1HG0005830	Dof zinc finger protein	154	116	169	182	138	173	115	107	127	103	96	98	111	101	114	115	101	113	121	108	169	120	132	167	111	99	119	120	100	85
HORVU.MOREX.r3.1HG0006080	Disease resistance protein	0	0	0	2	0	0	0	0	1	0	0	0	0	0	0	0	0	0	0	0	0	0	0	0	0	0	0	0	0	4
HORVU.MOREX.r3.1HG0005840	Embryo defective 2735	62	54	47	70	72	47	45	41	41	45	46	34	35	43	51	63	51	56	30	65	43	53	55	70	41	40	41	41	41	32
HORVU.MOREX.r3.1HG0006090	Dirigent protein	29	36	32	27	48	20	715	274	429	597	519	444	316	801	648	388	493	684	436	218	188	335	231	43	182	75	210	40	755	48
HORVU.MOREX.r3.1HG0006160	Disease resistance protein RPM1	9	12	16	16	16	9	19	8	16	7	6	10	320	330	250	337	442	278	16	16	21	9	6	16	22	20	14	19	27	17
HORVU.MOREX.r3.1HG0006210	Protein kinase family protein	95	82	57	64	98	79	63	49	66	107	133	110	111	65	60	193	176	80	112	79	26	140	114	44	56	85	112	65	210	129
HORVU.MOREX.r3.1HG0006230	Disease resistance protein RPM1	39	47	33	51	44	44	49	56	37	22	25	18	257	275	296	242	260	301	184	200	173	169	142	166	226	211	106	149	231	163
HORVU.MOREX.r3.1HG0006340	ACT domain-containing family protein	321	265	267	290	339	340	396	262	359	448	308	336	306	343	264	391	355	350	510	360	378	650	560	609	521	399	452	753	518	663
HORVU.MOREX.r3.1HG0006400	Beta-1,3-galactosyltransferase-like protein	273	341	259	316	232	322	290	253	251	217	216	291	325	314	316	295	287	328	363	399	427	342	391	399	321	291	251	243	287	251
HORVU.MOREX.r3.1HG0006420	Disease resistance protein	80	69	73	78	60	61	47	34	68	48	45	37	70	70	67	76	63	53	38	33	31	38	36	55	35	30	32	20	28	27
HORVU.MOREX.r3.1HG0006410	Protein kinase family protein	1017	869	1187	892	861	1010	581	559	1028	679	617	550	434	649	741	511	571	456	143	97	137	180	217	272	167	213	283	254	143	206
HORVU.MOREX.r3.1HG0006430	Serine/threonine-protein kinase	43	28	47	28	38	39	20	24	16	32	28	22	28	33	34	49	41	28	13	14	7	20	24	16	12	10	9	10	29	10
HORVU.MOREX.r3.1HG0006440	Short-chain dehydrogenase/reductase family protein	49	70	33	63	66	65	37	32	34	34	24	28	58	55	46	43	48	37	50	62	43	48	47	31	49	37	42	39	35	33
HORVU.MOREX.r3.1HG0006460	Pathogenesis-related thaumatin family protein	63	60	31	53	67	27	68	92	69	50	33	58	71	105	74	77	53	82	68	161	93	142	58	90	66	58	144	64	59	53
HORVU.MOREX.r3.1HG0006480	Cation/H(+) antiporter	18	28	23	43	24	20	18	17	8	7	11	11	20	22	20	14	17	16	47	42	34	21	22	26	35	37	23	20	22	15
HORVU.MOREX.r3.1HG0006490	Rho guanine nucleotide exchange factor 2	207	288	194	279	289	231	204	259	223	170	204	189	214	173	218	190	147	150	247	281	321	205	260	248	255	262	203	232	233	218
HORVU.MOREX.r3.1HG0006570	Actin depolymerizing factor	341	525	426	501	599	443	543	525	424	644	527	512	599	571	696	604	676	803	774	1072	1225	857	1003	1265	640	611	446	772	845	464
HORVU.MOREX.r3.1HG0006580	BRI1-KD interacting protein	3991	3157	3578	3347	2797	3276	2438	2416	3804	2473	2057	2424	2606	3525	3419	2771	2643	2680	2587	2052	2407	2588	2436	2736	2646	2236	4184	2879	1592	2960
HORVU.MOREX.r3.1HG0006610	Histone H2A	2576	5998	3480	4240	3140	3045	3096	3282	3212	2569	3077	2506	4208	4255	6866	3026	3055	4868	5327	7586	9139	5643	5548	5158	4535	3320	1459	3118	3340	1967
HORVU.MOREX.r3.1HG0006630	Phospholipase A2	1	1	0	1	1	2	2	1	1	1	1	1	1	3	2	1	1	1	1	1	1	2	1	2	1	1	1	1	0	1
HORVU.MOREX.r3.1HG0006650	Histone H2A	1313	3202	1601	2050	1469	1367	1418	1510	1443	1131	1353	1069	1906	1818	2999	1301	1239	2117	2194	3279	3849	1935	1983	1872	1962	1519	606	1236	1415	808
HORVU.MOREX.r3.1HG0006660	Inorganic pyrophosphatase family protein	197	303	289	244	206	227	296	255	277	173	172	251	297	383	327	163	194	278	533	493	441	178	265	373	421	401	267	215	299	187
HORVU.MOREX.r3.1HG0006690	Poly [ADP-ribose] polymerase	519	555	653	605	613	551	419	443	467	437	485	359	429	361	502	579	543	448	389	507	367	434	444	677	431	441	414	416	475	383
HORVU.MOREX.r3.1HG0006820	Leucine-rich repeat receptor-like kinase	0	0	0	0	0	0	0	0	0	0	0	0	0	0	0	0	0	0	0	0	0	0	0	0	0	0	0	0	0	0
HORVU.MOREX.r3.1HG0006840	Receptor-like protein kinase	377	271	313	355	370	315	152	172	236	224	176	212	63	74	73	88	77	75	195	194	226	238	258	293	204	187	261	262	182	220
HORVU.MOREX.r3.1HG0006880	NBS-LRR-like resistance protein	156	100	122	133	144	125	108	84	104	117	118	116	34	39	46	49	58	47	129	124	81	102	101	122	86	129	116	91	148	124
HORVU.MOREX.r3.1HG0007170	Protoheme IX farnesyltransferase	0	18	12	17	33	13	23	0	19	38	22	28	10	0	5	0	17	13	33	20	11	38	22	6	12	0	0	15	21	14
HORVU.MOREX.r3.1HG0007160	MORC family CW-type zinc finger protein 4	378	412	401	340	419	364	333	293	330	340	276	266	508	482	523	474	481	474	440	398	460	394	317	509	316	350	327	309	293	311
HORVU.MOREX.r3.1HG0007200	Glucose-6-phosphate isomerase	1296	1651	1450	3042	3852	2502	2055	1413	1513	9165	5147	2919	2013	1930	2081	5678	4778	5169	1728	3086	2260	7517	5630	8812	1829	1672	1472	7058	8254	5163
HORVU.MOREX.r3.1HG0007220	Protein-tyrosine sulfotransferase-like protein	283	443	358	385	428	329	309	311	304	246	250	246	413	340	544	279	233	305	317	484	526	310	368	443	381	325	232	306	276	252
HORVU.MOREX.r3.1HG0007230	RNA binding protein	331	406	389	411	378	384	293	284	325	332	330	271	425	357	415	447	400	373	302	364	376	310	371	471	339	365	306	352	361	353
HORVU.MOREX.r3.1HG0007240	Zinc finger family protein	381	260	213	550	762	476	258	306	240	634	391	341	695	312	278	497	404	391	319	519	265	814	753	322	353	449	341	724	423	606
HORVU.MOREX.r3.1HG0007250	Zinc finger protein	51	40	20	54	96	37	64	39	39	168	81	83	48	39	24	37	40	41	44	80	66	106	135	69	62	100	85	106	105	84
HORVU.MOREX.r3.1HG0007280	Transmembrane protein, putative (DUF247)	168	117	145	168	130	167	65	78	78	85	81	64	91	70	79	89	62	55	53	29	75	27	23	50	26	25	24	18	19	17
HORVU.MOREX.r3.1HG0007340	5-hydroxytryptamine receptor 1D	2	1	1	0	2	2	2	2	2	1	0	3	0	0	0	0	0	0	2	2	2	1	0	0	0	0	0	0	0	0
HORVU.MOREX.r3.1HG0007290	Armadillo/beta-catenin-like repeat protein	272	340	294	349	366	266	275	298	320	299	307	275	300	250	326	321	261	283	282	354	397	257	258	391	303	294	266	256	356	275
HORVU.MOREX.r3.1HG0007360	Type I inositol-1,4,5-trisphosphate 5-phosphatase 1	84	112	108	77	81	74	75	53	71	59	57	66	88	90	100	76	73	79	100	78	93	81	105	67	83	76	72	53	54	50
HORVU.MOREX.r3.1HG0007370	B3 domain-containing protein	157	228	220	213	174	164	180	177	204	159	203	167	184	190	213	202	192	175	187	210	212	188	197	205	168	167	137	155	165	101
HORVU.MOREX.r3.1HG0007590	ERD (Early-responsive to dehydration stress) family protein	58	92	54	66	50	43	26	33	42	12	17	26	41	53	109	39	39	59	63	117	136	46	51	75	102	57	25	45	48	28
HORVU.MOREX.r3.1HG0007690	heat shock protein 70	14	32	0	16	0	0	63	66	94	72	67	72	0	9	11	0	0	13	47	44	56	58	28	74	6	0	0	0	0	0
HORVU.MOREX.r3.1HG0007600	Calcium-transporting ATPase	1982	2041	2098	1881	2056	1976	1428	1398	1373	1420	1481	1499	2249	2158	2447	2369	2202	2294	2512	2030	2137	2132	2017	2064	1664	1973	1620	1331	1992	1504
HORVU.MOREX.r3.1HG0007740	Trypsin inhibitor	922	1860	1628	1445	1342	1556	1775	1084	1397	1846	2334	1654	1653	2226	2608	2189	1897	2308	2601	2574	4462	3864	1904	4143	1693	1058	616	1490	1100	1002
HORVU.MOREX.r3.1HG0007840	E3 UFM1-protein ligase 1-like protein	732	662	746	697	667	722	747	709	817	889	751	752	755	681	644	742	702	726	608	633	707	788	688	815	596	613	682	555	630	560
HORVU.MOREX.r3.1HG0007900	Protein trichome birefringence	24	14	14	13	14	20	7	0	7	9	9	7	0	2	0	0	0	2	16	9	9	6	12	9	15	10	14	16	6	11
HORVU.MOREX.r3.1HG0007850	E3 UFM1-protein ligase 1-like protein	1436	1255	1406	1206	1278	1326	1010	860	1118	1200	971	840	1104	1152	1133	1154	1054	1062	1109	1042	957	1183	1128	1146	1068	1068	1266	1083	922	1101
HORVU.MOREX.r3.1HG0007910	Nudix hydrolase 9	138	175	118	198	183	131	120	132	152	125	146	140	101	103	128	134	125	121	123	157	133	131	141	201	127	141	110	136	132	135
HORVU.MOREX.r3.1HG0008070	Glycosyltransferase-like KOBITO 1	94	73	106	91	63	99	76	75	81	98	91	64	67	53	66	73	82	71	83	58	58	78	83	66	70	59	66	74	68	78
HORVU.MOREX.r3.1HG0008080	Glycosyltransferase	0	8	3	5	3	4	6	7	5	5	0	0	0	0	0	0	0	0	0	0	0	0	0	0	4	5	4	0	0	0
HORVU.MOREX.r3.1HG0008140	Glycosyltransferase	5	15	10	0	5	4	21	41	36	5	10	10	5	22	32	0	3	8	10	0	24	0	0	0	4	2	0	0	0	0
HORVU.MOREX.r3.1HG0008310	Protein DETOXIFICATION	0	0	0	0	0	0	0	0	0	0	0	0	0	0	0	0	0	0	0	0	0	0	0	0	0	0	0	0	0	0
HORVU.MOREX.r3.1HG0008390	FG-GAP repeat-containing protein	0	0	11	0	0	7	0	0	5	0	6	3	9	10	12	15	17	14	4	0	0	0	8	6	0	6	0	0	11	8
HORVU.MOREX.r3.1HG0008380	methyl-coenzyme M reductase II subunit gamma, putative (DUF3741)	106	111	100	110	142	80	115	103	92	73	92	81	118	119	199	115	114	120	123	112	126	88	74	176	119	105	69	100	114	72
HORVU.MOREX.r3.1HG0008400	F-box family protein	175	165	192	182	122	184	49	54	74	52	54	39	210	174	186	155	140	151	126	120	64	101	154	82	127	121	122	124	109	119
HORVU.MOREX.r3.1HG0008440	Glutathione S-transferase	6831	5575	5664	4823	4524	5477	3272	2938	3697	2813	2417	3705	8881	13166	9805	7159	9595	10820	5904	9224	8175	4763	6034	7310	6937	6168	8005	6130	4850	5060
HORVU.MOREX.r3.1HG0008460	fiber (DUF1218)	24	14	13	10	22	13	17	24	42	18	15	24	27	29	22	25	19	9	38	9	5	30	41	6	14	23	34	8	25	23
HORVU.MOREX.r3.1HG0008450	11S globulin seed storage protein 2	1637	1387	1224	1117	1019	1212	1926	1531	1918	1138	1189	1569	2520	1984	1841	1259	1143	1414	1846	1193	1463	934	1225	734	1442	1153	1364	905	654	881
HORVU.MOREX.r3.1HG0008510	Beta-hexosaminidase	1352	1322	1162	1182	1136	1262	1284	1027	1290	1160	1088	1282	984	1014	936	919	987	1010	1184	1232	1271	1174	1100	1008	1128	1040	1124	1000	944	1012
HORVU.MOREX.r3.1HG0008520	Dual specificity phosphatase	1026	806	1006	888	975	983	657	602	677	744	734	632	1056	943	952	974	1091	1044	805	696	641	877	846	855	693	678	685	686	673	678
HORVU.MOREX.r3.1HG0008600	Agamous MADS-box transcription factor	428	599	513	758	742	578	557	574	581	1048	959	612	650	619	600	935	852	827	440	359	731	552	84	1269	160	184	251	137	122	157
HORVU.MOREX.r3.1HG0008610	Agamous MADS-box transcription factor	338	397	345	425	415	330	336	326	402	415	438	430	394	394	383	447	450	371	240	161	255	218	61	250	54	52	95	71	67	89
HORVU.MOREX.r3.1HG0008620	UDP galactose transporter-related protein	484	571	611	551	494	530	402	425	453	427	419	329	588	479	555	598	440	522	489	455	566	490	450	546	452	481	493	424	398	409
HORVU.MOREX.r3.1HG0008660	Multidrug resistance protein MdtC	14	9	7	8	5	6	1	2	6	0	0	0	2	2	5	2	1	0	2	0	1	0	0	0	0	0	0	0	0	0
HORVU.MOREX.r3.1HG0008810	Citrate-binding protein	6	0	3	9	6	8	5	10	10	4	9	10	4	7	8	7	12	6	0	5	6	0	6	7	4	6	17	0	7	0
HORVU.MOREX.r3.1HG0008790	Laccase	0	0	3	0	14	0	0	109	0	34	33	6	289	15	5	7	0	0	7	20	0	16	16	0	6	76	38	8	5	0
HORVU.MOREX.r3.1HG0008640	7,8-dihydroneopterin aldolase	306	205	293	279	189	305	177	155	312	238	201	191	256	376	289	245	307	326	159	227	187	219	331	195	250	162	333	300	176	280
HORVU.MOREX.r3.1HG0008650	Evolutionarily conserved C-terminal region 2	1831	1927	2225	1914	1873	1921	1680	1583	1615	1488	1593	1283	2138	1622	1822	1711	1478	1526	1926	1685	1776	1626	1480	1338	1681	1793	1555	1473	1290	1458
HORVU.MOREX.r3.1HG0008820	RNA polymerase II transcription factor SIII (Elongin) subunit A	778	770	768	698	730	773	500	412	582	587	532	537	669	780	617	666	740	683	574	565	630	562	503	638	421	371	459	429	390	423
HORVU.MOREX.r3.1HG0008860	Clavata3/ESR (CLE) gene family member	92	101	77	97	51	108	99	53	82	42	69	91	80	97	79	57	60	84	127	102	70	67	105	69	98	106	88	54	61	60
HORVU.MOREX.r3.1HG0008890	Coiled-coil domain-containing protein, putative	1123	836	1043	998	990	1020	610	622	780	765	727	672	765	819	744	855	808	682	775	692	724	773	814	686	674	655	987	733	611	775
HORVU.MOREX.r3.1HG0008900	AT hook motif DNA-binding family protein	542	512	584	703	460	618	331	381	395	486	474	339	627	481	548	568	516	542	437	568	535	676	780	612	432	403	401	501	459	405
HORVU.MOREX.r3.1HG0008950	Histone-lysine N-methyltransferase	97	106	110	137	78	120	71	84	80	71	72	48	146	87	108	100	69	72	101	93	97	75	91	100	82	90	59	60	81	67
HORVU.MOREX.r3.1HG0008980	TOX high mobility group box protein, putative (DUF1635)	209	168	165	306	174	257	84	130	120	119	109	93	217	126	147	189	143	200	142	169	181	175	195	305	105	107	122	173	132	161
HORVU.MOREX.r3.1HG0009100	RNA polymerase Rpb1, domain 2 family protein	0	0	0	3	0	0	0	0	0	0	0	0	0	0	0	0	0	0	0	7	0	7	0	0	0	0	0	0	0	0
HORVU.MOREX.r3.1HG0009120	cDNA clone:J013058P10, full insert sequence	10	12	8	9	12	10	0	8	8	5	9	13	0	13	3	8	14	5	15	15	7	15	9	0	7	0	9	6	6	6
HORVU.MOREX.r3.1HG0009050	MYB transcription factor	28070	13994	20720	25791	15589	26236	9219	11388	14470	12819	8949	10684	20529	14288	18478	16913	17899	18382	16285	11423	19597	16382	17054	20715	11523	9008	12107	15245	9069	12900
HORVU.MOREX.r3.1HG0009210	Chaperone protein dnaJ	39	80	91	64	70	58	121	100	86	104	82	60	93	61	105	83	116	120	105	127	127	135	99	131	113	133	39	100	154	62
HORVU.MOREX.r3.1HG0009360	WRKY family transcription factor family protein	5	7	5	9	9	7	67	64	61	68	108	69	16	7	10	14	8	7	14	14	4	13	0	4	4	9	8	6	16	10
HORVU.MOREX.r3.1HG0009400	Receptor protein kinase, putative	12	11	14	12	16	14	13	10	12	10	27	19	12	11	3	18	5	8	12	0	4	18	10	5	8	6	8	8	14	13
HORVU.MOREX.r3.1HG0009380	Defensin-like (DEFL) family protein	0	0	0	0	0	0	0	0	0	0	0	0	0	0	0	0	4	0	0	0	0	0	0	0	0	0	0	0	0	0
HORVU.MOREX.r3.1HG0009390	Leucine-rich repeat receptor-like protein kinase family protein	362	195	189	309	430	205	108	121	105	186	280	251	77	72	69	120	122	90	52	85	19	191	105	61	132	179	183	164	519	241
HORVU.MOREX.r3.1HG0009450	Small integral membrane protein 14	0	0	0	0	0	0	0	6	0	0	0	0	8	0	0	0	3	0	0	0	0	0	0	0	2	43	31	0	0	0
HORVU.MOREX.r3.1HG0009420	Potassium transporter	105	100	114	114	156	98	175	167	148	152	166	161	139	117	125	121	113	106	94	111	96	144	88	89	95	97	71	97	116	103
HORVU.MOREX.r3.1HG0009460	polyadenylate-binding protein 1-B-binding protein	21	37	17	47	34	48	21	21	23	21	53	108	25	36	27	88	59	32	60	28	20	125	63	14	20	24	33	13	79	31
HORVU.MOREX.r3.1HG0009480	Lectin receptor kinase	55	45	31	76	119	56	41	29	23	67	202	214	26	25	20	122	94	28	276	89	51	182	155	55	15	80	70	33	240	59
HORVU.MOREX.r3.1HG0009610	UDP-glycosyltransferase	7	2	2	4	3	5	5	3	2	4	1	1	6	6	3	4	2	8	6	5	3	9	6	6	6	3	9	4	1	2
HORVU.MOREX.r3.1HG0009490	Lectin receptor kinase	39	19	36	41	33	36	17	11	13	23	36	24	11	7	8	21	18	14	43	12	8	33	24	19	7	14	16	15	31	18
HORVU.MOREX.r3.1HG0009630	receptor lectin kinase	6	2	5	4	5	5	2	3	1	3	2	5	2	1	3	5	2	2	8	5	1	3	6	2	2	2	2	2	4	1
HORVU.MOREX.r3.1HG0009650	Receptor-like protein kinase	3	4	3	4	8	6	1	2	2	2	4	2	1	1	1	3	3	0	5	1	3	2	6	2	1	1	2	3	5	1
HORVU.MOREX.r3.1HG0009680	NADH-ubiquinone oxidoreductase chain 5	1	0	0	2	1	2	1	0	0	0	2	2	7	0	1	2	0	2	3	0	0	0	0	2	1	0	1	1	0	1
HORVU.MOREX.r3.1HG0009860	Transcription factor, putative	0	0	0	0	0	0	0	0	0	0	0	0	0	0	0	0	0	0	0	0	0	0	0	0	0	0	0	0	0	0
HORVU.MOREX.r3.1HG0009930	Non-specific lipid-transfer protein-like protein	329	358	384	440	422	558	303	271	274	226	270	463	289	208	153	183	260	179	243	390	266	243	266	134	163	164	212	108	170	186
HORVU.MOREX.r3.1HG0009950	Non-specific lipid-transfer protein-like protein	296	291	311	343	360	460	213	228	249	172	218	369	277	196	145	191	232	176	233	351	254	236	241	144	146	123	183	100	137	124
HORVU.MOREX.r3.1HG0010020	NBS-LRR disease resistance protein	3	2	1	0	2	5	4	2	0	2	2	2	4	2	4	9	6	7	3	4	4	7	3	2	2	2	4	2	3	2
HORVU.MOREX.r3.1HG0010030	Rust resistance protein Rp1	13	11	9	11	11	5	5	4	5	8	8	11	13	13	12	15	13	8	29	23	16	34	17	15	6	10	9	8	11	8
HORVU.MOREX.r3.1HG0010090	Receptor protein kinase, putative	14	5	12	10	11	10	13	9	13	13	16	18	9	10	0	12	7	6	9	0	0	0	0	0	6	0	6	3	18	10
HORVU.MOREX.r3.1HG0010080	Leucine-rich repeat receptor-like protein kinase family protein	256	172	120	242	348	194	118	121	85	167	288	210	87	62	65	141	121	73	57	66	21	105	92	29	104	162	131	105	434	190
HORVU.MOREX.r3.1HG0010130	Phototropic-responsive NPH3 family protein	212	165	201	165	248	200	280	247	209	238	233	330	204	118	124	157	196	113	255	155	119	194	143	91	140	136	150	115	189	166
HORVU.MOREX.r3.1HG0010140	Myeloid-associated differentiation marker	83	70	49	46	67	42	69	56	55	51	83	180	64	95	51	86	105	55	559	126	260	261	119	113	44	47	82	38	130	49
HORVU.MOREX.r3.1HG0010170	Myeloid-associated differentiation marker	83	64	42	48	61	45	49	33	48	47	95	170	56	83	61	82	98	49	486	113	212	235	92	88	47	46	72	38	113	51
HORVU.MOREX.r3.1HG0010330	cytochrome P450, family 705, subfamily A, polypeptide 1	49	54	46	52	37	56	34	40	36	41	37	43	57	55	41	41	54	53	34	40	51	55	50	67	39	31	28	29	28	31
HORVU.MOREX.r3.1HG0010340	Non-specific lipid-transfer protein-like protein	444	436	436	495	503	719	297	289	304	247	296	533	1431	1252	901	1095	1194	986	1094	1220	1408	922	857	795	397	347	541	319	414	391
HORVU.MOREX.r3.1HG0010370	Nuclear pore complex protein Nup107	380	415	414	353	349	310	380	381	350	371	345	290	372	299	386	368	365	327	324	393	324	319	316	317	377	452	334	299	388	327
HORVU.MOREX.r3.1HG0010450	ABC transporter G family member	105	77	70	71	87	111	125	113	114	134	94	108	94	140	94	70	99	119	173	91	77	129	60	75	105	140	172	108	62	86
HORVU.MOREX.r3.1HG0010470	Arginine/serine-rich splicing factor, putative	1006	722	811	1011	970	849	509	490	574	636	540	565	654	632	549	666	664	577	559	532	556	607	595	685	630	610	813	817	802	857
HORVU.MOREX.r3.1HG0010490	Peptidyl-prolyl cis-trans isomerase	809	814	867	869	891	846	400	398	474	437	371	411	534	465	493	534	533	499	434	434	479	442	507	514	634	680	760	695	582	703
HORVU.MOREX.r3.1HG0010600	Tryptophan decarboxylase	2	1	1	3	2	0	1	0	0	5	4	15	3	7	1	3	5	2	6	5	1	5	8	2	1	5	4	1	3	4
HORVU.MOREX.r3.1HG0010610	Pentatricopeptide repeat superfamily protein, putative	51	42	47	47	34	45	31	37	34	31	34	29	44	43	43	46	40	36	35	51	43	40	48	53	27	37	29	33	37	24
HORVU.MOREX.r3.1HG0010530	Alcohol dehydrogenase, putative	1089	714	776	557	596	789	832	671	1219	678	536	1003	1041	1358	967	672	980	774	1041	768	528	670	784	474	619	626	994	472	307	534
HORVU.MOREX.r3.1HG0010650	Defensin	34	50	35	40	38	34	37	30	49	42	38	32	33	35	52	49	27	35	18	21	38	25	21	31	36	43	20	44	47	23
HORVU.MOREX.r3.1HG0010640	Bidirectional sugar transporter SWEET	2428	602	1413	644	137	635	674	174	2598	109	141	295	62	898	535	42	166	76	250	252	143	20	274	10	303	52	1794	75	12	107
HORVU.MOREX.r3.1HG0010660	Defensin	572	572	695	673	210	739	81	153	92	68	98	106	237	139	135	159	72	126	77	70	124	67	64	233	396	471	353	490	428	312
HORVU.MOREX.r3.1HG0010800	keratin-associated protein, putative (DUF819)	46	41	38	31	38	31	24	35	42	33	32	38	44	51	46	33	52	44	32	34	35	29	41	54	35	26	37	27	29	28
HORVU.MOREX.r3.1HG0010780	cytochrome P450, family 705, subfamily A, polypeptide 3	1	0	1	1	1	0	3	0	1	1	0	0	2	0	0	0	1	0	3	1	0	0	1	1	0	1	0	0	3	0
HORVU.MOREX.r3.1HG0010790	Kinase interacting (KIP1-like) family protein	32	22	16	13	21	19	32	12	32	20	24	25	28	21	25	12	24	26	65	25	17	24	35	3	32	39	34	18	33	17
HORVU.MOREX.r3.1HG0010890	Glycine-rich protein A3	3657	3185	3228	3122	3071	3144	2726	2016	2199	1795	2188	5522	2855	3810	3297	3458	4290	2681	4006	3010	3271	2924	3047	2615	2341	2669	3664	2060	2772	2445
HORVU.MOREX.r3.1HG0010920	Protein aluminum sensitive 3	342	391	359	308	446	380	276	314	223	234	211	180	638	450	335	442	297	485	368	260	326	401	321	280	328	400	389	262	339	207
HORVU.MOREX.r3.1HG0010930	transmembrane protein	242	324	256	341	249	319	225	269	264	222	312	257	369	266	253	346	297	265	358	354	422	396	331	374	256	227	191	204	254	172
HORVU.MOREX.r3.1HG0010950	Glycosyltransferase	8	6	10	5	3	11	5	5	4	5	7	0	7	12	7	12	5	7	5	0	0	3	3	0	7	5	10	5	0	4
HORVU.MOREX.r3.1HG0010980	Germin-like protein 1	0	3	0	0	0	0	0	0	0	0	2	7	0	0	0	2	2	0	0	3	0	0	2	0	0	0	4	2	4	4
HORVU.MOREX.r3.1HG0011010	Myb/SANT-like DNA-binding domain protein	4	2	1	4	2	12	2	1	0	3	1	1	21	14	11	35	26	28	21	23	28	21	12	28	21	23	27	21	18	27
HORVU.MOREX.r3.1HG0011100	Germin-like protein 1	0	0	0	0	0	0	0	0	0	0	0	0	0	0	0	0	0	2	0	0	0	0	3	0	0	0	0	0	0	0
HORVU.MOREX.r3.1HG0011020	GDSL esterase/lipase	102	162	134	150	144	104	142	149	151	184	161	152	176	183	241	203	224	248	128	206	204	189	190	248	150	144	93	202	184	148
HORVU.MOREX.r3.1HG0011110	F-box/LRR-repeat protein	573	572	585	672	680	535	395	429	480	522	460	384	508	511	562	768	632	585	364	304	317	463	519	613	409	442	587	572	481	556
HORVU.MOREX.r3.1HG0011170	Protein SENSITIVITY TO RED LIGHT REDUCED 1	126	217	162	237	121	225	119	147	116	100	129	143	258	166	199	176	178	181	222	207	215	227	224	201	137	137	128	132	161	158
HORVU.MOREX.r3.1HG0011180	Nuclear factor related to kappa-B-binding protein	961	927	949	893	1037	889	832	713	845	788	773	765	973	972	1054	1000	994	946	934	819	840	869	858	870	864	910	914	815	739	882
HORVU.MOREX.r3.1HG0011250	Pentatricopeptide repeat-containing protein	16	16	8	16	15	5	10	7	8	8	7	9	12	8	14	15	13	15	15	12	14	9	7	12	7	8	7	5	6	10
HORVU.MOREX.r3.1HG0011190	Kinesin-like protein	416	534	525	456	611	443	509	365	446	396	404	399	657	783	788	652	637	830	598	731	643	536	601	655	508	486	329	382	426	370
HORVU.MOREX.r3.1HG0011270	DIS3-like exonuclease 2	337	234	352	273	336	301	181	169	224	272	230	172	218	223	222	283	299	277	172	205	199	241	255	323	190	165	257	235	195	219
HORVU.MOREX.r3.1HG0011400	Pentatricopeptide repeat-containing protein	5	5	9	8	6	4	4	6	6	4	3	4	5	2	7	5	5	2	5	6	2	3	5	4	1	1	3	2	1	1
HORVU.MOREX.r3.1HG0011450	Pentatricopeptide repeat-containing protein	3	6	6	2	8	6	2	3	4	3	6	3	4	8	4	6	2	8	6	8	4	6	3	3	4	5	5	3	2	6
HORVU.MOREX.r3.1HG0011510	Pentatricopeptide repeat-containing protein	5	4	4	5	7	4	4	2	4	3	2	5	2	3	6	4	2	2	2	3	1	4	3	3	2	2	0	4	2	2
HORVU.MOREX.r3.1HG0011560	Pentatricopeptide repeat-containing protein	6	6	7	5	12	2	4	2	4	1	1	6	4	4	8	2	2	6	5	6	5	2	3	2	2	2	4	5	5	3
HORVU.MOREX.r3.1HG0011590	Pentatricopeptide repeat-containing protein	2	3	1	7	10	2	1	5	4	7	0	5	2	2	3	6	3	3	2	6	4	2	2	2	2	5	1	2	3	1
HORVU.MOREX.r3.1HG0011360	Transmembrane protein, putative	465	366	351	309	377	328	360	318	419	323	294	403	300	332	325	318	300	247	358	257	301	320	308	246	341	333	504	317	236	362
HORVU.MOREX.r3.1HG0011370	Integral membrane protein, TerC family protein	136	106	135	116	142	128	101	101	122	99	84	89	125	110	105	147	126	125	100	87	87	84	85	108	91	86	117	91	82	99
HORVU.MOREX.r3.1HG0011380	Zinc finger family protein	303	197	293	252	223	291	161	166	142	205	132	115	254	154	163	221	180	153	192	128	138	206	159	199	166	188	238	166	140	189
HORVU.MOREX.r3.1HG0011700	Pentatricopeptide repeat-containing protein	1	2	2	3	3	4	2	2	3	1	1	3	2	1	4	3	4	1	2	2	0	0	0	1	1	1	0	2	0	1
HORVU.MOREX.r3.1HG0011680	Pentatricopeptide repeat-containing protein	11	11	7	13	10	5	8	0	6	5	6	10	8	10	6	12	16	11	8	9	6	8	10	6	7	5	3	2	5	4
HORVU.MOREX.r3.1HG0011730	Pentatricopeptide repeat-containing protein	2	4	6	2	3	3	1	3	2	1	2	1	1	0	1	1	2	3	3	2	2	1	4	5	1	2	1	0	1	1
HORVU.MOREX.r3.1HG0011760	Pentatricopeptide repeat-containing protein	7	9	3	7	7	5	5	2	4	2	3	4	5	7	9	4	4	1	5	5	7	4	5	4	5	5	3	4	6	2
HORVU.MOREX.r3.1HG0011790	Pentatricopeptide repeat-containing protein	78	65	70	74	61	71	61	39	56	47	55	48	72	64	51	67	55	61	78	49	46	48	64	45	47	57	68	42	40	72
HORVU.MOREX.r3.1HG0011820	Protein ABIL1	64	45	50	47	51	43	39	38	48	49	44	36	47	43	49	30	44	34	48	53	44	36	33	27	50	49	51	36	28	41
HORVU.MOREX.r3.1HG0011880	Voltage-dependent T-type calcium channel subunit alpha-1G	7	5	0	0	0	7	9	4	13	0	0	6	0	7	0	0	0	0	4	5	5	4	0	4	5	0	8	5	5	4
HORVU.MOREX.r3.1HG0011870	Protein LURE 1.5	321	281	205	231	286	215	297	215	438	219	156	253	150	315	263	121	195	219	161	255	279	152	154	177	330	190	288	204	175	235
HORVU.MOREX.r3.1HG0011890	F-box family protein	764	460	618	608	510	558	323	339	590	536	364	449	418	467	419	480	544	451	326	292	300	391	492	513	397	358	682	531	319	529
HORVU.MOREX.r3.1HG0011900	Pyrimidine-specific ribonucleoside hydrolase	321	489	359	312	385	322	358	283	319	149	216	295	408	493	433	274	252	296	508	519	569	325	339	321	443	348	277	241	209	240
HORVU.MOREX.r3.1HG0011970	F-box protein	2	0	3	0	0	1	1	0	2	0	0	0	2	1	2	0	1	1	3	0	3	3	0	0	0	1	0	0	1	0
HORVU.MOREX.r3.1HG0012000	TVP38/TMEM64 family membrane protein	5	8	6	8	8	0	4	8	5	4	7	6	0	0	0	0	0	0	8	5	5	0	0	0	6	8	9	4	5	5
HORVU.MOREX.r3.1HG0012020	Glutamyl-tRNA reductase	186	123	171	133	99	154	75	62	112	59	88	74	91	116	102	76	98	100	81	67	94	65	73	72	84	78	144	71	60	94
HORVU.MOREX.r3.1HG0012100	F-box protein	194	180	184	211	238	208	189	177	178	158	171	160	243	181	182	227	185	204	210	224	194	209	193	221	211	200	176	187	208	164
HORVU.MOREX.r3.1HG0012110	Remorin family protein	91	71	87	90	89	111	66	60	76	92	71	63	82	61	50	44	61	72	78	78	84	40	58	40	47	43	79	51	40	78
HORVU.MOREX.r3.1HG0012160	protein kinase family protein	2072	1820	1415	1869	2382	1719	1659	1573	1795	1836	1650	1903	1753	1908	1752	1900	1870	1792	1975	1785	1641	1835	1651	1684	1756	1409	1819	1680	1545	2003
HORVU.MOREX.r3.1HG0012170	Disease resistance protein RPM1	404	341	328	341	370	339	327	187	287	220	258	259	296	321	353	283	301	283	345	252	259	256	298	214	272	249	291	259	210	292
HORVU.MOREX.r3.1HG0012180	protein kinase family protein	39	36	36	42	51	37	46	52	34	44	30	53	44	21	28	47	42	34	44	36	16	48	34	0	40	62	41	43	52	34
HORVU.MOREX.r3.1HG0012290	Receptor-like protein kinase	82	178	68	86	262	109	159	72	105	149	145	121	119	112	141	152	183	248	129	183	178	298	208	96	135	80	48	167	165	113
HORVU.MOREX.r3.1HG0012310	DNA repair RAD51-like protein	0	52	52	54	0	0	0	35	38	0	0	0	0	0	60	0	0	0	40	0	0	47	36	0	39	0	0	40	32	34
HORVU.MOREX.r3.1HG0012250	AP2-like ethylene-responsive transcription factor	4925	4950	4975	4765	3898	5922	4721	5003	3611	3142	3001	4228	6668	4133	5063	4973	3826	5378	5738	4738	5047	5062	4159	5365	5302	5664	4635	5076	3230	4500
HORVU.MOREX.r3.1HG0012480	Chymotrypsin inhibitor	8	6	6	4	6	4	12	13	25	18	29	29	10	8	10	14	8	8	11	17	7	16	9	6	6	5	8	3	5	7
HORVU.MOREX.r3.1HG0012330	Peroxisomal membrane 22 kDa (Mpv17/PMP22) family protein	401	400	488	420	353	411	375	341	377	375	340	236	360	308	357	341	308	318	389	408	429	373	384	405	363	388	322	310	316	315
HORVU.MOREX.r3.1HG0012340	Triose-phosphate transporter family protein	59	58	80	72	60	88	94	66	96	70	72	99	68	88	64	54	71	49	103	78	83	83	95	82	68	56	59	54	60	62
HORVU.MOREX.r3.1HG0012490	Chymotrypsin inhibitor	160	161	162	332	188	232	170	96	234	130	154	166	90	87	96	127	55	85	79	2	79	25	7	83	9	7	10	4	1	3
HORVU.MOREX.r3.1HG0012530	SKP1-like protein 4	0	3	0	0	0	2	0	0	0	0	0	0	3	0	6	0	5	0	0	0	0	0	0	2	0	0	0	0	0	0
HORVU.MOREX.r3.1HG0012520	Chymotrypsin inhibitor	1261	1704	1907	2560	2640	2567	1922	1525	2604	1453	2366	2384	1664	1741	2230	1683	1144	1477	2216	1033	2049	1605	1218	1884	1444	1038	1182	1048	578	941
HORVU.MOREX.r3.1HG0012580	Chymotrypsin inhibitor	0	0	0	0	0	0	0	0	0	7	0	0	0	0	0	0	0	2	0	0	0	0	0	0	0	0	0	4	0	0
HORVU.MOREX.r3.1HG0012650	Disease resistance protein (NBS-LRR class) family	4	5	7	5	8	4	0	0	0	0	0	0	0	3	0	7	4	4	67	47	53	62	56	72	31	36	26	51	49	38
HORVU.MOREX.r3.1HG0012660	Disease resistance protein RPP13	9	7	10	17	14	11	0	0	0	0	0	0	3	10	10	10	10	7	19	0	18	15	12	20	7	5	0	9	9	8
HORVU.MOREX.r3.1HG0012620	Patatin	4438	5306	4947	4255	3633	6815	5469	3476	5256	4073	4835	9952	8491	7987	7389	5772	6620	7970	11031	7738	6070	5811	7513	4287	5455	4063	3570	3816	4219	4347
HORVU.MOREX.r3.1HG0012670	Disease resistance protein (NBS-LRR class) family	64	33	47	59	57	71	7	3	6	10	6	3	60	35	30	62	65	43	108	87	66	88	82	96	79	70	63	97	79	76
HORVU.MOREX.r3.1HG0012730	Adenine/guanine permease	271	114	149	136	79	169	232	99	168	128	180	638	212	334	245	317	292	313	734	103	118	131	183	95	100	86	262	75	143	146
HORVU.MOREX.r3.1HG0012950	LINE-1 reverse transcriptase	1	0	2	1	1	0	1	1	0	2	2	1	0	0	1	2	0	1	0	0	0	0	0	1	0	1	0	0	1	2
HORVU.MOREX.r3.1HG0012990	Zinc finger family protein	19	6	5	7	3	2	6	4	13	6	9	6	11	11	7	4	7	8	8	3	4	14	9	2	8	5	6	3	4	12
HORVU.MOREX.r3.1HG0012840	E3 ubiquitin-protein ligase	8	8	6	0	8	9	5	3	3	0	10	4	0	6	6	9	5	6	9	5	7	6	7	7	4	7	3	6	5	6
HORVU.MOREX.r3.1HG0013000	Vacuolar-processing enzyme	113	215	152	184	169	130	156	147	137	95	120	127	192	172	220	155	148	170	167	217	228	167	157	177	175	194	138	131	129	117
HORVU.MOREX.r3.1HG0013020	Pentatricopeptide repeat-containing protein	29	35	30	38	44	37	31	20	30	21	30	26	32	30	40	25	25	33	23	27	38	25	42	50	34	23	30	44	21	28
HORVU.MOREX.r3.1HG0013070	E3 ubiquitin-protein ligase	12	10	19	12	11	17	8	9	15	18	9	8	6	6	4	7	9	6	8	8	12	7	14	5	10	10	12	11	5	6
HORVU.MOREX.r3.1HG0013050	Ribosome biogenesis regulatory protein-like protein	1839	2015	1984	2178	1864	1904	1058	1181	1380	1148	1263	1015	1823	1662	1980	2025	1602	1692	1339	1417	1563	1467	1661	2108	1292	1285	1341	1435	1164	1308
HORVU.MOREX.r3.1HG0013180	Glycosyltransferase	81	69	42	70	90	58	41	62	44	68	67	71	52	40	71	45	50	36	70	71	53	102	108	75	40	80	64	31	92	40
HORVU.MOREX.r3.1HG0013240	Zinc finger MYM-type protein 5	1	1	2	1	1	2	0	3	0	1	0	0	2	4	3	2	4	7	0	1	0	0	0	0	2	2	3	1	0	0
HORVU.MOREX.r3.1HG0013280	LOB domain-containing protein, putative	1	1	1	0	0	0	0	1	0	2	1	4	2	0	0	0	9	2	1	0	3	2	6	2	1	2	2	0	1	2
HORVU.MOREX.r3.1HG0013220	Tetraspanin	1769	1447	1420	1433	1420	1522	1461	1162	1491	1114	908	1447	1627	2069	1654	1211	1534	1452	1581	1438	1305	1384	1648	1213	1298	1180	1701	1305	959	1370
HORVU.MOREX.r3.1HG0013300	4'-phosphopantetheinyl transferase	324	260	374	382	264	376	210	205	273	335	273	199	281	304	304	444	426	344	229	224	165	311	382	360	206	202	282	277	232	283
HORVU.MOREX.r3.1HG0013690	Ubiquitin-conjugating enzyme E2	320	295	316	311	329	268	162	169	181	201	190	152	180	164	175	185	208	194	238	253	256	325	272	333	207	225	243	252	263	268
HORVU.MOREX.r3.1HG0013700	DNL-type zinc finger	220	180	201	217	165	189	45	44	38	36	42	43	49	43	51	52	61	45	109	116	157	169	145	215	119	142	153	137	123	156
HORVU.MOREX.r3.1HG0013800	Glycosyltransferases	660	885	774	802	785	825	795	671	715	665	729	1009	912	1024	952	798	999	1100	1019	1299	1407	1044	1071	1255	856	728	547	732	869	626
HORVU.MOREX.r3.1HG0013970	Pyruvate dehydrogenase E1 component subunit beta	8	19	21	14	23	14	17	10	14	15	22	8	25	24	21	23	20	26	23	29	28	26	13	19	10	5	11	6	9	8
HORVU.MOREX.r3.1HG0013820	Protein IQ-DOMAIN 1	2429	2667	2107	2718	2632	2459	2226	1586	1877	1660	1611	2184	1982	2464	2127	1762	2391	2420	2260	2852	3134	2235	3059	2845	2552	1934	1615	2280	2024	2285
HORVU.MOREX.r3.1HG0014100	Trehalose-6-phosphate synthase	17	34	32	27	27	18	0	0	0	0	0	0	0	0	0	0	0	0	12	44	31	16	27	42	19	17	13	19	24	18
HORVU.MOREX.r3.1HG0014120	Sugar transporter, putative	995	484	549	386	308	564	211	175	793	295	336	233	150	197	174	180	172	158	317	224	108	295	459	119	506	318	947	386	261	544
HORVU.MOREX.r3.1HG0014190	Transducin/WD-like repeat-protein	281	229	199	205	292	192	245	176	294	274	268	295	159	235	203	205	209	208	237	237	189	208	217	181	181	187	268	160	274	200
HORVU.MOREX.r3.1HG0014220	Nuclear pore complex protein Nup98	26	40	20	49	73	52	55	24	32	83	72	46	9	24	22	30	49	33	30	33	36	75	61	84	23	17	22	91	51	61
HORVU.MOREX.r3.1HG0014320	Importin subunit beta-1	160	159	191	148	146	140	123	132	126	104	114	103	49	47	50	49	50	30	111	128	149	131	127	153	146	136	112	109	107	95
HORVU.MOREX.r3.1HG0014380	Orotidine 5'-phosphate decarboxylase	9	19	13	12	19	11	15	8	10	27	11	15	9	17	8	3	12	18	11	19	13	20	13	10	16	13	10	16	22	14
HORVU.MOREX.r3.1HG0014350	P-loop containing nucleoside triphosphate hydrolases superfamily protein	112	150	142	117	87	96	91	101	120	127	93	71	90	108	139	166	124	141	97	89	103	140	116	142	87	82	77	111	71	102
HORVU.MOREX.r3.1HG0014400	11S globulin seed storage protein	9	0	0	0	0	10	0	0	21	0	2	4	0	0	0	0	0	0	0	0	0	0	6	0	0	0	3	0	0	0
HORVU.MOREX.r3.1HG0014340	E3 SUMO-protein ligase SIZ1	1462	1230	1505	1415	1564	1422	1263	974	1131	1497	1292	1316	1250	1134	1038	1462	1417	1351	1295	1157	983	1509	1138	1142	1069	1115	1315	1229	1381	1370
HORVU.MOREX.r3.1HG0014410	Receptor-like kinase	246	232	194	295	237	281	236	217	269	247	241	269	209	253	229	186	222	271	243	255	306	359	365	354	227	170	168	234	191	220
HORVU.MOREX.r3.1HG0014430	Beta 1, 3 galactosyltransferase	487	521	493	445	467	502	448	366	487	469	392	402	471	498	455	417	410	457	430	479	426	428	396	374	390	392	437	329	343	335
HORVU.MOREX.r3.1HG0014440	Dihydrolipoyl dehydrogenase	348	161	290	163	173	190	211	250	164	166	207	102	153	158	121	114	88	113	132	91	96	131	141	114	165	241	405	129	106	143
HORVU.MOREX.r3.1HG0014490	Pentatricopeptide repeat-containing protein	7	16	12	13	12	10	18	9	14	6	6	10	21	14	18	13	14	10	18	32	24	16	26	15	28	21	15	11	18	16
HORVU.MOREX.r3.1HG0014520	Kinase family protein	27	17	20	10	20	26	2	6	13	3	3	7	11	23	11	8	14	14	35	16	29	19	23	17	7	20	19	11	7	15
HORVU.MOREX.r3.1HG0014530	Acyl-CoA dehydrogenase	1229	1183	989	887	1272	1058	289	209	672	722	616	427	525	1134	683	766	938	820	738	836	763	954	1176	922	733	567	1560	956	629	1005
HORVU.MOREX.r3.1HG0014560	Peptide-N4-(N-acetyl-beta-glucosaminyl)asparagine amidase A	236	198	112	173	184	166	132	73	262	103	146	116	86	160	136	68	136	160	189	106	141	148	223	150	126	97	226	127	72	141
HORVU.MOREX.r3.1HG0014570	Myb/SANT-like DNA-binding domain protein	0	0	0	0	0	0	100	131	152	136	92	118	0	0	0	0	39	0	0	0	0	0	0	0	0	0	0	0	0	0
HORVU.MOREX.r3.1HG0014590	3-oxo-5-alpha-steroid 4-dehydrogenase family protein	0	0	0	0	0	0	12	0	0	0	0	0	0	0	0	0	0	0	0	0	0	0	0	0	0	5	0	0	0	0
HORVU.MOREX.r3.1HG0014580	p-loop containing nucleoside triphosphate hydrolases superfamily protein	151	130	140	122	106	151	74	66	75	117	60	70	86	92	96	120	77	111	94	68	92	117	89	138	113	105	116	114	75	97
HORVU.MOREX.r3.1HG0014640	Pentatricopeptide repeat-containing protein	9	19	9	10	13	16	16	12	15	7	9	15	9	7	11	25	11	11	15	15	13	16	11	16	14	12	13	11	11	16
HORVU.MOREX.r3.1HG0014650	Pentatricopeptide repeat-containing protein	5	7	10	12	12	10	9	8	11	7	8	6	8	6	14	12	7	8	9	10	15	7	11	9	10	6	6	12	15	8
HORVU.MOREX.r3.1HG0014660	Pentatricopeptide repeat-containing protein	28	25	20	30	29	21	25	19	16	19	18	24	29	19	18	30	27	24	31	30	25	19	26	20	20	31	28	17	24	16
HORVU.MOREX.r3.1HG0014620	Polyribonucleotide nucleotidyltransferase	1986	2662	2434	2322	2514	2002	1910	1730	1475	1664	1785	1263	2663	1768	2701	2780	2452	2302	2347	2704	2090	2038	2092	2390	2259	2527	1675	1901	2228	1810
HORVU.MOREX.r3.1HG0014680	Tetraspanin family protein	338	259	364	330	358	430	321	291	279	395	288	216	256	257	200	304	259	289	244	247	328	316	268	435	169	213	265	357	272	238
HORVU.MOREX.r3.1HG0014710	neuronal PAS domain protein	1	0	3	0	1	0	0	1	0	0	0	0	0	0	0	0	0	0	0	0	1	2	0	0	1	0	0	0	0	1
HORVU.MOREX.r3.1HG0014730	PLATZ transcription factor	7	18	12	15	11	22	6	8	8	7	8	8	16	12	21	19	13	19	5	11	10	10	8	27	17	10	9	9	14	10
HORVU.MOREX.r3.1HG0014690	protein translocase subunit	574	814	728	697	542	655	389	447	427	419	436	342	783	593	817	680	541	591	627	713	731	573	651	699	519	492	374	467	457	364
HORVU.MOREX.r3.1HG0014740	Nuclear receptor corepressor 1	1671	1324	1401	1450	1576	1355	1364	1087	1429	1334	1256	1198	1199	1219	1230	1248	1379	1086	1378	1158	1146	1293	1393	1239	1219	1287	1462	1219	1116	1356
HORVU.MOREX.r3.1HG0014790	Peptide methionine sulfoxide reductase MsrB	14	22	12	51	72	39	0	2	0	60	47	11	39	81	63	72	100	89	0	35	27	76	55	80	0	7	11	57	57	40
HORVU.MOREX.r3.1HG0014910	Proline--tRNA ligase	3	0	1	3	0	1	0	1	0	0	0	1	4	1	1	4	3	2	0	1	0	0	0	0	2	3	3	1	3	0
HORVU.MOREX.r3.1HG0014800	Peptide methionine sulfoxide reductase MsrB	37	61	34	42	0	41	16	0	14	10	23	18	18	29	29	24	28	27	32	23	25	25	21	21	23	19	23	0	11	26
HORVU.MOREX.r3.1HG0015120	E3 ubiquitin-protein ligase SIS3	0	0	0	0	0	0	0	0	0	0	0	0	0	0	0	0	0	0	0	0	0	0	0	0	0	0	0	0	0	0
HORVU.MOREX.r3.1HG0015110	Phosphoinositide phospholipase C	64	49	59	27	25	35	58	35	48	55	33	46	44	68	43	30	41	36	65	52	39	47	44	27	48	66	92	31	29	36
HORVU.MOREX.r3.1HG0015130	Phosphoinositide phospholipase C	797	459	710	407	475	501	464	532	541	578	477	535	672	796	516	499	589	496	774	433	436	514	550	597	546	801	1200	573	359	455
HORVU.MOREX.r3.1HG0015170	ADP-ribosylation factor, putative	816	1001	803	791	1118	839	807	726	832	775	825	824	844	882	776	808	787	852	774	858	829	806	689	782	788	780	834	758	801	709
HORVU.MOREX.r3.1HG0015180	E3 ubiquitin-protein ligase SINA-like 10	125	87	65	45	65	81	30	19	52	16	9	23	26	47	36	25	76	22	22	17	10	12	16	6	30	21	68	26	12	36
HORVU.MOREX.r3.1HG0015190	Protein FAR1-RELATED SEQUENCE 3	100	105	54	57	85	120	20	19	44	8	14	15	31	38	38	26	64	17	29	12	16	12	23	6	14	22	50	12	6	29
HORVU.MOREX.r3.1HG0015240	Disease resistance protein (CC-NBS-LRR class) family	27	6	18	11	9	15	6	7	10	8	6	10	8	15	8	10	9	8	16	7	8	10	12	12	4	7	11	6	6	7
HORVU.MOREX.r3.1HG0015250	Zinc finger CCCH domain-containing protein	2114	2891	2270	3639	1851	2648	1253	1077	1202	899	1421	2970	1566	2460	1945	2796	3211	2097	2380	1654	1652	1267	1555	2021	1213	1314	2267	1479	1523	2348
HORVU.MOREX.r3.1HG0015330	Serine/threonine protein phosphatase 7 long form	0	0	0	0	0	0	0	0	0	0	0	0	0	0	0	0	0	0	0	0	0	0	0	0	0	0	0	0	0	0
HORVU.MOREX.r3.1HG0015270	RRP15-like protein	473	628	646	587	501	640	412	457	419	355	476	330	713	447	640	570	434	477	514	601	646	488	549	606	446	483	382	421	444	401
HORVU.MOREX.r3.1HG0015390	Acetylcholine receptor subunit beta	4	2	2	0	0	0	0	0	3	0	0	0	0	0	0	0	0	0	0	0	0	0	2	0	0	0	0	0	0	0
HORVU.MOREX.r3.1HG0015420	Aminomethyltransferase	4	2	2	3	6	7	2	1	4	12	6	8	2	6	3	7	5	10	9	11	10	4	4	5	4	0	2	5	6	4
HORVU.MOREX.r3.1HG0015430	Trihelix transcription factor GT-3b	41	19	23	35	42	50	26	12	30	52	48	71	22	39	30	49	80	80	51	50	37	68	95	39	9	12	11	34	47	39
HORVU.MOREX.r3.1HG0015470	2-oxoglutarate (2OG) and Fe(II)-dependent oxygenase superfamily protein	5	6	7	5	14	8	7	5	7	27	17	22	9	12	14	61	43	44	18	14	12	35	19	30	7	5	8	19	14	8
HORVU.MOREX.r3.1HG0015480	Chaperone protein dnaJ	391	338	396	417	283	430	253	275	278	264	304	271	433	334	387	367	331	347	315	310	358	377	381	387	274	261	298	309	306	262
HORVU.MOREX.r3.1HG0015520	Aminotransferase-related family protein	136	129	159	205	172	210	173	130	188	217	253	360	221	150	144	231	272	281	209	331	163	399	315	232	166	158	157	177	362	216
HORVU.MOREX.r3.1HG0015620	Dirigent protein	2	0	0	3	0	0	0	6	0	35	27	11	0	0	0	0	0	0	4	0	9	17	0	12	5	0	0	0	188	5
HORVU.MOREX.r3.1HG0015680	Receptor protein kinase, putative	240	113	214	234	270	275	206	169	190	172	309	261	181	189	88	233	136	161	323	207	144	371	230	194	163	149	163	107	402	220
HORVU.MOREX.r3.1HG0015720	Kinase family protein	284	238	383	397	202	386	273	135	177	250	367	1260	207	405	306	554	756	425	527	286	243	255	380	380	150	139	294	185	410	441
HORVU.MOREX.r3.1HG0015750	transcription factor, putative (Protein of unknown function, DUF547)	90	134	91	125	114	114	101	88	92	74	100	121	119	155	109	89	156	169	186	360	359	170	187	247	124	185	81	110	142	71
HORVU.MOREX.r3.1HG0015760	Regulator of chromosome condensation (RCC1) family protein	188	269	223	260	264	204	170	190	154	134	157	131	254	184	287	228	202	227	241	266	256	189	214	271	203	199	110	167	155	145
HORVU.MOREX.r3.1HG0015890	ATP-dependent zinc metalloprotease FtsH	233	211	250	242	201	213	202	210	251	281	242	200	289	227	261	374	287	292	240	240	181	248	285	318	204	254	260	233	241	272
HORVU.MOREX.r3.1HG0015960	Protein kinase family protein	0	0	0	0	4	0	3	4	0	0	3	0	7	4	0	0	0	0	14	0	3	3	0	0	4	4	3	0	0	0
HORVU.MOREX.r3.1HG0016030	Mitochondrial pyruvate carrier	104	0	53	0	45	57	49	47	0	0	0	43	58	73	55	0	0	0	66	0	0	0	0	0	60	0	165	0	0	0
HORVU.MOREX.r3.1HG0016090	Carotenoid isomerase, putative, expressed	508	345	350	391	419	356	280	215	392	370	279	288	246	299	357	341	376	306	238	219	226	276	289	293	320	254	427	368	241	377
HORVU.MOREX.r3.1HG0016110	Metal tolerance protein	951	893	1047	724	867	741	1161	767	1125	598	616	894	717	1015	791	676	663	615	947	520	715	611	491	654	983	858	1152	675	517	697
HORVU.MOREX.r3.1HG0016200	Aminotransferase like protein	744	682	693	731	664	544	640	618	866	614	822	936	555	739	735	564	744	590	634	637	663	501	706	620	629	532	758	528	646	581
HORVU.MOREX.r3.1HG0016210	Endoglucanase	12	14	12	10	17	7	10	9	6	5	15	12	7	7	12	7	8	6	28	14	13	13	11	10	9	8	4	7	10	6
HORVU.MOREX.r3.1HG0016260	Xyloglucan 6-xylosyltransferase 1	149	116	136	133	67	152	33	40	39	21	0	51	63	55	0	0	66	0	79	64	77	0	64	46	67	66	90	58	61	60
HORVU.MOREX.r3.1HG0016310	BZIP transcription factor	6658	6914	6264	6697	5387	8398	3215	2537	2945	3475	4125	5009	5731	4496	4826	8340	6249	4889	8894	4580	5278	6696	6416	5104	2944	3211	3899	3402	3949	3944
HORVU.MOREX.r3.1HG0016340	Proteasome subunit alpha type	152	202	176	199	107	190	159	158	132	140	171	137	268	200	200	185	163	198	182	225	221	179	213	223	148	136	98	123	132	104
HORVU.MOREX.r3.1HG0016370	Homeobox protein knotted-1-like 1	163	139	95	194	154	113	118	97	94	72	55	167	158	239	198	150	200	168	184	173	227	133	199	201	169	167	165	173	110	164
HORVU.MOREX.r3.1HG0016410	RNA polymerase II-associated protein 3	265	299	257	336	251	290	220	214	228	219	215	222	296	255	271	271	205	255	283	289	282	281	244	238	229	253	257	192	202	217
HORVU.MOREX.r3.1HG0016450	Kinase, putative	143	76	118	156	158	172	127	100	104	186	176	259	135	86	80	113	211	148	182	126	87	167	161	165	70	115	146	105	140	169
HORVU.MOREX.r3.1HG0016480	Leucine-rich repeat receptor-like protein kinase family protein	85	49	58	54	58	52	53	51	62	58	52	54	67	58	49	74	69	57	53	45	28	57	50	34	51	52	84	46	47	61
HORVU.MOREX.r3.1HG0016510	transmembrane protein, putative (DUF247)	85	49	71	57	58	105	74	73	73	74	81	82	55	57	60	40	44	77	62	73	85	54	64	39	64	38	84	65	51	47
HORVU.MOREX.r3.1HG0016550	transmembrane protein, putative (DUF247)	8	3	6	3	5	5	5	3	2	4	10	5	0	3	4	1	2	2	4	3	3	2	5	1	2	1	7	2	0	4
HORVU.MOREX.r3.1HG0016590	Protein BIG GRAIN 1-like	4	8	8	8	6	14	9	5	3	6	6	7	11	9	9	13	8	11	13	9	6	6	8	12	6	7	4	7	6	6
HORVU.MOREX.r3.1HG0016660	F-box protein	5	7	7	2	5	7	10	6	5	5	4	2	7	3	2	4	5	2	6	5	2	6	3	3	4	6	0	4	4	0
HORVU.MOREX.r3.1HG0016730	Exostosin-like	84	68	75	74	78	69	51	48	59	51	49	37	60	72	63	77	59	57	47	59	77	58	73	66	53	52	62	62	46	68
HORVU.MOREX.r3.1HG0016710	Annexin	2804	3006	2458	2918	2773	2686	2130	2101	2260	2309	2134	2152	2187	2756	2504	2036	2488	2859	2772	2288	4202	2501	2585	2866	2451	2074	2193	2091	1832	1605
HORVU.MOREX.r3.1HG0016740	G-patch domain containing protein	919	970	993	895	950	914	784	744	734	707	734	596	905	750	882	854	750	799	908	858	855	784	806	817	826	847	771	712	684	697
HORVU.MOREX.r3.1HG0016770	Pentatricopeptide repeat-containing protein	8	18	12	8	15	10	12	12	9	11	12	7	14	8	10	16	13	11	12	15	12	9	14	12	12	15	15	13	19	11
HORVU.MOREX.r3.1HG0016760	Transmembrane protein, putative	781	612	754	764	727	769	500	426	558	792	589	625	594	655	584	782	1020	810	601	552	655	794	913	1024	447	438	603	694	641	615
HORVU.MOREX.r3.1HG0016790	Long-Chain Acyl-CoA Synthetase	222	112	168	82	114	115	121	140	133	110	127	119	160	221	112	135	127	93	177	106	71	211	149	194	109	167	281	172	149	156
HORVU.MOREX.r3.1HG0016810	Agenet domain-containing protein	542	580	610	629	548	594	470	484	559	472	430	452	567	569	688	548	545	587	463	601	579	471	562	649	508	551	496	472	483	486
HORVU.MOREX.r3.1HG0016820	F-box/FBD/LRR-repeat protein	157	126	119	154	139	148	117	99	117	82	115	159	139	150	130	124	143	106	120	114	107	94	134	97	106	97	130	85	86	123
HORVU.MOREX.r3.1HG0016850	FBD-associated F-box protein	150	126	153	159	149	166	122	112	131	98	101	201	142	157	132	145	179	113	121	136	129	116	140	116	123	103	150	120	106	139
HORVU.MOREX.r3.1HG0016910	Formin-like protein	33	43	43	45	43	42	32	22	22	22	22	14	38	33	42	33	27	28	63	87	83	67	59	74	47	50	29	27	38	23
HORVU.MOREX.r3.1HG0016940	Phosphate translocator	54	59	49	59	32	52	45	33	34	35	24	28	71	42	73	64	38	45	50	79	90	39	46	76	51	53	27	27	35	24
HORVU.MOREX.r3.1HG0017050	MYB transcription factor	34	39	88	68	22	34	17	9	13	23	36	98	11	53	41	74	54	46	148	17	11	9	27	62	5	20	47	7	51	96
HORVU.MOREX.r3.1HG0016950	O-fucosyltransferase family protein	449	602	536	516	519	512	456	445	407	449	462	398	587	501	532	523	484	547	498	564	561	479	502	454	492	491	414	429	365	401
HORVU.MOREX.r3.1HG0017070	Nitrogen regulatory protein P-II-like protein	775	796	692	690	879	824	606	485	812	633	603	714	815	862	708	709	724	718	782	747	752	705	763	663	583	493	710	606	458	575
HORVU.MOREX.r3.1HG0017100	GDSL esterase/lipase	29	45	25	35	44	49	18	17	18	19	27	28	26	21	30	19	29	25	58	23	30	43	50	20	29	16	19	21	18	28
HORVU.MOREX.r3.1HG0017080	Regulator of chromosome condensation (RCC1) family protein	283	211	196	237	235	263	148	159	223	207	180	200	179	208	190	224	201	189	176	166	184	208	188	183	172	155	227	187	163	213
HORVU.MOREX.r3.1HG0017110	Protein kinase	2607	2460	2560	2417	2700	2563	2034	1644	2364	2922	2792	2830	1807	2539	2178	2895	3321	3361	2143	1979	2037	2778	2494	3442	1891	1809	2435	2598	2584	2419
HORVU.MOREX.r3.1HG0017150	transmembrane protein, putative (DUF594)	14	20	27	31	26	29	25	17	35	17	25	28	28	28	38	24	32	33	25	35	30	24	22	32	20	22	22	15	19	21
HORVU.MOREX.r3.1HG0017130	Ankyrin repeat-containing protein	178	161	140	167	180	168	99	112	133	122	122	107	163	118	141	145	135	160	130	142	138	126	140	146	108	117	121	114	93	109
HORVU.MOREX.r3.1HG0017240	Protein phosphatase 2C-like protein	633	591	551	513	585	536	496	446	515	450	436	495	597	550	560	475	475	464	572	457	487	539	542	465	480	464	593	488	394	423
HORVU.MOREX.r3.1HG0017250	RNA polymerase II subunit B1 CTD phosphatase RPAP2, putative	908	628	902	744	640	761	533	509	682	718	612	484	612	678	593	736	721	623	537	449	426	585	625	598	521	551	828	539	453	607
HORVU.MOREX.r3.1HG0017280	Peroxidase	762	852	806	464	455	571	1007	742	858	380	473	808	804	1332	917	319	602	570	1434	1138	1325	554	673	413	879	663	765	422	341	276
HORVU.MOREX.r3.1HG0017310	Auxin influx transporter	776	927	920	1132	560	895	579	669	614	417	571	492	934	657	1024	743	602	738	749	1061	1037	672	882	917	810	607	497	610	536	492
HORVU.MOREX.r3.1HG0017350	Peroxidase	543	173	316	364	108	437	205	205	365	116	202	304	179	180	142	123	88	134	97	299	148	98	231	208	222	123	215	84	234	295
HORVU.MOREX.r3.1HG0017370	Peroxidase	105	232	170	46	127	68	502	201	364	136	234	230	150	412	257	49	177	349	154	299	206	128	163	16	287	101	97	80	99	61
HORVU.MOREX.r3.1HG0017410	Peroxidase	624	1306	886	601	810	818	1049	629	962	614	814	722	970	1191	1124	775	640	1147	1097	1296	1136	1060	1005	501	939	611	384	582	585	444
HORVU.MOREX.r3.1HG0017420	Peroxidase	192	215	85	143	247	176	132	100	145	101	223	465	183	256	213	440	422	178	373	233	230	401	422	142	198	183	293	152	275	266
HORVU.MOREX.r3.1HG0017430	Peroxidase	81	83	39	53	95	82	96	90	40	84	98	128	111	78	68	246	153	92	293	67	22	332	229	22	69	148	109	67	191	120
HORVU.MOREX.r3.1HG0017480	Peroxidase	0	2	4	0	8	3	4	4	4	4	11	16	8	5	5	7	16	0	9	12	9	5	7	4	0	2	9	4	6	3
HORVU.MOREX.r3.1HG0017460	Peroxidase	52	55	49	82	142	72	87	30	64	55	237	319	41	90	64	79	242	60	136	271	126	172	142	23	59	53	214	58	216	64
HORVU.MOREX.r3.1HG0017440	phosphoribosylformylglycinamidine synthase	304	270	259	357	316	289	188	193	247	268	227	188	279	270	265	315	285	312	227	244	223	282	289	309	194	202	270	264	229	239
HORVU.MOREX.r3.1HG0017670	basic helix-loop-helix (bHLH) DNA-binding superfamily protein	14	8	10	14	6	16	10	11	12	13	10	11	22	30	19	34	31	22	23	18	21	21	32	28	7	6	19	12	15	10
HORVU.MOREX.r3.1HG0017620	Peroxidase	180	187	115	90	145	164	284	184	257	231	229	289	111	183	108	88	200	107	313	197	228	297	201	158	187	239	318	190	164	131
HORVU.MOREX.r3.1HG0017700	Lecithin-cholesterol acyltransferase-like 1	17	15	12	15	37	15	64	70	48	118	164	116	75	40	35	97	65	60	109	32	19	129	56	31	32	40	29	29	133	35
HORVU.MOREX.r3.1HG0017730	Protein ROOT PRIMORDIUM DEFECTIVE 1	11	12	12	20	11	14	6	7	7	13	14	7	14	15	18	18	18	20	11	12	11	12	13	25	10	11	9	10	9	9
HORVU.MOREX.r3.1HG0017720	Glutathione S-transferase	885	828	1092	1210	1011	1226	1283	1074	1006	1288	1904	1425	1292	1034	1025	1016	648	909	1528	1378	1459	1578	1066	1188	897	1176	758	838	1233	770
HORVU.MOREX.r3.1HG0017760	myosin heavy chain, cardiac protein	44	82	52	65	88	56	70	77	55	52	62	54	66	60	89	62	69	65	75	99	106	71	61	65	68	72	31	55	68	37
HORVU.MOREX.r3.1HG0017750	Kinase family protein	2106	1570	1632	2089	1713	1831	1591	884	1303	1992	1946	3756	1078	2357	1767	2797	3109	2499	2100	1471	1701	1789	1866	1860	931	955	1398	1328	2413	1962
HORVU.MOREX.r3.1HG0017770	Germin-like protein 1	228	344	331	191	210	316	477	319	385	448	365	428	380	518	367	315	455	588	515	607	554	374	455	276	416	287	256	283	388	205
HORVU.MOREX.r3.1HG0017870	DNA binding protein, putative	140	143	137	141	108	136	87	98	91	81	73	73	179	111	122	129	85	76	111	123	119	114	122	105	104	119	87	95	94	92
HORVU.MOREX.r3.1HG0017880	Zinc ion binding protein	528	516	660	619	490	536	393	399	382	430	440	345	532	448	558	600	550	572	405	454	450	448	492	653	420	456	402	446	440	380
HORVU.MOREX.r3.1HG0017900	Polynucleotidyl transferase, ribonuclease H-like superfamily protein	2	2	0	3	0	1	0	0	0	0	0	0	0	0	0	0	0	0	0	0	0	0	0	0	0	0	0	0	0	0
HORVU.MOREX.r3.1HG0017890	Peptide chain release factor 1	226	249	223	231	210	264	182	195	195	178	170	134	271	233	221	225	201	206	191	215	214	213	233	228	195	198	181	177	147	165
HORVU.MOREX.r3.1HG0017930	Non-specific serine/threonine protein kinase	69	81	53	79	76	73	72	0	73	100	75	126	60	81	80	98	97	74	113	57	60	98	81	65	47	70	73	66	96	74
HORVU.MOREX.r3.1HG0018000	Triacylglycerol lipase SDP1	6	5	5	5	3	3	3	3	3	2	1	1	2	7	3	0	3	1	2	1	4	1	2	2	5	4	4	5	3	3
HORVU.MOREX.r3.1HG0017980	Non-specific serine/threonine protein kinase	246	183	265	190	230	236	265	213	226	280	221	337	284	279	218	371	288	261	453	174	205	256	242	223	200	361	335	207	234	258
HORVU.MOREX.r3.1HG0018050	3-N-debenzoyl-2-deoxytaxol N-benzoyltransferase	840	796	698	758	998	774	1729	1480	1196	1817	1510	1624	1382	1276	1143	1164	1623	1850	1878	1498	1800	2316	1670	1730	1536	1431	1087	1575	1545	1122
HORVU.MOREX.r3.1HG0018170	polyadenylate-binding protein 1-B-binding protein	1	1	0	4	0	0	3	4	3	3	2	5	0	2	0	0	4	0	5	8	8	5	10	10	4	5	2	10	9	3
HORVU.MOREX.r3.1HG0018130	Diacylglycerol acyltransferase	382	273	329	332	379	281	255	254	349	434	342	332	271	297	250	325	340	295	296	275	261	366	350	425	259	286	433	402	310	347
HORVU.MOREX.r3.1HG0018110	ABC transporter B family protein	6904	6023	5316	6559	7607	5910	5377	3984	5824	4952	5763	5753	4867	5640	5987	4847	6051	5858	5498	5177	6472	4793	5894	5284	6079	4706	5731	4961	4361	5187
HORVU.MOREX.r3.1HG0018210	Thioesterase family protein	121	115	87	100	106	100	81	79	131	68	89	112	108	115	100	101	89	95	131	115	107	91	130	117	87	99	174	90	74	85
HORVU.MOREX.r3.1HG0018190	Aspartic proteinase	1529	903	1124	870	846	872	1232	1132	1563	1149	1067	1444	1139	1558	986	1084	1204	1025	1262	943	756	1051	1067	799	1189	1312	2160	1015	849	1099
HORVU.MOREX.r3.1HG0018200	Transmembrane protein, putative	26	37	29	33	26	22	10	21	20	12	0	11	14	25	30	26	21	29	13	19	18	24	25	31	17	21	18	17	12	18
HORVU.MOREX.r3.1HG0018240	ATP synthase subunit beta	271	321	281	261	328	306	172	184	190	197	253	126	332	228	328	266	140	272	438	242	302	241	229	191	262	222	174	284	146	174
HORVU.MOREX.r3.1HG0018250	Chitinase	278	487	439	436	408	408	380	387	472	402	416	320	589	520	736	674	533	644	417	483	529	443	652	601	404	353	322	413	357	378
HORVU.MOREX.r3.1HG0018260	Low temperature and salt responsive protein	4938	3659	3198	3855	2571	3584	3051	1826	3619	2539	2123	7032	3107	4375	3576	3191	6125	3714	4335	3248	3979	2715	4015	3607	3235	2785	5951	3663	2670	4564
HORVU.MOREX.r3.1HG0018270	Bushy growth protein	566	575	627	629	611	621	357	360	460	456	363	432	539	545	580	574	514	546	479	504	496	500	539	580	392	411	536	458	421	441
HORVU.MOREX.r3.1HG0018350	Auxin-responsive protein	16	7	0	8	0	0	0	0	0	11	0	0	12	8	0	8	9	7	0	14	8	10	10	15	0	5	0	7	5	9
HORVU.MOREX.r3.1HG0018390	Histone H4	50	99	55	83	57	34	114	109	87	58	89	70	74	92	128	43	39	85	79	140	166	77	78	56	127	97	27	71	82	44
HORVU.MOREX.r3.1HG0018430	Histone H3	33	84	48	86	50	46	100	65	84	73	58	76	62	65	122	64	44	89	63	95	150	92	64	108	98	102	30	82	92	45
HORVU.MOREX.r3.1HG0018510	Basic helix-loop-helix transcription factor	12	10	12	17	9	18	14	14	15	7	10	51	49	77	62	81	68	53	7	14	18	10	11	11	6	13	17	7	14	11
HORVU.MOREX.r3.1HG0018620	DUF1685 family protein	23	5	38	6	5	9	40	55	9	6	7	9	17	22	6	2	8	9	11	2	5	5	10	5	5	138	103	3	0	3
HORVU.MOREX.r3.1HG0018590	MYB transcription factor	372	499	322	383	439	354	428	362	434	339	297	497	351	497	401	333	460	544	457	592	537	378	518	442	570	396	305	401	383	353
HORVU.MOREX.r3.1HG0018730	RNA-binding family protein	2074	2128	2026	2183	2139	2176	1854	1788	2356	2005	1871	2050	1881	1994	2030	1870	1954	1892	1794	2006	2315	1992	2057	2349	2017	1936	2062	2288	1931	1994
HORVU.MOREX.r3.1HG0018820	Benzyl alcohol O-benzoyltransferase	22	15	19	15	15	17	19	17	17	18	10	9	22	23	20	16	11	5	21	15	18	13	8	12	18	26	19	18	14	11
HORVU.MOREX.r3.1HG0018800	Dehydrogenase	27	14	39	23	22	43	7	21	0	0	0	3	43	48	26	38	23	26	0	0	0	0	0	0	0	75	56	0	2	0
HORVU.MOREX.r3.1HG0018810	FBD-associated F-box protein	64	71	138	83	84	128	273	306	325	212	227	229	109	111	127	124	111	108	271	271	276	225	311	280	246	288	260	207	172	219
HORVU.MOREX.r3.1HG0018830	Benzyl alcohol O-benzoyltransferase	348	327	353	220	301	355	538	375	806	357	329	504	236	590	181	124	201	202	521	818	313	594	382	209	548	313	638	397	199	336
HORVU.MOREX.r3.1HG0018930	Benzyl alcohol O-benzoyltransferase	51	42	42	54	51	48	22	37	19	19	19	24	43	40	37	29	25	24	33	29	26	32	31	16	20	32	36	11	21	16
HORVU.MOREX.r3.1HG0018940	tRNA/rRNA methyltransferase family protein	132	131	125	150	146	129	130	143	131	130	107	120	148	132	175	134	118	123	112	156	198	146	124	182	139	122	125	140	147	112
HORVU.MOREX.r3.1HG0019140	D-3-phosphoglycerate dehydrogenase	18	4	17	14	15	13	5	16	5	12	14	40	16	3	7	6	26	6	32	10	35	26	30	20	11	17	29	20	18	7
HORVU.MOREX.r3.1HG0019060	RING/U-box superfamily protein, putative	904	763	981	853	945	998	834	739	891	949	883	762	778	830	828	883	836	863	702	709	681	848	846	817	756	790	881	803	783	812
HORVU.MOREX.r3.1HG0019100	2,3-bisphosphoglycerate-dependent phosphoglycerate mutase	157	197	169	247	296	267	214	162	149	263	286	328	247	218	191	255	301	265	298	325	271	357	349	335	168	184	144	220	282	190
HORVU.MOREX.r3.1HG0019150	5-methyltetrahydropteroyltriglutamate--homocysteine methyltransferase	144	80	77	98	122	73	68	54	83	61	53	272	47	105	74	54	148	100	144	69	238	103	126	148	142	108	173	181	106	130
HORVU.MOREX.r3.1HG0019160	autophagy 2	256	126	173	135	107	132	113	119	150	72	81	241	93	138	79	69	126	88	160	47	166	71	108	75	116	135	266	125	70	116
HORVU.MOREX.r3.1HG0019220	Phytochrome B	7	5	6	11	9	10	14	10	6	5	3	4	8	14	13	10	8	14	15	10	16	12	10	10	10	12	8	9	8	6
HORVU.MOREX.r3.1HG0019170	Replication protein A 70 kDa DNA-binding subunit	117	184	152	169	131	160	177	179	154	107	167	126	210	157	238	178	164	195	177	210	181	168	154	165	179	222	97	130	140	118
HORVU.MOREX.r3.1HG0019230	ABC transporter A family member 1	89	92	66	76	104	65	90	97	43	83	85	46	124	72	89	75	67	70	135	44	134	113	105	157	67	110	102	70	45	50
HORVU.MOREX.r3.1HG0019240	N-acetyltransferase, putative	96	92	83	81	125	100	80	79	103	147	94	123	97	108	96	106	109	101	88	99	85	131	103	87	62	82	106	98	96	86
HORVU.MOREX.r3.1HG0019270	2-oxoglutarate (2OG) and Fe(II)-dependent oxygenase superfamily protein, putative	27	15	35	21	15	39	18	20	21	39	36	36	29	37	24	20	23	29	42	20	12	27	20	26	18	26	27	24	19	24
HORVU.MOREX.r3.1HG0019260	Aminotransferase	1240	1839	1704	3946	6331	3201	2390	1313	1470	20405	10330	4474	1752	2345	2280	10724	9338	10003	1782	3804	3073	14429	8501	20208	1581	1542	1194	13423	16738	8310
HORVU.MOREX.r3.1HG0019320	Methyltransferase family protein	163	195	154	185	169	157	118	99	146	119	107	129	136	180	140	156	156	128	134	162	152	148	165	161	119	104	157	106	124	136
HORVU.MOREX.r3.1HG0019330	Carboxypeptidase	196	126	130	104	75	101	215	223	121	117	91	175	198	231	163	87	108	164	362	162	133	156	113	96	132	194	308	77	94	61
HORVU.MOREX.r3.1HG0019340	Drebrin-like protein	413	297	393	296	257	381	300	269	283	368	315	244	455	396	305	429	288	334	382	296	269	415	315	308	262	318	332	264	312	243
HORVU.MOREX.r3.1HG0019360	Mitogen-activated protein kinase	1592	1698	1986	1635	1673	1742	1503	1643	1149	1936	1609	1131	1993	1284	1520	2254	1522	1718	1421	1294	1237	1774	1276	1673	1325	1840	1523	1572	1631	1387
HORVU.MOREX.r3.1HG0019380	Glioma tumor suppressor-like protein	2372	2297	2768	2466	2347	2550	1340	1511	1667	1673	1679	1247	1986	1806	1945	2386	2070	1881	1623	1597	1432	1757	1997	2125	1489	1514	1738	1691	1413	1649
HORVU.MOREX.r3.1HG0019390	Proteinase inhibitor	161	70	110	78	84	91	94	96	157	102	85	113	147	202	125	118	128	122	112	96	47	123	118	44	75	88	166	88	66	131
HORVU.MOREX.r3.1HG0019410	Transducin/WD-like repeat-protein	351	284	327	244	251	318	307	269	303	219	220	242	317	321	270	308	229	253	304	217	236	245	250	211	264	293	371	224	195	217
HORVU.MOREX.r3.1HG0019420	O-acyltransferase	310	358	387	327	309	286	310	323	297	311	268	262	317	327	349	377	328	332	319	360	372	307	287	332	307	350	288	282	293	269
HORVU.MOREX.r3.1HG0019550	tRNA dimethylallyltransferase	155	135	101	150	186	117	98	101	123	134	135	131	106	109	96	116	156	104	116	130	150	170	171	163	125	132	164	169	157	143
HORVU.MOREX.r3.1HG0019580	Mitochondrial transcription termination factor family protein	44	26	51	49	42	41	32	22	35	19	28	31	33	30	35	27	40	25	32	31	23	32	37	34	25	35	27	32	22	22
HORVU.MOREX.r3.1HG0019650	extracellular ligand-gated ion channel protein (DUF3537)	24	34	64	19	30	56	46	30	34	46	39	25	26	41	20	22	26	30	19	32	27	25	22	20	35	30	26	28	23	24
HORVU.MOREX.r3.1HG0019680	Alpha-mannosidase	239	178	163	270	277	203	117	111	184	181	203	217	161	197	181	195	291	186	122	144	159	150	184	198	149	156	187	176	180	188
HORVU.MOREX.r3.1HG0019730	DNA/RNA helicase protein	1408	1078	1455	1255	1197	1182	996	888	1087	1020	918	831	924	946	892	1011	1055	1000	1009	866	842	881	791	933	966	1023	1176	927	906	1009
HORVU.MOREX.r3.1HG0019870	Serine/threonine-protein phosphatase	1018	864	899	842	943	811	866	613	841	936	785	894	802	870	852	849	980	937	840	871	783	899	935	859	719	765	891	695	790	741
HORVU.MOREX.r3.1HG0019920	Ankyrin repeat domain protein, putative	1558	1369	1385	1283	1313	1395	972	827	830	934	952	1123	1339	1456	1350	1664	1511	1457	1798	1459	1457	1963	1463	1347	1119	1184	1258	960	1221	1019
HORVU.MOREX.r3.1HG0019930	DNA repair helicase	220	239	271	274	264	242	255	195	210	161	199	184	293	220	262	227	219	210	269	289	223	225	263	232	221	233	195	206	201	206
HORVU.MOREX.r3.1HG0019950	Dihydroflavonol 4-reductase/flavanone protein	0	0	0	0	0	0	0	0	0	0	0	0	0	0	0	0	0	0	0	0	0	0	0	0	0	0	0	0	0	0
HORVU.MOREX.r3.1HG0019960	Agmatine coumaroyltransferase-2	31	19	21	34	30	32	32	36	21	48	57	89	9	9	6	11	50	24	32	26	12	22	36	21	0	24	36	12	35	11
HORVU.MOREX.r3.1HG0019970	Agmatine coumaroyltransferase-1	257	149	176	234	187	199	141	110	98	144	167	336	51	99	87	54	172	95	237	109	95	121	181	103	57	65	162	71	120	119
HORVU.MOREX.r3.1HG0020180	Endoglucanase	0	0	0	0	0	0	0	0	0	0	0	0	0	0	0	0	0	0	0	0	0	0	0	0	0	0	0	0	0	0
HORVU.MOREX.r3.1HG0019980	ATP binding protein	308	211	230	246	304	259	200	183	295	259	239	294	247	280	210	287	334	248	284	229	228	268	269	254	246	228	327	247	216	260
HORVU.MOREX.r3.1HG0020190	Sucrose-phosphatase	383	525	391	373	709	380	514	487	645	495	750	549	277	380	494	401	306	261	383	449	288	794	429	248	329	337	723	303	666	241
HORVU.MOREX.r3.1HG0020210	CRS1/YhbY (CRM) domain protein	101	128	119	150	142	121	115	136	116	145	155	98	160	122	175	237	197	216	105	128	112	132	145	217	119	113	89	150	160	105
HORVU.MOREX.r3.1HG0020260	GDSL esterase/lipase	0	2	0	0	0	0	6	0	0	16	5	25	8	0	0	0	0	0	35	0	9	0	6	23	0	5	5	0	0	0
HORVU.MOREX.r3.1HG0020220	Protein VERNALIZATION INSENSITIVE 3	467	459	398	483	526	426	393	324	356	391	390	455	365	406	427	471	482	441	510	464	517	469	420	511	432	479	436	395	558	402
HORVU.MOREX.r3.1HG0020270	SAD1/UNC-84 domain protein, putative	1611	1309	1374	1414	1567	1322	1108	1024	1284	1194	1155	1091	1163	1108	1242	1203	1129	1161	1161	1166	1153	1233	1179	1257	1162	1189	1351	1306	1112	1280
HORVU.MOREX.r3.1HG0020280	Pentatricopeptide repeat superfamily protein	1012	1443	1431	1260	1084	1155	984	1006	1104	959	968	797	1179	1085	1394	1198	1234	1183	986	1200	1288	1010	987	1238	1066	989	784	938	908	844
HORVU.MOREX.r3.1HG0020290	PAX-interacting protein 1	119	131	130	121	147	110	210	170	169	173	179	179	147	170	191	145	173	168	114	147	137	109	110	107	110	113	94	91	77	88
HORVU.MOREX.r3.1HG0020310	Calcium-dependent protein kinase	0	0	0	0	0	0	0	5	0	0	0	0	0	0	0	0	0	0	5	0	0	0	0	0	5	0	0	0	0	0
HORVU.MOREX.r3.1HG0020300	Nucleolar MIF4G domain-containing protein 1	254	311	351	355	395	295	264	287	225	260	306	212	428	282	352	403	291	312	316	411	323	320	345	394	273	304	190	281	308	246
HORVU.MOREX.r3.1HG0020320	Pentatricopeptide repeat-containing protein	28	54	29	58	59	26	30	30	23	28	21	22	41	36	42	41	38	38	43	46	30	41	36	33	33	42	23	32	37	29
HORVU.MOREX.r3.1HG0020390	Nodulin-like / Major Facilitator Superfamily protein	29	21	28	34	39	33	7	16	20	15	13	36	19	14	10	10	32	24	13	12	21	27	32	32	22	19	23	16	15	27
HORVU.MOREX.r3.1HG0020440	Kinase family protein	90	62	64	84	67	101	97	27	35	71	129	847	49	160	112	311	354	137	428	44	78	152	87	66	21	36	98	20	222	139
HORVU.MOREX.r3.1HG0020450	Laccase	4	0	0	0	3	3	2	9	2	4	5	3	40	4	0	4	6	2	2	4	0	0	3	0	2	10	10	2	2	4
HORVU.MOREX.r3.1HG0020520	F-box family protein	46	22	37	21	27	31	16	20	36	21	27	26	34	25	28	25	38	30	29	24	15	29	28	22	19	30	42	25	31	30
HORVU.MOREX.r3.1HG0020680	F-box family protein	1	0	0	0	1	0	0	0	1	0	2	1	2	2	1	0	1	0	0	0	0	2	1	0	1	0	1	1	1	1
HORVU.MOREX.r3.1HG0020650	F-box family protein	53	27	53	33	31	36	23	16	38	36	25	28	40	30	31	34	56	34	33	29	21	31	45	30	24	33	50	30	27	37
HORVU.MOREX.r3.1HG0020840	Pentatricopeptide repeat-containing protein	5	13	10	12	13	7	8	10	11	8	9	7	10	10	10	10	9	8	8	8	7	12	14	17	13	8	5	13	16	7
HORVU.MOREX.r3.1HG0020820	Serine protease	94	119	97	119	101	77	78	80	74	65	81	54	83	69	130	63	54	83	91	114	102	75	80	99	90	74	55	72	80	64
HORVU.MOREX.r3.1HG0020850	Serine/threonine-protein kinase	5	6	6	7	3	8	6	5	5	9	0	5	8	10	2	7	6	4	11	8	0	6	9	8	4	3	5	7	7	0
HORVU.MOREX.r3.1HG0020900	Histone H3	33	92	46	64	44	39	93	86	80	61	49	73	56	59	101	45	41	84	44	93	139	66	53	110	88	93	30	74	88	45
HORVU.MOREX.r3.1HG0020910	Histone H4	46	136	82	103	90	59	142	116	101	70	98	95	80	112	177	55	46	130	86	148	212	87	64	96	163	141	43	105	116	61
HORVU.MOREX.r3.1HG0020930	F-box/kelch-repeat protein	449	357	364	473	475	425	353	346	410	400	358	359	395	405	348	316	348	357	365	404	391	353	408	414	397	364	391	405	334	392
HORVU.MOREX.r3.1HG0020980	Endo-1,31,4-beta-D-glucanase	592	781	628	548	631	553	966	529	896	824	729	932	638	979	772	610	803	969	1011	938	966	761	757	540	847	566	588	704	696	542
HORVU.MOREX.r3.1HG0020990	F-box domain containing protein	156	153	116	170	183	135	114	105	145	146	126	155	147	133	161	151	162	194	158	163	150	185	215	217	114	128	140	155	170	169
HORVU.MOREX.r3.1HG0021010	Pentatricopeptide repeat-containing protein	59	66	56	72	91	75	53	69	52	39	51	50	73	48	73	65	62	41	63	64	61	61	62	70	48	59	48	43	55	38
HORVU.MOREX.r3.1HG0021020	Pentatricopeptide repeat-containing protein	33	47	35	49	35	28	34	31	25	26	27	25	45	36	41	53	47	55	35	35	27	27	36	46	27	30	35	27	24	25
HORVU.MOREX.r3.1HG0021090	BTB/POZ and MATH domain-containing protein 2	43	46	34	47	42	27	31	29	33	22	30	24	61	47	49	45	48	48	44	36	35	41	38	36	44	40	28	32	25	30
HORVU.MOREX.r3.1HG0021100	NBS-LRR disease resistance protein-like protein	193	147	149	183	188	173	150	122	160	162	158	185	158	186	173	216	190	165	182	165	204	198	181	187	137	145	154	173	137	144
HORVU.MOREX.r3.1HG0021110	Disease resistance protein (NBS-LRR class) family	35	44	38	19	39	46	33	28	27	27	33	36	43	40	40	48	45	36	80	36	35	60	43	44	18	16	19	13	18	15
HORVU.MOREX.r3.1HG0021190	Harpin inducing protein	10	17	10	12	2	10	9	7	8	6	6	10	9	10	9	4	9	13	10	9	14	5	11	9	5	2	8	5	4	10
HORVU.MOREX.r3.1HG0021130	Disease resistance protein (TIR-NBS-LRR class)	117	75	78	107	119	104	62	57	83	101	87	108	103	88	99	114	133	95	97	117	138	134	127	146	98	100	94	125	109	89
HORVU.MOREX.r3.1HG0021150	Disease resistance protein (NBS-LRR class) family	197	263	184	224	269	218	102	149	137	190	199	139	194	126	208	219	199	181	211	230	326	249	187	252	228	239	170	233	214	240
HORVU.MOREX.r3.1HG0021200	Coiled-coil domain-containing protein SCD2	0	4	0	0	0	0	0	0	0	0	0	0	0	0	0	0	0	0	0	0	0	0	0	0	0	0	5	0	0	0
HORVU.MOREX.r3.1HG0021280	Transcription factor basic helix-loop-helix	5	0	8	7	3	12	0	0	6	0	0	5	0	6	5	6	4	4	0	0	3	0	5	4	0	6	8	0	0	0
HORVU.MOREX.r3.1HG0021240	Sodium/hydrogen exchanger	1221	1026	1099	1299	1393	1451	1174	962	1325	1456	1245	1613	1148	1135	1112	1234	1623	1326	1104	1048	970	1250	1166	1112	1155	980	1182	1240	1057	1618
HORVU.MOREX.r3.1HG0021320	4-hydroxy-tetrahydrodipicolinate reductase	356	608	462	495	403	412	474	434	396	332	362	312	488	384	557	390	397	401	469	618	635	424	442	464	451	456	265	314	405	301
HORVU.MOREX.r3.1HG0021330	Asparagine--tRNA ligase	1554	2194	1898	1967	2042	1744	1781	1607	1539	1428	1534	1488	2115	1684	2231	1891	1583	1839	2001	2284	2195	1936	1905	1898	1914	1942	1426	1574	1954	1603
HORVU.MOREX.r3.1HG0021340	Glutathione S-transferase	433	522	393	469	554	479	539	500	623	575	543	496	550	512	535	364	398	560	566	768	631	591	507	499	537	445	541	477	523	437
HORVU.MOREX.r3.1HG0021350	Glutathione S-transferase	428	418	522	384	307	389	376	473	471	409	361	301	474	400	412	383	287	347	404	329	385	352	445	398	351	423	514	330	307	267
HORVU.MOREX.r3.1HG0021360	Glutathione S-transferase	104	87	68	98	148	93	58	54	122	56	87	106	65	90	76	71	63	56	63	50	32	68	79	47	47	45	117	57	53	72
HORVU.MOREX.r3.1HG0021380	Glutathione S-transferase	126	95	74	96	139	90	105	91	119	89	101	169	134	174	122	151	166	126	153	88	50	189	138	82	75	88	153	69	99	92
HORVU.MOREX.r3.1HG0021390	Glutathione S-transferase	253	156	173	149	198	173	171	167	235	365	296	184	118	157	130	195	199	121	156	97	52	304	270	144	94	119	231	223	181	205
HORVU.MOREX.r3.1HG0021400	Glutaredoxin	27	25	35	29	17	36	22	26	32	17	19	21	35	30	29	20	16	28	22	32	31	23	13	38	18	21	24	19	16	13
HORVU.MOREX.r3.1HG0021430	L-gulonolactone oxidase	39	46	39	32	31	33	46	56	35	26	46	54	89	59	73	33	51	47	51	108	92	26	40	49	102	90	80	47	51	32
HORVU.MOREX.r3.1HG0021450	F-box protein	28	32	27	41	30	36	15	20	18	12	9	21	23	27	35	21	19	25	28	34	29	25	29	27	20	29	27	21	13	26
HORVU.MOREX.r3.1HG0021610	F-box protein	21	29	40	32	44	34	19	26	34	17	17	24	20	41	47	32	40	32	42	38	43	31	38	41	29	22	32	20	18	36
HORVU.MOREX.r3.1HG0021640	Peroxidase	739	1185	891	1701	1985	1783	889	1137	658	2342	2023	1043	1835	1020	1875	2653	1339	1959	814	801	1482	1986	1902	3479	1694	1924	1423	2301	2676	1726
HORVU.MOREX.r3.1HG0021710	Peroxidase	19	15	0	20	12	30	30	14	58	44	29	50	30	185	107	56	103	188	0	27	21	0	31	16	82	32	96	103	82	190
HORVU.MOREX.r3.1HG0021690	Peroxidase	4041	4491	3398	5292	5952	4969	2754	3430	2851	4105	4340	2832	4966	3601	4957	5474	3763	4709	4473	3580	6480	5679	5507	7421	4535	4565	3930	4175	5026	3556
HORVU.MOREX.r3.1HG0021780	Transmembrane protein, putative	3	4	5	0	4	4	8	4	0	2	2	2	8	6	2	8	7	7	8	3	8	3	4	11	0	7	7	4	5	0
HORVU.MOREX.r3.1HG0021770	Elongator complex protein 2	357	409	399	399	424	367	404	348	319	336	332	317	435	347	353	451	424	355	356	415	381	346	375	405	424	428	348	387	381	338
HORVU.MOREX.r3.1HG0021810	Calcium-dependent lipid-binding (CaLB domain) family protein	2	2	2	1	1	4	4	1	2	0	1	4	2	1	2	2	7	5	2	1	2	1	4	1	0	0	2	2	2	3
HORVU.MOREX.r3.1HG0021800	Glycosyltransferase	68	82	58	56	63	78	62	81	73	54	52	56	96	56	81	39	45	58	62	75	83	42	53	26	82	62	62	51	48	55
HORVU.MOREX.r3.1HG0021830	SKP1-like protein 4	976	942	1029	994	1061	891	798	767	938	891	705	767	897	856	931	956	821	789	704	779	724	779	793	784	860	854	1018	798	794	860
HORVU.MOREX.r3.1HG0021880	SKP1-like protein 4	47	37	49	66	53	47	28	33	60	46	38	42	42	43	45	66	48	45	71	58	60	78	76	56	34	38	36	47	24	47
HORVU.MOREX.r3.1HG0021870	Serine/threonine-protein kinase ATM	932	840	944	925	698	983	638	705	608	593	592	535	1093	831	885	937	793	828	1025	762	728	793	872	790	644	761	746	643	592	667
HORVU.MOREX.r3.1HG0021960	1-aminocyclopropane-1-carboxylate oxidase	342	346	164	399	682	298	194	131	156	598	1946	969	361	179	156	622	412	167	486	298	305	661	519	482	79	116	231	92	1030	233
HORVU.MOREX.r3.1HG0021970	1-aminocyclopropane-1-carboxylate oxidase	417	408	206	760	734	496	227	117	212	622	1189	1293	172	340	234	571	855	409	368	415	322	521	725	437	72	102	139	231	986	601
HORVU.MOREX.r3.1HG0021980	O-glucosyltransferase rumi	92	138	82	156	137	126	65	78	83	66	60	68	96	117	121	65	101	105	161	151	152	105	122	92	93	73	50	80	56	68
HORVU.MOREX.r3.1HG0022060	Cullin-1	2510	2179	2479	2340	2432	2230	1866	1592	1882	1739	1729	1545	2135	2043	2033	2238	2157	2049	2131	2169	2100	2167	2114	2261	1946	2069	1977	1855	1877	1815
HORVU.MOREX.r3.1HG0022070	Cullin-1	2509	2273	2439	2134	2654	2205	2447	1891	2490	2761	2533	2309	2106	2419	2107	2278	2584	2455	2190	2141	1864	2292	1906	2011	2400	2255	2525	2213	2191	2228
HORVU.MOREX.r3.1HG0022090	Serine/threonine-protein phosphatase 2A regulatory subunit B	820	835	860	860	1076	833	775	720	855	831	797	824	800	808	765	812	903	835	775	840	863	867	809	929	889	798	762	888	833	869
HORVU.MOREX.r3.1HG0022120	Anaphase-promoting complex subunit 7	205	221	259	229	214	194	208	183	186	199	157	148	194	198	224	195	177	186	196	226	205	150	142	168	201	202	162	154	152	178
HORVU.MOREX.r3.1HG0022330	Disease resistance protein (NBS-LRR class) family	2	3	1	1	2	0	7	5	12	7	6	4	8	15	10	6	8	4	3	2	2	0	1	1	2	2	2	2	2	1
HORVU.MOREX.r3.1HG0022380	Zinc finger protein	1	2	0	0	0	0	0	0	0	0	0	3	0	0	0	0	1	0	0	1	0	1	1	0	0	0	0	0	0	2
HORVU.MOREX.r3.1HG0022360	transmembrane protein, putative (DUF247)	15	21	16	17	16	15	5	6	3	0	6	5	4	5	8	4	2	8	21	32	27	24	16	18	26	24	17	22	20	21
HORVU.MOREX.r3.1HG0022400	RING/U-box superfamily protein, putative	21	17	14	22	18	19	15	17	25	15	16	16	18	23	17	21	12	12	17	18	21	21	20	16	22	19	19	12	15	11
HORVU.MOREX.r3.1HG0022430	RING/U-box superfamily protein, putative	9	13	13	16	12	20	13	16	14	14	7	8	14	16	14	9	11	13	15	16	12	12	16	17	12	10	14	11	13	9
HORVU.MOREX.r3.1HG0022350	Proline synthase co-transcribed bacterial	394	393	423	450	439	371	353	323	362	341	342	397	366	391	397	404	414	384	372	435	506	429	357	496	400	379	435	438	416	396
HORVU.MOREX.r3.1HG0022440	Chromatin remodeling factor, putative	1604	1941	1813	1704	1552	1521	1533	1433	1333	1204	1344	1150	1778	1447	1781	1594	1395	1409	1764	1851	1822	1426	1338	1435	1661	1777	1332	1321	1287	1243
HORVU.MOREX.r3.1HG0022450	Double stranded RNA binding protein 3	622	698	669	789	811	803	610	566	607	755	779	710	836	672	676	824	864	790	661	773	670	791	819	871	596	614	636	707	710	691
HORVU.MOREX.r3.1HG0022460	Transport inhibitor response 1	2339	2294	2590	2371	2161	2142	1747	1735	2444	1982	1865	1674	1945	2323	2711	2590	2347	2394	1682	1607	1863	1952	2001	2711	1754	1795	2071	1985	1652	1756
HORVU.MOREX.r3.1HG0022500	Starch synthase family protein	0	0	8	0	0	0	2	0	5	7	4	2	7	6	10	10	9	14	13	21	14	18	10	26	11	9	6	8	9	4
HORVU.MOREX.r3.1HG0022490	ATP-dependent RNA helicase DeaD	311	312	325	294	396	287	217	182	199	225	212	226	206	220	238	294	221	246	271	303	285	299	280	310	259	259	250	260	279	265
HORVU.MOREX.r3.1HG0022540	Ribonuclease H-like superfamily protein	1	0	0	0	0	0	0	0	0	0	0	1	0	0	0	0	0	0	0	0	1	0	0	0	0	1	0	0	0	0
HORVU.MOREX.r3.1HG0022530	Heavy metal transport/detoxification superfamily protein	101	99	86	149	123	154	39	57	31	46	46	37	134	38	78	98	58	62	108	78	109	120	92	186	92	113	60	111	95	96
HORVU.MOREX.r3.1HG0022580	GRF zinc finger family protein	0	0	0	0	0	0	0	0	0	0	0	0	0	0	0	0	0	0	0	0	0	0	0	0	0	0	0	0	0	0
HORVU.MOREX.r3.1HG0022570	Pathogenesis-related thaumatin family protein	479	273	352	498	490	456	144	159	246	252	227	233	191	218	163	228	227	191	162	147	208	185	204	221	250	212	323	325	273	422
HORVU.MOREX.r3.1HG0022660	Bifunctional protein FolD	1492	1530	1450	1428	1608	1462	1117	1083	1388	1165	1110	1258	1390	1613	1468	1415	1413	1434	1409	1465	1613	1510	1528	1508	1345	1150	1379	1157	1168	1180
HORVU.MOREX.r3.1HG0022680	Histidine--tRNA ligase	549	794	727	767	794	707	596	561	479	485	555	453	832	576	773	599	564	575	746	1015	833	659	676	621	695	706	428	502	610	519
HORVU.MOREX.r3.1HG0022730	Myosin-2	0	0	0	0	0	0	0	0	0	0	0	0	0	0	0	0	0	0	0	0	0	0	0	0	0	0	0	0	0	0
HORVU.MOREX.r3.1HG0022750	Translocator protein-like protein	2	0	2	0	0	1	7	38	0	0	0	2	31	1	0	2	0	2	2	0	0	0	1	0	0	122	165	0	0	0
HORVU.MOREX.r3.1HG0022760	BTB/POZ/MATH-domain protein	279	236	227	236	303	223	153	202	188	165	195	208	237	258	229	211	181	183	238	203	148	245	189	177	178	159	227	151	206	201
HORVU.MOREX.r3.1HG0022790	NAC domain protein	97	75	73	75	83	90	88	82	165	109	82	104	83	141	134	133	147	101	0	0	0	0	0	0	0	0	0	0	0	0
HORVU.MOREX.r3.1HG0022780	Rubber elongation factor protein, putative	3845	3051	4326	3607	2839	4947	2883	2530	2448	3413	3034	5424	3573	3898	2941	4341	4766	3678	4940	3537	3569	5043	4815	4204	2370	2884	3426	3088	3808	3234
HORVU.MOREX.r3.1HG0022860	Xylosyltransferase 1	343	384	359	337	306	358	342	317	304	251	285	299	388	454	369	324	284	369	418	441	501	316	332	451	359	321	361	359	317	301
HORVU.MOREX.r3.1HG0022910	Villin	144	140	143	143	145	142	141	136	124	130	106	125	147	211	165	171	176	233	129	264	264	176	174	217	126	127	125	126	136	76
HORVU.MOREX.r3.1HG0023140	Pentatricopeptide repeat-containing family protein	8	10	14	14	8	10	15	13	10	8	14	9	11	9	19	13	9	13	12	16	11	22	19	14	11	10	8	10	15	12
HORVU.MOREX.r3.1HG0023010	Lipase	816	1504	899	796	1437	1405	1457	1053	1415	1368	1321	1996	872	1485	1108	703	1708	1530	2120	1208	1762	2485	1720	1768	1326	2132	2100	1808	998	1056
HORVU.MOREX.r3.1HG0023150	Phenylalanine ammonia-lyase	98	156	173	287	185	207	7	1	3	3	16	37	47	159	109	198	158	125	297	76	71	52	93	62	62	78	221	97	471	378
HORVU.MOREX.r3.1HG0023220	RAN guanine nucleotide release factor	0	0	0	0	0	0	0	0	0	0	0	0	0	0	0	0	0	0	0	0	0	0	0	0	0	0	0	0	0	0
HORVU.MOREX.r3.1HG0023200	LURP-one-like protein	3	9	8	7	3	5	5	2	5	3	0	4	7	3	12	0	5	4	8	6	8	4	4	0	5	6	0	0	4	3
HORVU.MOREX.r3.1HG0023210	Gamma-tubulin complex component	472	396	442	418	427	391	322	294	378	395	361	304	368	365	358	418	417	366	338	277	273	339	320	318	312	375	395	285	286	331
HORVU.MOREX.r3.1HG0023230	RING/U-box superfamily protein	1158	1075	1017	1085	1203	1123	931	813	1020	1149	1055	922	1037	995	1024	1114	1081	1091	986	953	1017	1119	1006	1176	966	904	1043	1075	984	1020
HORVU.MOREX.r3.1HG0023420	SKP1-like protein 4	0	0	0	0	0	0	0	0	0	2	0	0	0	0	0	0	0	0	6	3	0	0	0	0	0	0	4	0	0	0
HORVU.MOREX.r3.1HG0023370	Kinesin-like protein	3446	4065	3961	3438	4163	3494	3871	3355	3306	3364	3375	3123	3689	3659	3989	3324	3581	3762	3863	4544	4142	3584	3370	3538	4043	3921	3205	3155	3593	3241
HORVU.MOREX.r3.1HG0023540	Serine/threonine-protein phosphatase	1119	832	951	838	976	871	851	659	808	870	848	920	750	925	744	971	979	903	992	812	814	960	869	868	762	683	919	714	877	849
HORVU.MOREX.r3.1HG0023610	Histone H4	44	86	52	77	45	62	74	76	64	79	65	56	55	80	127	60	70	91	60	98	140	99	78	114	87	68	26	70	82	40
HORVU.MOREX.r3.1HG0023580	WAT1-related protein	375	629	541	419	565	487	467	654	480	319	301	353	684	720	855	469	330	580	592	518	905	380	377	370	565	529	494	384	197	290
HORVU.MOREX.r3.1HG0023620	Histone H3	68	156	84	102	73	83	159	134	166	123	173	92	108	117	152	80	79	136	94	143	240	120	92	143	177	108	56	126	120	80
HORVU.MOREX.r3.1HG0023640	Leucine aminopeptidase, putative	164	133	136	105	108	116	112	92	160	139	127	181	77	129	97	97	136	100	87	82	68	117	96	78	110	137	179	133	173	150
HORVU.MOREX.r3.1HG0023650	Small nuclear ribonucleoprotein	439	532	495	524	544	431	415	451	465	450	390	416	516	438	512	469	442	428	463	525	582	461	443	490	492	499	413	410	436	412
HORVU.MOREX.r3.1HG0023680	Fatty acid oxidation complex subunit alpha	80	71	97	92	58	75	29	17	32	0	16	26	68	69	55	58	69	51	48	66	63	85	66	75	59	62	98	73	45	65
HORVU.MOREX.r3.1HG0023710	F-box domain containing protein-like	52	63	48	67	37	58	27	30	33	25	21	33	48	44	31	43	40	34	44	30	39	31	50	37	29	32	44	29	27	41
HORVU.MOREX.r3.1HG0023770	Flavin-containing monooxygenase	2	0	0	0	0	0	0	0	0	0	0	0	0	0	0	0	0	0	0	0	0	0	0	0	0	0	2	0	0	0
HORVU.MOREX.r3.1HG0023740	RING/FYVE/PHD zinc finger superfamily protein	58	35	40	53	58	36	23	22	24	33	17	41	36	47	30	39	66	39	53	39	43	63	66	77	24	54	36	37	57	32
HORVU.MOREX.r3.1HG0023870	Chlororespiratory reduction31	40	16	60	30	18	48	21	26	23	23	29	18	43	19	17	33	21	22	33	11	13	31	23	25	13	40	35	23	14	24
HORVU.MOREX.r3.1HG0023920	Flavin-containing monooxygenase	0	0	0	0	0	0	0	0	0	0	0	0	0	0	0	0	0	0	0	0	0	0	0	0	0	0	0	0	0	0
HORVU.MOREX.r3.1HG0023840	Ethylene receptor	671	576	664	756	800	764	546	430	484	406	479	488	642	655	619	613	595	523	627	667	656	593	657	661	581	654	624	509	545	614
HORVU.MOREX.r3.1HG0023940	DNA-directed RNA polymerase III subunit RPC4	115	215	160	161	188	156	159	146	131	118	116	104	177	141	185	175	116	145	148	204	241	162	165	190	144	175	96	129	128	105
HORVU.MOREX.r3.1HG0023950	Fe/S biogenesis protein nfuA	296	341	316	338	389	331	346	345	321	351	331	313	396	324	375	324	322	316	313	413	344	352	323	360	319	336	322	298	352	297
HORVU.MOREX.r3.1HG0023970	GATA transcription factor, putative	97	154	101	126	141	151	95	62	111	132	138	96	114	146	101	116	115	139	122	124	106	114	134	90	103	52	96	122	65	100
HORVU.MOREX.r3.1HG0023990	Importin subunit alpha	4570	4184	4399	4237	4446	4045	4293	3983	4255	3910	3801	3816	4123	3986	3971	3751	3612	3463	3747	4223	3883	3417	3429	3079	4320	4349	4095	3471	3994	4080
HORVU.MOREX.r3.1HG0024020	Heparan-alpha-glucosaminide N-acetyltransferase	477	383	483	432	413	505	422	342	535	462	386	457	429	488	392	453	463	417	336	314	343	358	373	378	354	280	456	393	282	391
HORVU.MOREX.r3.1HG0024030	tRNA (Guanine(26)-N(2))-dimethyltransferase	234	168	239	198	205	190	160	147	211	237	176	167	156	215	173	201	220	194	118	109	143	155	182	212	164	122	248	198	149	180
HORVU.MOREX.r3.1HG0024050	Poly [ADP-ribose] polymerase	31	28	25	32	56	41	19	23	27	24	45	183	14	32	16	36	100	26	91	32	15	73	53	24	11	11	37	32	60	52
HORVU.MOREX.r3.1HG0024040	Disulfide-isomerase	3154	4807	4151	4291	5149	3487	4575	4393	4385	3522	3917	3904	4725	4508	5760	4223	4016	4436	3876	5645	6678	4342	3993	5131	4994	4877	3101	3881	4612	3682
HORVU.MOREX.r3.1HG0024090	Peroxisomal membrane (Mpv17/PMP22) family protein	145	96	154	90	89	145	94	85	143	133	67	112	109	103	101	123	144	130	91	81	77	95	106	116	67	73	130	95	75	103
HORVU.MOREX.r3.1HG0024140	Cellulose synthase-like protein	49	98	80	58	72	43	104	96	84	70	84	78	140	131	198	82	96	122	269	242	134	194	194	87	135	134	45	95	94	69
HORVU.MOREX.r3.1HG0024210	Chaperone protein dnaJ, putative	0	0	0	0	0	0	0	0	0	0	0	0	0	0	0	0	0	0	0	0	0	0	0	0	0	0	0	0	0	0
HORVU.MOREX.r3.1HG0024220	ACT domain repeat 5	1	0	0	1	0	1	0	0	0	0	0	1	0	0	0	0	0	0	0	0	0	2	1	0	0	2	0	0	0	0
HORVU.MOREX.r3.1HG0024260	RNA binding protein	0	0	0	0	0	0	0	0	0	0	0	0	0	0	0	0	0	0	0	0	0	0	0	0	0	0	0	0	0	0
HORVU.MOREX.r3.1HG0024230	Tubulin beta chain	521	700	619	685	724	552	633	561	563	525	519	534	583	591	664	544	513	588	601	694	776	569	520	642	718	694	449	541	539	528
HORVU.MOREX.r3.1HG0024280	Dihydrolipoyl dehydrogenase	1150	1857	1536	1447	1389	1271	1556	1432	1533	1380	1283	1248	1446	1626	1993	1466	1516	1707	1497	1998	1932	1445	1521	1564	1659	1523	1089	1244	1351	1312
HORVU.MOREX.r3.1HG0024380	Flavin-containing monooxygenase	44	11	40	18	8	22	42	29	38	17	8	18	14	28	18	0	22	14	30	26	20	7	14	5	27	22	42	13	12	15
HORVU.MOREX.r3.1HG0024290	Serine/threonine-protein phosphatase 4 regulatory subunit 3	508	493	452	496	490	388	225	246	315	326	234	269	296	446	381	374	448	420	306	384	473	368	426	556	343	332	415	351	320	340
HORVU.MOREX.r3.1HG0024440	EGG APPARATUS-1 protein	7019	5355	4891	8493	7402	6478	4027	3791	6043	6595	5617	5378	4488	4790	4588	5372	6054	5213	3453	3599	5551	5588	6215	7389	5002	3828	6057	7179	5384	6919
HORVU.MOREX.r3.1HG0024560	NADH-quinone oxidoreductase subunit I	42	40	31	44	36	30	38	27	40	35	28	33	31	39	26	31	32	39	40	43	44	32	38	53	28	32	45	32	33	30
HORVU.MOREX.r3.1HG0024570	Transcription factor, putative	39	36	25	22	24	17	45	33	53	28	24	45	30	59	31	22	19	28	71	39	38	24	24	20	28	32	45	14	13	22
HORVU.MOREX.r3.1HG0024500	DNA-directed RNA polymerase II subunit	666	472	620	552	678	691	377	425	596	543	489	434	393	487	490	531	515	418	324	344	382	462	474	515	394	334	616	549	394	479
HORVU.MOREX.r3.1HG0024510	Universal stress protein	2058	1859	1399	2171	2143	1648	1434	1258	1878	1605	1360	2109	1495	2259	1680	1505	2166	1989	1708	1894	2271	1548	2059	2291	1782	1546	2233	1994	1525	1839
HORVU.MOREX.r3.1HG0024670	Gibberellin 2-oxidase	63	27	60	72	49	64	26	28	59	28	36	23	37	39	44	44	24	27	23	17	23	35	29	53	40	26	61	38	22	37
HORVU.MOREX.r3.1HG0024690	E3 ubiquitin-protein ligase	1028	896	1018	840	1088	864	1140	785	881	1008	913	810	1009	976	827	1044	962	943	999	993	753	950	853	733	1018	1009	1018	736	891	857
HORVU.MOREX.r3.1HG0024710	Golgi apparatus membrane protein TVP23	755	961	843	842	1081	802	897	911	926	887	858	847	878	822	964	882	827	870	797	1000	1114	889	794	1026	966	971	804	855	867	789
HORVU.MOREX.r3.1HG0024730	GDSL esterase/lipase	661	588	631	666	791	825	729	591	641	536	649	806	862	744	651	674	748	720	893	786	636	829	778	528	617	583	629	464	670	655
HORVU.MOREX.r3.1HG0024800	evolutionarily conserved C-terminal region 2	8	9	6	11	21	8	14	18	10	21	14	14	17	20	14	21	12	13	18	16	19	18	22	28	26	28	22	17	23	14
HORVU.MOREX.r3.1HG0024740	GDSL esterase/lipase	755	1075	1118	815	980	1119	933	861	833	677	809	838	1559	1493	1211	987	1018	1093	1515	1647	1723	1199	1002	944	1050	1009	768	680	805	468
HORVU.MOREX.r3.1HG0024880	Dihydrolipoyl dehydrogenase	1769	2647	2308	2201	2565	2084	2513	2088	2048	1874	2236	2032	2806	2828	3075	2190	2200	2723	2458	3576	3293	2371	2482	2235	2637	2605	1765	1883	2509	1843
HORVU.MOREX.r3.1HG0024900	Macrophage erythroblast attacher	1291	1135	1099	1102	1127	1154	1047	1003	1120	898	877	979	1215	1300	1068	981	983	985	1176	1051	948	909	938	871	1160	1000	1341	1028	712	1027
HORVU.MOREX.r3.1HG0024910	Ubiquitin	4120	5912	4986	5607	3929	4452	3833	4366	4248	3379	4087	3182	5007	4487	6273	5073	4075	4482	4555	5704	7202	4907	4925	6528	4583	4302	3293	3921	4072	3558
HORVU.MOREX.r3.1HG0024980	RELA/SPOT	63	50	84	60	47	70	70	42	46	64	50	34	57	52	38	76	34	58	42	33	38	50	35	38	43	50	57	52	36	37
HORVU.MOREX.r3.1HG0025050	Peroxidase	2947	3108	2477	2624	2903	4032	5119	2819	5002	5394	5834	6258	3856	4607	2831	3519	4619	5755	3289	2629	2096	3952	3501	1055	3301	1693	2169	2740	2855	2850
HORVU.MOREX.r3.1HG0025100	E3 ubiquitin-protein ligase	9	4	7	10	10	6	8	8	11	7	6	6	12	10	10	9	7	8	7	8	6	7	6	6	7	7	3	7	3	3
HORVU.MOREX.r3.1HG0025110	Protein DETOXIFICATION	0	0	0	0	0	0	0	0	0	0	0	0	0	0	0	0	0	0	0	0	0	0	0	0	0	0	0	0	0	0
HORVU.MOREX.r3.1HG0025060	centrosomal protein of 135 kDa-like protein	1194	1077	1148	1085	1204	1142	908	710	1016	997	949	867	956	1055	1006	1067	1051	1007	973	890	882	1019	985	954	917	834	1046	884	764	835
HORVU.MOREX.r3.1HG0025340	SWIB/MDM2 and Plus-3 and GYF domain-containing protein	1	0	1	0	1	0	1	0	0	0	0	0	0	0	1	2	0	1	1	1	0	0	0	2	1	0	0	0	0	1
HORVU.MOREX.r3.1HG0025350	Arginine/serine-rich splicing factor, putative	16	31	26	20	19	16	0	3	5	5	0	6	23	13	16	16	10	11	31	81	68	66	65	117	14	15	15	12	17	14
HORVU.MOREX.r3.1HG0025320	Receptor-like kinase, putative	455	315	333	307	377	331	382	243	234	331	363	456	404	380	230	444	570	396	515	368	292	404	480	342	312	354	381	266	462	408
HORVU.MOREX.r3.1HG0025440	Transcription initiation factor TFIID subunit 13	152	145	106	164	163	132	93	113	130	98	102	159	161	168	155	163	177	126	152	158	149	148	201	174	145	110	149	147	103	181
HORVU.MOREX.r3.1HG0025510	MYB-related transcription factor	5	0	0	4	0	0	0	0	0	7	0	38	5	18	8	13	6	6	13	0	4	0	4	8	0	0	8	0	8	5
HORVU.MOREX.r3.1HG0025500	Arginine--tRNA ligase	1889	2186	2206	2065	2110	1867	1754	1760	1885	1831	1766	1601	1862	1714	2106	2088	2066	1824	1663	2001	1903	1789	1834	1934	1928	1954	1786	1817	1858	1739
HORVU.MOREX.r3.1HG0025520	RING/U-box superfamily protein	718	477	656	537	487	685	504	399	505	583	442	535	513	580	473	611	604	602	646	418	426	565	505	494	433	395	543	503	420	491
HORVU.MOREX.r3.1HG0025550	PHD finger alfin-like protein	846	928	927	896	828	978	790	753	868	810	792	698	955	935	1012	905	815	926	911	989	987	932	913	1058	839	760	781	824	697	759
HORVU.MOREX.r3.1HG0025580	chloroplast stem-loop binding protein of 41 kDa	0	0	0	0	0	0	0	0	0	0	0	0	0	0	0	0	0	0	0	0	0	0	0	0	0	0	0	0	0	0
HORVU.MOREX.r3.1HG0025600	Serine/threonine-protein kinase	42	27	35	25	37	28	30	20	21	27	30	21	37	33	29	46	38	31	32	28	17	42	31	27	28	35	36	27	32	26
HORVU.MOREX.r3.1HG0025660	Basic helix-loop-helix transcription factor	2	0	0	0	0	0	6	0	0	0	4	2	8	3	0	0	4	0	3	0	0	3	3	0	0	5	7	5	0	0
HORVU.MOREX.r3.1HG0025690	Non-specific serine/threonine protein kinase	10	8	8	8	10	12	8	9	7	4	11	8	13	10	10	9	6	6	15	6	10	7	8	6	8	5	8	4	6	5
HORVU.MOREX.r3.1HG0025620	Acyl-CoA dehydrogenase, putative	1958	1701	1822	1744	2186	1907	1644	1380	1840	1739	1699	2000	1673	1880	1639	1755	2119	1830	1693	1761	1487	1718	1822	1628	1529	1622	2252	1648	1475	1898
HORVU.MOREX.r3.1HG0025730	Ring finger protein, putative	3	0	3	1	0	3	1	4	1	1	3	4	3	2	0	2	0	3	0	2	0	1	1	4	0	1	1	3	3	1
HORVU.MOREX.r3.1HG0025720	6-phosphofructo-2-kinase/fructose-2, 6-bisphosphatase	60	52	45	53	38	38	42	29	34	35	30	46	38	43	45	32	34	41	51	46	60	35	46	66	46	48	55	43	29	31
HORVU.MOREX.r3.1HG0025750	Zinc transporter protein	441	306	326	336	292	382	337	313	325	319	311	281	341	419	334	352	281	339	301	286	304	290	281	374	330	286	448	323	272	338
HORVU.MOREX.r3.1HG0025790	Aspartate--tRNA ligase	215	207	155	229	184	186	107	151	140	139	131	156	185	206	157	218	190	169	179	161	192	192	166	177	146	140	223	169	115	189
HORVU.MOREX.r3.1HG0025840	Kelch-like protein	5	9	6	0	0	4	12	13	13	14	0	6	10	0	9	13	9	12	14	22	12	18	15	26	12	17	11	0	15	9
HORVU.MOREX.r3.1HG0025870	6,7-dimethyl-8-ribityllumazine synthase	238	211	198	211	197	183	190	194	241	156	177	108	225	232	187	144	94	192	194	216	217	167	198	184	220	156	98	164	132	109
HORVU.MOREX.r3.1HG0025880	Phosphatidylinositol N-acetylglucosaminyltransferase subunit H	99	81	79	92	86	82	69	71	91	106	80	79	95	81	86	108	103	84	65	68	71	74	75	110	72	71	91	94	76	88
HORVU.MOREX.r3.1HG0025890	LOB domain-containing protein, putative	75	76	103	83	54	90	51	65	74	64	49	48	66	69	92	104	71	98	80	64	72	78	115	97	65	55	62	68	62	63
HORVU.MOREX.r3.1HG0025900	homeobox protein knotted-1-like 6	736	414	611	556	386	588	361	482	331	633	490	312	1237	510	491	778	450	503	729	342	249	816	642	537	476	613	653	624	591	537
HORVU.MOREX.r3.1HG0025960	Haloacid dehalogenase-like hydrolase superfamily protein	178	143	147	141	130	129	100	101	127	127	88	95	127	130	132	119	93	80	102	92	112	86	95	102	131	123	170	122	74	119
HORVU.MOREX.r3.1HG0026010	Kinase interacting (KIP1-like) family protein	146	148	167	166	263	187	209	187	181	188	252	190	117	146	131	145	186	158	112	177	147	170	166	186	184	139	120	160	265	147
HORVU.MOREX.r3.1HG0025980	ATP-dependent helicase/deoxyribonuclease subunit B	395	456	410	466	466	421	377	356	358	330	340	310	485	433	434	420	379	355	387	509	521	419	389	422	423	398	331	326	354	321
HORVU.MOREX.r3.1HG0025990	Nucleotide/sugar transporter family protein	1052	1226	1141	1142	1318	970	1106	1034	1040	1004	962	1006	965	1158	1148	1109	1178	1152	1120	1133	1270	1108	1068	1202	1158	1249	1134	1146	1057	1279
HORVU.MOREX.r3.1HG0026030	Thioredoxin-like protein	1227	996	1010	1077	1139	1089	867	763	1027	985	1020	985	907	897	818	964	897	901	834	778	768	995	906	836	862	805	1122	947	838	956
HORVU.MOREX.r3.1HG0026070	Ribosomal protein	14119	16359	16017	16921	13134	15044	12693	12980	14199	11741	11977	11148	14074	12984	16700	15167	13708	13310	11670	14162	15661	12756	13193	15782	13497	12964	11606	13915	12246	12400
HORVU.MOREX.r3.1HG0026080	RING finger protein	823	482	654	594	571	693	448	401	688	647	455	495	509	560	544	575	686	537	430	390	363	529	530	507	443	363	665	484	444	528
HORVU.MOREX.r3.1HG0026100	WD repeat phosphoinositide-interacting-like protein	328	279	291	255	302	290	241	185	283	273	216	243	248	291	231	233	281	263	258	207	176	249	215	198	255	208	307	251	198	328
HORVU.MOREX.r3.1HG0026170	DNA-directed RNA polymerase	0	0	297	0	0	0	0	164	0	0	0	0	0	0	0	0	0	0	0	0	0	0	0	249	0	0	0	0	0	0
HORVU.MOREX.r3.1HG0026180	Pol polyprotein	73	76	72	107	108	63	50	47	77	76	50	58	65	85	90	85	83	93	45	61	87	51	55	89	70	84	67	97	75	74
HORVU.MOREX.r3.1HG0026190	Arabinogalactan peptide-like protein	288	380	211	136	316	160	385	264	365	270	306	397	190	431	300	202	347	491	208	535	542	408	471	313	235	147	106	159	302	124
HORVU.MOREX.r3.1HG0026350	Flavin-containing monooxygenase	2	0	0	2	1	0	0	0	0	0	0	0	0	0	0	0	0	0	5	0	0	2	2	0	0	0	0	0	0	2
HORVU.MOREX.r3.1HG0026420	Tryptophan aminotransferase	0	0	0	4	0	0	0	0	0	0	0	0	0	0	0	0	0	0	0	0	0	0	0	0	0	0	0	0	0	0
HORVU.MOREX.r3.1HG0026390	Histidinol-phosphate aminotransferase	18	12	9	4	9	10	10	0	11	6	4	0	0	6	0	0	0	4	11	10	10	0	6	0	10	9	11	4	0	0
HORVU.MOREX.r3.1HG0026240	Glycerophosphodiester phosphodiesterase-like protein	340	427	422	335	606	446	477	353	421	591	499	454	404	420	430	590	530	636	542	459	474	824	549	489	430	366	307	443	584	371
HORVU.MOREX.r3.1HG0026430	Proline-rich receptor-like kinase, putative (DUF1421)	432	549	498	505	465	530	443	352	385	395	472	411	488	521	486	473	450	499	539	488	458	545	574	490	390	363	389	353	420	366
HORVU.MOREX.r3.1HG0026470	Receptor protein kinase, putative	1015	1431	1484	1102	947	1319	1206	1223	1185	844	998	778	1769	1245	1719	1048	911	1189	1415	1537	1667	1116	1320	774	1467	1247	873	838	907	708
HORVU.MOREX.r3.1HG0026720	carboxyl-terminal peptidase, putative (DUF239)	214	263	284	305	225	303	234	242	249	210	202	199	277	245	247	251	258	285	253	306	361	263	284	424	231	170	127	213	239	160
HORVU.MOREX.r3.1HG0026750	Core-2/I-branching beta-1,6-N-acetylglucosaminyltransferase family protein	380	530	385	445	441	376	369	347	388	259	272	343	403	481	515	407	348	434	553	645	621	446	529	453	533	466	355	419	406	364
HORVU.MOREX.r3.1HG0026860	Clavata3/ESR (CLE) gene family member	2	1	2	4	3	2	2	0	1	2	1	1	1	2	3	1	1	1	1	0	2	2	0	0	1	0	2	1	2	3
HORVU.MOREX.r3.1HG0026830	Leucine-rich repeat receptor-like protein kinase family	195	189	187	177	194	195	202	182	215	187	192	164	250	250	202	184	233	200	181	259	181	204	215	170	176	170	225	180	151	126
HORVU.MOREX.r3.1HG0026900	Protein apaG	219	178	160	161	201	153	150	146	186	126	106	144	172	186	183	143	129	134	178	157	158	125	116	107	166	187	247	125	110	148
HORVU.MOREX.r3.1HG0026930	mRNA cap guanine-N7 methyltransferase	311	268	326	253	264	325	217	213	241	275	243	231	260	244	246	296	241	252	259	240	209	296	266	265	224	233	272	215	227	225
HORVU.MOREX.r3.1HG0026940	Phosphate translocator	88	168	147	157	91	104	99	106	78	52	58	67	141	120	194	111	100	102	143	181	181	102	119	117	129	138	65	82	79	76
HORVU.MOREX.r3.1HG0026950	Phospholipase D	7	9	11	10	8	15	7	8	3	4	8	8	4	5	5	8	8	8	7	14	9	10	8	5	6	8	9	8	4	6
HORVU.MOREX.r3.1HG0027000	Embryo-specific 3	9	9	13	6	9	8	18	18	16	8	11	16	5	22	6	13	20	16	7	15	12	8	15	14	6	17	14	6	3	6
HORVU.MOREX.r3.1HG0027040	Alba DNA/RNA-binding protein	7	0	0	5	0	0	0	0	0	0	0	4	0	0	8	0	3	0	0	0	5	0	0	0	0	0	0	0	2	0
HORVU.MOREX.r3.1HG0027030	Mitochondrial carrier family	107	104	128	112	107	90	82	85	90	72	79	84	97	112	133	103	90	98	96	90	150	81	102	140	107	73	75	77	72	72
HORVU.MOREX.r3.1HG0027090	Lactoylglutathione lyase	800	676	725	1021	1454	1251	658	509	542	793	740	699	674	447	503	943	692	825	1134	833	1329	1371	1314	1826	866	760	839	1149	1005	874
HORVU.MOREX.r3.1HG0027140	Metallothiol transferase fosB	0	0	0	0	0	0	0	0	0	0	0	0	0	0	0	0	0	0	0	0	0	0	0	0	0	0	0	0	0	0
HORVU.MOREX.r3.1HG0027120	Lactoylglutathione lyase	8	0	11	15	13	15	14	11	10	14	11	14	9	13	0	14	9	6	0	9	9	12	19	17	18	18	12	21	16	11
HORVU.MOREX.r3.1HG0027180	RING/U-box superfamily protein	511	476	509	521	517	512	448	393	427	565	450	451	517	446	427	558	495	527	426	433	417	523	498	530	472	476	522	523	483	468
HORVU.MOREX.r3.1HG0027190	Pre-mRNA-splicing factor	244	214	243	274	248	237	166	158	203	191	182	162	225	214	203	212	206	197	178	197	193	205	184	196	178	178	209	201	156	187
HORVU.MOREX.r3.1HG0027200	Auxin-responsive protein	1155	1087	825	1576	1254	1157	591	667	794	998	941	780	1100	853	776	1225	1090	1074	1126	906	966	1361	1181	1714	708	770	1022	1124	1190	885
HORVU.MOREX.r3.1HG0027220	Serine/threonine protein phosphatase 2A regulatory subunit B	292	451	367	400	437	357	458	427	380	369	375	388	422	418	401	378	372	454	355	477	496	386	366	492	473	467	318	413	432	400
HORVU.MOREX.r3.1HG0027360	Glycosyltransferase	15	15	18	10	21	13	12	23	19	12	12	7	17	14	14	13	12	9	9	18	19	6	7	9	14	13	22	11	5	12
HORVU.MOREX.r3.1HG0027280	Phototropic-responsive NPH3 family protein	90	102	102	87	58	104	91	84	86	38	37	66	177	180	127	64	70	81	151	159	104	100	90	96	104	99	83	47	59	43
HORVU.MOREX.r3.1HG0027380	Pentatricopeptide repeat-containing protein	17	28	24	15	30	18	16	22	20	17	17	13	25	15	29	23	17	19	21	25	24	24	20	13	21	24	15	22	23	22
HORVU.MOREX.r3.1HG0027400	Boron transporter	127	167	119	95	159	91	150	143	110	105	78	88	201	178	156	122	149	160	153	148	193	106	138	160	144	165	174	162	152	159
HORVU.MOREX.r3.1HG0027560	Histidine kinase	5	4	3	9	5	3	3	0	2	3	1	2	2	2	3	2	3	4	1	0	0	0	0	2	3	3	1	2	1	2
HORVU.MOREX.r3.1HG0027490	Pentatricopeptide repeat-containing protein	1304	1999	1266	1545	2659	1843	2455	1605	1194	1760	1739	867	2292	1234	2082	1322	1010	1684	2340	1438	1468	2420	1498	1554	1909	1345	1210	2599	955	1654
HORVU.MOREX.r3.1HG0027530	Histone-lysine N-methyltransferase, H3 lysine-9 specific	0	2	0	2	3	2	2	0	3	3	3	0	0	0	0	3	3	0	3	0	0	3	0	3	0	0	4	0	3	5
HORVU.MOREX.r3.1HG0027590	Plant/MSJ11-3 protein, putative	100	94	45	66	109	53	53	17	51	29	29	68	24	79	58	39	81	39	81	56	54	44	89	28	53	24	80	39	19	49
HORVU.MOREX.r3.1HG0027640	Plant/MSJ11-3 protein, putative	892	1504	787	1152	971	1054	899	353	819	306	393	2371	525	1186	821	821	1907	573	1308	1072	1032	620	1639	525	627	433	1508	788	465	1451
HORVU.MOREX.r3.1HG0027650	Plant/MSJ11-3 protein, putative	767	1227	709	855	679	954	833	211	854	297	402	2009	363	1023	627	769	1485	513	1393	791	756	688	1258	373	493	266	1270	594	363	1197
HORVU.MOREX.r3.1HG0027680	AT1G08220-like protein	74	136	103	97	111	95	116	120	92	120	92	77	123	102	158	122	94	127	126	180	156	131	136	137	128	96	54	111	115	81
HORVU.MOREX.r3.1HG0027810	Plant/F18B13-26 protein	24	23	6	16	41	9	12	12	20	16	13	22	21	39	12	17	19	13	22	15	6	15	16	7	18	14	25	12	8	17
HORVU.MOREX.r3.1HG0027800	Zinc finger CCCH domain-containing protein 34	9	11	12	12	14	6	6	3	9	10	5	6	6	21	12	6	12	14	15	18	23	10	10	24	6	7	12	10	4	12
HORVU.MOREX.r3.1HG0027890	Protein tapetum determinant 1	7	10	9	8	9	9	3	6	4	0	0	4	10	6	5	6	6	5	5	7	9	2	9	4	5	0	6	5	4	4
HORVU.MOREX.r3.1HG0027930	Rotundifolia-like protein	66	41	50	25	49	49	72	52	46	50	29	15	73	37	35	25	27	20	54	41	34	45	51	23	49	48	60	59	36	33
HORVU.MOREX.r3.1HG0027940	3'-N-debenzoyl-2'-deoxytaxol N-benzoyltransferase	84	53	106	61	99	149	99	61	100	95	144	130	81	138	50	77	86	108	203	178	152	133	111	79	106	92	49	46	107	64
HORVU.MOREX.r3.1HG0027950	Glycosyltransferase	6	4	1	12	7	11	2	4	6	2	5	6	1	2	2	2	2	4	4	2	1	2	4	2	2	2	4	1	2	3
HORVU.MOREX.r3.1HG0028070	Pimeloyl-[acyl-carrier protein] methyl ester esterase	7	0	0	15	0	4	7	4	9	2	5	7	8	5	0	4	0	3	3	6	4	0	0	0	5	3	6	2	0	13
HORVU.MOREX.r3.1HG0028100	Leucine-rich repeat receptor-like protein kinase family protein	8	9	7	5	2	7	1	5	2	2	2	6	8	6	6	7	6	9	3	7	8	3	5	2	2	4	6	2	3	2
HORVU.MOREX.r3.1HG0027850	Cellulose synthase	4147	4946	4360	3787	4576	3497	5505	4122	4403	3617	4077	5273	4367	5871	4909	3594	4907	5035	5414	6113	6027	4045	4265	4397	5246	5176	3977	3952	4092	3602
HORVU.MOREX.r3.1HG0028110	Copper ion binding protein	699	529	633	553	724	660	490	435	710	536	503	566	426	539	512	444	483	444	455	440	404	526	523	465	460	443	807	510	395	612
HORVU.MOREX.r3.1HG0028150	Leucine-rich repeat-containing protein	488	559	511	749	438	585	459	483	456	369	363	544	479	468	415	318	494	368	358	577	691	336	483	509	349	331	250	285	359	298
HORVU.MOREX.r3.1HG0028230	DUF581 family protein	84	58	70	66	51	81	61	55	127	76	45	63	73	100	87	73	74	82	29	41	59	45	64	76	47	30	69	62	31	60
HORVU.MOREX.r3.1HG0028220	MAR-binding filament-like protein 1-1	466	528	459	469	510	339	346	287	382	304	329	316	364	382	433	377	389	399	362	372	342	277	289	395	405	428	523	387	304	458
HORVU.MOREX.r3.1HG0028250	Copalyl diphosphate synthase	0	0	0	0	0	0	0	0	0	0	0	0	0	0	0	0	0	0	0	0	0	0	0	0	0	0	0	0	0	0
HORVU.MOREX.r3.1HG0028280	polyamine-modulated factor 1-binding protein	217	242	194	245	225	225	150	152	182	179	161	184	240	224	198	219	206	197	180	233	295	204	253	241	188	162	161	199	193	161
HORVU.MOREX.r3.1HG0028320	70 kDa heat shock protein	683	739	894	702	854	801	998	819	893	643	813	574	1206	888	844	837	734	715	978	851	837	772	813	718	798	974	693	684	776	558
HORVU.MOREX.r3.1HG0029220	Ubiquitin carboxyl-terminal hydrolase 26	2	1	2	3	1	0	2	2	0	1	1	0	2	0	5	1	0	2	0	2	0	0	1	0	2	2	2	1	0	0
HORVU.MOREX.r3.1HG0029100	Late embryogenesis abundant protein	142	215	189	213	161	143	200	178	185	139	154	161	210	206	297	162	145	202	204	276	332	193	197	241	234	195	139	142	186	120
HORVU.MOREX.r3.1HG0029060	70 kDa heat shock protein	3392	5376	4495	3959	5239	3852	4762	3844	3658	3609	4181	3255	5101	4343	4928	4120	4009	4293	5340	6199	5244	4606	4327	3811	4952	4959	2912	3367	4505	3279
HORVU.MOREX.r3.1HG0029240	Hypoxanthine phosphoribosyltransferase	109	97	106	121	114	100	93	103	83	78	110	100	109	95	126	88	103	98	98	112	132	111	112	128	113	112	96	100	102	94
HORVU.MOREX.r3.1HG0029270	Ubiquitin conjugating enzyme E2	650	597	672	670	537	712	533	535	633	569	489	585	711	685	601	610	573	587	619	536	680	570	547	583	605	590	669	566	522	604
HORVU.MOREX.r3.1HG0029320	Pentatricopeptide repeat-containing protein	73	150	119	105	123	73	97	91	92	67	82	90	118	98	129	102	91	96	120	156	140	100	122	106	126	131	76	91	109	66
HORVU.MOREX.r3.1HG0029280	FACT complex subunit SSRP1	1568	1729	1584	1535	1549	1443	1501	1239	1341	1314	1390	1267	1658	1475	1553	1532	1382	1396	1671	1549	1454	1361	1276	1339	1446	1620	1486	1262	1326	1209
HORVU.MOREX.r3.1HG0029340	bZIP transcription factor, putative (DUF1664)	1471	1503	1581	1443	1493	1464	1263	1095	1427	1499	1198	1306	1334	1439	1294	1444	1596	1463	1330	1289	1313	1378	1351	1512	1212	1262	1491	1290	1289	1301
HORVU.MOREX.r3.1HG0029360	WRKY transcription factor	94	316	256	486	491	576	118	55	189	64	174	600	197	326	161	271	559	111	256	405	155	146	323	124	112	111	324	211	228	483
HORVU.MOREX.r3.1HG0029430	Protein kinase	322	277	343	301	349	348	327	260	266	305	243	366	296	280	249	292	367	252	278	261	296	294	359	254	299	310	298	281	395	264
HORVU.MOREX.r3.1HG0029470	Fatty acid oxidation complex alpha subunit, putative	293	0	276	220	0	269	208	136	0	215	170	176	270	192	0	0	212	196	260	190	0	0	227	198	206	188	247	186	185	209
HORVU.MOREX.r3.1HG0029480	nuclease	60	273	727	518	165	744	330	30	291	102	182	3925	339	863	353	697	2752	314	582	815	208	77	948	232	86	116	990	418	381	1278
HORVU.MOREX.r3.1HG0029490	Lactoylglutathione lyase / glyoxalase I family protein	91	98	108	79	108	88	114	85	162	134	106	134	74	116	111	127	126	101	87	119	91	126	94	127	103	95	127	127	86	105
HORVU.MOREX.r3.1HG0029540	Myb/SANT-like DNA-binding domain protein	0	0	0	0	0	0	0	0	0	0	0	0	0	0	0	0	0	0	0	0	0	0	0	0	0	0	0	0	0	0
HORVU.MOREX.r3.1HG0029510	Glycine-rich protein	230	255	312	226	251	238	234	203	225	234	217	198	302	248	259	263	255	272	289	236	266	208	219	212	245	265	225	203	191	171
HORVU.MOREX.r3.1HG0029620	Histidine phosphotransfer protein	0	0	0	0	0	0	45	0	0	0	0	0	0	0	0	0	0	0	0	0	0	0	0	0	0	58	0	0	0	0
HORVU.MOREX.r3.1HG0029820	Flavin-containing monooxygenase	0	0	0	0	0	0	0	0	0	0	0	0	0	0	0	0	0	0	0	0	0	0	0	0	0	0	0	0	0	0
HORVU.MOREX.r3.1HG0029890	Auxin-responsive protein	19	16	17	18	18	52	14	12	20	14	29	36	30	24	20	21	22	18	32	16	31	12	27	33	24	20	28	16	10	9
HORVU.MOREX.r3.1HG0029730	Malic enzyme	2279	2844	2630	2539	3406	3372	2792	1817	2218	2492	4815	4319	3051	3618	3641	3714	3632	3357	5024	3317	3424	3462	2910	2649	2506	2318	1744	1627	2979	1898
HORVU.MOREX.r3.1HG0029900	Proteasome subunit beta type	1227	1741	1482	1493	1613	1383	1531	1418	1607	1366	1486	1376	1417	1438	1739	1306	1396	1460	1468	1750	1830	1421	1281	1472	1592	1474	1270	1338	1403	1234
HORVU.MOREX.r3.1HG0029910	Phosphotransferase	1922	2401	1167	1667	2704	1373	1774	811	1854	910	993	1667	1025	1659	1570	1062	1649	1233	1963	1719	1467	1120	1951	857	1713	828	1694	1001	904	1801
HORVU.MOREX.r3.1HG0030010	IQ domain-containing protein	211	343	236	306	180	233	192	184	194	160	159	184	334	290	434	266	227	302	231	285	328	193	252	267	219	177	110	169	180	176
HORVU.MOREX.r3.1HG0030090	Leucine-rich repeat protein kinase family protein	5	11	11	12	8	16	14	4	15	3	6	4	19	14	13	7	3	10	7	16	9	3	3	6	7	9	4	4	4	8
HORVU.MOREX.r3.1HG0030080	Derlin	534	522	521	514	502	517	533	456	598	579	584	536	469	553	560	518	556	480	461	495	561	539	511	498	527	507	496	511	507	475
HORVU.MOREX.r3.1HG0030200	DUF641 family protein	59	80	90	65	72	88	75	64	79	39	56	102	95	129	115	107	118	117	122	112	117	90	105	86	78	82	58	52	66	50
HORVU.MOREX.r3.1HG0030120	tRNA N6-adenosine threonylcarbamoyltransferase	204	359	238	286	287	260	257	260	230	194	233	197	377	238	297	252	234	242	334	370	334	292	275	278	259	288	179	211	248	216
HORVU.MOREX.r3.1HG0030240	Kinase family protein	307	275	283	275	238	253	244	249	218	232	239	239	271	261	257	269	244	250	268	234	239	241	190	219	242	273	275	227	211	232
HORVU.MOREX.r3.1HG0030290	PRA1 family protein	113	72	83	64	44	86	80	76	82	50	73	105	105	108	60	80	70	67	103	45	38	84	67	22	51	57	90	46	53	53
HORVU.MOREX.r3.1HG0030520	Avr9/Cf-9 rapidly elicited protein	10	5	12	10	6	8	7	9	9	4	6	11	8	4	11	8	8	4	3	9	8	4	9	9	4	5	5	1	9	2
HORVU.MOREX.r3.1HG0030500	Thioredoxin	180	151	184	161	124	182	102	106	140	143	131	107	125	166	156	184	153	152	125	148	136	142	147	143	97	100	142	124	91	133
HORVU.MOREX.r3.1HG0030320	Peroxidase	1137	1743	1571	1255	1156	1304	1240	1139	1183	1334	1171	999	1707	1961	2277	1910	1541	1950	1841	1865	1961	1709	1856	1531	1520	1146	801	1360	1077	952
HORVU.MOREX.r3.1HG0030350	Glutathione S-transferase T3	0	0	0	0	0	0	0	0	0	0	0	0	0	0	0	0	0	0	0	0	0	0	0	0	0	0	0	0	0	0
HORVU.MOREX.r3.1HG0030330	Beta-glucosidase	342	291	344	285	316	225	313	239	312	243	259	227	201	295	298	202	280	234	233	306	293	196	218	183	314	250	223	198	207	206
HORVU.MOREX.r3.1HG0030590	Mitochondrial carrier family	4988	7628	6230	6320	6862	5478	6609	5518	7122	6604	6140	6618	6059	7518	8161	7034	7468	8897	5624	7576	8107	6217	6329	7343	6782	5701	4346	6321	6331	5362
HORVU.MOREX.r3.1HG0030630	Kinase family protein	288	287	339	346	275	315	226	243	273	270	278	212	292	257	304	364	302	303	200	215	224	266	270	359	229	263	245	310	221	239
HORVU.MOREX.r3.1HG0030650	Kinase family protein	1894	1854	1893	1825	2056	1795	1782	1523	1878	1886	1809	1706	1807	1814	1787	1817	1848	1820	1537	1687	1603	1778	1807	1666	1752	1511	1742	1641	1595	1753
HORVU.MOREX.r3.1HG0030690	kinase superfamily with octicosapeptide/Phox/Bem1p domain-containing protein	0	0	0	0	0	0	0	0	0	0	5	0	0	2	0	0	0	3	0	0	2	0	2	0	3	2	3	0	0	0
HORVU.MOREX.r3.1HG0030720	O-acyltransferase	335	304	321	323	310	309	339	293	316	322	301	298	356	338	322	398	356	374	325	323	320	375	312	310	307	336	299	286	319	299
HORVU.MOREX.r3.1HG0030730	Calmodulin binding protein	31	43	48	26	28	41	26	31	25	25	39	35	41	35	32	46	36	22	44	25	22	41	35	22	34	36	35	19	32	40
HORVU.MOREX.r3.1HG0031030	RNA-directed DNA polymerase (reverse transcriptase)-related family protein	5	5	4	4	4	7	6	3	7	4	6	4	4	1	6	3	2	4	8	6	2	6	4	7	5	4	4	4	6	4
HORVU.MOREX.r3.1HG0030850	Zinc transporter	222	354	149	235	375	149	221	208	180	194	194	193	393	208	237	308	177	185	310	257	161	329	348	161	321	295	440	233	211	283
HORVU.MOREX.r3.1HG0031170	Far upstream element-binding protein	0	0	0	0	0	0	0	0	0	0	0	0	0	0	0	0	0	0	0	0	0	0	0	0	0	0	0	0	0	0
HORVU.MOREX.r3.1HG0031180	Hexosyltransferase	138	190	145	165	156	114	179	154	133	104	110	116	186	142	216	137	136	157	188	210	245	152	155	134	203	210	131	118	142	112
HORVU.MOREX.r3.1HG0031210	Late embryogenesis abundant (LEA) hydroxyproline-rich glycoprotein family	2095	2453	2316	2334	1113	2344	1773	1139	1868	1499	1705	4646	1755	3432	2190	2916	4809	3120	2819	3216	3115	2075	3534	2602	1279	1191	1873	1224	2237	1842
HORVU.MOREX.r3.1HG0031310	Lachrymatory factor synthase	7	2	11	6	5	9	9	7	11	8	3	6	10	14	5	5	5	7	4	5	8	3	5	4	8	8	6	4	3	2
HORVU.MOREX.r3.1HG0031340	NAD(P)-binding Rossmann-fold superfamily protein	1	0	0	0	1	0	0	1	0	0	0	0	2	3	2	3	0	3	0	0	0	0	0	0	0	0	0	1	0	0
HORVU.MOREX.r3.1HG0031320	N-acetyltransferase-like protein	409	440	406	433	442	410	321	351	401	381	379	363	306	317	310	372	379	280	355	394	406	397	366	452	322	324	390	375	305	324
HORVU.MOREX.r3.1HG0031380	GDSL esterase/lipase	951	951	961	960	953	1063	678	585	792	888	823	691	793	889	778	809	884	985	859	1015	1019	1104	1085	1125	659	578	637	743	734	547
HORVU.MOREX.r3.1HG0031410	Nudix hydrolase-like protein	106	108	86	126	96	101	97	92	95	89	79	86	93	104	97	79	82	92	108	119	130	89	79	95	97	96	100	77	74	83
HORVU.MOREX.r3.1HG0031480	Gibberellin 2-oxidase 2	24	59	17	46	60	17	10	6	32	10	11	28	10	14	11	4	21	7	10	20	28	5	27	11	24	8	35	17	0	26
HORVU.MOREX.r3.1HG0031450	alpha-1,2-Mannosidase	861	996	993	911	1009	846	864	844	780	960	855	814	930	895	944	1106	979	1025	861	896	948	929	801	1027	937	919	852	885	899	926
HORVU.MOREX.r3.1HG0031520	Myb	170	312	245	209	189	129	210	193	211	107	128	142	183	216	341	143	146	213	243	310	367	165	142	201	317	265	120	170	198	125
HORVU.MOREX.r3.1HG0031730	DNA helicase	761	1524	1195	1225	1127	835	1343	1167	1007	829	949	798	1442	966	1594	920	896	1178	1390	1774	1766	1125	1106	1372	1470	1462	631	941	1200	831
HORVU.MOREX.r3.1HG0031770	Ubiquitin-conjugating enzyme E2	439	307	378	360	378	374	423	336	398	443	403	396	381	375	335	380	376	350	355	271	304	308	354	302	342	318	424	353	348	338
HORVU.MOREX.r3.1HG0031820	Calmodulin	178	79	119	141	94	126	100	93	96	90	146	622	112	197	108	205	264	111	285	122	121	118	208	100	61	122	240	69	160	167
HORVU.MOREX.r3.1HG0031940	Bidirectional sugar transporter SWEET	70	92	110	42	62	85	108	94	70	79	65	98	56	86	110	62	85	72	62	58	139	62	49	60	75	43	65	42	38	38
HORVU.MOREX.r3.1HG0031980	Trichome birefringence-like protein	296	247	283	256	291	252	229	220	336	242	213	225	231	219	207	237	213	206	162	189	189	178	185	232	211	258	313	226	192	250
HORVU.MOREX.r3.1HG0032140	DUF2358 family protein	697	534	679	659	675	699	494	530	695	625	528	532	542	558	486	570	624	518	425	409	467	379	480	475	545	455	706	598	409	645
HORVU.MOREX.r3.1HG0032160	Rhomboid family protein	68	108	82	87	80	71	86	81	65	64	74	89	78	77	84	71	80	81	60	78	124	66	63	90	77	80	71	71	73	59
HORVU.MOREX.r3.1HG0032150	Coiled-coil domain-containing protein 25	534	593	520	489	530	505	567	464	567	537	503	557	509	541	579	479	508	493	543	644	641	523	517	527	513	461	477	437	527	370
HORVU.MOREX.r3.1HG0032200	S-type anion channel	175	124	227	120	56	162	102	87	138	43	83	93	127	119	83	62	48	70	110	90	114	56	80	48	88	97	133	38	47	72
HORVU.MOREX.r3.1HG0032230	Rad3-related DNA helicase family protein	96	151	145	130	116	124	143	145	110	109	123	92	144	108	175	105	93	142	161	168	160	111	96	134	141	154	88	104	106	97
HORVU.MOREX.r3.1HG0032470	ABC transporter G family member	24	26	34	48	25	35	18	23	31	17	14	20	18	18	20	9	12	16	8	27	30	6	20	34	28	51	31	33	22	28
HORVU.MOREX.r3.1HG0032260	Receptor-like kinase	1354	1555	1430	1558	1569	1575	1391	1151	1378	1417	1364	1498	1568	1611	1479	1503	1709	1670	1459	1795	1737	1604	1765	1713	1312	1264	1149	1328	1455	1255
HORVU.MOREX.r3.1HG0032540	Abscisic acid receptor	1217	903	701	860	980	887	699	571	885	553	531	661	737	876	766	592	725	599	714	545	521	664	683	540	769	583	1003	630	500	966
HORVU.MOREX.r3.1HG0032570	Zinc finger protein-like 1-like protein	532	748	631	697	766	613	635	577	499	495	577	558	690	626	697	638	517	614	725	766	798	657	580	600	630	678	439	482	570	536
HORVU.MOREX.r3.1HG0032650	basic helix-loop-helix (bHLH) DNA-binding superfamily protein	894	784	795	1032	1167	899	626	562	571	782	755	576	652	624	592	689	697	779	684	753	932	719	777	1068	717	585	586	881	784	698
HORVU.MOREX.r3.1HG0032710	heat-inducible transcription repressor	489	524	502	521	517	569	498	472	485	404	407	421	666	500	565	485	484	477	490	507	489	458	446	415	497	506	489	459	416	435
HORVU.MOREX.r3.1HG0032760	RNA-binding family protein	2125	1689	1907	2115	2139	2054	1245	1272	1631	1532	1500	1292	1572	1589	1627	1828	1741	1594	1404	1332	1543	1519	1538	1871	1277	1292	1718	1674	1241	1594
HORVU.MOREX.r3.1HG0032840	TRAM, LAG1 and CLN8 (TLC) lipid-sensing domain containing protein	223	216	208	216	178	244	191	176	192	184	168	225	210	191	182	199	200	185	207	175	190	159	226	191	176	172	227	170	151	186
HORVU.MOREX.r3.1HG0032930	lipase, putative (DUF620)	77	43	61	49	36	84	46	58	39	27	27	20	73	56	51	86	18	36	169	58	39	27	30	22	82	64	53	27	20	36
HORVU.MOREX.r3.1HG0032910	Lysine-specific demethylase	215	310	262	317	453	269	396	277	302	634	544	400	298	313	360	553	571	584	346	416	380	628	477	604	340	320	225	457	623	389
HORVU.MOREX.r3.1HG0033070	L-seryl-tRNA(Sec) selenium transferase	6	2	2	1	3	4	2	1	1	3	4	3	6	4	1	6	8	3	3	2	2	4	7	3	3	4	3	2	3	1
HORVU.MOREX.r3.1HG0033120	BTB/POZ domain containing protein, expressed	1	0	1	0	0	0	0	0	2	3	2	2	0	0	1	1	1	0	0	2	2	0	1	1	1	1	2	1	1	1
HORVU.MOREX.r3.1HG0032990	Chaperone DnaK	1103	1056	1115	1093	1202	1082	1025	988	1039	877	938	1035	1257	1165	1046	991	1020	938	1215	1224	1124	1062	1058	925	1097	1162	1093	863	908	895
HORVU.MOREX.r3.1HG0033130	INO80 complex subunit D	238	221	226	252	200	221	159	155	192	229	192	155	213	176	214	187	198	200	183	186	179	211	168	211	166	193	190	188	183	179
HORVU.MOREX.r3.1HG0033310	DNA mismatch repair protein mutS	193	281	201	269	249	154	317	279	261	195	239	238	223	191	322	187	194	243	262	340	313	215	219	241	327	342	179	215	293	209
HORVU.MOREX.r3.1HG0033330	Ion channel pollux-like protein	1196	668	1060	858	764	848	624	540	876	738	693	696	713	765	626	758	779	645	713	520	515	627	572	574	616	666	1069	665	499	753
HORVU.MOREX.r3.1HG0033350	P-loop containing nucleoside triphosphate hydrolases superfamily protein	1444	1165	1415	1200	1491	1247	1213	1123	1124	991	1172	1185	1436	1121	1320	1280	1194	1088	1390	1377	1235	1090	1173	960	1267	1609	1331	871	1225	1101
HORVU.MOREX.r3.1HG0033390	Ferrochelatase	906	836	362	888	975	453	266	231	638	289	251	635	270	615	541	399	571	432	432	509	483	338	644	507	479	310	759	444	296	633
HORVU.MOREX.r3.1HG0033540	Alpha/beta-hydrolase	769	688	736	736	953	784	697	654	833	939	663	769	592	619	673	783	778	765	547	579	619	728	732	750	705	714	761	735	729	804
HORVU.MOREX.r3.1HG0033590	tRNA pseudouridine synthase A	327	259	341	342	299	355	208	224	345	314	210	263	253	266	239	306	345	256	205	197	239	236	231	331	212	211	299	275	197	239
HORVU.MOREX.r3.1HG0033710	Protein kinase	2	3	0	0	2	2	0	0	0	2	2	0	0	0	0	0	0	0	0	0	3	2	0	0	3	0	3	8	7	5
HORVU.MOREX.r3.1HG0033730	Acyl carrier protein	0	9	0	0	0	0	8	7	0	0	0	9	0	0	13	10	0	0	11	0	0	9	0	11	10	11	0	0	0	10
HORVU.MOREX.r3.1HG0033780	UDP-glycosyltransferase	67	43	64	49	38	77	19	14	27	22	21	11	7	6	5	8	4	6	41	30	25	37	55	31	24	21	42	30	24	32
HORVU.MOREX.r3.1HG0033790	Zinc transporter	1126	980	1181	1054	1209	1101	1165	1072	1148	1166	956	1061	1163	1074	1096	1094	1061	989	1038	1105	1100	998	958	1030	1222	1224	1150	1052	1070	1116
HORVU.MOREX.r3.1HG0033920	ATP synthase gamma chain	2752	4234	3742	3187	3623	2754	4554	3631	4517	3891	3971	3844	3449	4124	4880	3272	3916	4436	3462	4743	5179	3364	3143	4134	4320	3652	2818	3513	3747	2912
HORVU.MOREX.r3.1HG0034140	Transcription factor SPT20-like protein-like 1	1280	1090	1478	1214	1217	1273	1025	836	1041	1214	1109	858	1080	1035	1014	1251	1194	1112	1003	817	740	1052	1067	1114	985	1039	1248	1004	957	1110
HORVU.MOREX.r3.1HG0034230	Poly(A) RNA polymerase cid11	1456	1516	1460	1533	1664	1452	1201	998	1243	1335	1282	1150	1402	1370	1301	1448	1566	1476	1267	1279	1170	1373	1316	1383	1093	1169	1260	1120	1096	1206
HORVU.MOREX.r3.1HG0034310	Glycerol-3-phosphate acyltransferase	6	4	3	7	8	6	16	19	13	22	26	44	29	24	18	26	34	45	15	22	14	38	12	46	22	21	4	15	26	6
HORVU.MOREX.r3.1HG0034330	Prolyl 4-hydroxylase alpha subunit, putative	577	643	623	704	587	651	529	516	581	534	446	501	690	686	719	626	653	613	619	619	823	579	629	689	659	637	580	567	471	509
HORVU.MOREX.r3.1HG0034380	Phospholipid-transporting ATPase	2132	1958	1978	1912	2233	1842	1636	1316	1423	1469	1515	1506	1934	1763	1807	1922	1806	1718	2043	1832	1709	1817	1564	1478	1626	1722	1681	1495	1432	1703
HORVU.MOREX.r3.1HG0034480	Lactoylglutathione lyase	508	378	483	437	499	500	369	357	560	502	444	406	401	420	390	446	493	386	352	388	343	401	358	427	365	318	483	432	384	432
HORVU.MOREX.r3.1HG0034560	Pentatricopeptide repeat-containing protein, putative	551	432	502	498	486	525	360	393	412	381	352	345	396	383	401	452	429	347	415	359	339	360	339	362	345	411	473	363	346	429
HORVU.MOREX.r3.1HG0034590	Vacuolar-sorting receptor-like protein	321	408	436	322	400	346	346	314	361	332	305	299	291	309	361	331	366	354	383	376	359	346	316	349	370	359	361	296	290	311
HORVU.MOREX.r3.1HG0034640	Zinc finger A20 and AN1 domain stress-associated protein	1136	1253	1212	1225	1306	1259	1098	995	910	914	951	964	1474	1350	1166	1239	1269	1157	1305	1243	1243	1117	1163	991	1137	1134	996	889	912	1048
HORVU.MOREX.r3.1HG0034700	LIM domain and RING finger protein	521	551	597	480	560	520	491	409	443	498	534	416	567	469	454	535	480	512	491	470	425	441	428	409	526	543	483	464	480	446
HORVU.MOREX.r3.1HG0034850	Actin cytoskeleton-regulatory complex protein PAN1	166	231	139	164	244	149	182	162	156	123	134	151	166	195	215	160	153	199	208	261	250	189	175	189	208	169	179	132	161	139
HORVU.MOREX.r3.1HG0034910	F-box family protein	45	25	44	43	34	36	26	22	33	28	33	25	37	36	36	47	57	34	36	25	25	35	25	33	29	36	46	36	21	42
HORVU.MOREX.r3.1HG0034970	Vacuolar protein sorting-associated protein 20	337	184	287	250	192	250	157	157	209	187	140	173	161	217	188	177	205	173	146	150	158	148	173	158	161	155	240	165	132	197
HORVU.MOREX.r3.1HG0034990	E3 ubiquitin-protein ligase	390	315	351	348	334	380	249	237	353	381	326	300	308	324	302	331	333	308	290	240	256	320	314	322	230	239	319	327	282	324
HORVU.MOREX.r3.1HG0035140	muscle M-line assembly protein	243	199	180	239	198	173	126	88	192	147	131	142	127	158	181	172	147	165	151	140	134	134	155	129	142	125	202	144	128	140
HORVU.MOREX.r3.1HG0035170	RNA-directed DNA polymerase (reverse transcriptase)-related family protein	4	5	9	4	9	5	5	2	3	4	3	3	11	3	8	12	7	5	4	5	8	8	7	3	4	3	4	5	1	6
HORVU.MOREX.r3.1HG0035230	ER membrane protein complex subunit 1	2231	3152	2521	2584	2943	2080	3049	2629	2490	1990	2163	2362	2841	2692	3305	2325	2401	2692	2877	3670	3624	2532	2201	2518	3218	3126	2007	2297	2635	2279
HORVU.MOREX.r3.1HG0035350	Calcium-binding endonuclease/exonuclease/phosphatase family	471	599	584	547	597	622	513	524	412	462	443	375	693	517	601	560	465	538	607	593	636	615	484	547	524	598	430	496	482	446
HORVU.MOREX.r3.1HG0035400	Ras-related protein, expressed	536	738	613	585	808	599	699	668	644	611	692	652	648	711	698	532	664	767	589	1001	942	738	619	788	728	674	545	641	704	449
HORVU.MOREX.r3.1HG0035540	RING finger protein	828	674	760	697	700	736	655	542	710	699	664	604	675	739	657	646	738	721	683	639	627	712	586	651	616	598	784	608	554	589
HORVU.MOREX.r3.1HG0035560	DNAse I-like superfamily protein	238	250	218	240	245	230	174	168	203	178	167	179	202	295	212	192	220	205	226	233	237	209	195	206	174	166	206	175	128	159
HORVU.MOREX.r3.1HG0035690	Ubiquitin carboxyl-terminal hydrolase-like protein	1222	1219	1286	1164	1307	1112	1155	1022	1130	1188	1076	1015	1083	1083	1081	1232	1117	1078	1134	1074	1018	981	907	1038	1149	1282	1158	934	1038	1082
HORVU.MOREX.r3.1HG0036330	Importin subunit alpha	55	37	37	32	38	31	21	29	37	33	26	103	13	45	36	34	68	42	55	28	63	32	32	43	15	19	46	26	38	30
HORVU.MOREX.r3.1HG0035920	Histone acetyltransferase GCN5	491	503	486	483	447	474	372	350	373	359	358	309	454	402	486	464	431	461	500	465	528	441	456	475	399	396	380	399	369	358
HORVU.MOREX.r3.1HG0036370	Ras-related protein, expressed	642	965	760	876	895	759	820	890	717	558	615	743	1018	812	1002	747	744	808	986	1109	1333	992	924	904	920	949	591	758	907	689
HORVU.MOREX.r3.1HG0036390	ABC1-like kinase	539	404	511	445	326	484	419	364	442	449	428	501	427	426	337	489	464	430	489	341	338	537	432	388	351	487	571	410	430	410
HORVU.MOREX.r3.1HG0036400	Ribosomal RNA small subunit methyltransferase I	111	110	106	113	110	95	86	93	113	91	99	87	85	93	110	103	84	97	73	100	117	83	84	94	89	94	100	79	74	82
HORVU.MOREX.r3.1HG0036440	BTB/POZ domain-containing protein	137	144	151	166	137	161	113	112	152	77	99	108	157	177	188	121	108	136	127	161	173	115	130	120	127	115	107	93	87	106
HORVU.MOREX.r3.1HG0036480	Transcription initiation factor IIF subunit alpha	1084	1285	1169	1123	1404	1131	1097	968	1025	993	1013	977	1076	964	967	975	893	931	1150	1088	1022	1068	921	856	1039	1029	970	880	1027	966
HORVU.MOREX.r3.1HG0036600	Transcription initiation factor IIA subunit 1	582	568	592	528	599	580	511	522	544	588	549	541	613	549	584	616	540	535	614	580	557	635	551	525	518	472	521	440	470	415
HORVU.MOREX.r3.1HG0036660	Retinal-binding protein	1090	1025	1108	1059	991	1187	856	662	801	818	770	840	916	864	793	820	861	897	1026	1039	981	947	913	911	834	794	869	716	764	785
HORVU.MOREX.r3.1HG0036870	beta-1,3-n-acetylglucosaminyltransferase radical fringe protein, putative (DUF604)	0	0	4	4	0	0	4	5	0	0	2	5	6	0	0	3	3	0	4	0	6	0	4	6	5	3	3	0	0	4
HORVU.MOREX.r3.1HG0036770	Tobamovirus multiplication protein 2A	1675	1476	1538	1561	1631	1526	1533	1393	1794	1625	1378	1559	1341	1692	1528	1409	1595	1502	1335	1434	1591	1414	1348	1554	1585	1446	1666	1471	1382	1403
HORVU.MOREX.r3.1HG0036930	Histone H2A	396	758	512	624	510	376	570	611	577	292	387	415	578	534	802	281	345	541	643	907	1117	505	521	563	847	597	279	432	511	307
HORVU.MOREX.r3.1HG0037010	RING-finger, DEAD-like helicase, PHD and SNF2 domain-containing protein	290	269	234	245	165	301	134	120	190	159	150	125	155	186	154	188	222	159	173	167	158	181	220	145	100	97	197	153	78	142
HORVU.MOREX.r3.1HG0037020	F-box/kelch-repeat protein	229	212	226	231	277	217	229	179	207	253	242	224	225	181	211	243	211	234	202	193	167	234	220	212	205	220	235	226	253	225
HORVU.MOREX.r3.1HG0037180	Carbon catabolite repressor 4-like protein	1118	1269	1277	1177	1295	1078	1210	996	1058	1020	1013	997	1327	1124	1322	1226	1111	1197	1323	1295	1214	1063	1057	1078	1184	1312	1045	966	1083	1022
HORVU.MOREX.r3.1HG0037210	Kinase family protein	553	524	555	520	601	529	539	455	552	533	482	479	514	529	477	506	506	474	558	503	477	490	458	419	527	490	532	392	430	460
HORVU.MOREX.r3.1HG0037250	Kinase interacting (KIP1-like) family protein, putative	1859	1474	1770	1602	2125	1755	2048	1421	1775	1803	1882	1726	1949	1931	1583	1861	1869	1853	2083	1754	1418	1738	1615	1442	1780	2072	2117	1574	1655	1791
HORVU.MOREX.r3.1HG0037270	Methylthioribose-1-phosphate isomerase	988	912	1041	974	1030	941	777	833	903	931	855	797	854	799	844	969	953	839	717	667	640	760	894	826	780	810	963	795	834	883
HORVU.MOREX.r3.1HG0037440	TATA-box-binding	259	284	251	339	272	265	217	261	228	179	230	221	283	251	280	235	222	220	229	270	275	182	229	253	211	257	208	200	210	225
HORVU.MOREX.r3.1HG0037500	Ribulose bisphosphate carboxylase small chain	12	15	20	8	8	17	7	28	13	12	8	18	32	9	6	20	25	12	34	7	13	12	9	18	9	40	35	9	17	0
HORVU.MOREX.r3.1HG0037610	F-box / LRR-repeat protein	1085	950	1083	984	1091	944	902	801	881	1023	868	821	936	863	779	1080	992	889	934	740	679	865	797	793	875	1020	1105	819	791	976
HORVU.MOREX.r3.1HG0037620	RNA-binding KH domain-containing protein	75	97	105	87	97	71	50	25	45	55	48	38	48	38	48	49	48	46	80	98	80	73	80	113	89	95	61	81	109	79
HORVU.MOREX.r3.1HG0037670	NAD(P)H dehydrogenase (Quinone)	581	517	460	541	475	512	387	358	480	328	336	440	419	507	440	383	459	415	472	471	493	449	436	454	451	356	525	403	347	421
HORVU.MOREX.r3.1HG0037770	Core-2/I-branching beta-1,6-N-acetylglucosaminyltransferase family protein	422	334	381	402	340	374	313	251	340	217	251	329	341	405	367	331	325	326	390	347	333	313	357	259	295	227	338	255	177	305
HORVU.MOREX.r3.1HG0037780	Cationic amino acid transporter, putative	256	232	244	233	224	231	203	193	233	226	175	185	220	273	252	253	258	245	162	214	223	231	210	214	188	165	210	195	170	180
HORVU.MOREX.r3.1HG0037800	3'-5' exonuclease domain-containing family protein	614	945	785	907	774	779	676	613	575	596	680	510	865	581	871	818	833	865	826	1023	931	779	857	1057	716	762	439	676	741	590
HORVU.MOREX.r3.1HG0037920	Protein restricted tev movement 2	63	43	55	41	41	58	42	45	46	58	43	40	47	35	45	49	41	46	57	51	50	39	50	32	30	32	57	34	28	49
HORVU.MOREX.r3.1HG0037960	Heat shock family protein	87	48	60	62	50	75	54	58	69	64	58	52	44	42	43	33	41	53	50	67	63	31	34	35	38	22	50	41	33	36
HORVU.MOREX.r3.1HG0037990	SKP1-like protein	103	120	118	121	115	128	90	107	106	99	108	92	136	126	132	136	114	125	110	119	115	118	122	126	93	76	102	127	90	107
HORVU.MOREX.r3.1HG0038000	Ammonium transporter Rh type B	15	11	12	24	20	20	10	15	22	11	15	7	14	11	12	13	14	9	12	11	16	13	24	15	14	10	14	15	9	16
HORVU.MOREX.r3.1HG0038070	CsAtPR5	29	35	24	35	36	25	22	21	23	20	22	21	30	19	26	34	21	27	26	21	24	33	25	31	28	43	31	28	27	32
HORVU.MOREX.r3.1HG0038080	F-box protein	35	75	60	61	37	44	54	68	52	38	41	49	71	40	77	38	44	51	54	93	90	42	41	73	70	63	37	56	40	31
HORVU.MOREX.r3.1HG0038100	GDSL esterase/lipase	128	228	57	82	244	44	90	88	123	44	35	194	67	259	207	77	155	127	170	223	321	160	119	189	231	112	189	167	52	72
HORVU.MOREX.r3.1HG0038160	RING/U-box superfamily protein	19	23	19	15	25	16	19	20	16	15	11	24	20	21	20	10	20	21	13	41	45	15	25	19	26	19	15	26	11	19
HORVU.MOREX.r3.1HG0038170	DNA polymerase epsilon, catalytic subunit, putative	699	805	854	772	836	652	852	655	647	593	603	520	842	701	917	782	752	768	819	856	746	779	691	770	837	930	578	598	775	620
HORVU.MOREX.r3.1HG0038220	F-box family protein	60	42	60	54	38	61	45	41	51	32	31	47	57	56	47	43	52	40	49	64	59	33	41	36	48	47	43	37	35	48
HORVU.MOREX.r3.1HG0038240	F-box protein SKIP23	16	18	20	17	19	17	20	11	16	9	18	21	20	19	17	13	16	12	15	15	11	9	12	11	15	11	20	14	12	9
HORVU.MOREX.r3.1HG0038230	F-box family protein	57	57	70	53	38	66	53	58	54	33	41	69	75	63	52	47	71	49	72	66	72	30	59	35	41	46	53	46	41	50
HORVU.MOREX.r3.1HG0038190	RNA-binding protein, putative	966	855	1013	949	944	867	710	736	833	693	627	651	805	791	888	924	776	743	760	735	788	748	772	773	779	765	772	719	678	713
HORVU.MOREX.r3.1HG0038550	Transcription factor	111	118	97	107	124	93	83	74	95	72	78	85	95	94	130	84	87	97	89	123	117	107	90	90	109	89	72	78	76	79
HORVU.MOREX.r3.1HG0038620	Lectin receptor kinase	33	23	30	36	29	40	70	34	41	23	29	22	61	64	32	25	27	22	51	18	9	23	21	8	21	27	60	24	14	37
HORVU.MOREX.r3.1HG0038590	Heavy metal-associated protein	1042	1102	1307	1373	1301	1818	996	809	812	1168	1327	1263	1610	1014	744	1211	1243	961	1793	1074	809	1600	1288	1262	777	1021	1103	1135	1280	1413
HORVU.MOREX.r3.1HG0038710	TATA BOX ASSOCIATED FACTOR II 59	1	0	0	0	1	2	0	0	0	0	0	0	0	0	0	0	0	0	0	0	0	0	0	1	0	0	0	0	0	0
HORVU.MOREX.r3.1HG0038720	Chaperone DnaJ-domain protein	2	5	4	5	1	2	5	2	3	1	0	3	5	5	4	5	4	7	6	9	4	3	7	7	3	4	2	1	1	1
HORVU.MOREX.r3.1HG0038740	Hydroxycinnamoyl-CoA:shikimate hydroxycinnamoyltransferase 2	6	0	0	5	10	11	3	3	5	6	11	30	0	7	7	10	10	6	17	0	10	6	8	0	0	0	9	0	6	0
HORVU.MOREX.r3.1HG0038790	Pentatricopeptide repeat-containing protein	7	12	11	10	13	11	9	4	6	6	9	5	9	4	11	5	6	5	11	16	9	7	13	11	10	9	7	6	6	7
HORVU.MOREX.r3.1HG0038750	Late embryogenesis abundant (LEA) hydroxyproline-rich glycoprotein family	133	165	194	153	114	158	150	147	190	125	115	177	144	265	164	145	200	218	174	250	219	123	189	193	151	123	114	139	136	101
HORVU.MOREX.r3.1HG0038630	Lectin receptor kinase	3	5	4	4	8	6	19	9	12	4	4	12	10	14	5	8	6	6	10	4	4	6	7	2	4	6	18	4	2	4
HORVU.MOREX.r3.1HG0038640	Phosphoglycerate kinase	116	85	95	84	82	77	53	50	52	52	37	42	72	58	62	57	79	62	50	51	51	57	50	59	56	73	77	55	49	54
HORVU.MOREX.r3.1HG0038800	Protein kinase	229	182	169	186	240	221	177	130	240	169	205	249	200	240	188	187	194	167	231	265	171	196	219	180	162	183	250	152	153	159
HORVU.MOREX.r3.1HG0038930	Chitinase	30	9	18	17	15	21	18	18	16	10	26	27	35	19	9	20	12	10	27	22	4	18	21	5	13	37	41	12	21	12
HORVU.MOREX.r3.1HG0038900	ABC transporter G family member	232	223	202	207	403	264	317	165	257	424	495	416	236	209	169	346	345	259	266	232	101	430	295	107	212	209	236	198	383	356
HORVU.MOREX.r3.1HG0038960	F-box family protein	101	109	115	117	95	94	85	69	104	69	78	58	72	87	110	91	84	81	76	93	84	63	84	103	89	87	83	83	83	86
HORVU.MOREX.r3.1HG0038980	F-box family protein	44	38	33	53	39	41	20	30	35	21	27	21	49	37	38	52	36	36	47	41	42	47	49	43	34	42	45	32	40	33
HORVU.MOREX.r3.1HG0038990	F-box domain containing protein	19	28	24	20	30	19	16	13	0	21	16	0	16	0	19	24	0	21	12	15	22	16	15	29	20	20	21	0	16	26
HORVU.MOREX.r3.1HG0039000	Translin family protein, expressed	317	395	360	397	305	339	287	313	327	268	240	259	382	309	414	346	293	333	330	417	475	369	367	447	316	305	227	293	296	254
HORVU.MOREX.r3.1HG0039050	Telomere repeat-binding factor like-protein	0	0	0	0	0	0	0	0	0	0	0	0	0	0	0	0	0	0	0	0	0	0	0	0	0	0	0	0	0	0
HORVU.MOREX.r3.1HG0039110	Appr-1-p processing enzyme family protein, putative, expressed	547	448	618	442	475	551	562	473	668	645	527	623	481	580	550	541	608	566	498	506	438	603	516	484	424	392	556	466	470	485
HORVU.MOREX.r3.1HG0039160	RING finger protein	1058	869	503	1803	3292	1702	1261	539	1058	3498	2151	864	678	1018	857	1291	1843	2023	743	776	939	2758	1523	2857	886	482	628	3905	1417	2796
HORVU.MOREX.r3.1HG0039190	Transmembrane protein 8B	369	321	334	357	459	323	343	272	280	429	366	347	353	282	259	466	402	318	351	223	267	421	267	329	263	319	308	295	425	344
HORVU.MOREX.r3.1HG0039230	AT-rich interactive domain-containing protein 2	555	549	559	562	520	463	496	458	463	360	391	375	565	507	615	537	399	503	451	499	541	379	409	500	524	524	404	428	402	386
HORVU.MOREX.r3.1HG0039240	Na(+)/H(+) antiporter NhaB	140	190	118	113	221	197	225	197	102	221	231	144	175	131	107	180	178	119	239	153	177	264	185	114	152	198	172	155	146	118
HORVU.MOREX.r3.1HG0039350	Ubiquitin-conjugating enzyme E2	1308	977	1109	1028	1009	1055	871	735	1078	886	780	976	907	1096	942	1028	1020	1011	851	852	904	787	735	821	834	761	1116	911	714	900
HORVU.MOREX.r3.1HG0039370	Leucine-rich repeat (LRR) family protein	434	429	444	412	461	415	326	335	382	349	363	318	398	389	412	446	410	376	344	387	394	357	357	379	356	409	382	363	352	357
HORVU.MOREX.r3.1HG0039670	Calcium ion-binding protein	1161	1122	1266	1115	1015	1094	1056	985	1065	813	917	967	1244	1254	1348	1098	1125	1108	1132	1275	1289	983	1181	982	1142	1042	950	907	878	943
HORVU.MOREX.r3.1HG0039730	Glutamine synthetase	931	919	1003	964	1033	953	800	698	999	866	803	924	720	927	954	971	1028	891	662	744	788	808	793	870	785	719	923	830	704	854
HORVU.MOREX.r3.1HG0039740	Ras-related protein Rab-18	383	284	302	302	378	311	290	247	419	366	302	357	243	371	282	276	283	317	234	229	281	252	283	279	280	263	401	346	250	385
HORVU.MOREX.r3.1HG0039840	RING finger and CHY zinc finger protein	1711	1424	887	1505	2042	1520	1510	614	1452	3698	1985	778	716	1582	1051	1521	2233	1806	1099	1111	1027	2409	2136	2904	1212	549	1178	2604	1618	2452
HORVU.MOREX.r3.1HG0039860	Midasin	2451	2026	2455	2226	2399	2134	1838	1462	1452	1636	1963	1248	2455	1521	1773	2359	1938	1656	2105	1693	1321	1702	1636	1912	1594	2614	1909	1560	1928	1965
HORVU.MOREX.r3.1HG0039930	Shugoshin-1	35	58	53	44	51	37	41	28	48	38	37	27	53	51	78	53	40	48	35	57	76	36	51	44	55	36	45	39	30	28
HORVU.MOREX.r3.1HG0039910	Polyadenylate-binding protein	543	742	668	635	459	626	434	423	402	369	447	348	694	478	584	574	478	494	635	640	630	588	619	536	412	489	353	390	412	330
HORVU.MOREX.r3.1HG0039920	Pectate lyase	18	13	16	17	16	17	17	16	18	15	19	19	20	13	15	12	16	17	18	22	30	17	19	15	19	10	17	9	12	13
HORVU.MOREX.r3.1HG0039940	Inosine triphosphate pyrophosphatase	341	289	304	365	332	318	295	292	348	295	268	302	291	304	342	276	292	310	259	225	281	247	258	307	326	289	310	293	282	319
HORVU.MOREX.r3.1HG0039960	Serine protease HTRA1	954	649	822	837	858	844	510	481	804	691	558	645	509	695	586	710	781	570	602	554	597	684	654	699	606	613	960	688	542	816
HORVU.MOREX.r3.1HG0040000	3-ketoacyl-CoA thiolase	622	749	638	486	651	526	793	599	724	451	506	645	630	792	687	506	579	614	951	1015	922	767	635	612	775	684	632	516	606	451
HORVU.MOREX.r3.1HG0040050	DNA repair protein-like protein	705	624	715	705	726	670	543	521	486	646	587	488	733	645	624	792	774	771	662	573	538	680	577	653	565	624	608	541	561	516
HORVU.MOREX.r3.1HG0040100	Transmembrane protein 45B	442	272	405	336	214	374	194	148	388	257	184	214	262	327	255	289	296	265	202	179	161	238	281	207	194	157	365	252	161	216
HORVU.MOREX.r3.1HG0040350	Vacuolar iron transporter (VIT) family protein	2	6	2	4	9	1	6	3	2	6	9	8	4	1	5	4	2	5	8	5	2	6	3	3	4	8	5	4	7	4
HORVU.MOREX.r3.1HG0040220	Ribonuclease H	249	204	270	191	235	220	173	153	230	190	208	156	154	179	157	185	186	165	124	139	157	185	173	183	170	166	257	190	173	183
HORVU.MOREX.r3.1HG0040360	Xyloglucan galactosyltransferase KATAMARI1-like protein	47	52	45	46	50	62	62	54	53	34	32	44	89	43	93	49	48	61	77	79	69	64	76	38	72	62	41	39	47	41
HORVU.MOREX.r3.1HG0040400	Xyloglucan galactosyltransferase KATAMARI1-like protein	91	213	149	169	205	153	136	148	116	84	120	122	192	110	208	139	138	142	252	250	301	208	247	121	209	197	86	161	161	102
HORVU.MOREX.r3.1HG0040550	F-box family protein	21	24	40	34	32	30	21	23	28	15	22	18	21	36	31	23	15	15	21	20	47	20	28	29	20	13	30	21	13	28
HORVU.MOREX.r3.1HG0040570	Pentatricopeptide repeat-containing protein	78	118	111	108	70	72	92	84	90	62	71	61	78	76	118	85	61	86	62	103	92	64	65	94	92	89	59	72	75	61
HORVU.MOREX.r3.1HG0040610	60 kDa chaperonin	874	2065	1386	1401	1498	1011	1461	1331	958	638	924	813	1611	1291	2441	1124	1012	1376	1737	2655	2226	1090	1238	1261	1917	1644	557	895	1319	814
HORVU.MOREX.r3.1HG0040640	Cysteine--tRNA ligase	331	320	364	331	346	266	169	157	206	136	144	169	233	264	226	263	204	186	290	255	290	271	278	224	169	234	296	169	170	201
HORVU.MOREX.r3.1HG0040790	Plant/T7N9-9 protein	237	159	212	95	78	255	161	194	278	158	268	200	234	179	120	149	116	170	164	74	54	115	181	48	111	278	599	119	38	120
HORVU.MOREX.r3.1HG0040800	Heat shock 70 kDa protein cognate 1 (Fragments)	68	77	59	86	58	65	42	49	73	62	58	49	61	80	82	62	77	59	57	87	88	83	69	89	45	52	58	62	56	50
HORVU.MOREX.r3.1HG0040810	Hypersensitive-induced response protein 1	433	363	173	204	410	319	309	235	384	446	445	567	205	348	268	535	376	310	476	184	65	837	410	113	307	325	385	350	462	516
HORVU.MOREX.r3.1HG0040830	Transducin/WD40 repeat-like superfamily protein	505	478	517	540	553	500	408	385	432	481	391	382	513	482	481	548	522	505	480	456	422	479	418	450	447	433	492	412	423	455
HORVU.MOREX.r3.1HG0040880	Zinc finger (C3HC4-type RING finger) protein family-like	35	22	23	16	31	34	21	23	26	24	26	88	35	45	22	52	62	31	78	24	20	43	51	8	22	37	40	24	40	29
HORVU.MOREX.r3.1HG0040860	Riboflavin kinase	1239	947	1134	986	984	1041	808	729	956	831	778	847	959	1023	893	1044	1123	928	777	725	697	775	908	788	767	721	1045	838	650	907
HORVU.MOREX.r3.1HG0040900	WD-repeat protein, putative	319	278	215	308	315	255	230	196	234	197	171	214	277	286	305	268	334	275	278	205	233	236	252	229	263	225	299	233	169	269
HORVU.MOREX.r3.1HG0040950	Beta-amylase	0	0	0	0	0	0	0	0	0	0	0	0	0	0	0	0	0	0	0	0	0	0	0	0	0	0	0	0	0	0
HORVU.MOREX.r3.1HG0040990	Beta-amylase	186	226	176	172	223	188	194	186	231	140	182	188	260	246	333	195	186	178	237	269	226	196	226	143	231	167	168	134	128	162
HORVU.MOREX.r3.1HG0041010	PfkB-like carbohydrate kinase family protein	294	210	266	241	244	260	182	172	173	209	148	168	232	204	175	215	233	215	202	192	168	201	167	181	171	163	235	217	172	196
HORVU.MOREX.r3.1HG0041030	tRNA dimethylallyltransferase	0	0	8	0	0	0	0	0	0	0	0	0	0	0	0	0	0	0	0	0	0	0	0	0	0	0	0	0	0	0
HORVU.MOREX.r3.1HG0041120	High frequency lysogenization protein HflD homolog	8	13	14	9	5	20	9	10	9	4	5	7	15	15	15	9	12	12	18	15	12	10	15	14	5	6	7	4	3	3
HORVU.MOREX.r3.1HG0041130	BTB/POZ domain containing protein, expressed	1	5	3	2	1	1	1	3	3	2	3	1	2	3	6	0	0	5	1	4	3	2	1	1	0	4	3	1	0	1
HORVU.MOREX.r3.1HG0041060	WD40 repeat-like protein	1263	1697	1542	1604	1530	1267	1425	1388	1299	1252	1347	1172	1593	1308	1766	1513	1470	1597	1331	1658	1708	1363	1412	1643	1500	1492	1122	1268	1418	1187
HORVU.MOREX.r3.1HG0041230	Peptidyl-tRNA hydrolase	49	69	36	39	104	49	57	34	35	33	33	23	70	34	37	32	20	41	73	34	59	42	48	15	74	87	42	44	61	31
HORVU.MOREX.r3.1HG0041250	Peroxisome biogenesis protein 12	313	325	305	320	280	256	241	217	258	215	217	234	252	267	232	243	232	264	278	255	311	233	217	239	270	285	289	205	198	220
HORVU.MOREX.r3.1HG0041260	Eukaryotic translation initiation factor 4E	757	1169	915	1037	1008	849	1212	1039	1168	962	1064	922	1064	964	1277	912	951	1046	906	1343	1282	923	1006	1133	1198	1064	742	1026	1073	819
HORVU.MOREX.r3.1HG0041380	Glycosyl hydrolase family 47 protein	1	0	1	1	0	0	0	1	1	1	1	3	1	0	0	1	1	1	3	0	0	0	0	1	0	1	1	0	0	0
HORVU.MOREX.r3.1HG0041280	Cellulose synthase	964	1739	1139	881	1522	1177	1690	1050	1193	1380	1233	1647	1132	2644	1760	1022	2541	2732	2267	4958	4285	2521	1985	2889	1834	1881	830	1521	1975	794
HORVU.MOREX.r3.1HG0041440	Receptor protein kinase, putative	535	488	498	508	493	512	481	339	410	406	505	558	469	484	431	457	548	479	547	477	397	514	689	470	491	456	512	383	537	444
HORVU.MOREX.r3.1HG0041510	Receptor protein kinase, putative	369	186	250	185	208	183	265	152	214	152	148	280	193	251	146	176	260	154	266	139	132	124	271	52	177	145	250	98	151	195
HORVU.MOREX.r3.1HG0041550	Receptor protein kinase, putative	363	187	264	148	206	268	223	140	195	127	159	283	307	279	166	250	265	176	327	137	81	253	347	69	178	188	247	103	164	204
HORVU.MOREX.r3.1HG0041560	Esterase/lipase/thioesterase-like protein	154	99	172	151	148	180	144	111	102	147	128	173	160	155	115	180	174	134	216	133	134	163	166	124	163	199	226	181	148	142
HORVU.MOREX.r3.1HG0041580	Leucine-rich repeat receptor-like protein kinase family protein	168	122	150	164	138	152	153	70	145	137	150	331	117	191	106	181	333	175	147	120	84	169	195	142	106	101	215	137	153	193
HORVU.MOREX.r3.1HG0041600	Peptide transporter	28	28	21	21	16	13	10	9	23	14	11	20	11	10	12	9	10	13	13	13	8	11	19	7	14	21	24	10	17	17
HORVU.MOREX.r3.1HG0041630	Peptide transporter	919	600	438	542	526	697	357	255	476	288	420	581	320	256	301	334	259	204	629	256	258	506	385	191	510	418	925	288	356	486
HORVU.MOREX.r3.1HG0041700	Mammalian uncoordinated homology 13, domain 2	0	0	3	4	0	5	0	6	0	7	7	0	28	13	18	18	9	7	0	0	0	0	0	2	0	3	0	0	0	3
HORVU.MOREX.r3.1HG0041710	Fatty acid hydroxylase superfamily	0	0	0	0	0	0	0	0	0	0	0	4	0	0	0	0	0	0	0	0	0	0	0	0	0	0	0	0	0	0
HORVU.MOREX.r3.1HG0041720	Fatty acid hydroxylase superfamily protein	0	0	0	0	0	0	0	0	0	0	0	0	0	0	0	0	0	0	0	0	0	0	0	0	0	0	0	0	0	0
HORVU.MOREX.r3.1HG0041680	RNA-binding protein-like	2140	2214	2067	2238	2154	2031	1789	1663	2083	2009	1940	1820	2156	2180	2368	2330	2380	2233	1806	1996	1864	1873	2098	2276	1873	1731	1890	1875	1596	1899
HORVU.MOREX.r3.1HG0041820	Cyanate hydratase	233	312	291	287	267	297	296	285	282	281	277	304	345	298	353	281	289	301	321	364	363	325	348	352	317	359	328	305	317	273
HORVU.MOREX.r3.1HG0041830	ATP-dependent RNA helicase, putative	497	557	517	589	562	489	442	369	486	532	479	367	500	414	505	595	536	502	515	542	533	540	496	557	452	508	395	427	446	466
HORVU.MOREX.r3.1HG0041980	Tetratricopeptide repeat protein 7A	440	523	479	441	604	428	466	436	431	439	452	463	508	483	464	484	445	414	475	597	492	456	387	375	516	515	462	370	429	436
HORVU.MOREX.r3.1HG0042060	Cyclin dependent kinase inhibitor	131	133	131	142	121	147	97	99	96	129	103	58	110	80	105	110	79	82	79	71	66	107	91	92	83	81	119	113	69	99
HORVU.MOREX.r3.1HG0042080	F-box protein	19	24	17	26	22	15	269	270	349	285	220	273	334	371	360	330	338	288	16	14	18	21	21	26	13	19	22	23	17	29
HORVU.MOREX.r3.1HG0042100	Tyrosine--tRNA ligase	134	199	200	171	160	186	150	140	129	114	149	139	200	162	209	137	150	161	212	229	207	144	174	139	160	149	81	128	143	120
HORVU.MOREX.r3.1HG0042110	PPPDE thiol peptidase family protein, putative	168	167	128	106	180	181	182	99	170	146	163	159	121	138	94	95	105	147	130	162	128	125	124	92	129	91	143	133	105	129
HORVU.MOREX.r3.1HG0042200	3-ketoacyl-CoA synthase	4	5	2	2	0	2	6	4	9	0	3	3	2	5	3	0	0	2	2	3	5	0	2	0	2	0	4	2	0	0
HORVU.MOREX.r3.1HG0042120	WD repeat protein, putative	315	331	301	348	389	341	247	251	269	227	212	240	268	225	238	247	229	214	240	305	281	284	276	271	316	260	290	245	248	274
HORVU.MOREX.r3.1HG0042230	Non-lysosomal glucosylceramidase	1011	967	1026	948	1196	1016	1120	822	860	1026	993	955	1049	1123	1029	1207	1218	1193	1021	968	961	1026	941	947	1031	991	939	930	981	927
HORVU.MOREX.r3.1HG0042370	Sentrin-specific protease	6	2	7	4	3	5	6	5	3	4	3	1	3	3	1	3	5	6	2	4	3	2	4	9	1	10	7	4	4	2
HORVU.MOREX.r3.1HG0042290	NBS-LRR disease resistance protein	169	153	172	162	164	182	126	112	155	116	144	123	172	170	171	172	136	142	147	129	103	112	167	98	121	95	125	80	93	122
HORVU.MOREX.r3.1HG0042320	UDP-glucose:glycoprotein glucosyltransferase	2543	2707	2660	2536	2679	2284	2501	2104	2255	2067	2242	2096	2496	2397	2623	2449	2367	2265	2607	2510	2599	2262	1901	2095	2468	2624	2233	1974	1981	2136
HORVU.MOREX.r3.1HG0042420	Phosphoribosylformylglycinamidine synthase family protein	844	1087	1076	975	923	851	989	809	700	631	789	677	1108	763	1068	981	819	818	1045	1134	974	789	782	843	1038	1134	690	744	896	760
HORVU.MOREX.r3.1HG0042440	Long-chain-alcohol oxidase	224	152	126	142	123	111	10	6	9	3	5	8	5	10	10	7	11	6	114	71	109	73	136	50	180	65	160	77	56	114
HORVU.MOREX.r3.1HG0042620	Polyubiquitin	0	0	0	0	0	0	0	2	0	2	0	2	0	0	0	0	0	0	0	4	6	4	7	3	4	3	6	8	7	4
HORVU.MOREX.r3.1HG0042510	Long-chain-alcohol oxidase	182	226	193	272	276	335	187	155	203	239	251	226	268	205	203	328	224	257	240	264	286	263	390	261	223	166	157	212	218	202
HORVU.MOREX.r3.1HG0042750	Kinase family protein	0	0	0	0	6	0	0	0	0	0	0	0	0	0	0	0	0	0	0	0	0	0	0	0	6	0	0	0	0	0
HORVU.MOREX.r3.1HG0042740	Adaptin ear-binding coat-associated protein, putative	629	936	746	770	745	692	795	803	758	669	694	599	911	865	962	781	697	823	794	1015	1063	757	701	782	850	836	574	650	699	677
HORVU.MOREX.r3.1HG0042860	autophagy 2	16	15	18	8	13	17	14	19	26	27	17	16	26	28	27	26	17	34	16	10	15	18	11	20	19	25	16	18	15	12
HORVU.MOREX.r3.1HG0042770	Vacuolar protein sorting-associated protein 2-like protein 2	526	428	436	462	512	449	382	355	519	490	409	459	420	468	413	461	491	453	372	342	388	420	367	448	365	326	540	443	381	379
HORVU.MOREX.r3.1HG0042940	Serine/threonine-protein phosphatase	0	0	0	0	0	0	0	0	0	0	0	0	0	0	0	0	0	0	0	0	0	0	0	0	0	0	0	0	0	0
HORVU.MOREX.r3.1HG0042920	Pentatricopeptide repeat-containing protein	24	45	33	39	26	33	25	31	30	27	28	16	27	29	30	35	26	34	27	35	38	43	38	49	40	32	24	38	36	29
HORVU.MOREX.r3.1HG0042870	Serine/threonine-protein phosphatase 2A regulatory subunit B'' subunit alpha	1019	1260	1111	1093	1216	1025	1263	1077	1079	1076	1098	1058	1188	1070	1141	1126	1032	992	1190	1379	1195	1156	1015	1027	1256	1337	1072	972	1184	1083
HORVU.MOREX.r3.1HG0042990	Exportin-4	491	455	547	451	536	451	508	459	442	537	404	380	554	434	485	544	512	461	476	483	413	492	418	446	474	590	516	451	461	444
HORVU.MOREX.r3.1HG0043060	Pentatricopeptide repeat-containing protein	29	42	46	26	24	32	24	27	34	23	20	28	37	25	40	28	27	32	32	31	33	21	29	26	37	34	27	18	29	24
HORVU.MOREX.r3.1HG0043000	S-adenosyl-L-methionine-dependent methyltransferases superfamily protein	1476	1454	1435	1632	1788	1350	1462	1230	1450	1608	1607	1379	1494	1403	1625	1588	1838	1492	1351	1538	1604	1456	1443	1691	1510	1541	1385	1630	1515	1532
HORVU.MOREX.r3.1HG0043170	LIGHT-DEPENDENT SHORT HYPOCOTYLS-like protein (DUF640)	21	35	30	29	31	37	17	12	8	7	21	13	27	15	25	22	19	11	37	34	30	27	32	32	40	26	18	35	34	40
HORVU.MOREX.r3.1HG0043100	Transportin-3	930	966	957	842	941	893	766	661	680	641	644	660	864	758	807	806	790	802	908	992	888	777	748	643	765	815	712	600	672	651
HORVU.MOREX.r3.1HG0043220	MYB	69	56	68	43	36	47	36	59	69	27	43	36	74	49	70	52	37	38	38	33	33	16	36	29	42	32	48	35	22	37
HORVU.MOREX.r3.1HG0043190	Malate dehydrogenase	7755	11155	9500	9846	12451	8205	12516	10164	11208	11847	10682	10680	10898	12118	14013	11026	12418	13781	9299	14940	15439	11615	11131	13172	12543	10331	7303	10507	13233	9163
HORVU.MOREX.r3.1HG0043350	Transmembrane protein, putative	215	197	223	195	186	210	170	172	195	187	176	182	195	237	184	185	192	200	203	156	180	206	202	183	184	169	226	191	158	203
HORVU.MOREX.r3.1HG0043520	F-box protein	399	440	383	388	390	410	363	348	304	346	324	300	440	388	456	452	435	448	393	296	394	378	338	379	328	353	383	300	301	310
HORVU.MOREX.r3.1HG0043530	Cytokinin riboside 5'-monophosphate phosphoribohydrolase	69	74	73	96	91	90	38	37	43	34	42	52	41	22	33	41	37	26	71	39	72	50	56	53	53	44	58	35	41	50
HORVU.MOREX.r3.1HG0043570	Pentatricopeptide repeat-containing protein, putative	59	73	82	78	82	60	89	53	60	57	54	31	101	60	74	104	66	55	80	61	56	63	51	71	62	82	55	51	76	59
HORVU.MOREX.r3.1HG0043590	Mitochondrial import inner membrane translocase subunit tim16	243	150	175	196	187	201	97	109	151	113	116	105	210	226	159	210	179	117	107	113	145	160	140	161	117	137	193	133	115	102
HORVU.MOREX.r3.1HG0043600	Transporter-related family protein	620	665	515	628	900	698	666	482	687	518	797	750	647	654	540	581	616	628	780	718	596	726	717	556	642	526	682	549	553	584
HORVU.MOREX.r3.1HG0043640	Pleckstrin-like (PH) and lipid-binding START domain protein	434	627	506	506	725	536	566	466	498	448	574	503	603	610	515	565	496	601	640	757	676	644	581	625	530	511	458	417	480	445
HORVU.MOREX.r3.1HG0043670	Auxin response factor	324	320	397	295	273	315	284	292	291	261	215	218	380	253	358	280	261	314	316	307	318	279	262	287	316	305	232	254	251	238
HORVU.MOREX.r3.1HG0043710	Homeobox leucine-zipper protein	801	697	779	764	758	866	590	584	579	614	535	562	765	639	689	706	651	644	763	771	804	684	679	703	648	713	588	652	592	648
HORVU.MOREX.r3.1HG0043800	Double stranded RNA binding protein 3	539	485	506	533	411	419	277	322	321	357	402	318	457	435	504	524	484	567	501	421	517	428	512	666	355	388	370	361	352	337
HORVU.MOREX.r3.1HG0043850	senescence regulator (Protein of unknown function, DUF584)	251	259	205	283	199	241	188	138	203	94	76	300	203	296	225	148	323	183	199	221	247	159	271	161	185	121	254	144	105	217
HORVU.MOREX.r3.1HG0043860	Far upstream element-binding protein	0	0	0	0	0	0	0	0	0	0	0	0	0	0	0	0	0	0	0	0	0	0	0	0	0	0	0	0	0	0
HORVU.MOREX.r3.1HG0043960	Cysteine-rich receptor-like protein kinase 11	248	244	215	310	259	277	100	145	153	122	127	104	164	139	141	150	110	135	138	129	161	145	124	136	153	126	126	132	110	148
HORVU.MOREX.r3.1HG0043980	Zinc finger, C3HC4 type family protein, expressed	896	1060	910	994	907	903	1011	952	1106	888	850	942	1014	1177	1196	931	899	958	885	1035	1172	844	846	1134	901	925	836	846	794	723
HORVU.MOREX.r3.1HG0044000	RING/FYVE/PHD zinc finger superfamily protein	631	564	494	583	692	574	515	497	542	452	382	379	526	502	507	426	438	441	506	516	501	457	495	457	586	486	530	552	376	657
HORVU.MOREX.r3.1HG0044070	Transmembrane protein, putative	612	444	456	467	595	569	523	264	562	428	433	788	304	531	420	450	609	477	468	354	302	422	517	371	397	307	481	484	348	652
HORVU.MOREX.r3.1HG0044090	Coatomer subunit gamma	2169	3461	2857	2470	3364	2119	3395	2680	2643	2028	2237	2375	2919	2959	3570	2256	2299	2646	3345	4411	3818	2704	2628	2136	3528	3407	1892	2047	2774	2143
HORVU.MOREX.r3.1HG0044100	Xaa-pro aminopeptidase, putative	125	144	127	135	138	107	166	158	165	131	142	144	189	179	197	168	174	156	154	152	174	142	129	136	138	138	114	101	103	108
HORVU.MOREX.r3.1HG0044150	Ran-binding protein in the microtubule-organising centre protein	467	463	490	405	435	426	475	401	398	444	413	344	485	475	396	434	397	409	454	400	357	407	300	352	383	484	489	388	351	387
HORVU.MOREX.r3.1HG0044290	electron protein, putative (Protein of unknown function, DUF547)	206	188	151	217	290	306	201	135	181	337	438	358	263	204	250	407	384	314	285	258	97	304	353	148	124	132	118	181	321	324
HORVU.MOREX.r3.1HG0044360	PIF1-like helicase	10	10	10	11	11	11	6	10	12	12	17	17	13	22	14	22	21	18	11	11	6	14	6	6	6	15	20	15	11	9
HORVU.MOREX.r3.1HG0044310	Nascent polypeptide-associated complex subunit beta	1690	1893	1902	1978	1704	1796	1482	1496	1919	1717	1542	1436	1615	1493	2151	1708	1688	1623	1290	1704	1892	1567	1658	2068	1510	1471	1457	1620	1611	1578
HORVU.MOREX.r3.1HG0044370	Glutamate--tRNA ligase	258	269	326	308	345	299	0	0	0	0	0	0	0	0	0	0	0	0	215	201	206	219	223	275	243	247	277	223	250	255
HORVU.MOREX.r3.1HG0044430	Nascent polypeptide-associated complex subunit beta	336	301	315	272	375	320	237	191	268	250	240	206	238	252	226	243	240	189	257	194	192	241	252	187	239	236	296	238	211	262
HORVU.MOREX.r3.1HG0044470	Cytokinin oxidase/dehydrogenase	385	406	265	285	419	316	344	287	301	199	168	218	401	404	317	249	253	241	449	293	354	284	303	261	409	358	378	265	222	288
HORVU.MOREX.r3.1HG0044490	Receptor-like protein kinase	61	39	29	22	32	22	42	38	42	17	24	20	42	57	42	29	26	22	32	27	21	21	19	14	33	34	73	18	16	20
HORVU.MOREX.r3.1HG0044630	GRF zinc finger family protein	0	0	0	0	0	0	0	0	0	0	0	0	0	0	0	0	0	0	0	0	0	0	0	0	0	0	0	0	0	0
HORVU.MOREX.r3.1HG0044570	Pentatricopeptide repeat-containing protein	29	26	22	27	34	25	28	20	24	15	16	20	28	33	28	27	31	27	28	20	21	18	24	27	24	16	20	23	15	26
HORVU.MOREX.r3.1HG0044530	L-type lectin-domain containing receptor kinase VIII.2	890	953	870	968	595	1086	545	606	721	598	652	623	1134	903	764	773	610	806	884	792	801	1078	1058	900	591	623	764	668	613	624
HORVU.MOREX.r3.1HG0044640	Aminotransferase	254	238	252	224	225	224	171	143	287	225	182	180	143	219	196	209	240	202	128	170	187	200	215	243	206	153	249	227	135	205
HORVU.MOREX.r3.1HG0044660	Chalcone synthase-like protein	0	0	0	0	0	0	3	0	4	0	0	0	5	0	0	0	0	3	3	0	0	0	2	2	0	0	0	2	0	0
HORVU.MOREX.r3.1HG0044670	Pentatricopeptide repeat-containing protein	394	715	530	643	428	588	448	439	407	333	409	376	658	481	713	483	381	491	614	722	680	513	538	570	532	459	328	323	441	340
HORVU.MOREX.r3.1HG0044700	Pre-mRNA-processing protein 40C	1174	1130	1229	980	1037	1064	791	781	801	777	792	660	1063	918	961	1020	938	894	872	771	709	814	851	852	764	820	905	756	680	820
HORVU.MOREX.r3.1HG0044710	Protein disulfide-isomerase	566	509	567	523	586	512	500	420	467	444	443	445	491	475	534	560	532	510	476	522	429	504	446	464	487	571	504	469	472	485
HORVU.MOREX.r3.1HG0044750	F-box/RNI-like/FBD-like domains-containing protein	215	150	154	144	141	144	95	107	147	111	89	96	95	140	130	96	121	93	108	82	98	88	94	86	98	81	177	102	62	116
HORVU.MOREX.r3.1HG0044770	Peptidoglycan-binding LysM domain-containing protein	115	147	156	174	169	153	136	120	121	134	143	167	174	132	184	155	147	175	172	173	181	160	165	159	142	159	132	137	160	162
HORVU.MOREX.r3.1HG0044800	DnaJ heat shock amino-terminal domain protein	34	30	19	28	37	22	42	29	65	49	39	95	30	42	29	37	32	36	48	20	10	40	44	18	19	13	27	34	28	28
HORVU.MOREX.r3.1HG0044790	Dicer-like protein 3	11	19	17	16	15	14	0	0	0	0	0	7	18	17	0	11	10	14	18	26	18	12	10	27	20	22	0	0	14	13
HORVU.MOREX.r3.1HG0044950	Zinc finger protein 346	0	0	0	0	0	0	0	0	0	0	0	0	0	0	0	0	0	0	2	2	0	0	0	0	0	0	0	1	0	0
HORVU.MOREX.r3.1HG0044850	Metal-dependent phosphohydrolase, HD subdomain	274	258	275	310	272	262	190	179	263	206	160	194	237	250	225	238	244	248	209	256	285	204	221	268	195	196	252	219	163	208
HORVU.MOREX.r3.1HG0045040	Thioredoxin	456	400	411	433	460	376	326	326	437	404	307	405	413	445	391	367	450	432	368	435	438	404	411	461	401	375	419	407	388	402
HORVU.MOREX.r3.1HG0045220	Fasciclin-like arabinogalactan protein	11	3	4	6	3	10	3	0	1	2	2	6	0	4	3	2	0	1	2	5	3	3	5	5	5	3	6	6	4	7
HORVU.MOREX.r3.1HG0045230	F-box family protein	1	0	0	0	0	0	0	0	0	0	0	0	1	0	0	0	0	1	2	0	0	0	0	1	1	0	1	0	0	0
HORVU.MOREX.r3.1HG0045350	Sugar fermentation stimulation protein homolog	0	0	0	0	0	0	0	0	3	0	0	0	0	0	0	0	0	0	0	0	0	0	0	0	0	0	0	0	0	0
HORVU.MOREX.r3.1HG0045370	Disease resistance protein RPM1	32	37	27	35	41	28	25	15	23	22	16	19	17	17	11	15	16	13	22	17	33	23	22	25	23	22	36	23	15	27
HORVU.MOREX.r3.1HG0045360	Nijmegen breakage syndrome 1 protein	258	276	285	327	349	267	220	212	265	228	233	222	266	271	308	290	283	277	226	255	256	263	275	319	251	262	316	270	248	275
HORVU.MOREX.r3.1HG0045390	Disease resistance protein	34	38	44	41	45	29	24	30	25	32	27	44	16	18	15	19	33	21	33	23	40	22	28	28	37	35	34	37	28	36
HORVU.MOREX.r3.1HG0045440	PfkB family carbohydrate kinase	331	292	252	302	303	256	209	209	285	272	233	225	289	267	288	305	269	280	257	274	288	277	264	295	227	230	235	250	203	252
HORVU.MOREX.r3.1HG0045490	RING/U-box superfamily protein	317	381	391	382	312	396	315	267	299	232	252	277	441	357	381	301	303	321	425	417	433	371	390	299	327	318	287	261	282	276
HORVU.MOREX.r3.1HG0045520	zinc finger MYM-type-like protein	9	12	7	10	11	11	41	36	41	37	39	26	44	38	49	68	50	32	10	7	7	11	17	10	9	7	15	6	12	12
HORVU.MOREX.r3.1HG0045510	Prefoldin subunit, putative	489	628	508	629	557	545	426	444	484	394	356	392	501	458	574	468	370	433	519	725	724	508	527	604	662	566	548	558	520	553
HORVU.MOREX.r3.1HG0045540	Vacuolar protein sorting-associated protein 52	590	443	523	652	677	645	45	33	47	65	20	41	45	55	56	49	63	53	322	430	414	478	366	498	288	298	414	462	363	493
HORVU.MOREX.r3.1HG0045570	RNA-directed DNA polymerase (Reverse transcriptase)-related family protein	30	10	24	12	19	32	0	0	0	0	0	0	1	0	0	0	0	0	26	26	6	34	24	16	6	13	12	9	20	16
HORVU.MOREX.r3.1HG0045660	Cotton fiber expressed protein-like protein	1994	1577	648	1302	1220	989	390	296	998	436	584	766	342	762	550	880	852	506	1017	396	221	1314	1103	263	492	302	1458	474	550	853
HORVU.MOREX.r3.1HG0045770	GRAM domain-containing protein / ABA-responsive protein-related	2	2	0	0	0	5	0	0	0	0	0	0	0	0	0	0	0	0	0	0	0	0	0	0	0	6	3	0	0	0
HORVU.MOREX.r3.1HG0045750	Pentatricopeptide repeat-containing protein	15	39	24	26	22	23	29	27	15	12	13	12	36	23	36	19	25	19	29	35	35	26	25	28	36	23	11	20	26	24
HORVU.MOREX.r3.1HG0045720	Myosin-related family protein	1515	1283	1498	1215	1482	1278	1224	1083	1224	1192	1104	1128	1206	1292	1255	1289	1295	1242	1259	1185	1066	1136	1150	1112	1183	1310	1553	1044	989	1098
HORVU.MOREX.r3.1HG0045830	Ubiquitin carboxyl-terminal hydrolase-like protein	0	0	0	10	10	0	13	20	12	15	19	6	9	8	8	12	0	0	18	8	12	15	12	17	9	14	15	9	5	8
HORVU.MOREX.r3.1HG0045870	Nucleolar complex protein 2	611	909	765	835	705	727	679	639	619	639	734	521	925	649	988	916	812	821	741	920	841	735	767	924	688	728	533	728	680	578
HORVU.MOREX.r3.1HG0045890	ALG-2 interacting protein X	1632	1492	1595	1552	1718	1766	1469	1043	1316	1467	1424	1534	1535	1599	1406	1651	1669	1646	1711	1523	1297	1794	1735	1501	1262	1268	1372	1217	1407	1344
HORVU.MOREX.r3.1HG0045940	Trehalose 6-phosphate phosphatase	0	0	0	0	0	0	0	0	0	0	0	0	0	0	0	0	0	0	0	0	0	0	0	0	0	0	0	0	0	0
HORVU.MOREX.r3.1HG0045900	KH domain-containing protein	1039	1030	1132	943	1095	967	921	767	862	856	836	751	881	800	908	951	799	848	834	886	768	772	787	737	898	939	864	783	801	817
HORVU.MOREX.r3.1HG0045950	Katanin p80 WD40 repeat-containing subunit B1 homolog	514	389	378	448	494	416	282	296	367	342	302	361	423	410	331	424	420	373	406	334	355	338	361	344	300	331	435	339	306	392
HORVU.MOREX.r3.1HG0045970	Serine protease HTRA1	175	154	173	196	196	160	131	105	133	152	126	133	182	151	148	171	177	148	146	128	129	153	152	163	131	151	162	147	131	141
HORVU.MOREX.r3.1HG0045980	E3 ubiquitin-protein ligase Hakai	402	442	460	465	439	452	379	355	395	407	431	347	453	399	435	428	428	418	433	418	440	403	414	401	398	361	374	371	354	353
HORVU.MOREX.r3.1HG0046000	ABC transporter G family member	0	0	0	0	0	0	0	0	0	0	0	0	0	0	0	0	0	0	0	0	0	0	0	0	0	0	0	0	0	0
HORVU.MOREX.r3.1HG0046020	Plant/F9H3-4 protein	753	881	639	736	683	718	611	469	653	777	766	984	648	823	750	902	744	714	1075	700	853	874	791	819	612	509	668	755	529	639
HORVU.MOREX.r3.1HG0046030	WAT1-related protein	92	58	78	73	59	92	82	65	75	87	70	71	86	89	79	92	72	63	75	81	79	85	66	82	70	72	85	78	65	64
HORVU.MOREX.r3.1HG0046150	Alpha-galactosidase	9537	5731	4796	3568	3603	3424	2769	1458	6127	1337	1369	2478	1670	4536	5048	1643	2485	1990	3785	2675	3108	1672	2792	951	4055	1371	4585	1500	842	2026
HORVU.MOREX.r3.1HG0046170	Alpha-galactosidase	553	170	376	111	83	196	190	250	253	94	127	138	340	375	276	204	106	88	273	75	67	134	161	76	111	363	596	111	76	111
HORVU.MOREX.r3.1HG0046190	Aquaporin	0	0	0	0	0	0	0	0	0	0	0	0	0	0	0	0	0	0	0	0	0	0	0	0	0	2	11	0	0	0
HORVU.MOREX.r3.1HG0046180	Ser/Thr protein phosphatase family protein, expressed	589	595	446	583	681	609	592	467	628	819	730	774	503	661	554	642	804	769	606	673	676	746	662	721	529	475	609	694	608	671
HORVU.MOREX.r3.1HG0046210	Receptor kinase	45	49	44	44	53	45	45	34	50	23	28	45	27	63	44	23	49	67	59	83	104	50	54	48	89	52	40	39	38	29
HORVU.MOREX.r3.1HG0046230	Chloroplast inner envelope protein, putative, expressed	0	0	4	6	0	3	0	5	7	0	4	0	0	7	5	0	8	6	5	0	8	9	8	5	6	5	0	0	0	0
HORVU.MOREX.r3.1HG0046280	Chloroplast inner envelope protein, putative, expressed	984	1167	1200	1083	1276	1029	946	843	976	927	848	781	1026	1033	1252	1073	1068	1093	880	1132	1101	915	994	1121	1055	1008	915	899	956	997
HORVU.MOREX.r3.1HG0046320	Plant basic secretory family protein	13	25	30	36	36	32	40	25	16	13	24	36	31	50	21	25	33	36	53	60	30	44	35	14	12	36	39	10	36	8
HORVU.MOREX.r3.1HG0046330	Plant basic secretory family protein	18	10	14	36	71	33	17	33	15	24	71	86	32	16	26	36	28	26	54	38	24	79	59	42	34	48	41	64	105	53
HORVU.MOREX.r3.1HG0046290	G-patch domain containing protein, expressed	219	241	231	231	228	236	141	159	213	223	192	194	206	219	206	225	227	228	159	179	211	215	191	247	157	132	198	181	178	185
HORVU.MOREX.r3.1HG0046300	Ubiquitin	219	279	263	300	324	265	352	391	361	288	685	272	332	272	341	243	236	219	255	329	361	284	304	297	400	378	275	409	344	340
HORVU.MOREX.r3.1HG0046400	Plant basic secretory family protein	391	345	267	440	537	433	383	271	625	385	410	801	376	289	207	209	356	258	248	201	182	289	309	196	211	522	663	279	317	458
HORVU.MOREX.r3.1HG0046440	Ripening related protein family	3	4	5	3	0	3	20	3	5	10	5	58	2	15	0	11	14	7	35	3	7	2	6	2	2	2	20	2	9	4
HORVU.MOREX.r3.1HG0046460	Late embryogenesis abundant (LEA) hydroxyproline-rich glycoprotein	177	197	273	289	200	294	254	95	220	167	196	1292	168	522	324	508	895	404	565	397	315	211	380	275	133	146	562	149	356	407
HORVU.MOREX.r3.1HG0046420	Myosin	1170	1304	1207	1034	1395	1081	1348	906	1145	1098	1216	1135	1189	1304	1261	1312	1264	1285	1386	1378	1110	1225	983	927	1237	1145	1097	936	1080	1098
HORVU.MOREX.r3.1HG0046510	Reactive oxygen species modulator 1	384	555	475	557	514	440	425	446	438	386	421	379	554	439	607	528	465	492	462	540	645	489	494	639	448	446	326	419	472	358
HORVU.MOREX.r3.1HG0046520	UPF0415 protein C7orf25	177	187	168	176	132	148	146	111	129	129	138	80	193	156	172	175	138	174	154	133	129	150	137	142	118	137	130	114	122	103
HORVU.MOREX.r3.1HG0046540	DUF538 family protein, putative (Protein of unknown function, DUF538)	188	212	199	160	202	221	242	247	240	185	204	242	300	305	220	210	203	263	283	272	197	235	265	157	244	224	227	166	182	177
HORVU.MOREX.r3.1HG0046570	Ripening related protein family	44	27	30	53	17	39	36	67	52	27	46	50	44	17	30	19	16	23	17	16	17	15	31	13	24	25	31	14	24	22
HORVU.MOREX.r3.1HG0046690	Ripening-related protein	2	0	0	0	0	0	0	0	3	0	1	0	0	0	0	0	1	0	3	0	0	0	1	1	3	1	1	2	1	1
HORVU.MOREX.r3.1HG0046700	Ripening-related protein	3	3	3	0	3	1	1	2	1	0	1	1	0	0	0	1	2	2	3	3	2	3	2	0	2	1	3	1	3	1
HORVU.MOREX.r3.1HG0046650	Carboxypeptidase	118	192	269	123	111	146	243	188	212	90	85	122	184	271	312	97	139	135	233	299	339	96	194	89	248	206	140	96	93	106
HORVU.MOREX.r3.1HG0046710	DNA ligase	670	808	827	716	644	721	653	575	588	591	586	524	799	642	735	657	628	647	772	755	706	652	660	600	665	770	553	559	593	582
HORVU.MOREX.r3.1HG0046770	Protein arginine methyltransferase	289	354	320	348	331	281	257	242	253	225	267	197	280	299	354	328	241	310	279	345	328	268	250	335	282	269	195	239	227	196
HORVU.MOREX.r3.1HG0046780	Alpha-1,3-mannosyl-glycoprotein 4-beta-N-acetylglucosaminyltransferase A	543	422	368	438	355	401	240	254	455	332	277	300	311	471	355	326	360	339	310	281	297	342	319	345	296	230	459	313	227	323
HORVU.MOREX.r3.1HG0046830	RNA binding protein, putative	156	158	150	191	153	159	102	91	102	105	106	96	166	126	147	168	143	131	149	140	142	170	127	144	119	137	105	108	116	101
HORVU.MOREX.r3.1HG0046850	Fiber protein Fb34	334	278	312	336	358	276	253	267	335	274	278	340	346	353	321	350	361	326	231	231	309	334	337	371	247	233	291	263	319	291
HORVU.MOREX.r3.1HG0046890	Dof zinc finger protein	260	276	211	476	419	321	100	144	146	214	218	166	222	217	180	247	293	290	205	253	417	322	397	743	153	180	222	259	240	256
HORVU.MOREX.r3.1HG0046900	1-acyl-sn-glycerol-3-phosphate acyltransferase	131	139	123	135	134	123	125	99	116	149	135	119	115	116	158	147	141	157	153	127	171	138	126	164	128	115	136	108	142	116
HORVU.MOREX.r3.1HG0047060	Protochlorophyllide reductase	3	4	0	3	0	4	0	0	0	2	2	0	2	4	0	0	0	0	0	0	2	0	3	0	4	0	0	0	0	0
HORVU.MOREX.r3.1HG0046920	Wings apart-like	737	696	797	706	843	721	624	516	632	759	607	538	565	611	567	683	614	646	536	566	523	643	532	590	636	628	658	577	601	665
HORVU.MOREX.r3.1HG0047080	Prolyl 4-hydroxylase alpha subunit, putative	406	342	394	350	395	368	364	310	324	327	347	415	345	380	414	439	472	413	397	443	423	392	393	396	340	293	320	325	417	332
HORVU.MOREX.r3.1HG0047100	LanC-like protein	80	82	93	85	69	77	92	74	74	77	54	67	79	73	76	84	94	91	73	73	85	105	85	119	62	79	95	64	63	47
HORVU.MOREX.r3.1HG0047110	Epoxide hydrolase 2	46	48	46	24	34	33	57	43	45	24	21	31	65	44	61	32	45	45	128	45	35	30	40	12	57	39	69	15	21	16
HORVU.MOREX.r3.1HG0047120	Epoxide hydrolase 2	500	440	465	444	403	428	620	617	930	405	464	583	745	913	894	556	533	500	517	268	460	301	329	310	385	461	441	313	198	315
HORVU.MOREX.r3.1HG0047150	disease resistance family protein / LRR family protein	6	5	4	5	4	3	2	4	3	5	3	4	3	6	5	7	8	3	5	5	4	6	10	6	5	7	2	5	7	3
HORVU.MOREX.r3.1HG0047130	Pre-mRNA splicing factor-related	1108	895	1177	984	1062	1055	794	701	766	882	837	653	865	844	769	963	884	784	824	724	654	803	897	855	827	943	1021	892	800	978
HORVU.MOREX.r3.1HG0047200	Trafficking protein particle complex subunit 13	551	674	650	577	546	589	465	425	493	357	437	406	607	612	551	591	528	564	638	650	562	624	570	503	459	451	452	377	422	388
HORVU.MOREX.r3.1HG0047280	Wall-associated receptor kinase 5	3	1	1	2	0	1	0	0	0	1	1	1	0	0	0	0	1	0	0	2	0	0	1	0	0	0	2	1	2	2
HORVU.MOREX.r3.1HG0047250	Major facilitator superfamily transporter	96	96	86	106	122	115	111	101	119	92	112	106	105	136	121	141	147	131	85	89	100	106	140	131	118	88	119	106	69	74
HORVU.MOREX.r3.1HG0047290	RP/EB family microtubule-associated protein	275	509	395	374	349	273	368	344	298	162	199	250	415	331	632	219	224	378	482	688	798	406	368	429	511	429	148	266	341	208
HORVU.MOREX.r3.1HG0047460	Receptor-kinase, putative	0	0	0	0	0	0	0	0	0	0	2	0	0	0	0	0	0	0	0	2	0	0	0	0	0	0	0	0	3	0
HORVU.MOREX.r3.1HG0047320	CBS domain-containing protein CBSX5	1507	914	881	927	896	905	958	610	1057	687	870	1861	901	1321	948	1067	1334	896	1676	1037	1239	921	1763	933	751	625	934	671	839	900
HORVU.MOREX.r3.1HG0047470	Maf-like protein, expressed	131	127	115	141	105	116	81	85	99	79	91	74	114	103	91	114	87	95	120	118	120	142	110	130	121	95	120	99	83	104
HORVU.MOREX.r3.1HG0047480	Protein NEOXANTHIN-DEFICIENT 1	193	145	142	186	176	189	91	81	150	119	85	132	71	109	142	105	130	135	127	98	125	126	152	127	138	94	84	147	82	148
HORVU.MOREX.r3.1HG0047500	RING finger protein	710	473	606	305	299	310	332	230	664	191	150	218	231	456	411	187	206	221	318	171	204	163	191	178	374	257	890	265	84	287
HORVU.MOREX.r3.1HG0047510	N-acetyltransferase	97	102	84	88	86	87	56	72	87	68	65	57	90	83	95	85	81	65	70	72	83	74	81	99	65	71	53	80	64	54
HORVU.MOREX.r3.1HG0047580	acyl-UDP-N-acetylglucosamine O-acyltransferase	1007	629	798	720	799	735	700	543	775	797	683	951	681	781	745	778	918	823	715	602	639	624	678	635	641	625	867	561	679	732
HORVU.MOREX.r3.1HG0047590	Monothiol glutaredoxin-related	1078	1019	1104	1077	1186	1015	1111	1127	1084	1098	1083	996	1211	1166	1142	1126	1148	1081	943	995	1102	958	877	1094	1136	1158	1012	827	1151	1033
HORVU.MOREX.r3.1HG0047600	Pentatricopeptide repeat-containing protein	212	297	220	227	214	257	185	162	202	145	172	169	193	163	236	213	176	192	296	242	220	176	194	241	234	249	186	184	206	181
HORVU.MOREX.r3.1HG0047670	Short-chain dehydrogenase/reductase family protein	12	18	15	10	0	0	10	9	7	0	0	9	13	0	10	8	10	0	0	6	0	0	0	0	0	8	14	0	6	0
HORVU.MOREX.r3.1HG0047660	Calcium uniporter protein, mitochondrial	2624	2137	2187	1805	1327	2496	1308	1240	1453	688	692	1425	2032	1770	1625	1164	959	1102	3087	1389	1699	1273	1421	842	1436	1421	1636	827	892	959
HORVU.MOREX.r3.1HG0047710	Ribosomal RNA small subunit methyltransferase H	35	45	35	50	49	31	0	34	47	0	31	22	30	36	43	35	24	25	30	0	33	28	0	41	52	52	48	27	37	37
HORVU.MOREX.r3.1HG0047720	Ras family protein	204	294	253	234	264	229	264	241	234	198	247	194	316	325	280	278	277	271	272	318	326	224	263	269	248	228	206	221	210	201
HORVU.MOREX.r3.1HG0047780	Early-responsive to dehydration stress protein (ERD4)	390	375	402	379	371	432	42	40	58	69	51	37	97	76	67	86	81	67	319	327	333	367	388	405	279	245	317	295	285	289
HORVU.MOREX.r3.1HG0047850	3-ketoacyl-CoA synthase	136	150	144	154	167	152	47	0	67	86	0	53	110	95	130	0	105	113	0	0	15	0	0	30	99	86	107	125	93	122
HORVU.MOREX.r3.1HG0047910	Tetratricopeptide repeat (TPR)-like superfamily protein	0	1	1	0	0	0	0	0	0	0	0	0	0	0	0	0	0	0	0	0	0	0	2	2	0	0	0	0	0	0
HORVU.MOREX.r3.1HG0047980	Glutamyl-tRNA reductase	1360	1114	1268	1035	1125	1066	811	561	1005	834	768	729	896	1101	1116	1082	1097	1013	846	706	855	854	1028	1008	783	651	1076	794	627	801
HORVU.MOREX.r3.1HG0048010	Membrane steroid-binding protein	390	416	353	377	535	390	433	391	445	457	451	402	507	454	486	474	428	466	417	476	443	428	417	433	443	362	439	384	377	369
HORVU.MOREX.r3.1HG0048030	Membrane steroid-binding protein	6390	5963	4136	5330	5175	4065	2935	2886	4322	2413	2893	4172	4081	5329	4319	3452	4366	3848	4993	4510	4868	3680	5077	3988	4088	3475	5827	3563	2234	3761
HORVU.MOREX.r3.1HG0048060	LIM domain containing protein	45	35	34	45	28	41	17	25	24	24	20	20	31	22	20	32	20	26	28	20	22	24	26	25	24	20	22	35	24	28
HORVU.MOREX.r3.1HG0048040	F-box/LRR protein	708	523	656	655	673	615	388	343	425	433	383	414	355	429	353	388	395	373	502	370	413	567	546	673	478	517	732	659	530	634
HORVU.MOREX.r3.1HG0048070	Folylpolyglutamate synthase	98	84	95	87	101	80	68	62	65	61	45	55	73	71	73	68	71	58	71	65	72	77	71	74	83	97	81	77	71	76
HORVU.MOREX.r3.1HG0048080	Benzyl alcohol O-benzoyltransferase	193	169	188	110	196	212	233	307	160	195	432	257	230	164	126	496	161	142	622	205	92	913	253	36	178	239	180	96	466	88
HORVU.MOREX.r3.1HG0048090	Benzyl alcohol O-benzoyltransferase	108	79	70	45	79	104	176	187	103	112	300	169	187	114	87	330	107	88	324	107	40	462	113	18	97	120	85	44	243	49
HORVU.MOREX.r3.1HG0048110	Pyridoxine/pyridoxamine 5'-phosphate oxidase	3	4	0	5	0	6	12	13	12	13	16	12	21	14	19	24	13	13	0	0	0	0	0	6	0	0	5	0	0	0
HORVU.MOREX.r3.1HG0048120	Pyridoxine/pyridoxamine 5'-phosphate oxidase	0	0	0	4	0	0	6	7	0	8	8	7	12	12	8	10	8	6	0	0	0	0	2	4	0	0	3	0	0	0
HORVU.MOREX.r3.1HG0048140	Polymerase acidic protein	0	0	0	0	0	0	5	8	0	4	4	6	5	4	7	4	4	5	0	0	2	0	0	0	0	0	0	0	0	0
HORVU.MOREX.r3.1HG0048100	Malic enzyme	2289	2269	2172	1849	2006	2007	1827	1634	1807	1267	1369	1621	2090	1989	2009	1789	1639	1736	2743	2071	2190	1883	1912	1335	2078	2055	1967	1421	1445	1506
HORVU.MOREX.r3.1HG0048320	PIF1-like helicase	5	5	4	9	4	6	3	6	7	6	5	5	10	7	12	12	8	13	1	2	1	5	2	4	6	7	10	8	6	5
HORVU.MOREX.r3.1HG0048360	Ribosomal RNA large subunit methyltransferase E	0	0	0	0	0	0	2	0	0	2	4	3	0	0	0	0	0	0	0	0	0	0	0	0	7	4	2	0	2	0
HORVU.MOREX.r3.1HG0048400	ATP-dependent RNA helicase	1078	1525	1175	1393	1363	1083	1379	1225	1162	956	1017	1073	1244	1140	1471	1132	1100	1146	1296	1508	1564	1135	975	1240	1396	1470	997	1073	1082	1139
HORVU.MOREX.r3.1HG0048410	Tetraspanin family protein	225	144	190	174	171	201	184	150	252	222	173	181	128	191	176	162	224	198	112	125	176	142	152	206	168	136	205	183	134	179
HORVU.MOREX.r3.1HG0048530	B12D-like protein	8	9	7	10	9	13	6	7	13	8	7	2	8	7	6	9	6	6	7	7	4	7	8	3	10	6	6	8	6	13
HORVU.MOREX.r3.1HG0048590	RNA 3'-terminal phosphate cyclase	0	0	0	0	0	0	740	644	696	871	920	744	843	749	693	867	815	828	0	0	0	9	6	0	0	0	0	0	0	0
HORVU.MOREX.r3.1HG0048840	Lipid transfer protein	4	5	2	1	3	3	0	0	0	0	0	0	0	0	0	0	0	0	9	6	6	2	4	2	5	4	7	6	2	2
HORVU.MOREX.r3.1HG0048850	Replication protein A DNA-binding subunit	23	14	15	13	12	16	0	0	0	0	3	0	11	13	9	11	11	9	0	0	0	0	0	0	10	7	10	11	0	12
HORVU.MOREX.r3.1HG0048880	Lipid transfer protein	43	17	35	19	10	26	7	7	6	8	8	12	2	10	2	2	3	5	5	19	12	4	9	4	15	9	15	10	25	8
HORVU.MOREX.r3.1HG0048800	Myosin heavy chain-related protein, putative	828	1270	1006	903	1355	857	1170	990	990	1126	1057	968	1027	1309	1228	999	1246	1533	1190	1651	1481	1419	1302	1670	1183	1011	709	1200	1156	928
HORVU.MOREX.r3.1HG0048900	Early light-induced protein	0	0	0	0	0	0	0	0	0	0	0	0	0	0	0	0	0	0	0	0	0	0	0	0	0	2	0	0	0	0
HORVU.MOREX.r3.1HG0048890	Phospholipase ABHD3	297	291	299	305	318	314	210	183	209	201	230	217	275	248	234	266	278	282	474	434	432	453	478	410	349	386	504	409	322	424
HORVU.MOREX.r3.1HG0048910	Phospholipase ABHD3	267	262	298	274	281	323	201	155	232	194	184	189	253	243	234	236	260	254	436	383	383	425	449	383	305	300	445	355	280	385
HORVU.MOREX.r3.1HG0048940	Phospholipase ABHD3	272	273	291	235	293	273	216	171	232	190	205	195	270	232	222	242	276	246	451	392	360	407	470	390	323	332	442	351	284	372
HORVU.MOREX.r3.1HG0049040	Low-temperature-induced 65 kDa protein	8	0	16	0	0	0	383	146	2	0	0	11	293	14	3	0	6	0	25	3	2	2	0	0	0	653	477	3	0	0
HORVU.MOREX.r3.1HG0048990	serine carboxypeptidase-like 34	312	229	292	308	311	321	130	156	130	179	154	136	219	154	152	272	228	161	199	154	146	216	191	271	164	225	269	189	186	211
HORVU.MOREX.r3.1HG0049050	Pentatricopeptide repeat-containing protein	26	36	23	40	40	25	24	22	28	22	36	21	35	21	35	26	22	28	39	45	52	37	42	43	43	44	26	26	36	29
HORVU.MOREX.r3.1HG0049060	Heavy-metal-associated domain-containing protein, putative, expressed	135	164	117	173	206	157	149	123	144	206	252	179	144	177	159	200	236	261	115	166	167	220	155	280	148	107	140	170	215	163
HORVU.MOREX.r3.1HG0049110	Valine--tRNA ligase	185	141	168	172	213	171	316	280	290	324	352	392	404	346	309	453	415	415	133	123	143	151	114	109	90	75	113	94	108	121
HORVU.MOREX.r3.1HG0049170	Leucine-rich receptor-like protein kinase family protein	31	13	23	11	17	15	14	14	22	14	11	38	12	21	18	18	20	21	24	18	27	12	28	28	10	10	12	6	16	12
HORVU.MOREX.r3.1HG0049150	Vesicle-associated protein 1-1	199	212	190	212	220	182	203	191	230	197	179	192	220	222	207	206	214	214	179	166	212	183	160	210	195	193	188	207	169	173
HORVU.MOREX.r3.1HG0049130	tetratricopeptide repeat (TPR)-containing protein	88	107	107	115	110	95	89	81	86	112	101	72	118	103	111	137	124	111	87	109	98	105	108	154	106	106	87	105	116	103
HORVU.MOREX.r3.1HG0049140	Leukocyte receptor cluster member 1	655	473	556	527	440	576	329	279	477	382	283	405	421	494	448	408	467	498	425	409	355	463	466	458	344	275	497	380	320	411
HORVU.MOREX.r3.1HG0049180	Chaperone protein dnaJ, putative	365	458	401	414	474	347	396	362	333	372	359	346	425	325	445	405	412	419	409	446	453	421	356	415	402	457	295	372	394	337
HORVU.MOREX.r3.1HG0049190	Monocopper oxidase-like protein SKU5	247	591	395	333	489	329	318	192	256	188	214	293	271	407	397	223	325	395	501	815	760	593	698	370	444	271	147	254	344	180
HORVU.MOREX.r3.1HG0049200	DUF641 family protein (DUF641)	261	250	207	227	231	231	262	215	257	214	188	229	297	308	235	254	236	272	273	218	227	241	237	203	239	206	202	182	187	198
HORVU.MOREX.r3.1HG0049390	Helicase-like protein	16	12	9	11	9	12	10	9	17	16	9	16	12	15	13	14	16	16	6	4	8	12	9	15	14	13	27	11	13	17
HORVU.MOREX.r3.1HG0049340	U1 small nuclear ribonucleoprotein 70 kDa	3398	2565	3215	3082	3326	3125	1639	1664	2350	2080	2204	1906	1982	2312	2207	2455	2380	2074	1863	1785	1941	2086	2373	2511	1905	1780	2852	2383	1725	2393
HORVU.MOREX.r3.1HG0049450	Nucleotide-diphospho-sugar transferases superfamily protein	134	202	163	186	106	203	109	102	98	70	101	139	196	158	149	138	153	157	208	216	233	142	186	148	129	109	94	101	97	111
HORVU.MOREX.r3.1HG0049410	Trihelix transcription factor GT-2	1136	1303	989	915	1075	1053	1008	795	938	679	782	1011	1279	1488	1189	966	1208	1335	1443	1452	1101	1092	1407	802	1101	805	897	769	754	807
HORVU.MOREX.r3.1HG0049480	Kinase family protein	102	117	117	112	127	118	154	119	143	142	125	165	113	152	154	113	129	184	220	208	225	159	208	178	166	138	93	132	132	82
HORVU.MOREX.r3.1HG0049460	Electron transfer flavoprotein-ubiquinone oxidoreductase, mitochondrial	814	639	584	588	627	585	582	322	889	574	467	559	336	812	657	560	764	636	398	337	376	363	476	354	464	307	813	470	218	550
HORVU.MOREX.r3.1HG0049580	Aquaporin-1	334	495	474	341	293	337	450	327	343	262	277	285	375	453	448	263	276	476	416	549	467	346	411	507	371	385	245	315	272	182
HORVU.MOREX.r3.1HG0049600	Kinesin-like protein	984	1212	1119	852	1103	859	1291	970	944	722	742	815	1066	1052	1115	773	855	921	1094	1131	1051	831	735	760	1083	1072	788	751	745	616
HORVU.MOREX.r3.1HG0049610	SH3 domain-containing protein 1	264	369	344	293	381	301	324	267	263	223	258	236	322	333	354	229	239	263	328	429	377	310	285	262	374	317	202	237	276	227
HORVU.MOREX.r3.1HG0049620	CRS1 / YhbY (CRM) domain-containing protein	27	38	21	33	32	25	20	19	32	24	16	15	24	22	37	16	20	29	37	39	30	19	31	27	22	13	16	28	19	18
HORVU.MOREX.r3.1HG0049650	Transmembrane and coiled-coil domain-containing protein 4	0	0	0	0	0	0	0	0	0	0	0	0	0	0	0	0	0	0	0	0	0	0	0	0	0	0	0	0	0	0
HORVU.MOREX.r3.1HG0049700	Zinc finger CCCH domain protein	133	76	131	79	127	123	125	65	82	119	107	98	154	89	83	152	132	115	137	91	52	87	87	60	83	128	114	63	109	85
HORVU.MOREX.r3.1HG0049760	Serine carboxypeptidase S28 family protein	674	462	496	543	531	599	496	440	512	557	529	656	572	543	475	545	562	548	412	360	314	364	392	345	345	300	367	295	311	356
HORVU.MOREX.r3.1HG0049770	Serine carboxypeptidase S28 family protein	671	759	648	600	731	607	529	495	557	587	499	543	611	742	654	598	658	671	731	685	722	557	594	590	626	568	566	497	525	499
HORVU.MOREX.r3.1HG0049870	Dihydroxy-acid dehydratase	0	0	0	0	4	2	8	0	8	7	3	8	6	3	0	5	0	0	36	24	19	23	28	16	33	26	25	23	21	25
HORVU.MOREX.r3.1HG0049840	protein kinase family protein	114	140	128	127	113	127	129	102	98	99	74	88	152	140	150	152	131	145	136	148	180	107	132	137	129	105	95	102	125	84
HORVU.MOREX.r3.1HG0049910	Auxin-responsive family protein	1170	941	1173	1035	692	1132	731	936	747	582	769	663	1591	838	829	976	742	761	903	859	1046	858	956	804	815	801	908	704	725	643
HORVU.MOREX.r3.1HG0049920	Protein ROOT PRIMORDIUM DEFECTIVE 1	56	61	56	73	55	59	96	92	98	90	98	69	137	121	117	129	111	114	100	84	77	98	112	100	93	79	92	80	80	85
HORVU.MOREX.r3.1HG0049930	DUF241 domain protein	25	16	24	32	62	38	43	37	37	134	73	33	52	67	54	53	53	63	31	33	37	61	44	85	29	26	39	105	24	54
HORVU.MOREX.r3.1HG0049990	RNA-binding protein 45A	16	37	15	24	46	33	31	17	27	22	26	26	52	29	50	36	41	56	46	29	30	50	43	22	24	22	14	22	26	20
HORVU.MOREX.r3.1HG0050020	Low-density lipoprotein receptor-related protein 6	4	1	2	2	1	0	3	1	3	3	3	3	4	3	4	2	2	3	2	2	0	0	2	3	3	2	4	1	3	1
HORVU.MOREX.r3.1HG0049980	Actin	1314	2262	1843	1447	2155	1518	2876	2077	2043	1893	2000	2113	1961	2382	2189	1582	1984	2316	2236	3538	3082	2470	2422	2282	2344	2168	1060	1690	2425	1253
HORVU.MOREX.r3.1HG0050060	MADS box transcription factor	0	0	0	0	0	0	0	0	0	0	0	0	0	0	0	0	0	0	0	0	0	0	0	0	0	0	0	0	0	0
HORVU.MOREX.r3.1HG0050070	Response to low sulfur protein, putative	64	78	169	52	62	134	272	431	112	198	200	118	476	179	240	319	117	222	294	125	186	352	97	302	236	437	116	155	203	61
HORVU.MOREX.r3.1HG0050080	Plastid lipid-associated protein	61	52	48	59	50	53	35	31	24	29	28	28	38	41	49	48	40	47	33	0	42	36	41	50	30	28	37	38	25	33
HORVU.MOREX.r3.1HG0050090	F-box protein SKIP31	3141	3343	3403	2931	2730	2759	1942	2244	2786	1608	1519	2913	2426	2760	2931	2477	2463	1846	3343	2033	3025	2116	2168	2067	2322	2608	3439	1979	1754	2243
HORVU.MOREX.r3.1HG0050110	DNA mismatch repair protein MutS, putative	156	88	132	121	110	121	39	53	65	58	41	42	57	61	57	57	52	51	87	71	64	86	94	115	76	90	135	91	89	102
HORVU.MOREX.r3.1HG0050140	Plant invertase/pectin methylesterase inhibitor superfamily protein, putative	144	63	52	194	164	129	125	57	232	179	101	417	69	222	269	177	510	418	60	156	106	155	200	300	123	23	76	247	158	339
HORVU.MOREX.r3.1HG0050150	Protein jagunal 1	488	434	462	482	494	468	394	406	479	487	439	404	442	483	463	519	459	458	370	384	417	438	461	510	366	393	413	431	375	382
HORVU.MOREX.r3.1HG0050160	Tubulin-folding cofactor D	403	382	471	419	460	357	429	368	422	385	347	342	470	433	519	475	501	490	479	564	540	496	498	589	499	502	429	431	404	345
HORVU.MOREX.r3.1HG0050170	Methionine aminopeptidase	1001	1096	1021	1138	1334	1068	1009	924	1122	1163	1051	981	1027	1058	1138	1171	1112	1094	905	1030	958	1032	988	1038	1031	1051	1024	1001	1034	1039
HORVU.MOREX.r3.1HG0050190	Beta-1,3-N-acetylglucosaminyltransferase lunatic fringe	53	55	65	62	39	42	53	68	40	37	44	38	55	41	58	36	31	41	48	64	66	49	49	58	53	59	41	40	38	27
HORVU.MOREX.r3.1HG0050220	Polyketide cyclase/dehydrase and lipid transport superfamily protein	175	59	55	141	82	123	49	37	143	51	29	55	25	87	56	18	102	111	32	53	114	42	96	98	82	24	73	70	42	75
HORVU.MOREX.r3.1HG0050200	Sphingosine kinase 1	1690	1397	1413	1585	1778	1510	1152	1049	1093	1311	1238	1108	1428	1375	1210	1535	1457	1396	1289	1243	1305	1421	1231	1501	980	1171	1229	1094	1219	1042
HORVU.MOREX.r3.1HG0050310	Aldo/keto reductase family protein, putative, expressed	0	0	0	0	0	0	0	0	0	0	0	0	0	5	0	0	6	0	0	0	0	0	0	0	0	0	4	0	0	0
HORVU.MOREX.r3.1HG0050330	Cystathionine gamma-lyase	5	5	5	8	8	122	16	56	56	9	75	214	50	8	14	8	12	178	8	9	4	11	83	11	16	53	47	22	84	12
HORVU.MOREX.r3.1HG0050440	DUF538 family protein (Protein of unknown function, DUF538)	1022	837	627	760	1270	954	1068	1146	1084	748	976	1461	1507	1170	928	894	930	731	1145	1674	1169	1100	980	442	963	887	1160	635	633	764
HORVU.MOREX.r3.1HG0050560	GTPase-activating protein GYP7	832	793	867	799	865	829	673	634	622	651	587	586	878	741	796	789	766	731	766	787	819	735	700	772	741	735	728	687	690	722
HORVU.MOREX.r3.1HG0050630	Protein kinase family protein	1200	1123	1114	1057	1280	1068	1159	960	908	1815	1229	956	1383	1207	1167	1704	1471	1561	1196	1075	939	1647	1242	1585	1038	1027	1079	1577	1451	1332
HORVU.MOREX.r3.1HG0050640	DNA ligase-like protein	197	184	197	204	173	198	104	135	173	141	156	121	184	168	163	178	166	153	140	117	110	170	152	186	117	133	185	153	114	141
HORVU.MOREX.r3.1HG0050670	Phytochrome kinase substrate	8	4	7	7	7	6	2	6	7	4	6	7	10	9	5	5	3	7	12	7	1	3	4	3	9	12	4	4	9	4
HORVU.MOREX.r3.1HG0050650	Pectinesterase	423	565	472	571	873	574	494	392	423	961	992	645	558	602	524	793	672	734	506	614	516	932	576	764	399	441	392	686	874	632
HORVU.MOREX.r3.1HG0050700	ATP-dependent zinc metalloprotease FtsH	1052	718	951	833	629	1098	663	513	596	683	591	831	838	830	763	942	865	875	944	681	540	730	686	679	564	533	803	590	602	719
HORVU.MOREX.r3.1HG0050780	Major facilitator superfamily domain-containing protein	735	994	867	887	941	788	727	705	694	546	566	725	844	834	899	688	866	804	837	1113	1262	752	792	848	872	917	624	742	713	660
HORVU.MOREX.r3.1HG0050790	Mitochondrial import inner membrane translocase subunit tim23	306	337	356	455	294	416	285	315	271	254	293	288	515	321	382	345	329	312	494	606	590	514	597	504	442	421	346	383	476	409
HORVU.MOREX.r3.1HG0050830	F-box family protein	111	125	139	125	112	138	72	76	139	91	91	185	119	200	131	118	181	136	123	101	98	114	117	103	88	85	154	109	104	124
HORVU.MOREX.r3.1HG0050850	FAS-associated factor 2-B	607	813	670	739	657	746	680	558	639	633	655	646	855	775	661	712	697	733	920	918	803	1000	824	682	630	701	654	573	657	639
HORVU.MOREX.r3.1HG0050860	HIT zinc finger family protein, expressed	87	102	104	92	94	89	52	76	70	74	78	51	63	60	75	87	84	83	60	98	91	75	86	129	67	81	81	96	86	75
HORVU.MOREX.r3.1HG0050880	Methyltransferase-like protein 17, mitochondrial	383	442	447	486	433	385	339	331	348	324	340	303	519	478	515	545	435	499	318	344	332	314	371	474	303	301	251	282	320	284
HORVU.MOREX.r3.1HG0050920	Trehalase	370	254	357	367	397	375	363	240	378	533	448	485	375	322	290	490	528	447	298	370	211	514	522	338	223	259	377	363	413	490
HORVU.MOREX.r3.1HG0050970	Actin-depolymerizing factor	170	190	232	241	185	199	118	147	185	136	142	114	164	199	228	179	139	165	174	206	217	170	221	280	204	178	184	189	145	185
HORVU.MOREX.r3.1HG0050990	Membrane protein insertase YidC	76	94	91	102	53	97	68	65	66	62	64	71	104	92	92	98	92	109	91	92	96	86	103	123	86	82	70	70	83	56
HORVU.MOREX.r3.1HG0051060	Beta-fructofuranosidase, insoluble isoenzyme 4	0	0	0	0	11	0	0	0	0	0	0	0	0	0	0	0	0	0	0	0	0	0	0	0	0	0	52	0	0	0
HORVU.MOREX.r3.1HG0051020	Membrane protein insertase YidC	358	637	462	494	415	474	398	346	288	303	312	312	641	485	698	532	460	579	609	802	750	521	511	561	449	449	268	356	409	305
HORVU.MOREX.r3.1HG0051090	Alpha/beta-Hydrolases superfamily protein	257	247	322	258	198	364	250	261	288	247	390	1123	327	394	233	470	815	305	579	491	360	318	480	320	174	270	520	177	350	342
HORVU.MOREX.r3.1HG0051100	Alpha/beta-Hydrolases superfamily protein	67	65	86	69	74	142	138	143	91	147	112	101	135	97	61	118	97	107	98	54	75	130	78	71	63	94	72	51	63	49
HORVU.MOREX.r3.1HG0051110	Ankyrin repeat-containing protein, putative	930	863	906	825	860	950	993	903	876	936	652	1035	1083	811	877	816	698	819	1171	860	921	878	675	702	1011	1032	876	1030	774	848
HORVU.MOREX.r3.1HG0051120	Kinase family protein	593	491	647	487	494	487	373	418	479	462	383	346	407	459	465	439	391	429	334	309	326	312	342	394	363	376	499	394	303	421
HORVU.MOREX.r3.1HG0051180	Rhomboid-like protein	144	186	177	145	138	150	221	116	186	213	170	525	131	286	157	246	366	285	211	245	200	192	269	151	132	78	80	124	164	119
HORVU.MOREX.r3.1HG0051220	alpha-adaptin	102	115	49	137	103	113	74	57	127	111	131	147	45	105	76	99	113	68	83	90	75	147	133	58	58	32	88	71	117	122
HORVU.MOREX.r3.1HG0051190	COP9 signalosome complex subunit 1	652	707	726	712	701	617	612	560	655	607	596	594	663	651	683	760	746	701	529	591	615	574	595	679	631	573	603	623	580	589
HORVU.MOREX.r3.1HG0051310	F-box protein PP2-A13	517	439	426	532	709	647	488	263	257	638	454	777	438	511	342	573	677	351	462	323	341	613	573	464	269	263	288	562	402	481
HORVU.MOREX.r3.1HG0051380	U-box domain-containing protein 4	265	261	279	303	274	273	271	227	333	400	281	360	239	386	436	336	479	455	244	302	373	338	315	415	274	212	190	316	235	220
HORVU.MOREX.r3.1HG0051520	Protein DETOXIFICATION	11	10	4	9	6	5	5	13	4	5	6	11	11	7	6	10	6	8	21	7	6	21	22	9	15	13	18	3	13	3
HORVU.MOREX.r3.1HG0051510	2-oxoglutarate (2OG) and Fe(II)-dependent oxygenase superfamily protein	404	353	325	376	446	343	302	264	403	404	402	399	262	398	272	358	435	324	326	371	345	414	365	411	285	309	464	418	346	415
HORVU.MOREX.r3.1HG0051600	Dehydration-responsive element binding factor	4	5	3	5	2	2	3	2	1	1	1	4	2	6	3	10	8	6	8	2	9	0	3	13	1	1	1	5	2	2
HORVU.MOREX.r3.1HG0051630	Nucleosome assembly protein 1-1	0	0	0	0	0	0	0	0	0	0	0	0	0	0	0	0	0	0	0	0	0	0	0	0	0	0	0	0	0	0
HORVU.MOREX.r3.1HG0051580	Arogenate dehydratase	537	520	251	610	661	395	258	214	401	299	467	518	253	430	325	332	413	338	358	313	344	428	448	388	269	215	418	355	379	427
HORVU.MOREX.r3.1HG0051640	histone acetyltransferase of the CBP family 1	39	53	74	32	44	60	24	18	31	37	20	54	40	50	55	95	68	70	50	46	62	41	58	117	30	23	31	28	53	52
HORVU.MOREX.r3.1HG0051650	Peptidoglycan-binding LysM domain-containing protein	23	29	35	11	23	15	23	55	10	24	53	8	73	10	40	56	20	48	26	25	30	60	24	52	16	63	44	25	43	13
HORVU.MOREX.r3.1HG0051710	Subtilisin-like protease	173	200	302	298	230	340	247	207	191	191	248	139	234	208	277	302	182	286	134	172	234	144	233	286	194	169	126	195	202	146
HORVU.MOREX.r3.1HG0051740	Glutathione s-transferase, putative	42	17	106	54	33	95	37	34	77	92	101	109	88	46	20	42	53	54	54	24	19	87	146	70	17	160	154	129	73	108
HORVU.MOREX.r3.1HG0051750	Glutathione S-transferase	8	8	13	20	26	20	29	15	10	20	34	20	26	11	8	12	12	7	10	6	7	9	9	12	0	17	14	6	8	0
HORVU.MOREX.r3.1HG0051660	Oxygen-dependent choline dehydrogenase	3	3	3	3	3	0	0	5	0	3	3	0	5	3	0	3	3	3	6	0	2	6	6	6	0	5	0	0	4	0
HORVU.MOREX.r3.1HG0051670	Phospholipase D	1810	1510	1754	1563	1792	1562	1324	1062	1371	1153	1322	1231	1474	1556	1498	1499	1544	1450	1520	1397	1188	1375	1411	1341	1208	1356	1488	1128	1140	1330
HORVU.MOREX.r3.1HG0051780	Leucine-rich repeat receptor-like protein kinase family protein	24	18	29	30	21	29	18	13	14	12	15	20	17	16	23	21	17	19	11	17	13	9	17	13	8	11	15	7	12	11
HORVU.MOREX.r3.1HG0051770	Glutathione S-transferase	1032	1012	672	882	1180	1057	969	651	1200	961	969	1134	980	865	876	844	1044	1093	1014	874	702	1141	1214	499	905	670	722	780	817	1017
HORVU.MOREX.r3.1HG0051800	Glutathione S-transferase	32	50	23	26	11	20	180	25	38	13	10	37	38	27	41	13	13	23	82	37	30	8	40	25	39	67	30	13	18	35
HORVU.MOREX.r3.1HG0051810	Glutathione S-transferase	34	67	51	40	37	36	44	41	44	16	28	35	67	54	73	33	36	50	42	71	66	25	45	35	52	44	27	26	28	26
HORVU.MOREX.r3.1HG0051860	Glutathione S-transferase	100	104	100	66	60	72	115	113	121	47	49	114	127	131	128	53	72	83	116	116	88	50	82	51	138	117	182	53	92	76
HORVU.MOREX.r3.1HG0051870	Glutathione S-transferase	101	112	114	93	88	105	101	103	106	87	89	145	122	94	128	105	88	92	135	98	112	80	100	81	107	129	148	93	105	93
HORVU.MOREX.r3.1HG0051880	Glutathione S-transferase	12	12	16	9	15	6	97	12	6	5	16	69	52	12	12	6	30	11	48	12	14	6	16	18	12	62	32	10	33	24
HORVU.MOREX.r3.1HG0051890	Glutathione S-transferase	18	13	9	16	13	10	30	19	20	16	24	76	14	18	8	17	46	13	21	13	10	12	15	16	26	21	40	12	23	38
HORVU.MOREX.r3.1HG0051900	Glutathione S-transferase	82	106	97	59	65	65	91	88	116	31	35	60	87	125	114	29	51	51	114	108	104	43	47	39	90	86	72	46	32	28
HORVU.MOREX.r3.1HG0051910	Glutathione S-transferase	195	170	109	324	705	292	257	209	215	347	1252	707	374	176	227	406	303	220	200	123	178	332	257	250	107	181	259	170	521	285
HORVU.MOREX.r3.1HG0051920	Transcription factor	55	34	34	53	32	52	32	21	31	23	29	82	40	47	32	42	54	25	55	26	51	34	45	28	27	18	33	18	36	28
HORVU.MOREX.r3.1HG0051940	Alpha/beta-hydrolase superfamily protein	63	73	24	32	67	19	55	46	35	21	29	57	43	110	57	44	47	57	60	141	67	99	30	32	46	38	69	20	30	15
HORVU.MOREX.r3.1HG0051930	RNA binding protein, putative	415	360	426	381	453	378	251	234	291	345	327	256	370	303	316	403	429	330	277	295	246	314	312	382	273	289	353	310	269	300
HORVU.MOREX.r3.1HG0052020	Heavy metal transport/detoxification superfamily protein	230	124	179	172	185	209	138	154	209	214	162	89	153	147	143	148	139	172	116	84	68	163	114	157	134	76	147	161	99	128
HORVU.MOREX.r3.1HG0052050	RING/U-box superfamily protein, putative	28	21	17	26	39	25	14	10	26	12	7	10	10	16	14	10	11	8	20	15	12	7	17	11	25	10	27	13	6	26
HORVU.MOREX.r3.1HG0052060	transcription repressor	65	76	66	91	72	83	77	54	75	96	61	50	97	57	73	76	69	98	57	64	57	95	77	92	74	38	39	76	60	52
HORVU.MOREX.r3.1HG0052100	Receptor-like kinase	18	22	22	16	28	22	16	8	13	15	15	16	19	21	25	13	30	19	19	24	24	16	21	21	17	21	13	17	19	14
HORVU.MOREX.r3.1HG0052080	C-terminal binding protein	654	674	740	658	709	674	662	588	653	659	626	593	714	649	771	749	665	716	614	682	643	649	669	717	651	633	641	571	603	605
HORVU.MOREX.r3.1HG0052110	Glutamyl-tRNA reductase	328	290	331	334	244	417	224	205	251	205	233	247	472	392	281	330	306	351	409	339	281	393	342	227	226	214	267	208	251	217
HORVU.MOREX.r3.1HG0052120	GDP-mannose transporter	130	158	135	202	177	131	112	121	139	132	139	119	154	133	185	189	173	166	98	143	125	135	120	149	109	95	78	123	115	105
HORVU.MOREX.r3.1HG0052130	Mitogen-activated protein kinase	1021	1131	1034	1015	1184	920	1093	947	1180	1219	1130	1204	911	1086	1040	971	1091	1026	888	935	952	1038	880	953	1011	951	1130	1006	1121	1030
HORVU.MOREX.r3.1HG0052140	PPPDE putative thiol peptidase family protein	2728	2210	2694	2403	1893	2526	1327	1354	2157	1929	1794	1585	1812	2429	2140	2234	2233	2229	1587	1448	1617	2060	2157	2369	1435	1251	2056	1915	1306	1874
HORVU.MOREX.r3.1HG0052200	GPI-anchored protein	509	558	540	559	572	517	516	449	539	488	419	440	465	527	519	541	503	542	485	478	500	473	480	558	556	503	506	525	489	465
HORVU.MOREX.r3.1HG0052230	RNA binding protein	66	56	64	67	85	61	40	41	57	40	38	38	58	51	72	59	50	49	58	58	75	46	54	64	57	53	46	41	42	43
HORVU.MOREX.r3.1HG0052250	Membrane-associated kinase regulator-like protein, putative	26	13	15	22	8	22	21	19	17	8	10	5	28	5	21	14	6	16	31	14	15	8	4	13	24	22	17	14	8	13
HORVU.MOREX.r3.1HG0052220	Non-lysosomal glucosylceramidase	844	562	603	574	642	581	527	429	588	434	421	546	581	656	533	576	510	453	580	419	416	545	445	340	467	484	702	429	376	504
HORVU.MOREX.r3.1HG0052350	Protein XRI1	0	0	0	0	0	0	0	0	0	0	0	0	0	0	0	0	0	0	0	0	0	0	0	0	0	0	0	0	0	0
HORVU.MOREX.r3.1HG0052320	Homeobox protein BEL1-like protein	82	68	78	97	93	104	85	61	70	132	109	123	101	108	79	120	128	127	110	121	103	158	145	126	79	77	78	97	123	89
HORVU.MOREX.r3.1HG0052400	Aluminum activated malate transporter family protein	35	46	41	44	48	45	30	29	32	32	33	23	52	35	37	55	34	44	42	49	46	34	36	43	30	45	31	35	34	21
HORVU.MOREX.r3.1HG0052410	GTPase family protein	0	20	28	21	0	14	16	21	0	19	0	0	0	20	26	27	0	24	17	0	0	17	27	27	0	0	10	13	10	10
HORVU.MOREX.r3.1HG0052290	Xanthine dehydrogenase	982	990	1141	887	1017	1016	1219	867	1039	1169	1093	906	1018	1061	964	1135	989	1048	1132	945	864	940	923	775	1065	1156	1074	928	841	926
HORVU.MOREX.r3.1HG0052450	NAC domain-containing protein	78	67	55	85	63	115	60	34	56	68	62	61	52	49	46	53	79	73	87	50	60	78	90	54	47	49	62	46	78	49
HORVU.MOREX.r3.1HG0052470	Kinase family protein	336	467	453	377	343	323	402	398	462	297	326	312	507	372	539	338	379	406	488	537	596	342	341	385	496	427	284	337	299	268
HORVU.MOREX.r3.1HG0052560	Cell division cycle 48-like protein	1	0	0	0	0	0	0	0	0	0	0	0	0	0	0	0	0	0	0	0	0	0	0	0	0	0	0	0	0	0
HORVU.MOREX.r3.1HG0052510	Leucine-rich repeat (LRR) family protein	592	445	462	451	693	507	524	395	482	943	602	546	403	413	431	696	578	588	449	332	357	645	679	482	491	413	518	549	655	650
HORVU.MOREX.r3.1HG0052630	Methionyl-tRNA formyltransferase	10	14	12	9	12	8	5	5	8	7	5	6	4	11	7	7	15	7	7	9	3	9	6	7	4	4	15	6	6	7
HORVU.MOREX.r3.1HG0052640	PHD finger family protein	1150	951	1151	950	1039	1002	946	739	807	881	852	727	1051	942	860	933	992	868	1049	764	672	870	813	783	849	917	1021	788	723	892
HORVU.MOREX.r3.1HG0052690	Fatty acid oxidation complex subunit alpha	492	490	459	464	465	479	410	363	441	402	420	415	408	436	385	444	420	415	372	418	426	389	384	403	418	425	458	371	371	391
HORVU.MOREX.r3.1HG0052720	Carbohydrate kinase, putative, expressed	120	86	114	103	91	98	71	57	86	73	86	67	82	70	82	97	80	102	70	84	69	79	77	117	75	74	112	99	59	77
HORVU.MOREX.r3.1HG0052700	AT hook motif DNA-binding family protein	1849	1988	2075	2278	1641	2047	1211	1496	1661	1486	1238	1152	1731	1518	1866	1695	1615	1613	1373	1611	1798	1775	1928	2453	1505	1460	1513	1629	1267	1433
HORVU.MOREX.r3.1HG0052730	AMMECR1-like protein	1184	1367	1221	1336	1166	1294	1139	1081	1071	951	915	1170	1458	1393	1294	1219	1275	1430	1551	1482	1759	1269	1209	1646	1257	1139	1090	1068	1043	1025
HORVU.MOREX.r3.1HG0052800	Mitochondrial carrier protein	135	191	187	218	212	213	158	128	178	209	167	200	167	211	221	216	222	274	200	236	276	260	334	370	189	130	106	179	222	171
HORVU.MOREX.r3.1HG0052810	Mitochondrial carrier protein	317	439	378	466	383	356	504	462	383	355	509	389	666	563	665	548	455	601	642	755	600	501	592	683	642	539	355	399	507	450
HORVU.MOREX.r3.1HG0052880	zinc finger CCCH domain protein	256	204	269	292	248	267	211	229	316	301	277	328	262	305	300	346	328	294	262	274	295	294	335	331	200	201	254	187	247	221
HORVU.MOREX.r3.1HG0052920	zinc finger CCCH domain protein	197	126	168	187	163	187	0	160	0	206	0	0	172	0	168	215	215	181	169	168	173	190	0	230	0	0	172	146	0	0
HORVU.MOREX.r3.1HG0052970	Armadillo repeat-containing protein	61	38	48	62	66	53	35	42	50	37	44	40	51	52	53	50	47	51	37	47	33	40	43	44	43	41	53	33	36	49
HORVU.MOREX.r3.1HG0052980	RING/U-box superfamily protein, putative	23	18	12	12	16	17	15	12	18	16	8	20	20	28	22	14	25	23	16	37	38	20	11	24	9	13	10	10	13	12
HORVU.MOREX.r3.1HG0052940	Nuclear control of ATPase protein 2	488	464	491	431	469	424	378	346	451	362	339	347	456	461	475	407	409	379	410	421	419	349	340	341	389	440	438	369	320	386
HORVU.MOREX.r3.1HG0052990	Replication factor C subunit, putative	97	85	88	81	64	93	62	54	72	53	51	61	85	81	86	53	62	71	76	57	84	43	58	58	63	43	69	51	21	41
HORVU.MOREX.r3.1HG0053000	LINE-1 reverse transcriptase like	2	1	1	1	0	2	1	1	0	2	0	1	1	0	0	0	1	0	0	0	0	0	0	0	0	0	0	0	0	0
HORVU.MOREX.r3.1HG0053060	PLATZ transcription factor	829	847	821	769	743	1039	745	760	667	665	653	541	991	721	733	652	531	798	924	721	724	925	753	724	837	683	673	689	691	709
HORVU.MOREX.r3.1HG0053140	F-box family protein	1	2	1	0	1	0	2	2	2	0	1	0	1	0	0	0	2	1	2	1	1	1	2	1	0	2	0	0	0	1
HORVU.MOREX.r3.1HG0053120	ADP-ribosylation factor GTPase-activating protein	391	345	425	389	416	389	354	319	392	436	364	379	351	445	358	418	374	414	287	284	301	348	312	414	280	328	436	320	314	328
HORVU.MOREX.r3.1HG0053170	Basic helix loop helix (BHLH) family transcription factor	2303	1442	1897	1656	1498	2130	1373	1174	1569	1883	1823	3062	1700	2038	1581	2629	2286	2019	3305	1182	1894	1800	2328	1821	1146	1200	1679	1232	1702	1412
HORVU.MOREX.r3.1HG0053250	Homeobox-leucine zipper family protein	16	11	12	17	10	12	9	7	0	9	11	11	11	11	11	16	11	11	9	20	14	10	14	12	8	11	10	11	8	9
HORVU.MOREX.r3.1HG0053260	Plastid-lipid-Associated Protein	105	117	121	127	121	129	118	102	89	75	94	100	156	127	122	133	101	116	142	170	168	148	166	129	146	172	110	117	142	121
HORVU.MOREX.r3.1HG0053190	DnaJ-like protein	2034	1790	2015	1621	2025	1802	2047	1416	1552	1589	1634	1470	2186	1934	1746	1772	1773	1723	2273	2004	1592	1830	1675	1352	1796	2150	1795	1331	1557	1650
HORVU.MOREX.r3.1HG0053300	Calmodulin	56	53	48	47	41	64	51	42	46	29	44	60	73	84	44	52	56	61	58	90	83	66	72	76	69	51	60	62	68	50
HORVU.MOREX.r3.1HG0053270	TELO2-interacting protein 1	423	371	426	420	431	421	383	317	391	406	352	344	405	345	394	390	400	328	371	390	321	344	324	350	355	385	442	369	344	381
HORVU.MOREX.r3.1HG0053350	Valine--tRNA ligase	102	130	81	129	95	96	79	84	103	87	79	102	121	116	129	117	112	119	97	107	140	106	111	136	102	90	85	101	96	100
HORVU.MOREX.r3.1HG0053360	NADH dehydrogenase [ubiquinone] 1 beta subcomplex subunit 10	1319	1615	1424	1551	1535	1357	1481	1306	1530	1248	1254	1274	1724	1656	1979	1395	1290	1605	1714	1911	2198	1622	1652	1763	1628	1333	1137	1381	1257	1087
HORVU.MOREX.r3.1HG0053380	Inositol-tetrakisphosphate 1-kinase	385	312	322	340	214	307	208	180	203	224	242	164	289	288	244	247	245	267	331	256	235	261	290	227	236	212	205	216	182	231
HORVU.MOREX.r3.1HG0053420	ER-based factor for assembly of V-ATPase	299	393	301	347	262	379	314	301	323	268	308	297	506	424	365	403	336	359	475	499	463	459	398	363	293	355	290	299	319	322
HORVU.MOREX.r3.1HG0053440	VQ motif protein	453	406	356	426	269	444	244	254	315	327	366	344	465	455	324	454	412	462	447	358	323	524	481	425	248	231	292	301	286	315
HORVU.MOREX.r3.1HG0053470	(RAP Annotation release2) NERD domain containing protein	393	332	377	359	357	351	367	353	439	390	338	343	348	357	321	361	352	326	398	407	371	467	369	466	403	426	559	451	418	409
HORVU.MOREX.r3.1HG0053480	Cinnamoyl-CoA reductase-like protein	58	83	27	38	54	32	55	47	57	42	53	75	36	94	56	29	52	57	53	150	92	75	39	36	39	47	107	24	32	23
HORVU.MOREX.r3.1HG0053520	TOM1-like protein 2	899	710	827	808	901	889	749	613	768	1242	932	860	817	813	738	971	954	966	866	699	714	1069	887	985	745	778	1005	1028	994	975
HORVU.MOREX.r3.1HG0053550	Phenylalanine--tRNA ligase beta subunit	647	700	669	662	751	575	675	643	662	636	554	534	697	613	718	656	695	658	724	817	738	669	577	655	765	833	605	598	677	587
HORVU.MOREX.r3.1HG0053560	Pentatricopeptide repeat-containing protein	99	131	106	106	109	110	97	69	73	76	71	59	111	85	109	101	103	92	109	106	87	72	88	106	77	116	53	68	74	63
HORVU.MOREX.r3.1HG0053570	Poly [ADP-ribose] polymerase	5742	4092	5057	4527	5134	4649	3784	3171	4278	4086	3476	3923	4220	4585	3775	4387	4586	3667	4139	3641	3527	3906	3888	3421	3661	3797	5074	3493	3381	4289
HORVU.MOREX.r3.1HG0053580	Shikimate kinase	28	34	37	29	32	30	27	24	29	28	27	24	28	27	34	37	33	31	21	31	36	30	38	49	32	16	27	32	29	23
HORVU.MOREX.r3.1HG0053590	Lysine-specific demethylase	382	420	291	280	418	258	372	223	281	413	449	444	263	443	345	476	509	527	554	505	553	464	481	514	325	302	368	426	524	354
HORVU.MOREX.r3.1HG0053610	Xyloglucan endotransglucosylase/hydrolase	689	621	649	657	689	607	466	559	535	519	521	459	775	600	530	581	523	490	723	676	686	792	730	745	715	664	888	650	584	697
HORVU.MOREX.r3.1HG0053620	Chalcone-flavanone isomerase family protein	194	389	277	314	211	212	201	175	197	140	158	155	292	243	453	174	183	287	390	536	553	262	312	340	305	213	93	171	222	119
HORVU.MOREX.r3.1HG0053640	Pentatricopeptide repeat-containing protein, putative	22	40	35	32	25	29	25	23	28	30	22	17	40	27	38	35	35	36	45	37	31	35	42	31	27	38	21	27	33	16
HORVU.MOREX.r3.1HG0053630	Cellulose synthase-like protein	145	122	101	101	124	111	166	109	150	67	83	125	116	140	126	75	133	128	244	132	90	121	139	48	182	147	117	53	89	67
HORVU.MOREX.r3.1HG0053660	S-adenosyl-L-methionine-dependent methyltransferase	125	135	120	126	74	140	109	94	123	66	73	93	123	148	143	89	99	115	141	141	150	91	126	87	103	84	99	79	65	64
HORVU.MOREX.r3.1HG0053650	26S proteasome regulatory subunit family protein	1674	1917	1909	1727	1466	1842	1421	1321	1543	1319	1290	1287	1688	1637	1865	1606	1611	1698	1694	1795	1800	1551	1653	1606	1517	1447	1210	1286	1252	1255
HORVU.MOREX.r3.1HG0053690	4-coumarate--CoA ligase family protein	16	21	19	24	26	22	23	15	18	15	12	17	26	28	31	20	17	23	50	31	31	31	30	26	29	19	10	14	25	17
HORVU.MOREX.r3.1HG0053670	Antiholin-like protein LrgB	0	13	0	8	10	0	12	14	13	13	0	10	15	26	13	12	16	26	18	17	20	20	6	23	13	18	16	9	0	8
HORVU.MOREX.r3.1HG0053680	Choline-phosphate cytidylyltransferase	704	676	776	743	762	758	534	483	527	688	590	872	784	733	709	841	830	607	977	987	890	1000	954	840	698	710	879	835	922	1006
HORVU.MOREX.r3.1HG0053700	ERD (Early-responsive to dehydration stress) family protein	353	429	325	447	455	395	362	239	280	309	310	442	449	400	329	444	428	469	625	537	517	501	644	570	428	404	383	447	490	486
HORVU.MOREX.r3.1HG0053720	Protein kinase family protein	122	103	113	133	147	118	101	91	88	117	111	106	124	101	93	150	130	113	130	116	102	159	137	125	116	133	182	142	145	153
HORVU.MOREX.r3.1HG0053770	Protein kinase family protein	194	152	127	161	225	156	104	110	144	110	123	127	120	150	116	160	160	135	156	115	108	152	145	133	126	149	229	150	124	209
HORVU.MOREX.r3.1HG0053840	Sugar transporter, putative	558	604	631	519	726	595	807	634	698	690	689	790	725	704	579	704	702	697	717	698	588	702	608	505	643	654	636	566	649	570
HORVU.MOREX.r3.1HG0053850	NADH dehydrogenase [ubiquinone] 1 alpha subcomplex subunit 12	1088	1588	1266	1318	1354	1260	1088	955	1210	978	1068	1065	1298	1477	1612	1140	1227	1435	1233	1643	1838	1284	1329	1577	1127	1005	834	1058	972	811
HORVU.MOREX.r3.1HG0053860	WRKY family transcription factor	79	72	60	73	43	73	36	38	51	39	32	43	72	76	76	58	65	58	0	55	47	62	64	46	44	28	48	27	31	38
HORVU.MOREX.r3.1HG0053880	Peptide transporter	1462	1275	1380	1094	1122	1277	1294	983	1588	1050	1063	1353	983	1565	1215	1126	1242	1199	1357	1173	1156	1152	1289	1006	1151	978	1459	980	811	1039
HORVU.MOREX.r3.1HG0053890	Peptide transporter	867	701	737	786	1000	1039	829	543	1025	1415	947	957	576	768	767	833	943	979	797	735	858	1193	1115	740	726	493	549	925	886	952
HORVU.MOREX.r3.1HG0053900	ADP-ribosylation factor, putative, expressed	441	449	492	468	473	446	403	391	461	553	420	402	442	453	495	482	459	494	389	449	484	504	472	598	380	423	446	456	452	419
HORVU.MOREX.r3.1HG0053910	RmlC-like cupins superfamily protein	151	118	109	116	153	126	83	92	117	72	75	74	91	126	123	86	84	91	60	61	64	72	80	77	113	63	117	104	57	110
HORVU.MOREX.r3.1HG0053920	RING/U-box superfamily protein	291	306	323	357	329	358	243	250	270	296	303	211	367	270	289	311	247	323	249	264	249	282	274	241	256	268	218	263	240	254
HORVU.MOREX.r3.1HG0053930	Kinase-like protein	1021	778	956	828	730	835	660	575	791	744	683	632	782	833	782	835	744	663	779	639	641	706	721	726	617	612	860	609	544	697
HORVU.MOREX.r3.1HG0053940	stress response protein	254	446	304	386	426	311	341	355	324	288	297	281	381	239	425	329	254	307	365	400	516	312	296	426	396	406	254	383	330	316
HORVU.MOREX.r3.1HG0053960	Urea-proton symporter DUR3	117	134	67	118	86	54	65	78	50	26	51	50	84	64	53	59	44	59	122	54	63	56	79	37	94	115	127	55	53	46
HORVU.MOREX.r3.1HG0053990	Ankyrin repeat family protein	421	506	411	523	637	430	403	373	469	467	451	396	414	382	496	481	474	466	225	252	274	273	266	330	410	439	435	464	474	416
HORVU.MOREX.r3.1HG0054010	zinc finger B-box protein	1066	1214	1003	1159	1029	1044	1003	616	954	941	1121	2108	905	1373	1132	1096	1516	1181	1435	1182	1158	813	1039	984	920	755	1004	654	1081	985
HORVU.MOREX.r3.1HG0054070	CASP-like protein	69	57	71	49	50	43	84	63	85	69	61	67	61	112	53	59	68	76	60	65	53	71	67	49	52	45	73	52	55	46
HORVU.MOREX.r3.1HG0054020	S-adenosyl-L-methionine-dependent methyltransferases superfamily protein	2315	1909	1435	2651	2603	1998	772	597	1232	1107	1396	1875	881	938	688	966	2359	1585	1445	1352	1816	1612	2734	1848	1260	1339	2765	1747	1160	1955
HORVU.MOREX.r3.1HG0054030	DNA replication and repair recF	1107	933	1172	900	1031	1009	779	576	731	667	804	630	900	820	846	887	822	803	964	833	682	828	846	763	716	813	848	596	594	687
HORVU.MOREX.r3.1HG0054110	Phosphatidylinositol transfer protein	485	365	533	558	329	571	271	325	377	346	394	303	391	349	294	329	271	303	294	402	360	387	425	459	292	225	271	313	307	308
HORVU.MOREX.r3.1HG0054160	PLAC8 family protein	0	0	0	0	10	0	0	0	0	0	0	7	0	0	0	0	5	0	0	0	0	0	0	0	0	0	0	0	0	0
HORVU.MOREX.r3.1HG0054170	Expansin-like protein	28	19	11	11	10	26	19	18	22	7	8	16	32	17	10	7	8	10	62	14	12	20	8	0	24	21	23	7	3	9
HORVU.MOREX.r3.1HG0054180	Expansin-like protein	17	11	17	10	10	20	13	11	13	4	11	10	21	11	6	7	11	6	66	14	12	10	8	0	36	22	27	7	9	6
HORVU.MOREX.r3.1HG0054190	Expansin-like protein	23	3	10	5	4	18	12	11	16	4	4	6	16	6	9	0	0	11	36	12	7	8	7	0	13	20	20	0	0	6
HORVU.MOREX.r3.1HG0054150	N-alpha-acetyltransferase 25, NatB auxiliary subunit	631	684	716	668	790	648	643	576	622	619	593	533	662	534	626	776	679	619	622	643	574	602	546	643	625	728	608	610	653	615
HORVU.MOREX.r3.1HG0054200	E2 ubiquitin-conjugating-like enzyme	1630	1703	1655	1659	1504	1735	1410	1385	1635	1454	1562	1393	1605	1881	1680	1803	1701	1755	1515	1484	1817	1572	1653	1708	1366	1298	1545	1491	1278	1389
HORVU.MOREX.r3.1HG0054220	MADS-box transcription factor	10	18	0	18	27	18	0	0	0	0	4	0	0	5	0	0	5	0	18	25	16	15	14	15	0	0	0	0	0	2
HORVU.MOREX.r3.1HG0054230	MADS-box transcription factor	14	17	0	0	21	12	4	0	10	6	0	0	0	0	0	0	0	4	20	20	31	19	19	26	3	7	0	6	0	9
HORVU.MOREX.r3.1HG0054310	B3 domain-containing protein	5	3	2	3	4	4	3	5	5	5	2	7	2	7	4	3	2	3	8	3	8	5	4	2	3	2	4	4	5	5
HORVU.MOREX.r3.1HG0054280	Peroxidase	291	421	441	302	343	392	436	335	390	239	267	341	377	580	429	239	340	413	404	591	550	409	425	309	378	264	193	249	288	196
HORVU.MOREX.r3.1HG0054350	Heavy metal transport/detoxification protein	0	7	11	8	9	9	17	13	10	0	13	6	11	14	9	11	6	12	8	0	14	0	5	4	14	6	4	6	0	0
HORVU.MOREX.r3.1HG0054370	Glutathione S-transferase T3	0	0	0	0	0	0	0	0	0	0	0	0	0	2	0	0	0	0	0	0	0	0	0	0	0	2	0	0	0	0
HORVU.MOREX.r3.1HG0054340	Zinc finger C-x8-C-x5-C-x3-H type family protein	30	24	34	26	25	28	82	62	84	72	75	70	82	118	126	122	106	119	23	45	44	28	34	45	53	56	70	54	52	49
HORVU.MOREX.r3.1HG0054390	Tobamovirus multiplication-like protein	587	565	522	519	606	528	586	540	627	570	561	619	560	652	557	612	628	583	515	567	570	552	524	537	627	580	699	553	572	600
HORVU.MOREX.r3.1HG0054440	glutamate receptor 1.3	387	336	351	361	370	333	335	285	444	418	342	389	59	109	80	139	234	111	357	358	346	398	358	416	101	79	130	100	65	118
HORVU.MOREX.r3.1HG0054460	p-loop containing nucleoside triphosphate hydrolases superfamily protein	334	297	311	312	370	329	273	261	236	222	258	224	377	257	305	342	252	267	351	333	260	300	260	242	284	364	294	220	275	267
HORVU.MOREX.r3.1HG0054490	Pmr5/Cas1p GDSL/SGNH-like acyl-esterase family protein	239	240	184	296	268	243	269	210	189	218	212	264	226	256	228	197	231	247	335	393	397	269	291	283	255	285	216	234	283	244
HORVU.MOREX.r3.1HG0054500	Histone H4	122	252	149	192	170	137	224	175	237	219	277	165	143	175	234	109	101	164	181	300	313	216	173	241	355	257	113	320	265	174
HORVU.MOREX.r3.1HG0054510	Protein PLASTID MOVEMENT IMPAIRED 1	26	10	18	13	15	11	22	14	23	9	20	79	26	19	17	14	32	26	29	17	8	16	18	4	17	25	53	8	28	18
HORVU.MOREX.r3.1HG0054540	Ring finger protein	237	214	231	219	135	241	201	179	255	189	168	357	211	330	187	175	356	236	209	213	209	182	233	165	153	175	272	145	156	172
HORVU.MOREX.r3.1HG0054550	Pentatricopeptide repeat-containing protein, putative	12	21	18	14	18	18	13	18	12	16	14	18	27	13	16	19	19	22	18	21	17	17	17	19	21	27	20	16	14	25
HORVU.MOREX.r3.1HG0054530	Monosaccharide-sensing protein 2	2812	3482	3691	3830	4119	3455	4852	4819	3269	3327	3091	3686	5397	4002	4120	3414	3778	3998	3264	4602	4800	3239	3503	4095	4374	5323	3279	4112	3808	3642
HORVU.MOREX.r3.1HG0054580	MLO-like protein	141	137	127	177	122	172	101	102	110	118	112	218	123	110	130	110	214	140	142	143	126	112	208	185	118	119	118	149	138	158
HORVU.MOREX.r3.1HG0054630	Protein phosphatase 2C containing protein, expressed	520	528	436	488	541	449	428	384	500	434	346	489	514	514	542	594	556	443	447	471	531	488	534	543	484	405	491	472	364	453
HORVU.MOREX.r3.1HG0054710	Metallothionein	1	0	0	0	0	0	0	5	0	0	0	0	1	0	0	0	0	0	0	0	0	0	0	0	0	0	1	0	0	0
HORVU.MOREX.r3.1HG0054650	Carbamoyl-phosphate synthase large chain, C-terminal section	0	0	0	0	0	0	239	226	221	305	273	265	263	247	298	301	310	335	255	292	289	326	281	397	246	256	225	300	368	264
HORVU.MOREX.r3.1HG0054780	Pentatricopeptide repeat-containing protein	1	0	1	3	1	0	2	1	3	0	0	1	2	1	1	1	1	2	1	3	1	1	2	1	3	0	3	1	2	1
HORVU.MOREX.r3.1HG0054770	F-box protein SKIP22	109	104	115	133	145	102	119	115	173	110	123	133	202	203	152	176	143	143	139	133	129	131	158	116	107	165	181	107	111	112
HORVU.MOREX.r3.1HG0054820	Pentatricopeptide repeat-containing protein	39	65	47	49	55	26	46	31	24	28	40	22	47	33	48	33	33	42	47	42	43	38	35	44	49	51	25	27	34	27
HORVU.MOREX.r3.1HG0054790	Ubiquitin-like protein	1920	1965	1968	1770	2026	1910	2208	1750	2233	2115	2008	2306	1860	2056	1892	1857	1981	2001	2095	2070	1932	2034	1916	1762	2169	1905	2070	1867	1972	1943
HORVU.MOREX.r3.1HG0054910	DUF241 domain protein (DUF241)	19	25	24	22	38	14	14	15	38	17	17	37	20	19	20	13	25	20	40	18	44	17	45	48	19	16	17	25	26	23
HORVU.MOREX.r3.1HG0054870	Expansin-like protein	834	571	420	288	290	308	530	217	667	205	139	318	179	599	479	114	282	199	485	231	263	161	260	120	423	207	867	249	64	322
HORVU.MOREX.r3.1HG0054940	Protein kinase family protein, putative, expressed	660	493	506	526	593	635	459	334	510	588	574	686	412	554	453	543	648	586	471	510	397	539	560	434	442	365	535	407	540	562
HORVU.MOREX.r3.1HG0054960	Adipocyte plasma membrane-associated protein	175	118	131	96	110	120	83	59	179	60	81	107	96	160	145	89	92	95	97	93	77	89	132	86	93	60	155	73	65	89
HORVU.MOREX.r3.1HG0054950	Chitinase	2586	1299	1470	678	461	1112	1129	1359	1991	575	663	1206	1254	1624	1633	687	302	455	1190	744	620	895	772	401	825	1604	4699	613	382	732
HORVU.MOREX.r3.1HG0055010	Glutathione S-transferase	899	878	1081	908	727	1180	968	925	1011	799	850	931	726	1215	995	618	717	929	937	947	1325	533	780	709	816	521	752	689	558	608
HORVU.MOREX.r3.1HG0055030	DDB1-and CUL4-associated factor	222	241	269	237	239	216	242	200	224	228	195	220	276	246	225	276	238	312	235	251	275	236	208	319	227	256	253	223	245	180
HORVU.MOREX.r3.1HG0055150	F-box domain containing protein	7	12	7	12	16	7	7	8	12	10	9	5	5	8	12	8	11	10	9	10	12	8	8	11	13	6	5	12	10	7
HORVU.MOREX.r3.1HG0055160	F-box domain containing protein	7	11	4	11	4	11	4	6	4	8	5	6	12	5	5	12	7	7	1	4	7	8	10	9	3	4	5	8	7	6
HORVU.MOREX.r3.1HG0055040	Hippocampus abundant transcript 1 protein	52	39	53	30	46	29	27	26	26	28	22	28	25	43	39	16	35	37	34	27	39	40	29	37	28	25	49	31	18	24
HORVU.MOREX.r3.1HG0055240	Acetyl-coenzyme A carboxylase carboxyl transferase subunit beta	1	1	1	1	4	3	1	2	2	5	2	2	1	2	2	1	0	2	2	4	3	3	1	0	3	2	0	1	1	2
HORVU.MOREX.r3.1HG0055230	Methyltransferase	336	691	558	462	430	439	622	630	532	290	396	374	600	553	827	326	405	525	623	775	867	497	663	526	725	522	247	364	429	331
HORVU.MOREX.r3.1HG0055250	F-box family protein	44	32	26	42	28	28	34	32	36	32	22	30	30	33	17	27	26	15	28	29	29	26	32	22	22	26	32	20	13	32
HORVU.MOREX.r3.1HG0055270	RING/U-box superfamily protein	302	245	233	503	939	821	756	299	410	2499	1486	419	372	756	302	795	884	959	368	466	621	2106	896	1800	301	204	263	2108	922	1157
HORVU.MOREX.r3.1HG0055300	T-complex protein 1 subunit alpha	80	57	0	77	76	51	0	50	54	61	0	0	56	44	49	64	69	46	29	0	34	57	0	60	51	47	59	61	0	48
HORVU.MOREX.r3.1HG0055360	TSA: Wollemia nobilis Ref_Wollemi_Transcript_5463_1093 transcribed RNA sequence	28	19	21	14	17	10	20	14	27	19	10	16	14	19	14	10	21	19	10	18	18	10	21	8	0	7	13	11	7	13
HORVU.MOREX.r3.1HG0055320	Protein phosphatase 2C	1038	1078	1051	1022	1205	1023	946	817	992	979	971	905	1047	1058	1001	1057	1059	995	1025	1052	1135	1051	994	1058	991	957	982	870	892	950
HORVU.MOREX.r3.1HG0055340	Magnesium transporter MRS2-like protein	526	376	491	423	471	482	381	317	458	450	407	406	416	429	377	429	447	367	394	322	275	384	434	372	338	341	458	362	328	383
HORVU.MOREX.r3.1HG0055380	Methylsterol monooxygenase 1-2	542	776	722	677	631	621	611	556	683	957	709	529	706	717	832	877	962	965	658	786	894	1044	952	1199	523	470	402	770	685	576
HORVU.MOREX.r3.1HG0055420	Dual specificity phosphatase Cdc25	13	0	22	0	0	0	0	18	0	0	0	0	0	0	0	0	22	0	0	17	0	19	0	0	0	12	8	0	0	0
HORVU.MOREX.r3.1HG0055430	RING/FYVE/PHD zinc finger superfamily protein	15	0	0	0	0	13	0	0	0	0	0	16	0	10	0	0	14	6	0	0	0	0	0	0	0	0	0	0	0	0
HORVU.MOREX.r3.1HG0055400	Gag polyprotein	639	595	648	592	632	604	459	386	533	500	467	441	478	476	499	514	534	524	482	462	444	542	563	506	426	435	556	516	412	488
HORVU.MOREX.r3.1HG0055410	RING/U-box superfamily protein	37	84	58	79	64	49	67	60	46	49	59	34	75	64	95	73	61	80	60	55	78	80	68	88	60	54	35	70	59	48
HORVU.MOREX.r3.1HG0055490	Kinase family protein isoform 2	1	1	1	2	2	2	3	2	3	1	3	2	3	4	1	1	1	1	4	1	2	1	2	0	2	2	3	1	2	0
HORVU.MOREX.r3.1HG0055500	Pollen Ole e 1 allergen and extensin family protein	39	29	21	38	19	41	36	27	55	12	20	32	53	39	25	21	17	20	88	33	15	24	23	5	32	34	57	18	14	19
HORVU.MOREX.r3.1HG0055460	U2 small nuclear ribonucleoprotein auxiliary factor-like protein	632	473	575	542	514	526	426	450	614	583	467	479	434	509	490	531	494	438	363	321	335	413	464	459	381	370	657	475	371	524
HORVU.MOREX.r3.1HG0055480	Exostosin-like glycosyltransferase	210	124	183	160	111	176	108	106	102	72	90	108	183	197	143	163	128	131	175	138	156	115	135	100	97	106	111	72	67	94
HORVU.MOREX.r3.1HG0055520	Glycosyl transferase, family 1	210	251	285	236	236	231	217	189	184	225	228	190	269	225	269	272	215	258	229	215	267	246	194	250	230	248	235	234	249	212
HORVU.MOREX.r3.1HG0055540	Coiled-coil domain-containing protein 132	1213	1260	1261	1179	1324	1147	1195	953	1004	940	930	942	1417	1228	1295	1267	1232	1314	1427	1395	1218	1168	1081	1022	1141	1193	990	911	1005	1013
HORVU.MOREX.r3.1HG0055550	histone acetyltransferase of the CBP family 12	269	250	260	276	205	278	180	174	240	294	237	217	167	171	207	187	227	179	152	158	163	215	239	224	186	139	229	291	166	288
HORVU.MOREX.r3.1HG0055560	Metallo-beta-lactamase-like	342	260	349	216	198	227	335	256	411	244	223	291	329	407	339	241	268	226	264	221	193	176	201	212	247	321	518	213	206	217
HORVU.MOREX.r3.1HG0055580	Kinesin-like protein	400	449	420	403	392	357	258	243	286	207	244	213	278	266	325	240	249	250	304	339	295	267	298	259	253	248	194	208	205	200
HORVU.MOREX.r3.1HG0055590	RING/U-box superfamily protein	287	229	293	218	153	263	229	199	231	173	135	163	297	323	245	186	186	230	229	164	118	165	162	103	182	173	229	144	111	211
HORVU.MOREX.r3.1HG0055610	Late embryogenesis abundant (LEA) hydroxyproline-rich glycoprotein family, putative	41	36	31	27	29	38	26	27	29	39	31	41	27	39	37	21	39	33	30	38	41	22	39	27	23	20	35	25	23	15
HORVU.MOREX.r3.1HG0055620	Silicon transporter	10	0	5	13	0	4	0	0	0	0	4	0	0	0	0	0	0	10	0	0	0	11	0	0	9	0	15	0	0	13
HORVU.MOREX.r3.1HG0055600	F-box and Leucine Rich Repeat domains containing protein, putative isoform 1	50	23	45	28	19	41	19	21	16	17	11	12	25	23	11	17	10	12	32	18	21	20	19	10	22	39	41	17	13	27
HORVU.MOREX.r3.1HG0055700	U-box domain-containing family protein	77	82	60	70	114	100	49	28	48	50	72	99	64	82	72	147	84	74	106	52	32	130	101	43	51	48	65	58	77	91
HORVU.MOREX.r3.1HG0055720	U-box domain-containing family protein	50	46	47	28	31	42	38	33	39	20	30	45	35	53	40	30	33	19	83	22	22	63	28	19	37	43	79	21	36	39
HORVU.MOREX.r3.1HG0055630	Short-chain dehydrogenase/reductase family protein	43	43	35	45	45	37	36	34	42	35	30	38	33	52	44	39	48	44	28	42	43	32	31	36	40	32	27	32	34	25
HORVU.MOREX.r3.1HG0055640	transmembrane protein	55	31	68	18	13	24	59	34	31	8	14	39	95	72	29	12	54	19	30	23	23	14	13	8	15	140	176	11	10	19
HORVU.MOREX.r3.1HG0055650	Tetratricopeptide repeat-containing protein	582	521	574	535	598	536	426	430	491	439	360	378	497	454	458	541	432	393	486	434	437	439	407	374	448	492	517	378	368	440
HORVU.MOREX.r3.1HG0055740	Kinase family protein	20	20	7	8	8	9	5	6	11	7	0	8	8	8	5	8	10	0	30	16	11	13	11	8	13	10	17	7	12	16
HORVU.MOREX.r3.1HG0055730	Translocase of chloroplast	312	292	315	283	349	309	330	267	298	337	321	262	339	308	322	267	321	338	283	334	265	278	268	268	314	306	265	266	283	262
HORVU.MOREX.r3.1HG0055820	UDP-N-acetylmuramoyl-L-alanyl-D-glutamate--2, 6-diaminopimelate ligase	29	56	53	47	46	39	41	43	45	31	36	39	48	46	60	57	37	41	45	57	58	33	41	50	39	48	42	32	40	42
HORVU.MOREX.r3.1HG0055830	Branched-chain-amino-acid aminotransferase	406	535	465	486	462	397	445	438	480	345	396	402	481	412	531	453	414	442	444	522	516	438	409	464	467	457	398	378	402	380
HORVU.MOREX.r3.1HG0055850	Rop guanine nucleotide exchange factor, putative	45	40	43	42	42	46	24	20	50	27	18	38	41	35	28	33	35	30	60	50	22	47	44	22	28	32	28	21	30	44
HORVU.MOREX.r3.1HG0055870	Pectin acetylesterase	54	48	0	55	55	43	0	34	28	33	29	32	31	56	41	31	38	41	32	0	68	0	33	42	43	0	22	41	31	30
HORVU.MOREX.r3.1HG0055840	Phosphatidylinositol N-acetyglucosaminlytransferase subunit P-like protein	860	838	833	868	1118	832	696	573	624	865	851	693	760	715	709	815	921	868	771	882	760	862	721	813	824	816	862	828	808	831
HORVU.MOREX.r3.1HG0055880	DUF3527 domain protein	96	114	88	89	118	89	95	74	70	80	74	96	106	79	110	110	106	105	113	107	101	77	101	99	91	78	58	63	69	61
HORVU.MOREX.r3.1HG0055890	Proline dehydrogenase	4096	3888	1823	2268	2682	2491	2391	1155	1665	1174	1233	6178	1612	3638	2236	3076	3761	2130	9027	3008	4928	2318	4894	2723	3066	1650	2911	1995	1822	2026
HORVU.MOREX.r3.1HG0055960	Scarecrow transcription factor family protein	553	482	630	695	483	729	454	445	402	659	605	388	674	487	524	756	538	586	692	474	607	619	674	746	537	505	434	525	484	465
HORVU.MOREX.r3.1HG0056010	NADH dehydrogenase 1 beta subcomplex subunit 8	1109	1513	1247	1261	1016	1149	1307	1226	1450	1170	1207	1228	1400	1469	1560	1167	1249	1493	1246	1522	1915	1313	1279	1592	1291	1152	923	1107	1089	909
HORVU.MOREX.r3.1HG0056150	Bifunctional inhibitor/lipid-transfer protein/seed storage 2S albumin superfamily protein	655	1782	1540	1364	2289	1816	2214	1579	2173	1803	2322	2251	1307	2422	2220	1328	1989	2773	1064	3251	3029	2094	2559	1535	1583	703	246	1122	1753	1045
HORVU.MOREX.r3.1HG0056160	Altered inheritance of mitochondria protein 32	1134	964	1178	974	1029	1161	989	894	997	938	929	994	1207	1080	969	1074	1096	1012	1037	1042	950	1023	1006	894	905	919	1093	857	946	865
HORVU.MOREX.r3.1HG0056230	3-hydroxyisobutyryl-CoA hydrolase-like protein	325	477	364	443	381	358	374	330	314	299	310	299	495	373	491	430	398	439	425	545	539	393	406	464	484	468	308	417	429	345
HORVU.MOREX.r3.1HG0056240	Trehalose 6-phosphate phosphatase	162	200	148	161	273	157	165	120	111	199	278	395	190	205	141	529	397	231	486	161	155	460	298	178	104	204	126	110	322	152
HORVU.MOREX.r3.1HG0056280	Xyloglucan galactosyltransferase KATAMARI1	108	102	119	132	70	156	67	88	82	73	76	84	137	98	95	105	126	99	119	110	95	96	110	91	85	102	103	69	93	73
HORVU.MOREX.r3.1HG0056290	Flavin-containing monooxygenase	423	267	393	342	315	428	222	253	289	300	290	290	370	334	247	360	378	326	288	248	190	315	317	270	187	239	378	258	303	362
HORVU.MOREX.r3.1HG0056360	Oxysterol-binding protein, expressed	453	496	499	429	446	466	464	416	369	318	358	362	477	490	516	445	397	422	537	421	527	370	371	406	452	463	441	373	326	370
HORVU.MOREX.r3.1HG0056410	Nitrate transporter 1.1	137	246	254	233	299	375	598	298	160	1183	585	246	561	309	227	729	324	642	309	268	172	760	541	528	289	259	150	691	604	331
HORVU.MOREX.r3.1HG0056390	Nitrate transporter 1.1	4101	4160	5469	3388	4647	5254	8070	7801	2280	9383	6409	2874	14186	7071	5217	9963	5448	6721	6973	4826	1873	6961	7394	4508	5655	6854	5341	5536	6804	6195
HORVU.MOREX.r3.1HG0056420	Bifunctional inhibitor/lipid-transfer protein/seed storage 2S albumin superfamily protein	2009	4482	3757	4671	4851	4229	4205	3387	4589	4507	4653	4126	3845	5371	6720	4785	5137	6847	3716	6762	7771	6493	6141	6313	5131	2749	1323	4337	4770	3247
HORVU.MOREX.r3.1HG0056440	QWRF motif protein (DUF566)	152	233	151	265	283	171	250	221	257	260	258	347	236	363	260	240	464	411	264	447	605	324	361	607	277	254	281	285	340	276
HORVU.MOREX.r3.1HG0056500	Holliday junction resolvase	40	37	50	41	36	36	34	37	49	35	37	38	44	32	45	38	45	54	26	27	36	31	49	58	41	26	27	31	24	30
HORVU.MOREX.r3.1HG0056490	Hexosyltransferase	611	681	367	755	892	654	783	294	560	631	747	1145	311	705	604	763	1369	742	656	368	387	503	691	388	537	246	462	525	611	1188
HORVU.MOREX.r3.1HG0056540	Zinc finger family protein	8	12	16	11	11	14	19	10	17	10	10	14	14	21	22	31	19	29	18	26	24	19	20	29	18	12	9	18	14	6
HORVU.MOREX.r3.1HG0056560	AP-3 complex subunit delta	351	364	388	401	378	351	360	320	331	272	340	315	365	365	344	347	343	317	368	345	349	329	326	291	351	368	316	299	292	360
HORVU.MOREX.r3.1HG0056570	Expansin protein	1888	2248	1911	1829	1859	1784	1981	1619	2445	1299	1526	1733	1856	2725	2434	1395	1535	2171	2443	3118	2259	1622	1870	1247	2157	1377	1081	1241	1088	1132
HORVU.MOREX.r3.1HG0056580	Expansin protein	598	999	717	604	851	657	960	601	846	401	601	570	788	780	997	482	563	884	926	1125	1055	731	835	418	1014	604	352	502	519	423
HORVU.MOREX.r3.1HG0056600	Expansin protein	76	62	69	90	62	91	95	50	97	488	316	339	52	76	38	90	212	149	75	143	45	141	110	73	74	42	39	123	297	91
HORVU.MOREX.r3.1HG0056620	Expansin protein	354	401	219	737	300	233	190	205	253	124	246	230	311	318	334	212	263	323	374	932	644	242	374	652	369	314	170	250	377	217
HORVU.MOREX.r3.1HG0056630	Expansin protein	1142	809	824	1109	521	868	661	712	798	395	517	511	744	811	875	468	335	585	735	1072	787	328	588	634	808	547	538	363	531	506
HORVU.MOREX.r3.1HG0056660	Subtilisin-like protease	0	0	0	0	0	0	0	0	0	0	0	0	0	0	0	0	0	0	0	0	0	0	0	0	0	0	0	0	0	0
HORVU.MOREX.r3.1HG0056640	Basic helix-loop-helix transcription factor	0	0	0	0	0	0	0	0	0	0	0	0	0	0	0	0	0	0	0	0	0	0	0	0	0	0	0	0	0	0
HORVU.MOREX.r3.1HG0056730	Lipoxygenase	290	223	273	267	233	299	273	237	269	276	277	288	234	283	248	188	252	272	248	271	299	195	243	152	218	166	250	195	163	213
HORVU.MOREX.r3.1HG0056670	CCR4-NOT transcription complex subunit 1	2964	2318	2923	2528	2786	2596	2526	1906	2205	2310	2285	2140	2803	2370	2191	2638	2502	2397	2670	2290	1990	2287	2139	2021	2231	2889	2474	1953	2317	2322
HORVU.MOREX.r3.1HG0056740	Pyruvate kinase	1498	2144	2014	1613	1672	1378	1602	1423	1593	1194	1138	1293	1733	1739	2243	1441	1521	1638	1602	1958	2168	1563	1534	1697	1607	1432	1169	1239	1220	1001
HORVU.MOREX.r3.1HG0056760	Tobamovirus multiplication protein 2B	109	115	86	83	103	87	43	38	64	62	54	31	62	70	78	47	58	48	59	71	49	89	74	79	46	46	76	80	64	68
HORVU.MOREX.r3.1HG0056750	NADH dehydrogenase [ubiquinone] 1 alpha subcomplex assembly factor 3	414	416	452	502	424	449	326	328	405	384	378	339	417	434	385	452	433	432	351	422	411	415	414	442	311	315	341	363	336	336
HORVU.MOREX.r3.1HG0056780	S-adenosyl-L-methionine-dependent methyltransferases superfamily protein	468	371	400	400	578	448	521	343	494	541	596	638	480	497	347	516	576	453	441	398	312	483	409	302	476	469	588	395	501	562
HORVU.MOREX.r3.1HG0056800	Replicase polyprotein 1ab	341	252	309	315	305	341	222	217	319	309	222	261	272	294	248	350	284	296	204	239	225	305	287	333	263	212	352	287	274	282
HORVU.MOREX.r3.1HG0056870	Pentatricopeptide repeat-containing protein, putative	1	2	1	1	0	1	0	0	0	0	2	1	2	1	1	4	2	1	2	2	2	2	0	2	0	0	1	0	1	1
HORVU.MOREX.r3.1HG0056810	Haloacid dehalogenase-like hydrolase family protein, putative, expressed	97	183	182	159	102	141	143	167	145	91	122	119	170	170	226	144	105	129	284	172	241	134	177	135	153	142	100	110	87	78
HORVU.MOREX.r3.1HG0056880	auxin canalization protein (DUF828)	89	30	56	63	32	39	26	40	59	26	14	59	38	48	28	37	51	27	25	29	33	13	34	30	33	17	46	28	27	50
HORVU.MOREX.r3.1HG0056890	T-complex protein 1	22	26	0	0	0	9	0	0	0	0	0	0	0	0	0	15	0	15	0	0	0	0	0	0	0	0	0	0	0	0
HORVU.MOREX.r3.1HG0056920	Dynamin, putative	157	129	107	161	192	112	215	200	208	215	196	307	339	354	236	321	334	203	207	129	126	180	156	141	240	291	318	231	246	288
HORVU.MOREX.r3.1HG0056950	Maturase	77	113	101	124	111	89	98	93	90	79	97	82	149	104	113	126	123	126	106	100	75	86	98	93	92	134	81	101	120	98
HORVU.MOREX.r3.1HG0056980	Signal transducer and activator of transcription A	206	150	185	205	221	185	175	176	217	224	181	159	202	151	198	227	168	193	118	139	117	151	127	145	166	186	176	217	182	194
HORVU.MOREX.r3.1HG0057000	Pentatricopeptide repeat-containing protein	8	17	9	7	12	11	9	5	7	4	6	9	14	10	18	5	11	10	13	18	14	17	13	18	17	16	9	8	7	5
HORVU.MOREX.r3.1HG0056990	Camphor resistance CrcB family protein	245	254	172	304	342	201	305	265	362	310	255	346	227	306	291	251	339	386	200	357	226	206	284	293	234	150	209	273	244	289
HORVU.MOREX.r3.1HG0057010	Pentatricopeptide repeat (PPR) superfamily protein	263	209	232	248	226	236	139	157	206	158	132	146	175	210	175	196	206	162	164	149	171	162	166	171	193	152	216	175	139	202
HORVU.MOREX.r3.1HG0057030	Peroxidase	112	323	222	177	186	176	236	153	161	117	188	182	296	276	336	222	172	263	278	353	435	243	308	276	237	246	87	166	249	131
HORVU.MOREX.r3.1HG0057040	10 kDa chaperonin	97	138	121	135	146	125	127	124	150	122	114	116	147	119	167	108	103	145	122	176	199	123	126	163	125	126	90	111	118	86
HORVU.MOREX.r3.1HG0057200	CYCLIN B1	38	15	29	39	13	31	11	17	22	15	22	20	20	18	22	23	21	17	18	14	18	17	12	26	15	18	12	16	13	22
HORVU.MOREX.r3.1HG0057210	RING/U-box superfamily protein	156	87	115	152	67	144	49	56	61	55	61	66	83	89	69	82	84	82	68	66	75	67	89	87	49	37	47	33	47	41
HORVU.MOREX.r3.1HG0057290	SBP (S-ribonuclease-binding protein) family protein	171	169	170	176	114	138	110	128	125	95	97	118	162	131	156	109	104	132	160	175	210	136	172	162	168	138	154	124	135	126
HORVU.MOREX.r3.1HG0057350	Beta-amylase	335	329	348	161	108	363	225	117	145	96	156	297	131	260	201	215	233	260	935	180	230	258	366	177	143	160	311	116	94	118
HORVU.MOREX.r3.1HG0057310	Pleckstrin homology (PH) domain-containing protein	1655	1195	1471	1261	1511	1266	1510	1056	1133	1249	1251	1175	1543	1395	1219	1375	1549	1364	1615	1265	1081	1256	1080	1231	1571	2325	2066	1451	1649	1794
HORVU.MOREX.r3.1HG0057410	Metacaspase-1	466	419	361	429	450	344	466	304	449	508	482	654	357	535	453	530	625	563	480	414	415	440	434	463	462	348	513	490	586	528
HORVU.MOREX.r3.1HG0057430	Phosphatidylinositol-4-phosphate 5-kinase 5-like protein	825	787	560	647	651	562	735	546	972	894	686	552	629	979	767	670	778	792	613	546	472	546	519	484	810	539	918	760	432	755
HORVU.MOREX.r3.1HG0057440	Casein kinase II subunit beta	1136	1267	1009	1077	1106	983	879	772	1167	1097	950	891	909	1102	1095	1043	1151	1101	944	1056	980	991	1062	1118	978	823	1109	1108	839	1045
HORVU.MOREX.r3.1HG0057460	golgin family A protein	6	4	11	12	11	4	8	5	7	6	5	6	3	5	4	5	5	4	6	5	5	5	3	9	0	0	0	1	1	0
HORVU.MOREX.r3.1HG0057470	Calcineurin B-like protein	353	344	338	361	424	339	366	334	385	412	375	411	379	354	328	369	423	349	341	323	363	352	320	330	345	354	401	362	365	382
HORVU.MOREX.r3.1HG0057520	Phospho-2-dehydro-3-deoxyheptonate aldolase	13	11	12	14	17	18	0	0	6	6	0	0	5	0	0	0	6	3	28	25	40	35	42	54	27	30	40	37	43	45
HORVU.MOREX.r3.1HG0057490	Kinase family protein	801	633	1090	586	483	611	909	831	519	497	505	873	1303	902	801	821	752	815	1075	647	758	564	639	632	596	818	914	511	439	475
HORVU.MOREX.r3.1HG0057540	Trihelix transcription factor	758	694	733	777	638	872	454	481	590	697	537	860	648	640	495	659	896	625	629	641	561	760	818	753	512	504	882	770	623	822
HORVU.MOREX.r3.1HG0057560	RNA-binding KH domain-containing protein	1214	1339	1313	1306	1393	1238	1174	1061	1187	1246	1170	1038	1277	1196	1337	1200	1240	1226	1210	1373	1378	1272	1240	1227	1346	1250	1105	1141	1194	1137
HORVU.MOREX.r3.1HG0057570	Cyclin-like protein	265	442	335	327	315	350	254	193	284	171	206	190	325	430	398	210	187	334	421	514	490	427	444	355	308	172	162	222	158	162
HORVU.MOREX.r3.1HG0057580	PRA1 family protein	37	25	28	43	24	27	29	10	22	29	26	139	9	34	26	48	80	38	59	34	26	32	62	31	9	16	51	27	27	47
HORVU.MOREX.r3.1HG0057590	Nucleoside diphosphate kinase	5637	8457	7330	7757	6477	6284	6457	6373	6832	5683	5861	5622	8173	7652	9423	7537	7294	8219	6490	8618	9639	6867	7216	8480	6376	5654	4118	6158	5877	4950
HORVU.MOREX.r3.1HG0057610	Peptide methionine sulfoxide reductase MsrA	1357	909	1122	1190	915	1263	745	774	921	982	831	919	854	985	800	968	828	852	816	676	788	894	854	910	594	668	974	811	633	765
HORVU.MOREX.r3.1HG0057630	Dynamin-like 120 kDa protein, putative isoform 1	53	58	45	48	55	45	50	52	57	64	57	60	60	63	65	69	63	68	45	67	65	41	60	64	54	46	48	56	53	51
HORVU.MOREX.r3.1HG0057620	Kinase like protein	209	305	295	250	243	239	293	238	235	261	247	174	308	260	349	259	264	280	279	389	387	302	279	344	260	275	147	270	230	187
HORVU.MOREX.r3.1HG0057650	Inositol-1,4,5-trisphosphate 5-phosphatase 4 isoform 1	134	208	233	345	372	392	242	182	263	617	563	284	253	250	313	467	487	479	165	371	332	604	441	620	222	148	89	455	525	365
HORVU.MOREX.r3.1HG0057660	12-oxophytodienoate reductase-like protein	178	707	269	477	792	506	359	523	463	156	423	278	724	470	883	535	221	252	464	989	1281	444	373	194	399	128	142	79	286	128
HORVU.MOREX.r3.1HG0057670	WD-repeat protein, putative	219	264	243	315	305	258	235	234	250	247	250	237	271	254	285	294	274	287	220	285	298	287	272	283	244	235	180	246	244	236
HORVU.MOREX.r3.1HG0057680	Protein ARABIDILLO 1	2788	1844	2687	2031	2011	2337	1548	1273	1767	1768	1584	1458	1626	1837	1659	1861	1820	1781	1805	1345	1342	1614	1866	1643	1427	1431	2128	1422	1293	1703
HORVU.MOREX.r3.1HG0057750	Ethylene-responsive transcription factor	31	100	52	154	126	158	54	14	55	45	60	306	46	85	89	130	206	86	91	64	63	39	86	103	44	32	79	79	103	157
HORVU.MOREX.r3.1HG0057740	Palmitoyl protein thioesterase containing protein, expressed	586	369	514	414	382	457	406	402	616	490	372	449	349	435	409	380	419	377	301	290	305	330	306	341	468	405	658	542	394	561
HORVU.MOREX.r3.1HG0057800	Protein BRANCHLESS TRICHOME	11	17	14	16	13	12	31	27	47	21	22	16	34	35	32	26	25	32	18	18	14	26	27	23	26	23	27	20	18	24
HORVU.MOREX.r3.1HG0057780	bZIP transcription factor (DUF630 and DUF632)	370	422	514	457	438	465	336	341	368	350	410	288	509	450	551	503	403	500	351	398	439	399	435	420	404	365	370	395	362	376
HORVU.MOREX.r3.1HG0057810	Zinc import ATP-binding protein ZnuC	40	22	14	24	33	26	50	61	78	74	71	64	93	90	61	98	122	90	31	26	20	35	32	28	82	98	124	74	78	86
HORVU.MOREX.r3.1HG0057820	Kinase family protein	66	48	81	94	54	88	63	66	66	48	49	73	75	73	90	56	61	55	86	79	85	64	84	67	72	57	47	59	66	37
HORVU.MOREX.r3.1HG0057860	BTB/POZ domain-containing protein	412	464	442	524	549	546	431	401	437	383	317	439	535	573	490	352	479	492	600	675	628	579	587	520	496	433	342	406	391	329
HORVU.MOREX.r3.1HG0057870	Serine hydroxymethyltransferase	845	1012	940	966	763	962	842	798	885	827	924	785	976	869	1035	913	962	988	990	993	972	852	1047	851	947	906	757	864	928	782
HORVU.MOREX.r3.1HG0057900	MYB-related transcription factor	2168	1741	2067	2014	1689	2422	1527	1441	1498	1625	1386	1339	2065	1600	1534	1860	1728	1904	1992	1496	1588	2128	1992	1815	1451	1443	1566	1820	1262	1481
HORVU.MOREX.r3.1HG0057910	Dual specificity protein phosphatase	712	560	731	556	614	587	618	487	714	527	524	435	520	601	560	526	531	569	526	455	548	546	488	490	571	496	729	490	372	518
HORVU.MOREX.r3.1HG0057920	Cotton fiber protein	343	274	307	310	284	304	182	157	214	242	234	165	251	292	245	305	281	317	222	199	189	308	252	281	205	206	272	311	223	230
HORVU.MOREX.r3.1HG0057950	Aminotransferase-like, plant mobile domain-containing protein	106	139	134	95	83	92	47	62	43	31	39	29	60	67	84	65	44	42	129	138	138	88	100	109	60	72	46	40	48	40
HORVU.MOREX.r3.1HG0057960	Homeobox-leucine zipper family protein	232	145	238	271	157	290	162	134	194	203	136	201	199	187	218	249	297	191	172	120	113	141	164	216	162	184	306	265	137	261
HORVU.MOREX.r3.1HG0057970	Myb transcription factor	660	540	513	540	576	563	638	424	634	703	555	675	468	610	486	560	689	611	808	456	477	677	606	621	496	461	685	696	393	621
HORVU.MOREX.r3.1HG0057980	Sugar transporter, putative	84	62	53	87	80	72	60	44	92	69	75	82	47	88	63	65	88	97	81	67	64	103	96	90	64	56	94	81	64	72
HORVU.MOREX.r3.1HG0057990	O-fucosyltransferase family protein	181	285	219	242	238	219	208	196	161	135	180	158	261	201	254	221	203	246	272	256	312	182	181	232	221	247	168	153	179	192
HORVU.MOREX.r3.1HG0058050	8-amino-7-oxononanoate synthase	204	249	260	259	274	214	215	175	227	231	198	208	245	241	313	271	316	309	183	271	264	237	256	343	213	185	201	242	250	182
HORVU.MOREX.r3.1HG0058110	Leucine--tRNA ligase	41	36	32	34	34	37	25	18	31	37	36	15	46	31	28	42	35	28	129	87	57	90	78	51	23	29	35	26	32	33
HORVU.MOREX.r3.1HG0058140	ethylene-responsive transcription factor	15	26	16	17	15	19	20	21	25	25	28	30	16	21	21	21	17	27	24	24	32	22	32	22	21	26	10	16	23	8
HORVU.MOREX.r3.1HG0058160	Sphingomyelin phosphodiesterase 4	8	8	11	7	0	7	11	6	11	6	4	8	9	9	10	5	6	12	6	17	14	8	8	16	10	6	9	6	8	0
HORVU.MOREX.r3.1HG0058180	CONSTANS-like protein	2	0	0	0	0	0	0	0	0	0	0	0	0	0	0	0	0	0	0	0	0	0	0	0	0	3	0	0	0	0
HORVU.MOREX.r3.1HG0058170	Autophagy-related protein 3	933	854	977	881	978	931	845	712	1007	989	833	927	720	908	809	905	953	939	738	718	788	940	803	838	855	774	1127	997	847	913
HORVU.MOREX.r3.1HG0058240	auxin canalization protein (DUF828)	72	45	63	57	52	51	37	47	62	27	30	34	43	27	50	42	31	29	41	51	52	45	45	60	43	37	63	58	24	33
HORVU.MOREX.r3.1HG0058270	electron transporter, putative (Protein of unknown function, DUF547)	0	11	0	12	15	0	9	9	6	9	8	0	12	6	0	9	4	0	11	6	11	7	9	11	9	19	20	7	9	0
HORVU.MOREX.r3.1HG0058280	D-3-phosphoglycerate dehydrogenase	384	360	323	336	358	236	317	372	291	233	197	254	406	456	414	246	265	295	392	351	609	264	292	314	630	665	515	344	284	256
HORVU.MOREX.r3.1HG0058340	Metalloendoproteinase 1, putative	58	37	26	32	28	31	64	82	97	44	59	30	68	84	82	61	50	58	74	59	44	39	33	32	93	56	83	54	42	65
HORVU.MOREX.r3.1HG0058350	dipeptide transport ATP-binding protein	21	25	20	28	17	29	45	36	38	32	29	32	63	46	46	44	37	47	47	43	51	39	36	31	24	18	30	19	13	25
HORVU.MOREX.r3.1HG0058320	F-box domain containing protein	210	199	196	203	173	206	133	141	156	129	126	137	223	215	168	175	149	148	186	160	163	126	131	120	123	115	131	116	119	110
HORVU.MOREX.r3.1HG0058310	2-oxoglutarate (2OG) and Fe(II)-dependent oxygenase superfamily protein	179	129	149	115	177	168	230	179	219	179	216	215	341	233	171	246	216	219	215	174	130	323	293	113	175	218	258	144	219	171
HORVU.MOREX.r3.1HG0058290	Agenet domain containing protein, expressed	3376	3373	3527	3216	3331	3258	3080	2430	2629	2723	2758	2200	3479	2850	3014	3280	2903	2990	3285	2875	2860	2865	2700	2787	3153	3521	2940	2578	2693	2906
HORVU.MOREX.r3.1HG0058420	ATP-binding cassette sub-family A member 5	6	0	3	11	8	0	144	161	221	196	220	192	247	252	208	261	244	194	155	204	233	210	231	223	175	178	212	203	198	183
HORVU.MOREX.r3.1HG0058390	GATA transcription factor	85	131	128	98	115	94	114	97	144	120	120	132	132	148	176	222	166	228	145	169	183	156	242	192	134	98	85	118	103	111
HORVU.MOREX.r3.1HG0058440	ATP-dependent RNA helicase	7	8	9	11	17	7	6	4	2	3	6	8	9	12	9	11	11	7	10	10	5	9	12	11	5	10	6	6	11	8
HORVU.MOREX.r3.1HG0058450	Kinase family protein	1330	1204	1399	1339	1275	1367	825	828	1019	1078	1024	784	1019	1007	950	1220	1110	1055	1007	808	816	1098	1067	1127	917	845	1068	1022	800	999
HORVU.MOREX.r3.1HG0058470	RING/U-box superfamily protein, putative	217	315	290	294	302	211	281	212	260	267	214	218	232	284	341	280	263	374	240	350	340	296	326	462	351	246	174	282	328	258
HORVU.MOREX.r3.1HG0058500	Carbon catabolite repressor protein 4	273	311	303	294	258	285	222	209	256	216	194	200	270	252	265	277	208	238	226	270	279	211	209	246	234	249	207	203	198	212
HORVU.MOREX.r3.1HG0058510	Major facilitator superfamily protein	184	169	172	137	148	130	176	174	109	126	124	195	164	193	146	148	199	154	193	172	157	156	173	154	156	225	227	139	135	112
HORVU.MOREX.r3.1HG0058530	Small nuclear ribonucleoprotein family protein	437	533	502	572	532	518	520	554	558	569	550	496	683	532	741	655	580	608	518	635	794	664	704	780	562	510	461	626	579	518
HORVU.MOREX.r3.1HG0058570	gamma-irradiation and mitomycin c induced 1	1	1	1	0	0	1	0	1	0	0	0	0	3	2	1	0	0	0	3	0	1	0	0	5	1	1	1	1	1	0
HORVU.MOREX.r3.1HG0058550	AP2-like ethylene-responsive transcription factor	75	128	80	96	97	67	103	99	87	107	82	64	83	103	151	76	98	111	64	114	114	82	80	99	109	69	58	74	81	62
HORVU.MOREX.r3.1HG0058640	Histone H2B	4	8	5	6	1	3	14	11	9	7	6	7	9	8	14	5	6	8	8	11	17	7	9	13	10	9	3	7	9	6
HORVU.MOREX.r3.1HG0058680	NAD kinase	37	50	46	24	35	28	57	54	49	32	24	52	58	89	74	42	52	61	61	72	93	35	38	39	52	60	57	37	29	22
HORVU.MOREX.r3.1HG0058720	Protein N-terminal glutamine amidohydrolase	22	31	32	43	57	29	39	40	53	39	52	37	62	67	48	59	52	50	57	49	43	66	57	44	46	46	52	46	40	50
HORVU.MOREX.r3.1HG0058730	Kinase family protein	162	187	203	162	143	160	192	168	188	133	155	132	200	182	177	140	137	164	230	205	157	135	153	141	192	198	168	141	129	148
HORVU.MOREX.r3.1HG0058780	UDP-sulfoquinovose synthase	152	152	150	188	140	126	133	137	137	111	135	138	126	118	152	137	135	123	132	138	116	120	133	177	136	138	133	146	153	118
HORVU.MOREX.r3.1HG0058790	Glycosyltransferase	154	100	121	118	133	149	97	76	123	114	96	104	83	88	87	73	94	109	117	116	173	63	79	86	77	62	104	87	83	98
HORVU.MOREX.r3.1HG0058800	Glycosyltransferase	95	114	85	101	104	95	104	90	116	85	94	74	88	109	145	134	124	132	92	110	141	111	116	147	109	113	71	107	89	77
HORVU.MOREX.r3.1HG0058900	Protein lateral root primordium 1	189	150	256	185	136	239	55	116	99	76	76	81	146	130	125	112	104	85	110	87	74	116	150	152	85	103	180	86	82	126
HORVU.MOREX.r3.1HG0058930	DUF4228 domain protein	54	48	23	23	27	9	10	5	10	16	16	43	6	20	36	28	17	35	79	16	49	6	17	67	21	12	29	19	13	29
HORVU.MOREX.r3.1HG0058910	Hyp O-arabinosyltransferase homolog	851	1007	956	937	812	898	762	668	751	704	775	724	926	865	1042	839	901	888	926	965	962	878	837	833	784	773	747	697	763	688
HORVU.MOREX.r3.1HG0058970	Regulator of chromosome condensation (RCC1) family with FYVE zinc finger domain-containing protein	899	894	898	858	1045	787	897	703	811	964	846	736	865	887	865	1006	962	984	869	861	845	920	808	1029	873	883	897	933	858	876
HORVU.MOREX.r3.1HG0058980	ABC transporter G family member	182	236	77	97	193	67	152	151	138	64	76	153	138	300	225	154	130	174	234	492	279	295	135	127	198	157	219	125	76	88
HORVU.MOREX.r3.1HG0059080	Ornithine carbamoyltransferase	31	39	27	40	50	44	29	25	41	65	62	47	56	59	31	64	60	74	34	51	47	78	53	76	27	22	27	54	67	32
HORVU.MOREX.r3.1HG0059000	Receptor-like kinase	310	266	274	219	232	195	220	153	239	195	191	294	176	282	194	211	299	251	226	195	283	178	227	228	247	210	264	227	218	246
HORVU.MOREX.r3.1HG0059110	Serine/threonine-protein phosphatase 7 long form	143	121	139	160	149	180	110	91	102	102	100	81	254	199	200	245	205	212	97	93	94	100	102	108	113	128	145	107	84	101
HORVU.MOREX.r3.1HG0059130	Anthocyanin 3'-O-beta-glucosyltransferase	1	0	0	0	0	1	0	0	0	0	0	0	0	0	0	0	0	0	0	0	0	0	1	0	0	0	0	0	0	0
HORVU.MOREX.r3.1HG0059120	AP-3 complex subunit mu	340	343	371	380	386	355	292	250	296	294	282	233	344	340	364	386	294	351	269	298	282	291	231	283	296	275	240	271	306	249
HORVU.MOREX.r3.1HG0059140	Fission 1 protein	472	499	516	518	469	526	483	452	572	617	601	640	606	629	547	686	646	651	522	566	548	722	581	603	413	445	537	530	609	509
HORVU.MOREX.r3.1HG0059150	Annexin	1231	789	992	459	549	822	584	410	896	487	339	716	402	627	418	253	463	409	730	394	338	386	456	224	625	531	1272	469	243	403
HORVU.MOREX.r3.1HG0059220	Arf GTPase activating protein	41	54	49	39	57	43	22	17	32	30	41	35	32	32	31	36	29	24	31	28	21	36	25	15	26	20	46	21	28	26
HORVU.MOREX.r3.1HG0059170	Annexin	1305	1240	1136	475	933	845	1027	514	1213	500	415	906	428	1037	846	283	685	614	993	677	674	408	517	251	927	495	1204	463	220	361
HORVU.MOREX.r3.1HG0059230	Plant calmodulin-binding-like protein	1254	905	993	920	953	855	907	736	707	694	762	611	1166	810	900	975	707	907	1319	692	675	736	703	627	928	970	997	720	604	885
HORVU.MOREX.r3.1HG0059260	cytochrome C oxidase subunit	850	516	731	625	530	603	157	149	314	217	226	182	328	549	470	522	505	385	134	136	130	207	262	246	133	156	309	212	119	251
HORVU.MOREX.r3.1HG0059290	Calcium binding family protein	63	114	143	196	144	247	185	66	125	257	220	910	136	285	109	265	924	263	299	244	95	214	441	211	46	100	553	376	151	515
HORVU.MOREX.r3.1HG0059270	Alpha-glucosidase like protein	1263	1182	1382	1115	1192	1064	1331	1100	1321	1223	933	1044	1357	1534	1490	1375	1521	1447	1188	1188	1162	925	1133	1173	1271	1242	1332	1088	1001	1123
HORVU.MOREX.r3.1HG0059300	L-lactate dehydrogenase	186	197	212	235	272	200	206	170	206	224	349	243	195	156	167	236	187	176	186	194	200	285	285	255	180	176	230	191	238	199
HORVU.MOREX.r3.1HG0059340	Conserved oligomeric Golgi complex subunit 5	825	1021	886	878	951	797	970	801	907	832	848	834	912	902	972	909	840	956	888	936	986	947	869	944	995	945	877	985	910	902
HORVU.MOREX.r3.1HG0059350	S-adenosyl-L-methionine-dependent methyltransferases superfamily protein	261	304	308	265	309	235	264	258	287	231	233	217	210	268	297	277	247	295	253	253	301	243	226	360	267	313	261	265	230	234
HORVU.MOREX.r3.1HG0059360	DNA-directed RNA polymerase	137	246	201	221	173	170	194	192	170	166	152	150	255	172	234	248	157	173	215	290	258	231	207	241	201	237	133	179	203	143
HORVU.MOREX.r3.1HG0059370	Signal peptidase I	799	1002	841	894	1051	850	859	852	979	896	1016	905	901	898	1062	859	820	898	879	1005	1146	934	874	1041	912	877	807	964	863	744
HORVU.MOREX.r3.1HG0059410	Gibberellin-regulated family protein	0	0	0	0	0	0	0	0	0	0	0	0	0	0	0	0	0	0	0	0	0	0	0	0	0	0	0	2	0	0
HORVU.MOREX.r3.1HG0059400	Acyl carrier protein	732	1053	947	889	851	787	1046	991	1036	873	864	839	1337	1415	1618	1287	1264	1454	928	1328	1579	1019	1105	1243	1011	1004	664	961	1052	790
HORVU.MOREX.r3.1HG0059420	PAX-interacting protein 1	91	147	140	158	123	100	158	162	136	86	98	95	108	99	185	98	87	141	147	196	211	132	118	193	173	149	83	121	139	99
HORVU.MOREX.r3.1HG0059430	RNA-binding protein, putative	717	722	739	657	715	637	551	550	664	550	530	559	662	719	797	717	706	681	540	636	621	553	589	608	629	603	691	538	480	563
HORVU.MOREX.r3.1HG0059440	rRNA N-glycosidase	7	8	7	12	32	6	3	0	7	6	5	11	0	5	4	0	3	16	4	2	0	10	7	3	10	53	16	5	0	3
HORVU.MOREX.r3.1HG0059450	Peptide chain release factor, putative	55	44	41	41	36	55	33	33	39	53	71	62	82	68	58	100	75	62	78	36	30	59	82	53	28	0	58	47	46	72
HORVU.MOREX.r3.1HG0059470	'putative beta-1,3-glucanase	10995	6808	8187	6267	7128	8704	5901	3730	14354	6032	5445	2749	5025	8903	4832	5377	2666	3670	4117	5392	2370	3460	3344	1299	6935	2598	12042	3653	1069	5312
HORVU.MOREX.r3.1HG0059670	Cytokinin oxidase/dehydrogenase	0	0	0	0	0	0	0	0	0	2	0	0	3	0	0	0	0	0	0	3	0	0	0	0	0	0	0	0	0	0
HORVU.MOREX.r3.1HG0059680	Eukaryotic peptide chain release factor subunit 1-1	0	3	6	0	0	3	31	21	3	2	6	37	12	3	0	5	20	4	4	0	3	2	2	3	0	40	50	0	5	0
HORVU.MOREX.r3.1HG0059710	Phosphatidylinositol N-acetylglucosaminyltransferase subunit Y	35	64	40	58	46	48	41	37	48	0	0	36	60	48	66	64	52	66	51	68	65	0	63	84	0	44	0	58	0	36
HORVU.MOREX.r3.1HG0059600	DnaJ	1042	935	1028	931	1018	914	1098	785	966	1014	990	819	1037	930	997	1034	1017	962	1023	995	851	904	960	907	953	1106	1002	790	922	953
HORVU.MOREX.r3.1HG0059740	Diacylglycerol kinase	168	98	130	87	107	123	157	92	108	93	74	133	136	153	118	131	105	93	129	64	57	84	90	79	77	216	257	84	77	101
HORVU.MOREX.r3.1HG0059750	DUF1644 family protein	1429	1023	1136	1165	1133	1170	958	938	1201	884	758	1022	1088	1106	973	1052	1042	958	1065	914	980	860	828	895	1032	920	1369	989	855	1034
HORVU.MOREX.r3.1HG0059770	Nascent polypeptide-associated complex subunit alpha-like protein	2120	3611	2530	3058	2751	2465	3286	3409	3115	2574	2815	2582	2859	2500	3553	2432	2346	2644	2718	3660	4142	2607	2899	3411	3936	3697	2491	3117	3394	2926
HORVU.MOREX.r3.1HG0059790	Hydroxyproline-rich glycoprotein-like	148	245	203	177	118	148	180	132	160	147	160	125	196	193	250	195	172	224	207	194	231	155	173	182	158	166	100	124	129	113
HORVU.MOREX.r3.1HG0059810	RNA binding protein	508	921	644	559	792	595	892	533	789	635	661	733	682	1008	877	685	781	998	734	1035	932	889	866	706	807	554	388	563	666	503
HORVU.MOREX.r3.1HG0059820	Copine-1	808	694	607	671	708	616	621	536	618	534	491	774	628	777	676	684	681	688	712	611	743	585	616	560	557	498	547	426	422	499
HORVU.MOREX.r3.1HG0059840	F-box-like protein	319	275	297	258	240	297	175	178	291	264	193	197	196	254	186	232	269	227	214	143	147	246	180	232	205	188	394	268	182	255
HORVU.MOREX.r3.1HG0059850	Lipase	372	323	348	289	322	302	365	249	391	343	317	342	276	381	289	309	331	333	366	282	257	306	263	240	346	270	397	264	245	323
HORVU.MOREX.r3.1HG0059870	Succinate dehydrogenase subunit 4	142	227	177	195	183	168	213	204	210	156	191	208	183	193	249	154	169	212	180	236	275	184	161	216	249	216	143	184	194	149
HORVU.MOREX.r3.1HG0059860	Kinase family protein	843	742	883	773	821	749	576	529	639	699	685	552	735	776	679	774	783	690	658	653	619	696	711	673	602	538	702	620	535	586
HORVU.MOREX.r3.1HG0059910	Receptor-like kinase	25	48	30	36	37	30	40	30	42	20	34	40	42	61	75	37	48	49	48	73	63	31	50	29	53	29	28	24	26	23
HORVU.MOREX.r3.1HG0059920	Membrane protein insertase YidC	274	237	262	260	193	279	179	202	239	234	240	203	219	234	256	289	302	293	206	207	239	271	279	310	179	158	227	248	177	185
HORVU.MOREX.r3.1HG0059980	essential meiotic endonuclease 1A	29	16	17	23	34	16	11	17	18	18	15	21	40	21	36	33	36	21	20	23	26	19	18	29	21	14	21	22	16	20
HORVU.MOREX.r3.1HG0059930	26S proteasome regulatory subunit	740	778	761	889	883	756	705	689	810	732	720	664	818	703	930	748	755	741	739	812	797	744	733	861	798	807	762	781	624	691
HORVU.MOREX.r3.1HG0060040	CW-type Zinc Finger family protein, expressed	373	340	392	328	364	315	347	259	293	307	331	260	388	304	354	393	367	343	412	308	229	298	289	268	303	330	341	250	312	295
HORVU.MOREX.r3.1HG0060060	Calcium-dependent lipid-binding (CaLB domain) family protein	219	153	256	175	110	225	289	232	148	314	174	168	235	272	216	229	261	311	219	194	469	349	219	258	177	184	215	189	216	123
HORVU.MOREX.r3.1HG0060080	Pentatricopeptide repeat-containing protein	9	16	15	18	24	13	15	15	15	12	22	12	17	15	19	22	17	24	15	23	24	22	24	22	21	17	7	21	24	14
HORVU.MOREX.r3.1HG0060140	Transmembrane protein, putative	74	38	25	40	34	40	23	15	46	15	25	35	15	36	30	18	28	21	22	18	17	13	28	21	26	21	53	25	17	44
HORVU.MOREX.r3.1HG0060160	Heavy metal transport/detoxification superfamily protein, putative	0	0	0	2	0	0	0	0	0	0	0	0	0	0	2	2	0	0	5	0	0	3	2	2	0	4	0	2	3	2
HORVU.MOREX.r3.1HG0060190	NRR repressor homolog 1	14	13	17	17	19	21	29	16	16	25	57	51	16	10	15	14	16	14	89	14	21	16	19	12	13	18	29	6	82	13
HORVU.MOREX.r3.1HG0060200	NRR repressor homolog 3	6	6	2	10	18	12	6	18	10	38	115	30	19	6	2	34	9	6	92	16	15	84	24	6	6	16	9	5	127	9
HORVU.MOREX.r3.1HG0060150	Protein FLX-like 3	396	280	371	387	353	371	0	0	0	0	0	0	325	364	369	501	352	400	315	261	326	397	426	488	0	0	0	0	0	0
HORVU.MOREX.r3.1HG0060240	Thiamin pyrophosphokinase 1	95	99	79	96	89	68	89	74	73	61	66	60	113	106	108	105	90	106	94	79	100	70	80	85	91	80	112	83	62	75
HORVU.MOREX.r3.1HG0060260	Histone H2B	27	40	33	34	20	21	50	30	42	31	33	31	33	26	48	24	19	39	38	40	55	28	25	47	38	48	24	24	33	22
HORVU.MOREX.r3.1HG0060270	Histone H3	549	1348	827	920	595	619	715	699	696	467	560	548	908	848	1436	556	534	1009	1068	1399	1823	980	1029	902	991	683	278	554	658	377
HORVU.MOREX.r3.1HG0060320	Histone H3	66	143	89	85	101	48	135	129	118	90	117	106	126	169	227	88	95	155	111	226	306	156	125	175	181	117	45	101	128	59
HORVU.MOREX.r3.1HG0060300	Nucleolar 16	482	689	603	653	482	604	439	509	552	415	379	395	656	507	669	580	465	506	521	583	644	500	565	655	518	500	406	420	457	438
HORVU.MOREX.r3.1HG0060340	Histone H2B	31	65	49	45	17	34	93	85	71	55	45	52	55	43	94	30	36	69	52	88	134	54	54	80	97	87	30	50	67	29
HORVU.MOREX.r3.1HG0060360	Beta-glucosidase, putative	8	8	6	18	20	25	0	9	0	13	11	7	0	4	0	0	0	0	7	0	3	7	0	6	0	10	0	5	5	3
HORVU.MOREX.r3.1HG0060400	Elongation factor 4	12	14	18	13	17	17	12	10	7	6	2	0	9	5	11	5	6	0	9	15	8	6	6	8	10	9	5	0	5	7
HORVU.MOREX.r3.1HG0060380	Elongation factor 4	386	434	522	510	486	426	615	639	701	598	608	492	749	591	828	741	627	646	555	602	658	491	594	692	634	600	479	640	503	597
HORVU.MOREX.r3.1HG0060410	F21O3.15 protein	162	182	192	212	180	164	157	177	193	178	139	140	200	180	218	185	182	165	168	213	200	157	168	210	215	211	177	192	158	173
HORVU.MOREX.r3.1HG0060530	Chaperone protein dnaJ, putative	504	476	442	489	501	441	202	161	183	238	238	122	473	458	418	534	550	566	398	400	380	413	452	504	106	123	179	195	130	165
HORVU.MOREX.r3.1HG0060570	Mitochondrial zinc maintenance protein 1, mitochondrial	568	695	586	691	558	582	539	623	611	499	471	475	818	679	858	758	622	683	669	757	901	653	674	814	618	538	448	585	563	484
HORVU.MOREX.r3.1HG0060600	Transducin/WD40 repeat-like superfamily protein	161	174	169	187	211	188	137	140	165	195	158	144	20	43	19	31	35	56	254	279	298	266	259	324	170	215	224	219	165	214
HORVU.MOREX.r3.1HG0060630	UDP-glucuronate decarboxylase protein 6	3057	3595	3417	3543	3571	4026	2953	2427	2436	2629	3326	3661	4214	4179	3739	4058	4263	3816	4363	4011	3731	3622	4321	3031	2562	2746	2287	2486	3259	2961
HORVU.MOREX.r3.1HG0060640	Alpha/beta-Hydrolases superfamily protein	1712	1757	1434	1893	2078	1921	1044	1084	1225	1029	1246	1742	1519	1732	1767	1744	1727	1487	1607	1615	2198	1776	1704	1979	1453	1143	1156	1365	1354	1436
HORVU.MOREX.r3.1HG0060690	DUF538 family protein (Protein of unknown function, DUF538)	670	1115	915	884	791	927	691	706	689	495	666	633	1115	959	961	852	686	883	978	1039	1182	949	880	838	709	689	505	618	606	503
HORVU.MOREX.r3.1HG0060770	Ethylene-responsive transcription factor	29	60	51	482	502	400	284	48	95	916	975	467	111	264	162	902	687	881	71	380	346	968	648	1101	69	30	29	766	832	535
HORVU.MOREX.r3.1HG0060700	Fatty acid oxidation complex subunit alpha	859	754	827	844	1112	709	1110	816	1065	1041	868	1002	785	999	833	856	1066	1030	777	860	889	851	824	832	984	989	1006	881	908	862
HORVU.MOREX.r3.1HG0061070	RING/U-box superfamily protein, putative	50	39	80	39	48	111	62	28	52	111	60	47	53	57	68	48	54	75	68	84	76	97	88	106	59	50	43	74	56	39
HORVU.MOREX.r3.1HG0061080	Cilia- and flagella-associated protein 52	10	16	8	15	13	8	11	6	10	14	14	11	19	16	30	28	25	29	18	29	32	16	24	34	14	7	9	18	21	6
HORVU.MOREX.r3.1HG0060840	Pectinesterase	717	616	500	911	883	668	441	304	499	575	584	670	555	594	528	692	1181	1095	598	1031	1320	812	1205	1433	728	501	997	717	625	724
HORVU.MOREX.r3.1HG0061100	Phospholipase D	325	348	404	316	402	358	416	299	332	383	367	322	412	398	368	461	345	335	431	321	312	404	319	313	306	408	381	269	341	299
HORVU.MOREX.r3.1HG0061170	3'-N-debenzoyl-2'-deoxytaxol N-benzoyltransferase	0	0	0	0	0	0	0	0	0	0	0	0	0	0	0	0	0	0	0	0	0	0	0	0	0	0	0	0	0	0
HORVU.MOREX.r3.1HG0061140	Phosphatase 2C family protein	393	201	863	259	202	784	935	961	290	1084	863	315	1109	415	438	944	318	558	757	372	491	973	316	541	505	784	398	605	806	345
HORVU.MOREX.r3.1HG0061180	Phosphatase 2C family protein	137	114	261	91	69	204	291	219	133	172	204	178	316	151	163	183	127	161	296	161	176	238	159	124	196	280	224	151	190	131
HORVU.MOREX.r3.1HG0061210	Replicase polyprotein 1a	125	163	161	158	126	150	236	229	284	281	254	279	308	307	257	233	278	264	272	273	280	273	302	308	218	210	261	228	192	195
HORVU.MOREX.r3.1HG0061220	DNA primase	151	291	252	222	245	202	213	223	227	164	240	200	290	203	276	218	222	262	223	296	340	223	239	312	270	248	129	192	236	169
HORVU.MOREX.r3.1HG0061240	Orotidine 5'-phosphate decarboxylase	0	0	0	1	2	0	0	0	0	3	0	0	0	0	0	0	0	0	0	0	0	0	0	6	4	0	0	0	2	0
HORVU.MOREX.r3.1HG0061280	Flagellar biosynthesis protein flhA	200	131	179	166	115	219	128	103	170	237	181	147	150	198	152	167	186	184	133	142	164	208	206	180	121	85	119	154	143	122
HORVU.MOREX.r3.1HG0061230	Serine/threonine-protein kinase	1955	1565	1814	1531	1780	1528	1594	1203	1373	1467	1387	1256	1727	1525	1399	1742	1656	1530	1627	1379	1274	1406	1423	1172	1545	1849	1557	1322	1400	1510
HORVU.MOREX.r3.1HG0061300	Receptor-like kinase	1736	1676	1947	1646	1347	1607	1940	1305	1494	1396	1587	2470	1554	2235	1684	1849	2199	2055	1890	1981	1920	1644	2327	1712	1616	1463	1078	1311	1771	1408
HORVU.MOREX.r3.1HG0061330	Dehydration-induced 19-like protein	1864	1585	1673	1503	1569	1621	1122	1109	1559	1531	1228	1348	1207	1370	1154	1387	1467	1299	1144	1239	1229	1226	1367	1299	1153	1054	1628	1394	1120	1405
HORVU.MOREX.r3.1HG0061370	Acyltransferase, putative	687	504	664	573	555	610	666	548	861	893	720	683	485	588	581	630	733	590	536	493	557	702	680	694	579	575	928	770	578	690
HORVU.MOREX.r3.1HG0061380	CAAX prenyl protease 2	187	181	168	225	166	181	128	123	143	114	108	128	185	182	156	182	154	152	135	172	177	139	134	161	135	116	122	122	137	119
HORVU.MOREX.r3.1HG0061390	Trichome birefringence-like protein	386	455	378	402	402	465	640	540	669	533	452	706	422	544	432	306	517	425	945	1155	1231	783	770	916	661	561	558	530	555	464
HORVU.MOREX.r3.1HG0061420	DUF3511 domain protein	99	145	130	129	97	124	107	125	114	89	97	91	170	174	149	124	105	121	155	186	227	159	144	136	134	123	78	95	105	73
HORVU.MOREX.r3.1HG0061460	Werner syndrome-like exonuclease	380	338	422	352	412	347	362	338	373	388	303	322	346	353	318	384	385	392	300	283	264	299	275	330	326	360	406	302	329	320
HORVU.MOREX.r3.1HG0061490	Pentatricopeptide repeat-containing protein	54	53	44	45	50	39	40	48	41	42	44	37	50	42	46	62	46	54	71	68	60	53	45	63	55	61	64	54	54	52
HORVU.MOREX.r3.1HG0061470	Mitochondrial carrier protein, putative	508	534	519	515	466	538	404	366	408	361	386	318	561	499	565	486	370	436	458	501	547	425	307	411	434	425	416	310	293	291
HORVU.MOREX.r3.1HG0061480	Glycine-rich protein	97	209	43	41	177	34	55	60	123	24	42	130	30	191	159	31	140	88	98	182	311	110	97	201	139	75	160	128	39	56
HORVU.MOREX.r3.1HG0061520	Nuclear pore complex protein	139	86	83	70	102	68	179	298	154	189	71	90	146	213	168	167	58	135	119	355	207	303	59	155	125	172	284	154	98	50
HORVU.MOREX.r3.1HG0061530	Metallothionein	2882	2686	2192	1973	3708	2866	1986	2997	2338	2351	2417	2456	5059	3315	3022	4566	2402	3367	3219	2698	1558	4924	3417	3275	3601	3526	3460	2409	4768	3212
HORVU.MOREX.r3.1HG0061540	Metallothionein-like protein	147	173	141	107	198	155	131	172	121	136	115	127	889	772	822	846	367	690	234	137	72	213	183	138	208	273	217	117	262	156
HORVU.MOREX.r3.1HG0061550	Metallothionein	1590	1315	1056	835	1572	1172	651	828	572	852	467	854	3069	2033	1879	2411	1024	2067	851	659	303	1075	699	538	1248	1277	1351	519	1565	999
HORVU.MOREX.r3.1HG0061640	Disease resistance protein (TIR-NBS-LRR class) family	0	0	0	0	0	0	0	0	0	0	0	0	0	0	0	0	0	0	0	0	0	0	0	0	0	0	0	0	0	0
HORVU.MOREX.r3.1HG0061580	Metallothionein	10923	9889	9606	6746	10514	9239	8930	13472	7807	9792	7088	8836	24068	22840	24258	20768	13221	19647	16506	12487	8766	16848	12876	13166	16554	17751	18642	9134	14999	12336
HORVU.MOREX.r3.1HG0061660	RING/FYVE/PHD zinc finger superfamily protein	387	394	290	285	414	315	385	259	374	255	285	355	317	444	265	218	389	323	401	431	440	400	431	350	311	229	234	257	269	218
HORVU.MOREX.r3.1HG0061670	Pentatricopeptide repeat-containing protein	184	236	243	201	180	236	240	234	193	195	250	193	235	170	207	208	186	152	297	277	240	279	323	301	260	278	222	234	267	239
HORVU.MOREX.r3.1HG0061700	Protein FAM91A1	0	0	0	2	2	0	0	0	0	0	4	0	0	0	0	0	0	0	2	2	0	0	0	5	0	0	2	2	0	0
HORVU.MOREX.r3.1HG0061710	Trichome birefringence-like protein	751	776	796	783	801	857	944	832	972	1023	984	1339	842	1063	867	896	1171	1065	1101	1204	1241	1136	1066	1086	905	841	852	794	1110	727
HORVU.MOREX.r3.1HG0061720	Anaphase-promoting complex subunit 1	230	264	255	230	243	189	251	237	218	199	221	164	297	249	333	269	256	311	337	397	349	216	238	301	286	340	162	209	288	171
HORVU.MOREX.r3.1HG0061730	AMP deaminase	854	963	796	747	728	647	669	572	579	453	449	516	611	587	660	451	504	606	650	738	638	491	469	526	658	613	619	481	437	447
HORVU.MOREX.r3.1HG0061740	Ran-binding protein 1 domain-containing	1322	1441	1410	1483	1549	1293	1349	1292	1369	1473	1482	1145	1377	1148	1412	1343	1242	1276	1104	1406	1421	1291	1281	1617	1413	1369	1302	1536	1463	1340
HORVU.MOREX.r3.1HG0061750	Chlorophyll synthase	442	470	475	467	445	412	390	368	403	349	290	364	445	389	475	384	355	435	405	416	455	370	385	489	446	427	388	380	346	343
HORVU.MOREX.r3.1HG0061850	Methionine aminopeptidase 2	2079	3497	2818	2917	2849	2324	2583	2352	2344	2154	2154	2086	2743	2241	3193	2235	2058	2490	2438	3265	3226	2230	2356	2611	2968	2848	1713	2216	2648	2131
HORVU.MOREX.r3.1HG0061870	Chaperone protein dnaJ, putative	169	175	178	202	167	168	129	131	141	141	127	134	183	164	170	153	147	149	194	208	189	189	171	169	144	153	148	144	160	150
HORVU.MOREX.r3.1HG0061880	Ran-binding protein 1	2202	2625	2549	2711	2871	2635	2224	2215	2338	2354	2258	2234	2450	2246	2582	2197	2367	2299	2164	2625	2707	2327	2379	2548	2503	2279	2089	2560	2565	2358
HORVU.MOREX.r3.1HG0062030	Dehydration responsive element binding transcription factor	1	0	0	0	0	1	0	0	1	1	0	0	0	0	0	0	0	0	2	1	1	0	0	0	0	2	2	2	0	2
HORVU.MOREX.r3.1HG0061920	Serine/arginine repetitive matrix protein 2 isoform 1	1378	1305	1217	1233	1484	1207	1183	954	1014	1055	1079	1062	1236	1162	1131	1325	1218	1132	1270	1145	1193	1182	1113	1107	1049	1109	1205	1044	1075	1075
HORVU.MOREX.r3.1HG0062050	Tocopherol cyclase	275	284	312	278	284	289	248	247	239	282	256	277	303	231	300	302	285	295	272	245	259	294	279	317	230	306	283	270	294	250
HORVU.MOREX.r3.1HG0062070	SAGA-associated factor 11	67	61	68	70	54	70	46	56	90	77	54	44	62	64	68	66	70	61	55	53	47	55	50	56	50	47	82	67	42	61
HORVU.MOREX.r3.1HG0062080	TATA box-binding protein-associated factor RNA polymerase I subunit B	307	366	384	360	290	331	227	223	230	195	185	157	275	213	289	273	214	231	246	224	240	210	225	277	243	250	222	226	190	224
HORVU.MOREX.r3.1HG0062110	Pentatricopeptide repeat-containing protein	215	159	189	170	160	196	166	150	189	265	163	202	160	190	130	196	186	189	184	119	117	177	155	174	149	146	242	207	133	208
HORVU.MOREX.r3.1HG0062130	Importin subunit beta-1	1443	1743	1606	1749	1870	1426	1676	1572	1401	1234	1493	1277	1999	1355	1736	1679	1303	1471	1742	1838	1770	1476	1599	1695	1811	1982	1283	1395	1724	1421
HORVU.MOREX.r3.1HG0062140	Receptor protein kinase, putative	334	272	298	273	346	292	294	299	300	338	255	272	360	422	326	253	318	317	228	383	391	337	295	326	281	277	287	260	220	238
HORVU.MOREX.r3.1HG0062250	LOB domain-containing protein, putative	28	35	46	43	45	42	30	32	30	35	27	23	40	30	35	48	29	36	18	33	37	27	37	55	32	20	17	27	37	27
HORVU.MOREX.r3.1HG0062220	LIGHT-DEPENDENT SHORT HYPOCOTYLS-like protein (DUF640)	641	523	512	742	645	788	308	345	395	469	313	427	549	586	521	556	693	664	350	480	464	476	531	553	402	288	401	454	409	440
HORVU.MOREX.r3.1HG0062310	Cytosolic endo-beta-N-acetylglucosaminidase	204	235	216	190	189	198	192	128	184	180	181	185	224	283	244	226	229	256	230	227	202	187	204	219	193	155	170	144	148	144
HORVU.MOREX.r3.1HG0062340	Cell division cycle 48-like protein	6	4	6	2	4	4	10	4	6	7	5	8	5	5	5	3	4	7	2	7	5	4	4	5	7	8	1	1	4	5
HORVU.MOREX.r3.1HG0062330	Cytosolic endo-beta-N-acetylglucosaminidase	210	229	195	194	205	204	213	135	186	163	164	187	236	242	249	201	207	217	213	231	187	211	234	196	171	157	147	139	162	148
HORVU.MOREX.r3.1HG0062350	Cytosolic endo-beta-N-acetylglucosaminidase	177	242	206	190	189	202	209	132	171	156	184	160	232	249	233	197	215	235	206	241	223	196	218	191	159	145	156	131	138	138
HORVU.MOREX.r3.1HG0062360	Cell division cycle 48-like protein	29	27	38	23	15	13	56	39	42	41	53	33	28	27	25	19	27	19	28	22	16	31	22	17	49	56	49	25	40	36
HORVU.MOREX.r3.1HG0062370	DUF538 family protein (Protein of unknown function, DUF538)	853	720	787	782	823	834	640	531	802	795	765	676	748	865	765	930	911	913	563	585	642	818	719	875	606	547	761	765	655	688
HORVU.MOREX.r3.1HG0062390	Dehydration responsive element-binding factor protein	798	657	723	794	936	760	556	514	574	615	584	676	663	592	583	689	717	555	585	627	619	719	734	667	473	638	725	538	616	594
HORVU.MOREX.r3.1HG0062400	sorting nexin	428	502	453	481	474	468	421	354	341	449	418	439	526	502	506	562	515	517	522	518	492	597	586	512	411	367	365	423	420	401
HORVU.MOREX.r3.1HG0062420	Alpha/beta hydrolase related protein	85	46	54	49	22	32	35	19	27	37	27	72	21	53	31	55	90	52	41	41	47	40	58	42	27	41	48	24	32	25
HORVU.MOREX.r3.1HG0062450	Pyrimidine-specific ribonucleoside hydrolase	83	158	135	37	75	46	222	152	143	55	62	81	207	575	386	162	169	258	278	319	204	89	56	52	159	169	180	49	96	57
HORVU.MOREX.r3.1HG0062460	wall-associated receptor kinase-like protein	288	239	337	330	202	368	222	209	263	210	233	229	264	364	267	236	274	292	244	259	359	202	277	299	208	180	244	213	178	169
HORVU.MOREX.r3.1HG0062470	Ubiquitin-associated domain-containing family protein	615	547	588	546	674	593	536	470	551	594	523	502	533	517	529	470	487	488	524	474	449	481	471	434	490	562	576	458	449	509
HORVU.MOREX.r3.1HG0062490	RING/U-box superfamily protein, putative	8	11	11	12	4	12	9	13	9	9	14	8	10	9	16	6	8	6	16	8	12	6	6	6	10	8	9	13	3	8
HORVU.MOREX.r3.1HG0062480	1-deoxy-D-xylulose-5-phosphate synthase	628	417	869	369	243	623	617	468	377	411	369	494	449	489	381	459	333	316	741	474	543	477	508	359	490	483	387	338	500	312
HORVU.MOREX.r3.1HG0062550	F-box protein	7	4	6	4	7	6	3	0	5	0	0	0	166	138	119	160	136	122	12	2	6	9	4	3	3	5	5	0	8	0
HORVU.MOREX.r3.1HG0062630	Lipase	1401	862	1214	912	906	1165	1125	858	1054	1316	1137	1667	1083	1411	1001	1471	1419	1242	1390	936	1062	1218	956	1090	887	1081	1615	987	1052	1042
HORVU.MOREX.r3.1HG0062650	Pentatricopeptide repeat-containing protein	85	129	99	129	119	135	108	118	78	79	115	90	160	102	156	138	103	100	141	156	142	117	148	115	111	150	72	86	111	85
HORVU.MOREX.r3.1HG0062640	Squamosa promoter-binding-like protein	781	552	677	617	641	593	538	450	555	562	506	554	544	590	577	569	650	534	559	468	422	490	540	445	522	525	698	479	473	562
HORVU.MOREX.r3.1HG0062680	Gibberellin receptor GID1a	4706	3091	4644	4771	4303	5525	3104	2423	3265	6078	4786	4041	3424	3247	3006	5318	5013	4675	3631	2425	2457	6040	4885	5404	2563	2405	3866	5107	4143	4696
HORVU.MOREX.r3.1HG0062710	LEC14B	0	0	0	0	0	0	0	0	0	0	0	0	0	0	0	0	0	0	0	0	0	0	0	0	0	0	0	0	0	0
HORVU.MOREX.r3.1HG0062700	Transducin/WD-like repeat-protein	135	79	105	97	107	73	139	120	110	154	135	134	112	119	81	135	158	120	102	93	75	110	85	85	114	111	132	115	141	138
HORVU.MOREX.r3.1HG0062740	Leucine-rich repeat receptor-like kinase	597	657	540	591	455	520	378	372	444	289	354	397	447	512	554	383	398	510	573	684	694	488	473	407	440	432	263	310	392	308
HORVU.MOREX.r3.1HG0062760	Pyrimidine-specific ribonucleoside hydrolase	55	74	73	81	79	75	51	80	43	41	48	44	79	70	74	90	56	75	40	55	65	58	45	85	56	70	48	51	49	61
HORVU.MOREX.r3.1HG0062770	Pyrimidine-specific ribonucleoside hydrolase	120	77	84	65	89	92	125	121	111	88	105	241	52	50	39	85	92	42	260	69	47	146	132	56	94	191	161	86	111	135
HORVU.MOREX.r3.1HG0062810	PH-response transcription factor pacC/RIM101 isoform 2	211	100	159	112	67	139	89	100	98	105	86	145	49	58	38	90	66	43	153	55	63	117	68	69	63	93	170	72	62	89
HORVU.MOREX.r3.1HG0062840	Breast carcinoma-amplified sequence 3	2039	1856	1924	1745	1976	1816	2167	1480	1955	1751	1737	1792	2059	2215	1874	1878	1922	2108	2063	1722	1729	1628	1514	1336	2048	1982	2067	1618	1496	1855
HORVU.MOREX.r3.1HG0062900	Pyrophosphate-energized vacuolar membrane proton pump	109	140	103	111	136	79	89	95	101	107	146	101	133	144	171	144	107	136	163	140	163	229	176	172	137	115	98	97	126	86
HORVU.MOREX.r3.1HG0062910	transmembrane protein, putative (DUF247)	263	254	329	192	253	329	321	246	286	287	286	316	178	287	244	163	272	255	225	253	240	149	200	124	213	163	217	155	127	145
HORVU.MOREX.r3.1HG0062940	Pyruvate, phosphate dikinase	0	30	57	0	162	98	148	41	116	2690	2632	1120	96	105	110	1295	2983	2259	65	1229	270	907	1341	492	56	103	50	1057	701	540
HORVU.MOREX.r3.1HG0062980	L-gulonolactone oxidase	185	186	141	123	158	161	182	151	140	103	115	141	208	98	214	109	133	176	319	186	208	226	208	88	226	229	124	152	158	121
HORVU.MOREX.r3.1HG0063020	Resistance to phytophthora 1 protein	26	35	29	44	31	29	58	53	55	63	77	54	50	54	70	64	66	59	61	60	58	56	54	83	58	67	46	49	62	59
HORVU.MOREX.r3.1HG0063000	Methyl-CpG-binding domain-containing family protein	295	278	305	265	234	260	214	199	247	229	223	194	290	265	322	274	260	261	218	246	249	265	255	234	242	208	220	241	188	199
HORVU.MOREX.r3.1HG0063030	MYB-related transcription factor	39	38	46	25	30	34	37	29	51	27	30	29	25	52	61	17	42	36	43	28	35	27	31	20	30	22	33	20	19	19
HORVU.MOREX.r3.1HG0063050	Peptide methionine sulfoxide reductase msrB	272	269	238	271	290	273	173	172	228	205	213	173	189	214	176	199	223	227	151	184	191	195	189	217	142	149	197	172	151	150
HORVU.MOREX.r3.1HG0063080	BED zinc finger,hAT family dimerization domain	0	0	0	0	0	0	0	0	0	0	0	0	0	0	0	0	0	0	0	0	0	0	0	0	0	0	0	0	0	0
HORVU.MOREX.r3.1HG0063060	Mitochondrial transcription termination factor family protein	81	74	64	79	75	60	54	55	60	51	62	44	65	48	64	48	48	53	53	59	42	33	38	47	63	72	50	64	58	56
HORVU.MOREX.r3.1HG0063100	Disease resistance protein (NBS-LRR class) family	56	50	46	77	75	56	53	48	40	73	89	77	64	80	52	87	105	85	64	64	35	76	78	77	63	69	73	67	113	117
HORVU.MOREX.r3.1HG0063110	NBS-LRR disease resistance protein	35	47	32	56	53	42	26	27	27	32	32	42	31	47	28	72	80	42	41	44	26	38	37	22	31	44	44	29	56	52
HORVU.MOREX.r3.1HG0063210	transmembrane protein, putative (DUF594)	9	14	5	9	11	9	36	38	32	25	48	47	74	71	47	69	52	45	87	25	19	62	64	21	49	41	70	27	33	47
HORVU.MOREX.r3.1HG0063280	Mitochondrial transcription termination factor family protein	330	304	329	330	244	347	136	133	140	139	184	105	215	171	190	216	176	170	183	154	167	182	205	217	120	143	138	140	130	152
HORVU.MOREX.r3.1HG0063330	Eukaryotic aspartyl protease family protein, putative	130	125	100	325	570	377	154	124	202	1276	1009	820	190	185	178	564	933	636	176	262	236	1205	882	986	138	198	258	747	834	596
HORVU.MOREX.r3.1HG0063340	B-cell receptor-associated 31-like	298	251	238	262	243	248	263	225	285	277	251	297	251	290	298	294	252	275	259	257	266	304	228	270	259	262	335	281	273	261
HORVU.MOREX.r3.1HG0063350	Cation-transporting ATPase	2218	2488	2556	2326	2421	2164	2035	1859	1711	1725	1779	1592	2539	2028	2474	2209	2024	2050	2466	2575	2559	2148	2104	1912	2267	2370	1886	1818	1797	1812
HORVU.MOREX.r3.1HG0063360	Bax inhibitor-1 family protein	4665	3868	4277	4242	4410	4417	3592	3285	3832	3786	3684	3925	3568	3870	3205	3490	3777	3692	3481	3408	3861	3693	3609	3751	3708	3535	4456	3770	3475	3815
HORVU.MOREX.r3.1HG0063430	Oxidoreductase, 2OG-Fe(II) oxygenase family protein	420	677	652	606	562	542	816	945	413	507	794	712	2095	709	890	1166	726	803	1192	1165	1010	1069	976	870	732	1233	516	500	998	430
HORVU.MOREX.r3.1HG0063520	GDSL esterase/lipase	1085	1223	1035	1205	1252	1157	1137	876	1042	905	960	1117	1088	1190	1149	977	1170	1320	1057	1394	1429	1187	1132	1142	1113	958	876	954	1032	876
HORVU.MOREX.r3.1HG0063530	1-(5-phosphoribosyl)-5-[(5-phosphoribosylamino)methylideneamino] imidazole-4-carboxamide isomerase	265	276	294	261	297	297	208	231	289	282	264	200	345	316	328	376	372	325	235	336	307	331	279	346	236	198	249	270	290	238
HORVU.MOREX.r3.1HG0063560	Sulfotransferase	31	28	0	30	30	23	25	28	31	35	23	18	46	37	36	43	42	26	17	30	32	33	29	39	20	26	43	36	27	28
HORVU.MOREX.r3.1HG0063540	DNA-directed RNA polymerase II subunit	438	403	392	410	419	406	320	344	456	386	320	345	329	346	374	369	394	317	293	299	395	302	316	391	358	342	442	329	314	376
HORVU.MOREX.r3.1HG0063550	Energy-coupling factor transporter transmembrane protein EcfT	135	154	143	169	126	140	129	131	109	106	109	111	190	143	168	190	142	183	160	158	168	134	133	181	115	140	119	106	140	112
HORVU.MOREX.r3.1HG0063590	AWPM-19-like membrane family protein	147	88	102	94	109	163	94	111	113	127	114	104	89	95	72	64	95	88	92	119	149	101	127	77	76	57	122	76	74	66
HORVU.MOREX.r3.1HG0063600	Glycine-rich protein, putative	188	181	194	204	126	226	150	180	172	158	181	160	271	234	198	219	182	207	245	205	206	206	228	220	183	144	176	165	174	176
HORVU.MOREX.r3.1HG0063610	Endo-1,31,4-beta-D-glucanase	6	5	4	5	0	0	0	0	0	0	0	0	0	0	0	0	0	0	0	0	0	0	0	0	0	0	0	0	0	0
HORVU.MOREX.r3.1HG0063630	Chitinase	1198	937	772	404	560	811	394	483	508	238	215	440	228	547	513	109	145	139	321	200	153	213	183	82	226	329	792	150	157	176
HORVU.MOREX.r3.1HG0063720	Endo-1,3	190	190	176	162	225	162	357	310	429	330	277	342	387	370	412	365	384	391	372	355	393	387	388	432	315	367	336	343	298	281
HORVU.MOREX.r3.1HG0063740	Endo-1,3	118	151	162	136	95	83	74	98	55	39	42	60	129	103	135	57	61	77	161	118	195	72	69	91	111	145	94	58	57	44
HORVU.MOREX.r3.1HG0063750	Protein kinase	14	11	11	26	43	30	18	7	15	75	48	67	20	22	16	40	67	59	25	32	19	98	70	50	6	12	9	35	65	21
HORVU.MOREX.r3.1HG0063780	ARM REPEAT PROTEIN INTERACTING WITH ABF2	913	806	989	885	927	900	662	591	740	766	648	692	780	837	750	852	814	789	745	640	666	758	755	806	736	744	897	758	705	854
HORVU.MOREX.r3.1HG0063790	Sister chromatid cohesion 1 protein 1	116	158	103	116	114	124	98	73	91	82	122	79	74	78	103	80	94	97	80	118	110	78	99	171	96	79	71	73	82	60
HORVU.MOREX.r3.1HG0063840	SWI/SNF-related matrix-associated actin-dependent regulator of chromatin subfamily A-like protein 1 homolog	11	14	8	12	6	9	4	3	3	2	3	2	4	6	2	4	3	2	5	1	0	3	3	1	5	2	2	2	4	1
HORVU.MOREX.r3.1HG0063810	Cyclin family protein	407	559	460	512	591	450	456	359	444	355	359	400	397	447	496	420	422	490	397	457	499	425	412	560	440	426	314	396	387	389
HORVU.MOREX.r3.1HG0063860	Pentatricopeptide repeat-containing protein	16	11	11	13	10	7	6	7	5	3	5	6	16	8	10	14	7	13	10	14	6	13	15	9	6	8	6	6	8	11
HORVU.MOREX.r3.1HG0063870	Kinesin-like protein	408	760	588	510	447	394	547	454	458	280	337	294	598	577	856	356	387	555	669	899	992	476	458	459	686	632	277	369	393	287
HORVU.MOREX.r3.1HG0063890	Chaperone protein DnaJ	0	0	0	0	0	0	0	0	0	0	0	0	0	0	0	0	0	0	0	0	0	0	0	0	0	0	0	0	0	0
HORVU.MOREX.r3.1HG0063880	Glycosyltransferase	131	106	119	147	93	137	110	101	130	80	126	156	149	178	138	128	124	110	209	160	97	120	113	70	143	127	122	51	101	80
HORVU.MOREX.r3.1HG0063930	Protein WEAK CHLOROPLAST MOVEMENT UNDER BLUE LIGHT 1	559	453	452	344	583	470	407	271	450	402	475	420	379	385	309	390	373	364	428	307	206	426	365	247	394	343	534	323	379	462
HORVU.MOREX.r3.1HG0063980	CASP-like protein	1445	899	697	639	858	913	437	311	955	318	546	989	290	483	365	378	551	232	749	344	197	719	836	152	297	321	987	246	385	497
HORVU.MOREX.r3.1HG0064000	Protein translocase secy subunit, putative	164	124	118	100	110	114	97	89	124	83	90	120	112	151	136	107	126	119	153	102	113	95	85	89	116	130	164	93	88	121
HORVU.MOREX.r3.1HG0064010	LETM1 and EF-hand domain-containing protein 1, mitochondrial	1035	1151	1096	1127	1264	1003	884	871	850	977	966	830	1062	870	1070	1074	1035	1006	965	1146	1056	1013	928	1139	953	1015	868	951	992	830
HORVU.MOREX.r3.1HG0064020	RING/U-box superfamily protein	725	719	600	592	712	609	592	512	708	646	582	777	456	648	573	596	689	690	532	518	493	618	501	521	517	516	749	606	636	630
HORVU.MOREX.r3.1HG0064030	Tetratricopeptide repeat (TPR)-like superfamily protein	848	843	514	566	624	513	820	547	817	478	412	820	535	993	908	587	777	732	890	848	874	537	741	413	734	455	690	584	423	659
HORVU.MOREX.r3.1HG0064040	Rhomboid family protein	211	198	182	193	208	186	184	163	240	228	173	196	182	259	193	216	236	232	174	162	196	229	216	289	177	150	226	208	201	201
HORVU.MOREX.r3.1HG0064070	DUF21 domain-containing protein	797	798	856	842	777	769	595	607	668	592	535	526	797	652	724	762	688	680	653	641	711	645	604	737	658	697	701	642	516	614
HORVU.MOREX.r3.1HG0064100	ELKS/Rab6-interacting/CAST family protein	27	33	29	34	43	29	11	11	18	22	18	11	20	29	18	31	35	29	21	17	24	28	20	31	23	17	25	28	16	20
HORVU.MOREX.r3.1HG0064080	Peptide-N4-(N-acetyl-beta-glucosaminyl)asparagine amidase A	512	747	751	591	518	762	654	645	542	355	540	460	888	655	831	533	407	529	960	766	762	674	593	377	751	656	493	385	444	389
HORVU.MOREX.r3.1HG0064170	Pentatricopeptide repeat-containing protein	8	21	9	18	17	10	15	6	4	6	8	9	15	9	17	8	9	13	16	12	14	14	12	15	15	16	10	15	9	10
HORVU.MOREX.r3.1HG0064180	ERD (Early-responsive to dehydration stress) family protein	0	0	0	0	0	0	0	0	0	0	0	0	0	0	0	0	0	0	0	0	4	0	0	0	0	0	0	0	0	0
HORVU.MOREX.r3.1HG0064160	DUF630 family protein, putative (DUF630 and DUF632)	418	484	544	572	506	487	347	401	413	336	421	413	493	527	621	586	567	595	405	528	622	527	537	733	475	403	396	446	468	398
HORVU.MOREX.r3.1HG0064220	Isoamylase-like glucan debranching enzyme	128	141	199	153	162	136	155	140	145	138	146	111	141	127	127	145	127	134	130	154	160	130	143	185	168	169	150	149	154	128
HORVU.MOREX.r3.1HG0064290	pale cress protein (PAC)	52	65	53	64	70	62	52	42	45	67	57	39	41	31	49	43	46	44	55	59	60	57	59	103	50	52	60	63	53	48
HORVU.MOREX.r3.1HG0064240	Coatomer subunit delta	3620	4054	3986	3694	4639	3200	4145	3450	4135	4199	3576	3836	3411	4257	4437	4362	4669	4463	3691	4408	4072	4088	3801	3972	4149	4012	3576	3664	4372	3591
HORVU.MOREX.r3.1HG0064310	Ribosomal protein L34e superfamily protein	82	92	54	88	70	81	69	80	89	83	66	79	86	99	90	105	86	117	79	78	91	81	89	118	72	67	74	76	64	79
HORVU.MOREX.r3.1HG0064320	Argininosuccinate synthase	2004	2679	2326	2456	2753	2216	2401	1996	2590	2375	2675	2480	2192	2489	3097	2456	2546	2686	2297	3236	3060	2724	2709	2656	2451	2146	1802	2197	2731	2063
HORVU.MOREX.r3.1HG0064340	Leucine-rich repeat receptor-like protein kinase	438	422	407	411	381	442	380	279	387	363	363	468	468	438	359	419	449	405	541	408	409	502	518	300	317	289	354	294	363	347
HORVU.MOREX.r3.1HG0064370	RNA-directed DNA polymerase (reverse transcriptase)-related family protein	4	7	5	8	8	2	6	4	5	7	5	3	4	4	5	5	10	5	12	6	2	8	6	3	3	3	7	4	7	3
HORVU.MOREX.r3.1HG0064390	Mitochondrial carrier family	290	278	287	248	335	296	343	284	363	395	457	454	302	381	300	307	402	283	339	359	331	339	299	331	321	279	317	292	380	358
HORVU.MOREX.r3.1HG0064430	DNA repair protein-like protein	105	103	133	121	136	116	157	129	101	119	133	143	151	126	95	158	139	136	137	119	103	134	104	144	125	141	113	113	164	110
HORVU.MOREX.r3.1HG0064460	Protein kinase-like protein	1264	1137	1173	1251	1204	1170	941	869	1045	1063	942	946	991	972	1017	1099	1087	1062	862	979	1021	1034	964	1012	938	977	1048	1094	984	1082
HORVU.MOREX.r3.1HG0064480	Methyltransferase-like protein	1570	1037	1305	1401	1436	1517	740	698	810	835	758	828	1714	1566	984	1451	1387	1210	1190	1186	1021	1243	1264	1149	783	820	938	979	704	1090
HORVU.MOREX.r3.1HG0064490	Decapping nuclease rai1	912	708	843	934	895	880	486	519	592	780	701	554	772	664	670	983	924	813	723	653	701	910	832	1040	532	555	653	720	698	666
HORVU.MOREX.r3.1HG0064500	Kinase family protein	1475	1280	1337	1342	1604	1244	1226	920	1131	1250	1168	1112	1180	1177	1232	1337	1328	1272	1201	1188	1079	1240	1274	1334	1219	1252	1344	1209	1273	1362
HORVU.MOREX.r3.1HG0064540	Glycosyltransferase	1663	1616	1618	1603	1423	2100	1131	910	1179	1129	992	1122	1625	1593	1488	1311	1431	1540	1813	1758	1774	1828	1665	1619	1191	900	1060	1086	1113	997
HORVU.MOREX.r3.1HG0064580	Beta-mannosidase, putative	1274	884	1032	1108	965	1103	804	698	1054	849	850	990	891	1060	913	1050	1122	981	760	738	643	651	766	688	738	675	889	754	589	928
HORVU.MOREX.r3.1HG0064600	transmembrane protein, putative (DUF288)	871	1242	986	945	1178	950	1214	999	966	722	825	1033	1253	1480	1293	801	1081	1137	1357	1937	1669	1143	1118	1088	1170	1280	765	839	979	707
HORVU.MOREX.r3.1HG0064610	membrane-associated kinase regulator	171	276	237	206	134	174	204	201	204	139	154	142	300	308	388	293	249	281	242	294	299	211	269	282	222	211	136	135	171	126
HORVU.MOREX.r3.1HG0064710	Fantastic four-like protein	11	19	19	43	32	21	27	17	9	47	43	12	33	36	44	74	30	52	36	43	33	101	45	92	17	15	8	30	57	22
HORVU.MOREX.r3.1HG0064700	RNA polymerase II C-terminal domain phosphatase-like protein	112	70	92	101	81	107	74	73	75	94	74	62	65	100	83	79	87	75	75	60	58	77	73	101	76	69	97	77	67	88
HORVU.MOREX.r3.1HG0064730	GTPase Der	259	213	247	232	219	232	140	158	198	181	135	148	197	202	182	220	221	209	172	176	166	183	175	236	172	166	207	158	180	185
HORVU.MOREX.r3.1HG0064740	Phospholipase A1	44	53	81	37	36	76	155	174	94	109	191	99	393	201	163	268	108	133	244	118	73	186	133	97	105	185	189	69	111	89
HORVU.MOREX.r3.1HG0064750	RAN GTPase activating protein 2	122	204	179	202	152	176	189	168	138	141	153	114	208	183	215	197	168	190	180	218	249	170	151	171	213	223	110	173	176	134
HORVU.MOREX.r3.1HG0064770	ELKS/Rab6-interacting/CAST family protein	2177	1427	1878	1707	1900	1686	1326	1252	1589	1991	1530	1382	1385	1606	1253	1713	1691	1399	1219	1032	1050	1596	1375	1498	1194	1440	2172	1617	1494	1611
HORVU.MOREX.r3.1HG0064780	Cysteine proteinase inhibitor	2709	1746	2155	2093	1854	2378	1724	1540	2425	2005	1630	1950	2092	2540	2055	2105	2362	2066	1629	1573	1809	1516	1692	1623	1620	1240	2474	1758	1297	1883
HORVU.MOREX.r3.1HG0064800	WAT1-related protein	2	28	8	16	28	23	98	76	18	136	199	87	45	12	99	253	63	85	37	22	36	630	94	68	80	96	27	69	362	59
HORVU.MOREX.r3.1HG0064790	Microtubule associated family protein	241	294	278	245	240	208	297	281	330	238	246	232	303	264	410	226	230	300	350	480	501	265	257	383	368	349	186	274	316	238
HORVU.MOREX.r3.1HG0064870	Pentatricopeptide repeat-containing protein	10	13	14	8	15	11	12	16	10	6	13	9	11	7	13	13	13	9	15	14	13	16	14	13	13	7	10	9	14	6
HORVU.MOREX.r3.1HG0064880	Alpha/beta-Hydrolases superfamily protein	123	74	74	98	77	149	205	143	159	160	433	1207	206	515	186	674	941	237	718	317	132	693	438	115	72	147	347	85	391	281
HORVU.MOREX.r3.1HG0064890	ATP-dependent zinc metalloprotease FtsH	184	154	165	359	413	277	100	62	73	185	330	314	135	109	90	299	294	194	136	190	96	388	324	300	53	79	136	111	312	178
HORVU.MOREX.r3.1HG0064910	Protein NRT1/ PTR FAMILY 1.1	68	55	42	90	43	57	76	68	104	100	141	110	96	129	162	153	140	252	75	131	111	133	129	185	83	66	85	102	78	87
HORVU.MOREX.r3.1HG0064900	Glycosyltransferase	953	880	858	901	953	1203	1003	584	1012	1278	1295	1501	891	1211	920	1185	1405	1314	1185	1233	891	1472	1333	965	800	558	830	883	1093	1114
HORVU.MOREX.r3.1HG0064930	F-box family protein	16	15	19	13	17	21	13	9	25	5	16	114	22	42	24	29	79	25	36	22	9	23	32	5	9	9	45	4	11	36
HORVU.MOREX.r3.1HG0064920	Alpha/beta-Hydrolases superfamily protein	280	171	199	226	148	302	193	133	143	155	391	1041	116	297	128	440	620	142	529	229	120	516	346	96	65	134	335	93	341	238
HORVU.MOREX.r3.1HG0064960	Protein NRT1/ PTR FAMILY 1.1	45	87	69	82	94	80	72	59	53	74	67	50	36	15	36	25	34	38	190	92	105	99	112	160	91	71	40	80	99	55
HORVU.MOREX.r3.1HG0064970	Protein NRT1/ PTR FAMILY 1.1	27	27	14	27	25	20	11	15	16	12	21	20	14	18	7	10	20	13	19	15	9	16	37	21	13	10	24	10	13	23
HORVU.MOREX.r3.1HG0065010	D-amino acid dehydrogenase	34	36	51	53	46	34	39	31	37	38	36	31	42	43	51	42	37	46	38	53	45	45	34	46	40	38	45	40	43	34
HORVU.MOREX.r3.1HG0065020	BZIP transcription factor	965	883	944	960	891	978	658	597	855	820	810	668	997	878	941	979	981	867	733	600	589	812	829	759	657	679	1023	785	628	939
HORVU.MOREX.r3.1HG0065040	Plasma membrane ATPase	105	97	100	86	98	108	85	72	88	91	91	85	77	93	114	68	91	103	104	119	134	76	93	109	97	64	89	107	72	81
HORVU.MOREX.r3.1HG0065030	Nucleic acid binding protein	3231	2735	3128	3117	2786	2975	2277	2315	2955	2767	2513	2564	2526	2810	2696	3005	2829	2778	1997	1830	1968	2337	2257	2649	2203	2349	3067	2530	2201	2677
HORVU.MOREX.r3.1HG0065070	Receptor-like kinase	0	0	0	0	0	0	0	0	0	0	0	0	0	0	0	0	0	0	0	0	0	0	0	0	0	0	0	0	0	0
HORVU.MOREX.r3.1HG0065060	PISTILLATA-like MADS-box transcription factor	447	484	533	595	430	601	522	416	425	416	534	638	618	571	467	556	597	487	750	526	551	389	542	438	447	451	429	400	449	456
HORVU.MOREX.r3.1HG0065080	Stress responsive alpha-beta barrel domain protein isoform 6	148	152	144	201	189	129	90	104	125	153	159	108	127	155	142	158	156	164	104	138	158	141	134	212	123	127	133	158	151	131
HORVU.MOREX.r3.1HG0065090	Wound-responsive family protein	731	695	784	680	663	697	518	416	526	485	469	422	646	669	661	647	625	629	680	591	525	594	597	629	499	532	557	519	464	481
HORVU.MOREX.r3.1HG0065100	DNA helicase	933	1933	1614	1562	1342	1147	1954	1927	1399	1062	1316	1079	2235	1268	2031	1254	1182	1464	1859	2415	2415	1625	1381	1691	2178	2376	814	1394	1735	1125
HORVU.MOREX.r3.1HG0065110	Pectinesterase	328	619	516	269	372	552	655	1319	59	871	1121	198	3220	224	1613	2387	279	1368	2358	243	1309	2020	614	2270	1058	2184	234	519	1671	136
HORVU.MOREX.r3.1HG0065120	Protein kinase superfamily protein	496	363	355	406	441	396	408	327	364	336	341	374	424	422	315	385	433	366	441	369	321	365	318	260	362	428	457	321	330	425
HORVU.MOREX.r3.1HG0065320	DUF538 family protein (Protein of unknown function, DUF538)	2	6	4	0	6	6	5	5	6	9	4	3	9	13	6	5	13	12	3	4	7	6	9	9	9	4	6	3	13	3
HORVU.MOREX.r3.1HG0065130	NAC domain-containing protein	342	240	273	205	151	207	231	185	250	92	89	267	289	277	224	124	255	256	306	234	124	109	211	205	236	259	379	159	113	192
HORVU.MOREX.r3.1HG0065340	Zinc finger CCCH domain protein	51	62	86	61	47	66	59	55	72	84	64	55	54	55	63	63	94	49	50	50	53	55	47	69	59	74	68	63	81	59
HORVU.MOREX.r3.1HG0065380	Myb/SANT-like DNA-binding domain protein	1	0	0	0	0	0	0	0	0	0	0	0	0	0	0	0	0	0	0	0	0	0	0	0	0	0	0	0	0	0
HORVU.MOREX.r3.1HG0065400	Ethylene-responsive transcription factor	2	0	2	0	0	0	1	0	1	2	4	6	2	2	1	5	2	0	18	1	2	1	3	2	2	1	1	1	1	4
HORVU.MOREX.r3.1HG0065370	TPX2 (Targeting protein for Xklp2) family protein	733	840	831	798	623	713	565	509	485	533	536	384	786	668	743	747	574	768	737	746	785	742	661	811	611	614	449	536	540	496
HORVU.MOREX.r3.1HG0065410	UPF0301 protein	396	253	300	334	274	314	195	185	308	265	211	228	281	293	287	283	274	279	220	193	244	239	291	322	255	182	308	284	194	250
HORVU.MOREX.r3.1HG0065490	receptor kinase 1	527	512	525	605	594	474	671	590	613	615	703	664	575	615	602	593	585	593	591	662	674	618	504	645	713	646	620	625	727	640
HORVU.MOREX.r3.1HG0065520	KH domain-containing protein	523	592	584	510	581	529	630	547	620	491	524	571	651	676	714	616	707	678	572	638	659	544	610	534	588	599	523	477	465	462
HORVU.MOREX.r3.1HG0065530	Cold shock protein	5570	5710	6272	6675	5000	6131	4067	4591	5057	4250	5226	4089	6041	5351	6439	6257	5148	5685	4655	5173	5835	4912	6018	7255	4888	4196	3985	5052	4299	4269
HORVU.MOREX.r3.1HG0065550	Protein root UVB sensitive 6	2408	2367	2571	2563	3195	2723	2783	2454	2886	3123	2884	2713	2584	2475	2722	3431	3067	2937	2385	2398	2430	2696	2662	3144	2630	2707	3110	3104	2922	3267
HORVU.MOREX.r3.1HG0065600	Alpha/beta-hydrolase-like protein	26	16	25	18	21	22	27	15	31	21	14	26	19	21	22	25	28	27	9	13	14	20	24	21	14	0	12	16	11	13
HORVU.MOREX.r3.1HG0065610	NAC domain-containing protein	21	15	17	25	12	20	7	6	10	8	8	7	10	11	10	8	12	10	5	17	9	18	10	15	6	9	9	10	6	11
HORVU.MOREX.r3.1HG0065590	PHD finger alfin-like protein	1948	1703	1926	1853	1587	1836	1166	1191	1550	1379	1230	1113	1411	1452	1427	1486	1338	1255	1222	1121	1177	1180	1328	1251	1174	1289	1712	1357	998	1491
HORVU.MOREX.r3.1HG0065730	RECQ helicase SIM	2	2	2	2	2	2	5	2	3	2	2	8	4	4	5	5	5	1	5	4	8	2	4	2	1	3	2	2	2	3
HORVU.MOREX.r3.1HG0065830	Pentatricopeptide repeat-containing protein	20	30	22	29	26	29	31	24	18	20	25	18	30	20	32	29	20	25	24	29	29	30	30	39	29	34	11	18	27	20
HORVU.MOREX.r3.1HG0065840	transmembrane protein	54	76	61	69	109	49	79	91	98	85	84	74	89	83	88	70	78	92	58	90	85	74	72	83	81	90	73	71	69	65
HORVU.MOREX.r3.1HG0065890	Calcineurin B-like protein	0	0	0	0	0	0	39	87	62	0	0	28	173	80	68	66	0	0	102	0	28	43	0	0	40	117	102	25	0	18
HORVU.MOREX.r3.1HG0065880	GDSL esterase/lipase	10	22	16	23	14	12	0	6	0	0	0	7	8	0	0	0	0	5	10	10	0	11	6	10	0	0	6	0	11	5
HORVU.MOREX.r3.1HG0065860	MLO-like protein	577	424	454	403	511	433	529	423	582	514	499	570	489	544	371	472	542	447	480	450	393	471	462	410	441	493	712	459	443	476
HORVU.MOREX.r3.1HG0065900	Guanosine nucleotide diphosphate dissociation inhibitor	2006	2274	2094	1852	2345	1861	2422	1887	2443	2289	2128	2209	2110	2264	2099	2021	2126	2080	2144	2282	1978	1997	1917	1748	2310	2214	2428	2031	2101	2105
HORVU.MOREX.r3.1HG0065940	Peptide transporter 1	0	0	0	0	0	0	0	0	0	0	0	0	0	0	0	0	0	0	0	0	0	0	0	0	0	0	0	0	0	0
HORVU.MOREX.r3.1HG0065960	vacuolar iron transporter (VIT) family protein	1	1	1	1	0	1	0	2	1	0	2	0	2	1	0	1	0	1	4	1	3	1	1	2	0	1	0	0	0	2
HORVU.MOREX.r3.1HG0065910	Guanosine nucleotide diphosphate dissociation inhibitor	2473	3054	2866	2686	3043	2336	3419	2823	2965	2858	2493	2747	2629	2827	3034	2551	2535	2804	2688	3202	3369	2436	2287	2816	3363	3233	2544	2611	2851	2581
HORVU.MOREX.r3.1HG0066010	with no lysine (K) kinase 2	840	510	489	573	630	656	474	393	626	474	500	651	561	630	495	566	648	515	589	468	373	604	773	369	462	328	669	403	448	665
HORVU.MOREX.r3.1HG0066040	Thioredoxin superfamily protein	18	38	28	40	27	24	20	23	24	22	14	23	32	25	56	41	25	32	39	30	33	34	39	34	30	31	22	21	24	21
HORVU.MOREX.r3.1HG0066030	RPA-interacting protein A	283	244	249	322	291	285	180	176	237	215	180	182	219	271	230	252	276	221	190	213	236	235	212	230	185	180	244	184	195	218
HORVU.MOREX.r3.1HG0066050	Serine protease	193	414	331	335	267	253	252	301	201	179	193	205	407	275	449	320	236	313	353	496	466	289	302	353	368	363	159	218	317	224
HORVU.MOREX.r3.1HG0066140	Serine/threonine-protein kinase	4	0	0	5	4	6	0	4	6	2	9	2	5	8	6	3	13	2	0	2	0	3	4	2	5	8	6	3	3	4
HORVU.MOREX.r3.1HG0066080	Regulatory particle non-ATPase 13	469	556	543	540	582	441	531	437	507	477	417	450	568	508	585	493	435	495	547	596	623	506	500	522	551	548	452	499	472	507
HORVU.MOREX.r3.1HG0066180	EG2771	26	29	34	27	15	21	28	21	23	17	21	14	22	20	34	12	14	26	20	46	60	23	32	43	26	26	20	16	19	18
HORVU.MOREX.r3.1HG0066150	Beta-hexosaminidase	291	471	384	386	343	299	461	401	414	305	309	361	415	556	573	383	439	590	403	669	707	349	386	510	442	386	281	383	392	272
HORVU.MOREX.r3.1HG0066190	Receptor-like kinase	2036	1637	1193	1844	1957	1283	919	861	1115	1386	1442	1827	859	1172	965	1304	1938	1186	1105	820	854	1123	1104	944	858	851	1169	938	1242	1253
HORVU.MOREX.r3.1HG0066230	FBD-associated F-box protein	0	0	0	0	0	0	0	0	0	0	0	2	0	0	0	0	0	0	0	0	0	2	3	0	0	0	0	0	0	0
HORVU.MOREX.r3.1HG0066210	NBS-LRR-like resistance protein	273	252	292	271	360	285	259	181	242	315	315	416	214	329	229	373	369	287	297	206	197	270	291	235	198	240	287	262	285	353
HORVU.MOREX.r3.1HG0066240	Transcription elongation factor-related family protein	1284	1186	1268	1199	1484	1528	1135	679	1024	1770	1370	1084	990	1158	1058	1593	1477	1441	1229	928	971	1634	1449	1396	960	930	1154	1532	1254	1358
HORVU.MOREX.r3.1HG0066250	Isopentenyl-diphosphate delta-isomerase	322	381	348	393	488	373	311	243	319	322	332	345	346	369	423	383	388	354	333	356	383	402	404	393	361	296	373	331	364	357
HORVU.MOREX.r3.1HG0066310	Mitochondrial transcription termination factor family protein	47	74	69	72	36	78	34	50	40	37	56	31	103	39	53	54	45	56	57	63	60	52	47	46	35	42	32	42	37	32
HORVU.MOREX.r3.1HG0066260	Tubulin beta chain	4264	6217	5590	4465	5287	4978	6212	5107	5503	4069	4156	5204	6114	6862	5971	4045	5025	5832	6263	9014	8533	5517	5821	4925	6681	5717	3846	4437	4661	3924
HORVU.MOREX.r3.1HG0066370	Glutathione S-transferase	366	654	618	736	469	556	370	557	429	252	358	347	742	461	743	502	427	507	610	751	697	557	533	743	528	550	281	453	452	371
HORVU.MOREX.r3.1HG0066390	Two-component response regulator	609	410	513	411	271	534	493	360	467	273	242	292	561	480	452	363	375	364	601	290	289	500	434	284	462	366	487	359	259	340
HORVU.MOREX.r3.1HG0066460	Amino acid permease	175	232	170	365	311	260	92	141	41	163	297	268	151	113	137	218	173	114	318	247	328	445	253	476	87	99	45	131	291	52
HORVU.MOREX.r3.1HG0066520	magnesium transporter, putative (DUF803)	448	542	472	456	465	444	407	425	387	362	379	374	529	430	408	448	417	482	459	519	584	450	398	515	401	457	362	360	347	325
HORVU.MOREX.r3.1HG0066530	DUF630 family protein, putative (DUF630 and DUF632)	119	187	184	181	167	125	159	154	145	83	121	97	206	174	238	242	171	239	220	226	228	166	193	318	177	181	89	123	188	117
HORVU.MOREX.r3.1HG0066590	F-box family protein	676	457	542	618	683	630	450	388	518	1347	677	564	575	551	529	926	957	909	525	531	321	1220	1035	1331	454	507	853	1329	1073	1134
HORVU.MOREX.r3.1HG0066620	Bidirectional sugar transporter SWEET	16	14	0	18	14	0	14	15	4	6	9	13	48	14	7	6	11	8	13	11	16	13	16	23	9	83	77	12	10	0
HORVU.MOREX.r3.1HG0066610	Dirigent protein	0	0	0	0	0	0	0	0	0	0	0	0	0	0	0	0	0	0	0	0	0	0	0	0	0	0	0	0	0	0
HORVU.MOREX.r3.1HG0066600	Dual specificity phosphatase family protein	411	481	380	329	352	320	478	389	447	336	324	387	640	683	661	513	497	633	635	686	631	664	618	447	623	629	599	519	499	405
HORVU.MOREX.r3.1HG0066680	Wound-induced protease inhibitor	4533	1881	2307	1111	1560	2107	2115	2872	3304	1164	2314	2575	1947	2357	1341	1066	1115	975	1836	778	517	2013	1237	680	755	2932	8050	1029	1508	837
HORVU.MOREX.r3.1HG0066800	Potassium channel	13	8	4	7	4	0	17	8	12	20	15	26	18	45	23	17	42	43	31	45	44	35	23	46	22	32	43	31	24	15
HORVU.MOREX.r3.1HG0066850	Adenine nucleotide alpha hydrolases-like superfamily	37	26	30	39	38	26	36	26	42	44	29	43	28	49	44	36	51	43	30	54	64	38	46	60	32	33	23	36	34	23
HORVU.MOREX.r3.1HG0066860	Beta-galactosidase	37	28	40	38	27	34	30	33	38	23	22	24	26	43	27	35	34	32	33	52	35	40	29	32	0	14	13	0	0	0
HORVU.MOREX.r3.1HG0066870	Chaperone protein dnaJ	180	135	201	81	91	185	115	102	120	53	50	67	30	56	40	14	33	40	133	148	138	62	45	61	67	50	54	27	17	20
HORVU.MOREX.r3.1HG0066930	Hexosyltransferase	43	8	10	8	0	15	0	0	17	0	0	0	0	0	0	0	0	0	0	0	0	0	4	0	0	0	0	0	0	0
HORVU.MOREX.r3.1HG0066900	RNA-binding protein	940	833	745	898	1000	755	897	772	997	837	872	943	724	652	701	724	763	651	698	776	712	686	691	703	835	844	1053	829	802	1074
HORVU.MOREX.r3.1HG0067000	Secretory carrier membrane protein (SCAMP) family protein	49	43	40	34	36	37	28	34	44	20	16	11	36	31	46	24	13	17	40	36	24	22	22	25	41	31	22	32	12	23
HORVU.MOREX.r3.1HG0067010	histone acetyltransferase of the CBP family 12	67	44	66	73	48	57	46	51	56	35	42	51	52	51	52	36	27	38	46	49	63	35	41	68	61	34	48	42	32	45
HORVU.MOREX.r3.1HG0066990	Octicosapeptide/phox/Bem1p domain kinase superfamily protein	2798	1974	1891	1478	1037	1742	954	559	1617	527	475	495	717	1427	1252	736	758	678	1234	676	628	787	989	486	1081	449	1328	568	372	782
HORVU.MOREX.r3.1HG0067020	Hexosyltransferase	830	937	851	814	975	799	715	493	543	681	649	753	780	769	660	800	726	767	834	708	806	722	675	803	577	679	825	684	515	604
HORVU.MOREX.r3.1HG0067030	Protein trichome birefringence	212	223	235	210	252	246	226	196	221	247	211	256	299	335	341	270	338	344	295	417	380	329	342	322	336	265	222	244	293	256
HORVU.MOREX.r3.1HG0067070	Wound-induced protease inhibitor	4	6	0	20	105	21	7	3	7	606	377	273	12	4	5	115	359	234	18	157	8	924	386	490	0	36	84	241	467	314
HORVU.MOREX.r3.1HG0067040	NAC domain protein,	2683	2432	2422	2469	2734	2375	2212	1819	2315	2302	2060	2494	2108	2441	2216	2155	2802	2234	2242	2430	2185	1994	2168	1739	2018	2188	2116	1624	2182	1890
HORVU.MOREX.r3.1HG0067090	Phospholipase A1	2331	1863	2194	1557	1057	2115	2296	1700	2379	940	1308	4610	3142	3550	2709	2294	2299	2131	4940	2105	1781	1284	1642	1001	2073	2255	2764	1096	1071	1178
HORVU.MOREX.r3.1HG0067140	Wound-induced protease inhibitor	2898	2013	1477	1250	1431	1525	1524	1544	2757	897	1345	1789	1561	1899	1335	1603	878	966	2589	992	790	1595	1415	662	946	1774	5196	1098	948	1216
HORVU.MOREX.r3.1HG0067160	Wound-induced protease inhibitor	1932	1634	1982	2130	2116	2840	2471	1864	3762	4275	4654	4183	1871	2750	1584	2988	2947	3100	1547	1706	1110	2714	2803	2654	1242	1391	2256	2613	2257	2282
HORVU.MOREX.r3.1HG0067180	Wound-induced protease inhibitor	1151	756	440	821	574	854	618	670	1357	614	940	1251	0	305	0	264	314	0	0	0	0	0	0	0	0	252	794	0	0	0
HORVU.MOREX.r3.1HG0067190	Wound-induced protease inhibitor	2521	1998	1915	3473	3300	3973	2852	1920	5160	6461	7291	6809	4389	6350	3233	7129	6264	7251	4057	4289	2413	6588	6999	5717	2679	2814	4474	5853	4590	4653
HORVU.MOREX.r3.1HG0067200	ATP-dependent DNA helicase Hel308	81	141	112	118	127	97	166	109	112	86	99	84	172	130	197	134	116	129	180	193	142	134	115	102	170	197	94	93	144	89
HORVU.MOREX.r3.1HG0067240	BEST plant protein match is: (TAIR:plant.1) protein, putative	27	34	32	41	23	26	15	26	36	24	28	20	17	23	26	37	20	32	20	22	34	32	31	52	36	11	23	34	37	26
HORVU.MOREX.r3.1HG0067230	Sulfite reductase [NADPH] hemoprotein beta-component	826	1295	1431	1024	1331	1117	1461	1262	724	1047	1285	966	1650	1152	1595	1129	1526	1522	1165	1643	1825	1330	1286	1700	1036	1238	661	816	1366	696
HORVU.MOREX.r3.1HG0067260	NB-ARC domain-containing disease resistance protein	46	39	39	45	49	52	26	37	40	28	34	68	39	25	25	32	48	35	33	28	35	38	42	40	22	39	60	21	39	27
HORVU.MOREX.r3.1HG0067250	Secretory carrier-associated membrane protein	857	1452	1027	1062	1311	901	1270	1021	1188	946	1029	1071	1027	1373	1497	1044	1218	1478	1246	1807	1960	1287	1184	1616	1376	1226	796	1159	1280	837
HORVU.MOREX.r3.1HG0067270	H/ACA ribonucleoprotein complex non-core subunit NAF1	203	245	282	272	248	276	161	193	168	175	212	136	285	193	209	275	244	206	175	263	206	228	232	285	206	245	189	203	216	207
HORVU.MOREX.r3.1HG0067390	U3 small nucleolar RNA-associated protein 14 B isoform 3	63	53	56	60	45	41	31	36	42	23	28	31	51	50	51	47	48	39	45	44	61	44	41	45	43	42	46	32	34	39
HORVU.MOREX.r3.1HG0067370	Acylamino-acid-releasing enzyme	1166	836	1113	923	1004	900	1095	817	1124	1072	816	971	822	1051	797	910	1009	959	891	824	670	806	807	668	872	821	1091	818	759	925
HORVU.MOREX.r3.1HG0067360	Pentatricopeptide repeat-containing protein	8	25	16	16	21	16	12	10	9	8	17	14	16	6	20	15	10	12	16	18	24	15	15	10	11	13	6	6	9	8
HORVU.MOREX.r3.1HG0067410	1-acyl-sn-glycerol-3-phosphate acyltransferase	476	578	550	559	568	528	515	497	485	472	478	416	580	521	544	502	438	574	512	574	676	477	453	546	594	593	471	468	490	488
HORVU.MOREX.r3.1HG0067420	Cyclic nucleotide-gated channel	31	32	33	20	16	24	40	20	34	12	20	23	28	28	26	21	13	17	78	38	34	29	33	35	44	25	62	38	27	25
HORVU.MOREX.r3.1HG0067500	GDSL esterase/lipase	1299	1633	1407	1301	1337	1580	1240	882	1469	936	1092	1422	990	1322	1379	833	1144	1154	1341	1582	1526	1275	1448	939	1232	950	850	867	1015	860
HORVU.MOREX.r3.1HG0067550	Adenine nucleotide alpha hydrolases-like superfamily protein, putative	276	439	475	440	376	492	411	350	413	806	530	405	511	502	627	676	582	695	529	658	644	781	723	745	441	331	254	560	474	405
HORVU.MOREX.r3.1HG0067590	Histone H2B	2	3	2	2	1	2	2	1	1	1	1	1	2	1	2	1	2	3	2	3	3	1	2	3	2	2	1	1	2	1
HORVU.MOREX.r3.1HG0067580	Kinesin-like	47	96	71	67	38	67	92	74	70	41	50	46	84	60	109	37	34	58	56	101	114	40	41	46	77	53	20	34	39	27
HORVU.MOREX.r3.1HG0067630	Serine/threonine-protein kinase	582	566	443	638	635	459	475	452	516	442	422	690	658	739	646	454	737	613	671	736	765	507	656	732	685	608	605	542	523	568
HORVU.MOREX.r3.1HG0067710	Potassium transporter	0	0	0	0	3	0	0	0	0	0	0	2	0	0	0	0	0	0	0	0	0	0	0	4	0	2	0	0	0	0
HORVU.MOREX.r3.1HG0067700	NAD(P)H dehydrogenase (Quinone)	1365	1814	1335	1466	1457	1366	1680	1518	1747	1089	1238	1744	1799	2013	2176	1262	1605	1884	1995	2498	3203	1847	1869	1839	1903	1734	1322	1567	1385	1264
HORVU.MOREX.r3.1HG0067720	basic helix-loop-helix (bHLH) DNA-binding superfamily protein	1008	881	611	923	835	614	295	314	403	270	324	495	375	586	563	395	683	454	521	389	660	349	681	636	459	335	534	498	328	459
HORVU.MOREX.r3.1HG0067810	2-oxoglutarate (2OG) and Fe(II)-dependent oxygenase superfamily protein	0	0	0	0	0	0	0	0	0	0	0	0	0	0	0	0	0	0	0	0	0	0	0	0	0	0	0	0	0	0
HORVU.MOREX.r3.1HG0067830	Pesticidal crystal protein Cry2Aa	1	1	2	2	1	2	0	1	1	2	0	1	0	0	2	1	1	0	0	0	1	1	2	0	0	1	1	2	1	1
HORVU.MOREX.r3.1HG0067760	Indole-3-acetic acid-amido synthetase GH3.3, putative	383	349	566	409	321	414	317	367	285	227	230	230	548	300	359	449	346	421	483	416	386	398	535	510	327	347	319	302	322	354
HORVU.MOREX.r3.1HG0067840	S-adenosyl-L-methionine-dependent methyltransferases superfamily protein, putative	63	55	58	72	36	79	34	39	42	51	32	36	50	40	29	41	41	38	37	28	24	35	27	39	24	21	31	20	25	26
HORVU.MOREX.r3.1HG0067850	GRAS transcription factor	39	37	99	50	49	127	54	147	70	67	49	26	172	32	40	63	30	45	71	64	29	69	37	44	98	122	121	79	88	72
HORVU.MOREX.r3.1HG0067870	Heat shock protein	393	372	324	454	478	535	333	323	214	450	353	302	750	304	344	398	348	342	435	487	720	541	692	598	389	535	247	460	413	341
HORVU.MOREX.r3.1HG0067890	Allyl alcohol dehydrogenase-like protein	230	154	182	194	116	197	128	151	198	177	119	136	199	192	195	175	190	171	144	130	169	157	189	164	147	131	200	125	124	182
HORVU.MOREX.r3.1HG0067900	Domain of Uncharacterized protein function	5	5	8	2	3	6	8	8	3	9	4	4	9	2	6	7	3	2	3	2	5	9	6	5	8	5	2	2	5	2
HORVU.MOREX.r3.1HG0067920	TraB	172	216	196	197	215	163	167	146	145	158	154	130	172	190	201	184	162	167	188	190	237	180	186	165	184	172	175	145	136	150
HORVU.MOREX.r3.1HG0067930	Peroxidase	163	161	149	252	245	209	155	172	194	247	230	325	250	361	274	257	416	375	257	546	520	372	483	463	236	223	185	300	339	228
HORVU.MOREX.r3.1HG0067960	Peroxidase	280	554	315	184	329	337	683	383	621	391	566	488	600	1127	717	406	504	945	660	1045	811	843	616	324	765	433	260	473	456	294
HORVU.MOREX.r3.1HG0067970	Peroxidase	150	291	169	101	184	196	411	203	318	179	256	271	309	569	368	205	276	498	440	615	418	487	370	117	392	215	147	198	221	138
HORVU.MOREX.r3.1HG0067980	Peroxidase	155	312	198	107	221	197	397	235	343	196	242	266	320	598	367	203	304	507	451	613	418	577	399	122	372	210	148	210	215	132
HORVU.MOREX.r3.1HG0067990	Peroxidase	148	262	158	86	162	158	340	173	279	153	210	223	314	484	319	183	253	458	382	534	378	466	354	118	385	197	144	191	198	126
HORVU.MOREX.r3.1HG0068020	Receptor kinase	0	3	2	8	8	3	4	6	0	2	6	5	14	11	8	7	5	8	9	7	8	11	10	20	6	21	18	4	12	7
HORVU.MOREX.r3.1HG0068040	High molecular weight glutenin subunit	1	0	1	2	0	0	0	0	1	2	0	1	1	0	0	0	0	0	2	1	1	0	0	0	0	1	0	1	0	0
HORVU.MOREX.r3.1HG0068010	Peroxidase	553	1039	772	441	701	893	1191	714	1096	760	917	1009	637	1115	819	448	921	1060	997	1159	963	1072	880	420	922	458	441	568	505	283
HORVU.MOREX.r3.1HG0068050	Protein kinase	4	5	6	6	0	6	0	0	4	4	2	0	7	6	6	7	7	0	6	4	4	5	0	0	8	22	11	22	11	18
HORVU.MOREX.r3.1HG0068060	DCD (Development and cell death) domain protein	12338	7120	12203	8905	8406	9175	5487	5798	7266	6845	5715	5200	5399	7145	6399	7515	6782	6145	4940	3510	3371	4739	5526	4465	5184	5381	8074	5225	3619	6465
HORVU.MOREX.r3.1HG0068090	Histone deacetylase	66	57	66	44	58	57	0	36	45	63	68	29	43	0	43	52	60	50	44	32	25	54	54	31	47	48	66	46	57	73
HORVU.MOREX.r3.1HG0068100	actin cytoskeleton-regulatory complex pan-like protein	214	355	315	315	369	308	261	255	239	248	238	223	328	287	411	329	281	378	323	388	402	363	331	419	290	323	219	288	275	231
HORVU.MOREX.r3.1HG0068140	Protein translation factor SUI1-like protein	1816	2002	1462	2358	2360	2029	1882	1764	1602	1973	2031	2630	3211	2745	2367	2856	3095	2472	2868	3103	3072	2526	2866	3334	1794	1918	1744	2424	2315	2623
HORVU.MOREX.r3.1HG0068280	Keratin, type II cuticular Hb6	4	4	5	2	3	4	3	5	3	5	7	4	10	7	5	10	5	5	9	8	12	11	10	6	3	1	3	1	4	2
HORVU.MOREX.r3.1HG0068310	Nuclear pore complex protein	9	9	21	23	23	27	16	2	21	12	16	117	0	0	0	1	37	1	1	0	1	0	0	0	5	2	18	9	14	51
HORVU.MOREX.r3.1HG0068370	Histone H4	31	58	37	60	39	33	55	44	49	44	33	32	35	63	70	46	43	72	35	62	80	45	56	66	43	43	22	44	51	27
HORVU.MOREX.r3.1HG0068200	DNA mismatch repair protein MutS	0	0	0	0	0	0	0	0	0	0	0	0	0	0	0	0	0	0	0	0	0	0	0	0	0	0	0	0	0	0
HORVU.MOREX.r3.1HG0068380	Protease-related family protein	902	800	814	788	908	771	705	626	817	840	756	763	587	660	668	716	761	646	552	577	565	638	538	628	705	607	843	679	634	775
HORVU.MOREX.r3.1HG0068390	Ribosomal protein L11 methyltransferase	32	65	49	60	57	55	44	58	45	53	40	36	70	37	84	57	55	62	71	69	69	46	56	90	45	54	28	63	46	45
HORVU.MOREX.r3.1HG0068410	E3 ubiquitin-protein ligase	310	341	305	338	370	298	263	228	275	261	298	286	283	325	334	394	383	426	314	322	336	443	333	377	272	268	264	302	335	274
HORVU.MOREX.r3.1HG0068450	Early light-induced protein	4	0	3	0	0	0	0	0	0	0	0	0	0	0	0	0	0	0	0	0	0	0	0	0	0	4	0	6	0	0
HORVU.MOREX.r3.1HG0068460	Early light-induced protein	0	0	0	0	0	0	0	0	0	0	0	0	0	0	0	0	0	0	0	0	0	0	0	0	0	0	0	4	0	0
HORVU.MOREX.r3.1HG0068480	Early light-induced protein	0	0	0	0	0	0	0	0	0	0	2	0	7	0	0	0	0	0	0	0	0	0	0	0	0	0	0	5	0	0
HORVU.MOREX.r3.1HG0068490	Early light-induced protein	8	12	20	13	0	10	9	6	0	4	4	18	6	0	0	4	0	0	0	0	0	3	0	3	0	14	17	44	11	7
HORVU.MOREX.r3.1HG0068420	zinc finger CCCH domain protein	405	373	435	445	529	412	358	297	337	522	418	376	353	384	336	472	449	434	360	328	328	387	388	388	368	352	370	410	420	464
HORVU.MOREX.r3.1HG0068660	Transcription factor TFIIIB component B	981	985	1051	1173	1110	984	736	731	768	879	853	713	953	847	940	1194	1142	1076	805	743	734	934	880	1152	712	814	847	795	906	819
HORVU.MOREX.r3.1HG0068750	Ethylene-responsive transcription factor, putative	3	4	4	6	0	3	5	5	3	0	2	2	2	4	4	2	2	2	2	2	2	0	1	4	3	3	0	2	1	2
HORVU.MOREX.r3.1HG0068710	Ethylene-responsive factor-like transcription factor	317	735	757	1219	626	1285	357	261	466	315	566	1791	690	940	697	1012	1960	719	789	1055	510	529	1367	757	333	287	1031	546	473	1212
HORVU.MOREX.r3.1HG0068770	Structural maintenance of chromosomes protein	426	843	616	578	551	439	690	569	601	477	558	452	682	668	967	579	619	823	723	1073	952	684	616	717	761	704	322	508	666	376
HORVU.MOREX.r3.1HG0068790	Kinase family protein	522	566	580	565	499	542	418	446	489	407	418	370	417	301	422	346	330	321	376	368	364	331	363	324	470	452	427	399	392	407
HORVU.MOREX.r3.1HG0068810	Metacaspase	227	263	237	251	392	292	350	235	360	342	414	383	399	467	448	431	480	467	399	470	443	470	489	404	310	226	243	266	294	289
HORVU.MOREX.r3.1HG0068820	Metacaspase	207	163	173	175	178	244	167	133	175	133	169	145	257	307	277	236	189	261	260	245	273	223	254	199	132	106	128	116	92	117
HORVU.MOREX.r3.1HG0068840	Dentin sialophosphoprotein-like protein	258	312	327	283	350	279	328	262	280	310	319	259	308	355	334	360	320	354	287	377	304	315	294	316	334	338	254	233	282	267
HORVU.MOREX.r3.1HG0068860	Zinc finger family protein	119	144	120	144	208	138	194	139	168	160	201	200	152	116	126	141	147	132	132	168	114	158	137	122	170	151	134	173	141	215
HORVU.MOREX.r3.1HG0068870	Mitochondrial transcription termination factor family protein, putative	80	96	88	80	60	73	52	64	70	58	57	43	76	96	95	91	66	72	67	77	69	67	73	81	58	57	72	58	41	44
HORVU.MOREX.r3.1HG0068880	Phosphoglycerate kinase	510	651	687	648	591	579	652	538	671	589	646	595	583	609	666	584	557	575	523	558	672	487	538	531	608	546	487	553	522	500
HORVU.MOREX.r3.1HG0068890	Hydroxyproline-rich glycoprotein family protein, putative	176	231	214	207	190	207	149	146	154	155	176	125	234	197	202	262	192	240	205	199	196	205	214	262	167	168	139	178	174	152
HORVU.MOREX.r3.1HG0068950	Thiazole synthase	310	318	378	327	295	360	195	278	341	286	277	213	285	248	223	304	276	199	209	174	210	242	266	261	231	290	400	298	215	227
HORVU.MOREX.r3.1HG0068970	'putative beta-1,3-glucanase	758	767	438	626	1005	665	883	702	811	676	667	1632	889	1081	624	721	1003	829	1179	1188	726	962	970	636	929	822	1226	940	719	1059
HORVU.MOREX.r3.1HG0069010	Glycerol-3-phosphate dehydrogenase [NAD(+)]	415	325	363	368	304	295	107	74	108	81	86	147	191	225	215	237	190	199	315	218	252	195	218	216	143	128	173	122	94	137
HORVU.MOREX.r3.1HG0069030	Calcium-transporting ATPase	2363	2007	1417	2113	3346	1623	1261	952	1393	1243	1676	1814	977	1432	1444	1217	1911	1192	1505	1637	1527	1235	1597	981	1319	1070	1360	1059	1429	1704
HORVU.MOREX.r3.1HG0069040	Phospholipid-transporting ATPase	245	149	200	212	166	216	23	19	32	33	22	27	108	120	78	103	72	81	92	96	80	103	99	93	16	30	34	33	25	37
HORVU.MOREX.r3.1HG0069080	Adenine phosphoribosyltransferase-like protein, putative (DUF2358)	0	0	0	0	0	0	0	3	0	0	0	0	0	0	0	0	0	0	0	0	0	0	0	0	0	10	0	0	0	0
HORVU.MOREX.r3.1HG0069100	BZIP transcription factor	54	47	29	54	47	54	53	100	43	90	81	53	133	46	42	88	68	41	68	42	18	98	83	37	53	89	81	75	73	76
HORVU.MOREX.r3.1HG0069130	Glucan 1,3-beta-glucosidase	8	16	10	34	65	37	31	36	19	18	48	50	27	6	0	22	12	12	19	0	8	52	19	17	38	36	23	64	70	24
HORVU.MOREX.r3.1HG0069110	Zinc finger protein 830	243	271	325	272	270	286	265	262	268	302	270	227	258	275	298	299	252	262	216	240	250	254	250	328	257	276	280	294	249	250
HORVU.MOREX.r3.1HG0069170	Transcription elongation factor SPT6	2718	2564	3089	2403	2733	2455	2762	2264	2333	2498	2614	2087	2809	2384	2506	2595	2508	2419	2878	2603	2091	2240	2068	2049	2697	3042	2760	2126	2502	2632
HORVU.MOREX.r3.1HG0069260	Polygalacturonase	610	445	931	561	458	834	341	687	153	669	652	208	1627	219	1052	1153	398	843	1320	215	850	1012	616	1257	624	1074	374	678	784	378
HORVU.MOREX.r3.1HG0069290	Nucleotide-sugar transporter family protein	2560	3192	2978	3395	3012	3457	2635	2439	2218	2599	3817	4120	3645	3116	3272	3472	3912	3465	4084	3970	3567	3729	4310	2968	2616	2485	2054	2245	3141	2823
HORVU.MOREX.r3.1HG0069380	Cysteine proteinase inhibitor	515	401	448	526	627	516	976	829	1020	1173	1115	1544	629	773	592	703	1009	734	736	679	677	980	889	1001	602	759	1290	962	1346	896
HORVU.MOREX.r3.1HG0069390	Nuclear factor Y subunit C	279	244	212	229	219	215	148	168	188	172	179	173	254	171	219	190	148	163	205	177	202	188	162	180	158	150	207	173	147	148
HORVU.MOREX.r3.1HG0069410	Aldehyde dehydrogenase	1316	807	757	518	610	746	1396	1062	1618	953	995	1703	746	1428	755	620	1074	680	912	699	558	488	1056	400	1010	938	1759	921	883	1082
HORVU.MOREX.r3.1HG0069460	Glutamate formiminotransferase 1	696	770	449	419	541	464	355	232	352	282	293	212	305	425	431	402	370	362	644	320	344	477	449	331	416	315	660	339	162	358
HORVU.MOREX.r3.1HG0069480	Cyclin	115	168	109	105	87	82	112	91	100	73	72	55	110	125	197	102	90	124	133	191	208	123	133	132	138	111	105	88	106	71
HORVU.MOREX.r3.1HG0069490	Cyclin	90	132	109	82	76	88	79	65	82	47	55	63	111	107	150	63	69	106	116	184	223	102	93	105	118	95	68	68	85	65
HORVU.MOREX.r3.1HG0069530	UDP-glycosyltransferase	162	257	208	222	154	191	116	101	116	66	87	98	230	235	373	177	203	211	229	277	332	209	282	264	176	132	54	82	86	61
HORVU.MOREX.r3.1HG0069550	Cyclin	220	404	250	279	240	179	267	234	211	131	170	204	297	275	520	210	205	310	410	521	573	341	348	342	358	296	131	208	254	157
HORVU.MOREX.r3.1HG0069580	Gag-Pol polyprotein	37	19	32	39	25	31	25	21	32	17	24	53	30	45	31	15	40	27	33	27	20	19	32	21	20	32	50	21	27	40
HORVU.MOREX.r3.1HG0069570	Tubulin beta chain	3943	4841	4403	4673	4931	4010	3445	3562	3735	3256	3312	3264	4222	4295	4499	3878	4206	4008	3811	4745	5134	3817	4933	4323	3740	3803	2971	3361	3294	3247
HORVU.MOREX.r3.1HG0069650	Calcium-dependent protein kinase	0	0	0	0	0	0	0	0	0	0	0	4	0	0	0	0	0	0	2	2	0	4	0	2	0	0	0	0	0	0
HORVU.MOREX.r3.1HG0069630	Nbs-lrr resistance protein, putative	172	145	122	162	238	144	122	129	110	165	201	208	111	140	153	189	196	162	168	119	99	192	166	111	123	160	195	114	212	177
HORVU.MOREX.r3.1HG0069710	CsAtPR5	0	2	4	0	0	0	0	0	0	0	0	0	0	0	0	0	0	0	3	4	4	0	0	0	7	0	2	3	0	3
HORVU.MOREX.r3.1HG0069720	Leucine-rich repeat receptor-like protein kinase family	0	0	0	13	0	11	0	0	8	0	11	0	0	0	12	6	0	0	0	0	0	0	0	0	23	16	31	17	6	14
HORVU.MOREX.r3.1HG0069670	MYB transcription factor	296	208	229	258	244	247	156	161	212	229	155	164	189	235	191	226	261	228	152	150	174	189	191	275	211	146	244	217	150	212
[truncated: 33,827 more rows]
