# Supplementary material for: Transcriptional analysis in multiple barley varieties identifies signatures of waterlogging response
Source: Plant Direct. 2023 Aug 12;7(8):e518. doi: 10.1002/pld3.518 (PMC10422865; doi:10.1002/pld3.518)
Supplement: Supplementary file 3 — Table S4. Lists of DEGs. [file PLD3-7-e518-s004.xlsx]

## Sheet: Waterlog vs Control All
Gene ID	Gene description	Golden Promise C_vs_W log2(Fold Change)	Golden Promise C_vs_W padj	Infinity C_vs_W log2(Fold Change)	Infinity C_vs_W padj	Passport C_vs_W log2(Fold Change)	Passport C_vs_W padj	Pilastro C_vs_W log2(Fold Change)	Pilastro C_vs_W padj	Regi C_vs_W log2(Fold Change)	Regi C_vs_W padj	Cluster_number_k25	DEG_p<0.05_All_Varieties	Manik et al. 2022 (QTL)
HORVU.MOREX.r3.1HG0075830	Polypyrimidine tract-binding protein-like protein	-0.0460695	1	0.342247	0.320059	0.282673	0.467549	0.115969	0.74606	0.0236872	0.995175	25		Candidate gene
HORVU.MOREX.r3.2HG0177050	Protein FAR1-RELATED SEQUENCE 3													Candidate gene
HORVU.MOREX.r3.2HG0177820	Mitochondrial pyruvate carrier	-0.245615	0.911925	0.0197539	0.983155	-0.0892418	0.847695	-0.165273	0.545811	0.0849958	0.905646	10		Candidate gene
HORVU.MOREX.r3.2HG0177830	Transporter	-0.0675198	1	0.111705	0.873212	-0.0591073	0.946338	-0.1904	0.643936	-0.158328	0.857104			Candidate gene
HORVU.MOREX.r3.2HG0177980	Nitrate transporter 1.2	0.0564577	1	-0.0615328	1	-0.984869		-1.55428		-0.917962	0.876318			Candidate gene
HORVU.MOREX.r3.2HG0187930	Kinase family protein	-0.305598	1	1.33225	0.246487	0.483891	0.795511	-0.372012	0.795901	0.715207	0.729946			Candidate gene
HORVU.MOREX.r3.2HG0188270	Protein kinase	0.154355	0.954598	0.0887453	0.752616	-0.049424	0.885398	-0.178923	0.279585	-0.0756768	0.859961	24		Candidate gene
HORVU.MOREX.r3.2HG0188290	Aquaporin	-0.66615	0.261309	-0.301223	0.598962	-0.361218	0.525337	-0.428319	0.291718	-0.293118	0.690596	3		Candidate gene
HORVU.MOREX.r3.3HG0299440	Ethylene-responsive transcription factor	0.767751	1	0.897405	0.662864	0.701066	0.76473	-0.393756	0.831175	0.231231	0.970448			Candidate gene
HORVU.MOREX.r3.4HG0407500	Potassium transporter	-0.540759	1	-0.313189	0.830767	-0.293691	0.843635	-0.063779	0.961446	-0.745714	0.508002			Candidate gene
HORVU.MOREX.r3.4HG0411150	Ethylene-responsive transcription factor	-1.87044		0.586812		1.83023		0.0127182		-0.517914				Candidate gene
HORVU.MOREX.r3.5HG0422490	Haloacid dehalogenase-like hydrolase domain-containing protein	0.209961	1	0.200908	0.581712	0.143615	0.735504	0.321127	0.187336	0.278854	0.431846	25		Candidate gene
HORVU.MOREX.r3.5HG0508840	Transporter-related family protein	-0.149214	1	-0.310953	0.628059	-0.181832	0.824023	-0.258143	0.626665	-0.354555	0.63693	18		Candidate gene
HORVU.MOREX.r3.5HG0508860	Transporter-related family protein	-0.702461	0.563543	0.0536952	0.974989	0.0388467	0.983755	-0.243018	0.70859	-0.465874	0.567098			Candidate gene
HORVU.MOREX.r3.5HG0508880	Leucine-rich repeat protein kinase family protein	-0.106762	1	-0.303758	0.684057	-0.123808	0.91164	-0.569944	0.228901	-0.261689	0.814904	2		Candidate gene
HORVU.MOREX.r3.6HG0551960	protein kinase family protein	-0.0538625	1	0.676432	0.142318	0.338466	0.629716	-0.0931748	0.891652	0.165352	0.902553			Candidate gene
HORVU.MOREX.r3.6HG0573510	Receptor-like kinase	0.131282	1	-0.197124	0.91279	-0.421909	0.720892	-0.309303	0.725439	-0.824607	0.428511			Candidate gene
HORVU.MOREX.r3.6HG0604260	Myb family transcription factor-like	-0.00739211	1	0.277179	0.884229	0.295343	0.871905	0.715755	0.476163	0.267302	0.927894			Candidate gene
HORVU.MOREX.r3.6HG0604320	Receptor-like protein kinase	0.178184	1	0.10219	0.913037	-0.052243	0.964382	0.00938946	0.994894	-0.018584	1			Candidate gene
HORVU.MOREX.r3.6HG0621270	70 kDa heat shock protein													Candidate gene
HORVU.MOREX.r3.6HG0621430	70 kDa heat shock protein													Candidate gene
HORVU.MOREX.r3.6HG0621650	Ethylene-responsive transcription factor													Candidate gene
HORVU.MOREX.r3.6HG0621660	Ethylene-responsive transcription factor													Candidate gene
HORVU.MOREX.r3.6HG0621670	Ethylene-responsive transcription factor	0.279604	0.850921	0.519566	0.0198268	0.344926	0.267831	-0.0126845	0.980761	0.358657	0.210655	21		Candidate gene
HORVU.MOREX.r3.7HG0640790	Acyl-CoA-binding protein	-0.3084	1	-0.264242	0.59705	-0.36068	0.439659	-0.4993	0.130853	-0.0918812	0.941742			Candidate gene
HORVU.MOREX.r3.7HG0736210	Heat shock 70 kDa protein	0		0		1.85478		1.5987		-2.77741				Candidate gene
HORVU.MOREX.r3.7HG0736350	F-box/LRR-repeat protein	-0.0602685	1	0.114452	0.886924	0.400315	0.41648	-0.027815	0.964684	-0.0664474	0.96811	6		Candidate gene
HORVU.MOREX.r3.7HG0736590	Potassium transporter	0.20341	1	0.878003	0.342786	0.601429	0.669616	0.129665	0.88527	-0.933567	0.10015	11		Candidate gene
HORVU.MOREX.r3.3HG0318990	'putative beta-1,3-glucanase	0.112124	1	0.27555	0.873212	0.163904	0.937464	-0.389145	0.7202	-0.4351	0.843842	10
HORVU.MOREX.r3.3HG0319130	'putative beta-1,3-glucanase	0.310755	1	0.545053	0.658758	0.510953	0.698373	-0.0465278	0.976699	-0.333585	0.892651	19
HORVU.MOREX.r3.1HG0059470	'putative beta-1,3-glucanase	-0.252112	1	-0.699683	0.572558	-0.66857	0.616912	-0.537173	0.60708	-1.01991	0.362478
HORVU.MOREX.r3.7HG0750120	'putative beta-1,3-glucanase	5.64035	0.647294	-0.345132	0.980699	-0.878874	0.925191	0.669462	0.911762	-1.45069	0.900486
HORVU.MOREX.r3.1HG0068970	'putative beta-1,3-glucanase	0.207598	1	0.339398	0.667393	-0.00601813	1	-0.254122	0.692884	-0.0539258	0.98963
HORVU.MOREX.r3.1HG0079040	(R)-specific enoyl-CoA hydratase	-0.0170113	1	-0.0244031	0.996136	0.351703	0.647058	0.389197	0.483138	0.337368	0.719048
HORVU.MOREX.r3.1HG0082910	(R)-specific enoyl-CoA hydratase	-0.0358649	1	-0.233235	0.960442	-0.155945	0.97461	0.0668127	0.984316	0.268087	0.97133
HORVU.MOREX.r3.5HG0491960	(RAP Annotation release2) Conserved hypothetical protein	-0.0873407	1	0.0377921	0.942664	0.174904	0.549163	0.40269	0.0231591	0.0250072	0.98358	8
HORVU.MOREX.r3.7HG0681090	(RAP Annotation release2) Galactose-binding like domain containing protein	-0.244165	1	0.263756	0.813268	0.168791	0.899717	0.559683	0.372379	-0.50677	0.586076	22
HORVU.MOREX.r3.1HG0053470	(RAP Annotation release2) NERD domain containing protein	-0.0646958	1	-0.0900664	0.793364	0.0338535	0.945499	0.16037	0.436841	-0.0431932	0.955883	12
HORVU.MOREX.r3.3HG0295270	[F-actin]-methionine sulfoxide oxidase MICAL2	0.00779863	1	0.324518	0.637467	0.128171	0.897409	0.329121	0.538777	0.162991	0.911253
HORVU.MOREX.r3.7HG0679770	[Pyruvate dehydrogenase [acetyl-transferring]]-phosphatase 2, mitochondrial
HORVU.MOREX.r3.1HG0063530	1-(5-phosphoribosyl)-5-[(5-phosphoribosylamino)methylideneamino] imidazole-4-carboxamide isomerase	0.0173832	1	0.0579847	0.917909	0.13335	0.733868	0.134913	0.635487	0.300307	0.30735
HORVU.MOREX.r3.5HG0442710	1-(5-phosphoribosyl)-5-[(5-phosphoribosylamino)methylideneamino] imidazole-4-carboxamide isomerase	0		1.88673		0.573985		1.58929		0.83293
HORVU.MOREX.r3.5HG0445710	1-(5-phosphoribosyl)-5-[(5-phosphoribosylamino)methylideneamino] imidazole-4-carboxamide isomerase	0		1.887		0		0.601052		-2.34922
HORVU.MOREX.r3.5HG0447780	1-acyl-sn-glycerol-3-phosphate acyltransferase	0.182402	0.853211	0.130742	0.585077	0.158494	0.495315	0.023899	0.927041	0.306786	0.0484294	14
HORVU.MOREX.r3.1HG0090510	1-acyl-sn-glycerol-3-phosphate acyltransferase	0.60234	0.700349	0.721623	0.183395	0.531527	0.415623	0.681812	0.136503	0.783249	0.153466
HORVU.MOREX.r3.1HG0046900	1-acyl-sn-glycerol-3-phosphate acyltransferase	-0.0212451	1	0.268491	0.380353	0.21001	0.564826	-0.0625927	0.860857	0.0247815	0.991715
HORVU.MOREX.r3.3HG0313080	1-acyl-sn-glycerol-3-phosphate acyltransferase	-0.162326	1	-0.29291	0.546496	-0.236017	0.668563	-0.0110148	0.990478	-0.240822	0.722326
HORVU.MOREX.r3.1HG0067410	1-acyl-sn-glycerol-3-phosphate acyltransferase	0.0283032	1	-0.113386	0.726207	-0.102918	0.761265	-0.243445	0.209764	-0.124105	0.765339
HORVU.MOREX.r3.6HG0618170	1-aminocyclopropane-1-carboxylate deaminase/D-cysteine desulfhydrase	-0.178395	0.748062	-0.0257074	0.949835	-0.077736	0.759882	-0.0704095	0.706738	-0.0272756	0.969756
HORVU.MOREX.r3.3HG0282500	1-aminocyclopropane-1-carboxylate deaminase/D-cysteine desulfhydrase	0.0365671	1	0.0643309	0.960442	-0.151123	0.85212	0.465031	0.279368	0.265248	0.772431
HORVU.MOREX.r3.4HG0347170	1-aminocyclopropane-1-carboxylate oxidase	-2.25206	0.0165101	-2.6445	0.000642395	-2.26534	0.0086612	-1.40109	0.124862	-2.82069	0.000135051	9
HORVU.MOREX.r3.6HG0618640	1-aminocyclopropane-1-carboxylate oxidase	-1.08049	0.634742	-1.26806	0.1382	-1.00312	0.350718	-1.35234	0.0842128	-2.03134	0.00348925	9
HORVU.MOREX.r3.1HG0021970	1-aminocyclopropane-1-carboxylate oxidase	0.928276	0.556182	2.51954	3.39825e-07	1.31186	0.0523604	0.618225	0.392401	2.61315	9.4552e-08	21
HORVU.MOREX.r3.1HG0021960	1-aminocyclopropane-1-carboxylate oxidase	0.674036	1	2.89495	0.000183966	0.800045	0.589974	0.627123	0.595336	1.74694	0.0663577	21
HORVU.MOREX.r3.5HG0485780	1-aminocyclopropane-1-carboxylate oxidase	1.62606	0.0165527	1.79776	0.00225977	1.37252	0.0575878	1.51658	0.00945837	1.93291	0.000421303	25
HORVU.MOREX.r3.5HG0485790	1-aminocyclopropane-1-carboxylate oxidase	0.952296	0.0195247	0.717055	0.0849772	0.515408	0.348083	1.21621	0.000113752	1.21206	0.000194187	25
HORVU.MOREX.r3.7HG0716380	1-aminocyclopropane-1-carboxylate oxidase	0.0670247	1	-0.584799	0.435155	-0.411588	0.651078	-0.649346	0.275649	-0.683384	0.367358
HORVU.MOREX.r3.6HG0618650	1-aminocyclopropane-1-carboxylate oxidase	0.178476	1	-0.485862	0.539353	-0.0733339	0.965161	-0.88999	0.0955603	-0.562249	0.509221
HORVU.MOREX.r3.5HG0479900	1-aminocyclopropane-1-carboxylate oxidase	-0.213664		0.0113184		0		-0.990423		1.07584
HORVU.MOREX.r3.7HG0746640	1-aminocyclopropane-1-carboxylate oxidase 1	4.24204	1.49897e-10	3.66123	2.0483e-08	2.84371	9.09369e-05	2.51765	0.000529827	5.21873	4.92923e-17	14	Up_All
HORVU.MOREX.r3.7HG0644540	1-aminocyclopropane-1-carboxylate synthase	0.220522	1	0.581345	0.00954613	0.593283	0.0127522	0.692475	0.000995848	0.819852	5.43857e-05	14
HORVU.MOREX.r3.2HG0186480	1-aminocyclopropane-1-carboxylate synthase	0.371558	1	0.873937	0.313545	0.69407	0.516665	-0.551584	0.520696	0.64071	0.610271
HORVU.MOREX.r3.3HG0236450	1-aminocyclopropane-1-carboxylate synthase	0.864403	0.770115	1.2194	0.082972	0.547754	0.628202	-0.0233459	0.990403	0.527269	0.703632
HORVU.MOREX.r3.4HG0339160	1-aminocyclopropane-1-carboxylate synthase 1	1.50463	0.553813	3.27613	5.85446e-05	2.45846	0.00762433	1.98195	0.0274286	3.80122	3.14941e-06	14
HORVU.MOREX.r3.3HG0218370	1-deoxy-D-xylulose 5-phosphate reductoisomerase	0.182747	1	0.583411	0.0957259	-0.202303	0.744014	-0.0161392	0.98351	-0.0660908	0.968948	1
HORVU.MOREX.r3.7HG0641790	1-deoxy-D-xylulose 5-phosphate reductoisomerase	-0.0845005	1	-0.376462	0.809515	-0.346017	0.860452	0.165793		-0.510014	0.742961
HORVU.MOREX.r3.7HG0641830	1-deoxy-D-xylulose 5-phosphate reductoisomerase	0.467752	1	-0.178598	0.936913	0.23589	0.927665	-1.15798		-0.339718	0.879198
HORVU.MOREX.r3.7HG0747160	1-deoxy-D-xylulose 5-phosphate reductoisomerase	4.83987		0.733715		0		0.394029		0
HORVU.MOREX.r3.2HG0140550	1-deoxy-D-xylulose 5-phosphate reductoisomerase
HORVU.MOREX.r3.3HG0259270	1-deoxy-D-xylulose 5-phosphate reductoisomerase
HORVU.MOREX.r3.2HG0216680	1-deoxy-D-xylulose 5-phosphate synthase	0.0393693	1	-0.0562827	0.996166	-1.81483	0.146308	-0.151345	0.932689	-0.892643	0.647511	9
HORVU.MOREX.r3.1HG0085440	1-deoxy-D-xylulose 5-phosphate synthase	0.0803689	1	0.630233	0.821029	-2.45468	0.134756	-0.455118	0.833346	-1.47754	0.499862
HORVU.MOREX.r3.5HG0426480	1-deoxy-D-xylulose 5-phosphate synthase 1	-0.060033	1	0.206929	0.520103	0.30391	0.28137	0.454118	0.0259872	0.105602	0.856747	4
HORVU.MOREX.r3.5HG0494840	1-deoxy-D-xylulose 5-phosphate synthase 1	-0.0290433	1	-0.111908	0.819268	-0.16271	0.700582	-0.230177	0.413718	0.0192348	0.998113	5
HORVU.MOREX.r3.5HG0508190	1-deoxy-D-xylulose 5-phosphate synthase 1	-0.0452585	1	-0.422375	0.271068	-0.405828	0.356498	-0.554583	0.0808099	-0.290619	0.614163	13
HORVU.MOREX.r3.7HG0684860	1-deoxy-D-xylulose 5-phosphate synthase 1	-0.00472297	1	-0.141952	0.678334	-0.10829	0.778699	-0.281221	0.19386	-0.0979477	0.868573	20
HORVU.MOREX.r3.6HG0544170	1-deoxy-D-xylulose 5-phosphate synthase 1	0.0904841	1	0.0968234	0.923257	0.268488	0.698373	0.294283	0.555384	-0.312549	0.69572
HORVU.MOREX.r3.3HG0254300	1-deoxy-D-xylulose 5-phosphate synthase 1	1.29294		2.46407		0.00577349		0.741387		-1.7877
HORVU.MOREX.r3.1HG0087880	1-deoxy-D-xylulose-5-phosphate synthase	-0.142252	1	0.124417	0.741395	0.183102	0.579997	0.263457	0.260021	0.111516	0.843842	8
HORVU.MOREX.r3.1HG0062480	1-deoxy-D-xylulose-5-phosphate synthase	-0.646188	0.627544	-0.181083	0.853312	-0.237866	0.783535	-0.372278	0.504368	-0.169071	0.910501
HORVU.MOREX.r3.2HG0174050	1-deoxy-D-xylulose-5-phosphate synthase	0.185013	1	0.0150781	1	0.204099	0.838352	0.140864	0.850923	0.255665	0.848078
HORVU.MOREX.r3.1HG0000370	1-deoxy-D-xylulose-5-phosphate synthase	0		0.982311		0		0		0
HORVU.MOREX.r3.3HG0228410	1-deoxy-D-xylulose-5-phosphate synthase	-1.87391		0.053733		-1.32123		0.00841653		1.93434
HORVU.MOREX.r3.3HG0311830	1-deoxy-D-xylulose-5-phosphate synthase
HORVU.MOREX.r3.3HG0311840	1-deoxy-D-xylulose-5-phosphate synthase
HORVU.MOREX.r3.7HG0677800	1-deoxy-D-xylulose-5-phosphate synthase	0		-0.941239		0		0		0
HORVU.MOREX.r3.7HG0645350	1-deoxy-D-xylulose-5-phosphate synthase, Transketolase	0.139195	1	-0.0696326	0.921359	-0.157701	0.759476	-0.283237	0.370549	0.0375334	0.982976	12
HORVU.MOREX.r3.2HG0106830	1-deoxy-D-xylulose-5-phosphate synthase, Transketolase	-4.5881	1	-6.46579	0.596235	-6.91908	0.582837	1.43095	0.911885	-8.91018	0.450687
HORVU.MOREX.r3.5HG0500000	1-phosphatidylinositol phosphodiesterase	-0.144107	1	1.48889	0.00379301	0.693278	0.402357	-0.285695	0.715365	0.273985	0.87046	10
HORVU.MOREX.r3.5HG0499890	1-phosphatidylinositol phosphodiesterase	-0.12829	1	-0.123607	0.850956	-0.3634	0.410506	-0.334667	0.329484	-0.47117	0.195543
HORVU.MOREX.r3.2HG0217490	1-phosphatidylinositol-3-phosphate 5-kinase	-0.286636	1	0.772623	0.408977	0.0940942	0.96633	0.0283628	0.988432	-0.611783	0.644455	15
HORVU.MOREX.r3.2HG0130920	1-phosphatidylinositol-3-phosphate 5-kinase	-0.123815	1	0.01194	0.984574	-0.0154036	0.97415	-0.296675	0.0295254	-0.189904	0.316102	17
HORVU.MOREX.r3.4HG0369960	1-phosphatidylinositol-3-phosphate 5-kinase	-0.0600203	1	0.0934715	0.790177	0.133766	0.661012	-0.0766417	0.769034	-0.147133	0.67585	18
HORVU.MOREX.r3.7HG0706910	1-phosphatidylinositol-3-phosphate 5-kinase	-0.143661	1	0.620472	0.300972	0.444291	0.567308	-0.132749	0.863544	-0.00953403	1
HORVU.MOREX.r3.3HG0298510	1-phosphatidylinositol-3-phosphate 5-kinase	-0.0815503	1	0.176056	0.777748	0.200426	0.739057	-0.240297	0.560824	-0.0654769	0.967827
HORVU.MOREX.r3.5HG0479240	1-phosphatidylinositol-3-phosphate 5-kinase	-0.27581	1	-0.268785	0.675921	-0.184218	0.806284	-0.653575	0.0898508	-0.638032	0.140475
HORVU.MOREX.r3.7HG0670230	1-phosphatidylinositol-3-phosphate 5-kinase	0.00809581	1	0.23271	0.426466	0.102245	0.811123	-0.129056	0.649211	-0.0520571	0.957083
HORVU.MOREX.r3.7HG0697890	1-phosphatidylinositol-3-phosphate 5-kinase-like	-0.0938485	1	0.200672	0.418282	0.204932	0.446576	0.0394866	0.896263	-0.0924903	0.857007	8
HORVU.MOREX.r3.5HG0517210	1-pyrroline-5-carboxylate dehydrogenase	1.3929	0.202212	1.02283	0.291026	0.952896	0.386427	0.695742	0.410827	0.721713	0.569555
HORVU.MOREX.r3.4HG0402160	1,2-dihydroxy-3-keto-5-methylthiopentene dioxygenase	0.0944471	1	-0.0332029	0.9897	0.0624275	0.966621	0.262586	0.675564	0.0240747	1	7
HORVU.MOREX.r3.1HG0083970	1,2-dihydroxy-3-keto-5-methylthiopentene dioxygenase	-0.085311	1	-0.186261	0.715997	-0.233079	0.628231	0.198203	0.600673	0.00804336	1	19
HORVU.MOREX.r3.4HG0348050	1,2-phenylacetyl-CoA epoxidase, subunit E	-0.115965	1	-0.242938	0.747514	-0.194542	0.804295	0.0974317	0.882932	0.142203	0.920597
HORVU.MOREX.r3.7HG0751660	1,4-alpha-glucan branching enzyme	-0.221513	0.963152	-0.1406	0.711664	-0.33154	0.239567	-0.524753	0.0095577	-0.220962	0.547943	9
HORVU.MOREX.r3.7HG0751650	1,4-alpha-glucan branching enzyme	1.3101		1.88665		0		-0.583148		-4.24358
HORVU.MOREX.r3.7HG0751640	1,4-alpha-glucan branching enzyme
HORVU.MOREX.r3.5HG0488090	1,4-alpha-glucan branching enzyme GlgB	-0.352846	0.312694	-0.371502	0.0986808	-0.204658	0.509362	0.105833	0.702215	-0.466321	0.0252683	9
HORVU.MOREX.r3.7HG0681220	1,4-alpha-glucan branching enzyme GlgB	0.0292378	1	-0.162841	0.712973	-0.0757255	0.891485	-0.0264654	0.951319	-0.13796	0.8351
HORVU.MOREX.r3.5HG0454640	1,4-alpha-glucan branching enzyme GlgB	-0.435276		-0.304539		0.825386		-0.721064		-0.505491
HORVU.MOREX.r3.3HG0277140	1,4-alpha-glucan branching enzyme GlgB
HORVU.MOREX.r3.7HG0712530	1,4-alpha-glucan branching enzyme, putative	0.0061668	1	-0.00410907	1	0.126832	0.831558	-0.273014	0.427814	-0.253188	0.676748
HORVU.MOREX.r3.2HG0165780	1,4-alpha-glucan-branching enzyme	-0.0974644	1	-0.0819096	0.865317	0.0631988	0.906985	0.24226	0.329197	-0.208024	0.595581	3
HORVU.MOREX.r3.2HG0170370	1,4-alpha-glucan-branching enzyme
HORVU.MOREX.r3.3HG0302850	1,4-alpha-glucan-branching enzyme
HORVU.MOREX.r3.1HG0076070	1,4-beta-D-glucanase
HORVU.MOREX.r3.3HG0239510	1,4-dihydroxy-2-naphthoate polyprenyltransferase
HORVU.MOREX.r3.5HG0455000	1,4-dihydroxy-2-naphthoate polyprenyltransferase
HORVU.MOREX.r3.6HG0617340	1,8-cineole synthase	0.417874	1	0.226248	0.862586	0.614128	0.449027	0.0623171	0.951485	0.119389	0.971515
HORVU.MOREX.r3.5HG0480620	10 kDa chaperonin	-0.0230113	1	-0.347914	0.1763	-0.416915	0.115783	-0.237079	0.353121	-0.314788	0.293172	13
HORVU.MOREX.r3.2HG0119860	10 kDa chaperonin	-0.174568	1	-0.487763	0.386941	-0.590989	0.30737	-0.534613	0.252047	-0.222185	0.84976	13
HORVU.MOREX.r3.7HG0661950	10 kDa chaperonin	-0.0322767	1	-0.168211	0.596364	-0.19193	0.547649	-0.176508	0.469191	0.0112823	1
HORVU.MOREX.r3.1HG0057040	10 kDa chaperonin	0.173074	1	-0.164659	0.778397	-0.265055	0.590366	-0.259826	0.472353	-0.0413562	0.984534
HORVU.MOREX.r3.6HG0620920	10 kDa chaperonin	-0.0433738	1	-0.144349	0.8505	0.0690681	0.944339	0.119456	0.830821	0.338911	0.594511
HORVU.MOREX.r3.3HG0310380	10 kDa chaperonin	0.0401073	1	0.0153895	0.99961	-0.0207388	0.989599	0.25737	0.51333	0.141978	0.883805
HORVU.MOREX.r3.6HG0553490	10 kDa chaperonin
HORVU.MOREX.r3.7HG0720600	110 kDa U5 small nuclear ribonucleoprotein component CLO	-0.121916	1	-0.169282	0.457117	-0.0221248	0.965431	0.0441093	0.865066	-0.170217	0.520091	18
HORVU.MOREX.r3.1HG0014400	11S globulin seed storage protein	0.137727		-1.70441		0		3.44174		-2.34935
HORVU.MOREX.r3.5HG0504050	11S globulin seed storage protein 2	-0.873325	0.660108	-0.424388	0.688282	-1.06709	0.156276	-0.573548	0.441978	-1.05712	0.130223	9
HORVU.MOREX.r3.1HG0008450	11S globulin seed storage protein 2	-0.361175	0.781919	-0.43715	0.170151	-0.715913	0.0104632	-0.624221	0.0215015	-0.622163	0.0248052	13
HORVU.MOREX.r3.3HG0329530	11S globulin seed storage protein 2	0.247174	1	-0.702632	0.508041	-0.654672	0.61423	0	1	-0.745045	0.613074	15
HORVU.MOREX.r3.5HG0479440	11S globulin seed storage protein 2	-0.249465	1	-0.0824384	0.959042	-0.64005	0.20083	0.145195	0.868057	-0.107164	0.970863	17
HORVU.MOREX.r3.5HG0504040	11S globulin seed storage protein 2	-0.740759	1	1.90144	0.428054	0.661398	0.850773	-0.986928	0.635044	-0.809862	0.886342	24
HORVU.MOREX.r3.7HG0748960	11S globulin seed storage protein 2	-1.26126		0		0		0		0
HORVU.MOREX.r3.7HG0748980	11S seed storage globulin A	-0.758344	1	-0.922283	0.912077	-3.42514	0.509705	0		0	1
HORVU.MOREX.r3.3HG0328330	11S seed storage globulin A	-0.0184919	1	-0.910209	0.648094	-0.044215	0.997351	0.0113641		-1.42802	0.410689
HORVU.MOREX.r3.3HG0329560	11S seed storage globulin A	-4.043		-2.87464		0.831356		0		-3.58152
HORVU.MOREX.r3.7HG0726360	12-oxophytodienoate reductase	0.316201	1	0.897884	0.0251562	0.250058	0.745829	-0.209699	0.713062	-0.0331755	0.998273	10
HORVU.MOREX.r3.7HG0664240	12-oxophytodienoate reductase-like protein	0.4422	0.951731	-0.283973	0.670969	-0.484537	0.406155	-0.638356	0.127644	-0.242656	0.809699	5
HORVU.MOREX.r3.1HG0002280	12-oxophytodienoate reductase-like protein	-0.181658	1	-0.819093	0.0489035	-1.16883	0.00255273	-0.798162	0.0493852	-1.12126	0.0021345	13
HORVU.MOREX.r3.1HG0002260	12-oxophytodienoate reductase-like protein	-0.524801	1	-1.71482	0.00109533	-1.23574	0.0330655	-0.747067	0.20195	-1.01355	0.0878726	13
HORVU.MOREX.r3.1HG0002380	12-oxophytodienoate reductase-like protein	-0.159317	1	-0.302046	0.571931	-0.473855	0.303494	-0.737798	0.142603	-1.06129	0.0464325	17
HORVU.MOREX.r3.1HG0057660	12-oxophytodienoate reductase-like protein	0.61001	1	-0.638155	0.631522	-1.03177	0.370723	-1.42193	0.0851392	-0.364136	0.885663	20
HORVU.MOREX.r3.2HG0099170	12-oxophytodienoate reductase-like protein	-0.0358916	1	0.979	0.0385985	0.256967	0.777187	-0.00277169	1	0.200338	0.894634	21
HORVU.MOREX.r3.2HG0170580	12-oxophytodienoate reductase-like protein	0.0917635	1	-0.0797282	0.909973	-0.322919	0.433	-0.157498	0.6807	-0.379459	0.311717
HORVU.MOREX.r3.7HG0747600	12-oxophytodienoate reductase-like protein	-0.040531	1	-0.121884	0.925022	-0.203365	0.848042	0.0376789	0.96839	-0.182499	0.913628
HORVU.MOREX.r3.7HG0664260	12-oxophytodienoate reductase-like protein	-0.660303	1	0.252846	0.961596	-0.333045	0.94666	-1.45715	0.479252	-0.4316	0.955744
HORVU.MOREX.r3.7HG0664270	12-oxophytodienoate reductase-like protein	-1.02018	1	0.113433	0.989294	-0.077424	0.995331	-1.70568	0.33018	-0.178066	0.98963
HORVU.MOREX.r3.4HG0413740	12-oxophytodienoate reductase-like protein	-2.60385	0.756999	-0.890113	0.697378	0.0163227	1	-0.973022		-1.37488	0.560114
HORVU.MOREX.r3.7HG0664250	12-oxophytodienoate reductase-like protein	-1.41548	1	0.0534407	1	0.168207		-2.12496		-1.51005	0.883507
HORVU.MOREX.r3.2HG0170590	12-oxophytodienoate reductase-like protein
HORVU.MOREX.r3.4HG0415510	14 kDa proline-rich protein DC2.15	0.229243	1	0.416227	0.821487	-1.28765	0.25144	-1.15693	0.390489	0.658044	0.803029	1
HORVU.MOREX.r3.7HG0727250	14 kDa proline-rich protein DC2.15	1.4144	0.416112	1.33851	0.163953	1.66927	0.0860295	1.29749	0.14669	2.29716	0.00264934	14
HORVU.MOREX.r3.4HG0337930	14 kDa proline-rich protein DC2.15	-0.944207	1	0.249666	0.943997	0.918294	0.669616	0.288362	0.884444	-0.599945	0.865245	16
HORVU.MOREX.r3.4HG0415490	14 kDa proline-rich protein DC2.15	0.470127	1	0.626563	0.59705	0.854532	0.440865	0.549936	0.569058	1.49763	0.0531136	21
HORVU.MOREX.r3.1HG0056020	14 kDa proline-rich protein DC2.15, putative	0.724589		0.0610761		-0.55792		0		0.971024
HORVU.MOREX.r3.2HG0205510	14 kDa proline-rich protein DC2.15, putative
HORVU.MOREX.r3.3HG0228030	14-3-3 protein	0.168784	1	-0.0688902	0.868254	-0.132171	0.688953	-0.0868829	0.744395	0.109315	0.818641	3
HORVU.MOREX.r3.2HG0173530	14-3-3 protein	0.294658	0.764277	0.117968	0.792971	-0.00352537	1	0.134315	0.659591	0.283785	0.379972	8
HORVU.MOREX.r3.4HG0373780	14-3-3 protein	-0.0521143	1	-0.135424	0.519648	-0.0528713	0.866261	-0.123091	0.473151	-0.00590393	1	16
HORVU.MOREX.r3.4HG0337050	14-3-3 protein	0.0150335	1	-0.221562	0.662803	-0.339622	0.453066	-0.388472	0.246697	-0.108972	0.915825
HORVU.MOREX.r3.4HG0361800	14-3-3-like protein	-0.0761251	1	-0.348429	0.161814	-0.27474	0.375971	-0.451246	0.032992	-0.209647	0.588186	9
HORVU.MOREX.r3.7HG0691750	14-3-3-like protein	-0.0263639	1	-0.0286978	0.921359	-0.158608	0.297547	0.0261225	0.886352	-0.0144406	0.985696
HORVU.MOREX.r3.5HG0427160	15-cis-zeta-carotene isomerase	0.351101	0.719382	0.244359	0.554043	0.0926245	0.876766	0.0560988	0.896709	-0.0112399	1
HORVU.MOREX.r3.7HG0751470	15-cis-zeta-carotene isomerase
HORVU.MOREX.r3.4HG0394110	17.6 kDa class II heat shock protein	1.98195		-0.984625		0.0157091		0.127777		-0.248481
HORVU.MOREX.r3.4HG0333120	18.2 kDa class I heat shock protein	-0.0037463	1	0.153155	0.852775	-0.058967	0.95877	-0.746638	0.0475269	-0.010049	1	3
HORVU.MOREX.r3.2HG0209450	1D-myo-inositol 2-acetamido-2-deoxy-alpha-D-glucopyranoside deacetylase	-0.219922	0.990679	-0.0214454	0.984574	-0.148286	0.7206	-0.124445	0.709705	-0.0431797	0.97489	23
HORVU.MOREX.r3.2HG0164730	1D-myo-inositol 2-acetamido-2-deoxy-alpha-D-glucopyranoside deacetylase	-0.979141		0.982311		0		0.913245		-0.887211
HORVU.MOREX.r3.3HG0279410	2-amino-3,7-dideoxy-D-threo-hept-6-ulosonate synthase
HORVU.MOREX.r3.4HG0386400	2-amino-3,7-dideoxy-D-threo-hept-6-ulosonate synthase 1	0.0428378	1	0.158718	0.602257	0.208081	0.470343	-0.00671663	0.990403	0.0198604	0.992235	18
HORVU.MOREX.r3.2HG0208830	2-aminoethanethiol dioxygenase	1.94564	9.71451e-05	2.31866	1.89963e-07	2.12303	7.20332e-06	2.14732	3.79811e-06	3.305	2.854e-15	14	Up_All
HORVU.MOREX.r3.5HG0425080	2-aminoethanethiol dioxygenase	3.25443	3.64173e-05	3.06423	4.82092e-05	2.57719	0.00216282	2.3469	0.00414059	4.42732	9.33269e-11	14	Up_All
HORVU.MOREX.r3.1HG0094490	2-aminoethanethiol dioxygenase	1.96966	0.000220983	1.52489	0.00444449	1.17048	0.0805543	1.19883	0.0380955	2.46329	1.18559e-07	14
HORVU.MOREX.r3.5HG0425090	2-aminoethanethiol dioxygenase	8.39111	0.00769887	4.21528	0.127764	2.54922	0.516665	1.96325	0.536582	5.22572	0.0407722	14
HORVU.MOREX.r3.5HG0473030	2-aminoethanethiol dioxygenase	-0.102824	1	0.218775	0.848851	0.157692	0.902767	-0.611607	0.295805	0.0305203	1	16
HORVU.MOREX.r3.6HG0605360	2-aminoethanethiol dioxygenase	0.0015956	1	-0.00130137	1	0.059208	0.831279	0.02239	0.921216	0.140515	0.520458
HORVU.MOREX.r3.6HG0604230	2-C-methyl-D-erythritol 2,4-cyclodiphosphate synthase	0.283063	1	0.852606	0.000967145	0.238794	0.628144	0.715949	0.00941969	0.523604	0.11285	14
HORVU.MOREX.r3.1HG0018640	2-C-methyl-D-erythritol 2,4-cyclodiphosphate synthase
HORVU.MOREX.r3.5HG0512130	2-C-methyl-D-erythritol 2,4-cyclodiphosphate synthase
HORVU.MOREX.r3.3HG0306730	2-C-methyl-D-erythritol 4-phosphate cytidylyltransferase	0.132245	1	0.256379	0.385312	-0.209148	0.579548	-0.122084	0.679993	0.0834439	0.913019	2
HORVU.MOREX.r3.5HG0463430	2-C-methyl-D-erythritol 4-phosphate cytidylyltransferase	-0.0976549	1	0.0256223	0.954649	0.0936916	0.730465	0.031777	0.896612	-0.0300152	0.96802	19
HORVU.MOREX.r3.2HG0128730	2-C-methyl-D-erythritol 4-phosphate cytidylyltransferase
HORVU.MOREX.r3.2HG0110840	2-dehydro-3-deoxyphosphooctonate aldolase	-0.226368	1	-0.127156	0.81339	-0.00786111	1	-0.048344	0.911471	-0.29117	0.486153
HORVU.MOREX.r3.5HG0505480	2-hydroxy-6-oxo-2,4-heptadienoate hydrolase
HORVU.MOREX.r3.5HG0460900	2-isopropylmalate synthase	0.355046	0.696331	0.73167	0.00127643	0.709558	0.004109	0.717011	0.0018653	0.994191	1.38479e-06	14
HORVU.MOREX.r3.1HG0081840	2-isopropylmalate synthase	0.113089	1	-0.199316	0.51814	-0.0444171	0.934323	-0.0841464	0.775335	-0.000245414	1	22
HORVU.MOREX.r3.1HG0081880	2-isopropylmalate synthase	-0.112782	1	-0.226905	0.500725	0.13258	0.75858	-0.00864941	0.989864	-0.0931353	0.898712
HORVU.MOREX.r3.7HG0733500	2-isopropylmalate synthase
HORVU.MOREX.r3.3HG0256120	2-isopropylmalate synthase 2	-0.272681	1	-0.0558742	0.965224	-0.249706	0.730527	-0.109118	0.865149	-0.496528	0.379391	15
HORVU.MOREX.r3.5HG0461950	2-isopropylmalate synthase 2	-0.257388	0.926647	0.0704649	0.904265	-0.192032	0.621398	-0.369188	0.125827	-0.274066	0.440927
HORVU.MOREX.r3.5HG0498150	2-keto-3-deoxy-L-rhamnonate aldolase	-0.0856039	1	-0.406594	0.332473	-0.455275	0.300631	-0.305226	0.425322	-0.333285	0.556878	24
HORVU.MOREX.r3.3HG0245510	2-methoxy-6-polyprenyl-1,4-benzoquinol methylase, mitochondrial
HORVU.MOREX.r3.2HG0205740	2-oxoglutarate (2OG) and Fe(II)-dependent oxygenase superfamily protein	0.34596	0.62563	-0.0409402	0.95583	-0.265682	0.457875	0.0995176	0.777882	0.296634	0.413328	1
HORVU.MOREX.r3.7HG0648620	2-oxoglutarate (2OG) and Fe(II)-dependent oxygenase superfamily protein	-0.635017	1	-0.858462	0.460101	-0.490073	0.747511	-0.796269	0.462291	-0.187115	0.985896	1
HORVU.MOREX.r3.2HG0105050	2-oxoglutarate (2OG) and Fe(II)-dependent oxygenase superfamily protein	0.277472	1	0.42554	0.369063	0.145792	0.85212	-0.246019	0.614225	0.373783	0.566858	1
HORVU.MOREX.r3.7HG0657790	2-oxoglutarate (2OG) and Fe(II)-dependent oxygenase superfamily protein	0.139839	1	-0.526936	0.105685	-0.324961	0.482141	-0.152362	0.717843	0.115083	0.909314	5
HORVU.MOREX.r3.7HG0657780	2-oxoglutarate (2OG) and Fe(II)-dependent oxygenase superfamily protein	0.171866	1	-0.430766	0.533845	0.325211	0.687618	0.202233	0.756525	0.348989	0.732378	5
HORVU.MOREX.r3.7HG0690240	2-oxoglutarate (2OG) and Fe(II)-dependent oxygenase superfamily protein	0.685996	0.443797	0.280822	0.754696	0.33448	0.63948	0.308823	0.56021	0.367723	0.655205	6
HORVU.MOREX.r3.5HG0536470	2-oxoglutarate (2OG) and Fe(II)-dependent oxygenase superfamily protein	0.0059039	1	-0.114423	0.853662	-0.124565	0.787755	0.261706	0.344183	-0.160124	0.781021	6
HORVU.MOREX.r3.1HG0015470	2-oxoglutarate (2OG) and Fe(II)-dependent oxygenase superfamily protein	0.567771	1	1.82062	0.00334449	2.09409	1.71819e-05	0.948113	0.103782	1.11138	0.194609	7
HORVU.MOREX.r3.5HG0466060	2-oxoglutarate (2OG) and Fe(II)-dependent oxygenase superfamily protein	0.0435756	1	0.106802	0.921064	0.062066	0.953938	1.01039	0.00562339	0.124795	0.934531	7
HORVU.MOREX.r3.1HG0078110	2-oxoglutarate (2OG) and Fe(II)-dependent oxygenase superfamily protein	0.563593	0.553813	0.05531	0.962419	-0.00736777	1	0.0798316	0.893094	0.482878	0.376672	7
HORVU.MOREX.r3.3HG0314210	2-oxoglutarate (2OG) and Fe(II)-dependent oxygenase superfamily protein	0.314895	1	0.950659	0.248884	0.40212	0.757541	1.45127	0.0296284	0.981962	0.266159	8
HORVU.MOREX.r3.4HG0331750	2-oxoglutarate (2OG) and Fe(II)-dependent oxygenase superfamily protein	0.30054	0.991573	0.0830974	0.912588	-0.128508	0.840013	-0.087528	0.855143	-0.124355	0.913402	10
HORVU.MOREX.r3.7HG0657640	2-oxoglutarate (2OG) and Fe(II)-dependent oxygenase superfamily protein	0.0578642	1	-0.340193	0.441943	-0.107208	0.883669	-0.298133	0.423744	0.00949482	1	10
HORVU.MOREX.r3.3HG0307390	2-oxoglutarate (2OG) and Fe(II)-dependent oxygenase superfamily protein	0.271808	1	0.295968	0.658521	0.0753608	0.948129	0.438872	0.307431	-0.108663	0.953637	10
HORVU.MOREX.r3.6HG0627380	2-oxoglutarate (2OG) and Fe(II)-dependent oxygenase superfamily protein	-1.1926	1	0.461962	0.884584	-3.83436	0.0562021	-2.73614	0.0511503	-1.83022	0.275923	11
HORVU.MOREX.r3.6HG0627370	2-oxoglutarate (2OG) and Fe(II)-dependent oxygenase superfamily protein	-1.23151	1	1.40952	0.795413	2.46213	0.669616	-4.92033	0.132316	-1.80798	0.755751	11
HORVU.MOREX.r3.4HG0343130	2-oxoglutarate (2OG) and Fe(II)-dependent oxygenase superfamily protein	-3.50092	0.00681772	-0.906112	0.595428	0.595104	0.775751	-0.212696	0.907386	0.235319	0.962792	12
HORVU.MOREX.r3.4HG0408730	2-oxoglutarate (2OG) and Fe(II)-dependent oxygenase superfamily protein	0.172085	1	-0.291121	0.688282	-0.0349589	0.983935	-0.541565	0.24825	0.148653	0.918541	12
HORVU.MOREX.r3.6HG0609670	2-oxoglutarate (2OG) and Fe(II)-dependent oxygenase superfamily protein	0.680041	0.17208	1.29661	3.15694e-06	0.898761	0.00706982	0.972144	0.00121756	1.34149	8.80364e-07	14
HORVU.MOREX.r3.4HG0331680	2-oxoglutarate (2OG) and Fe(II)-dependent oxygenase superfamily protein	0.957145	0.911067	1.52892	0.0902089	0.690184	0.629824	1.66993	0.0451429	1.03719	0.41234	14
HORVU.MOREX.r3.7HG0641700	2-oxoglutarate (2OG) and Fe(II)-dependent oxygenase superfamily protein	0	1	26.718	0.00211237	0	1	25.9713	0.00353265	28.2457	0.000840748	14
HORVU.MOREX.r3.3HG0263050	2-oxoglutarate (2OG) and Fe(II)-dependent oxygenase superfamily protein	-0.0985211	0.912453	-0.101419	0.403985	-0.161606	0.127458	-0.144468	0.119929	-0.0261938	0.940996	15
HORVU.MOREX.r3.1HG0072570	2-oxoglutarate (2OG) and Fe(II)-dependent oxygenase superfamily protein	-0.0930724	1	-0.00819428	1	-0.210116	0.615104	0.078318	0.845995	-0.268716	0.506658	15
HORVU.MOREX.r3.2HG0186150	2-oxoglutarate (2OG) and Fe(II)-dependent oxygenase superfamily protein	0.0188014	1	0.312117	0.711664	0.319078	0.714441	0.323557	0.600105	0.457341	0.588106	16
HORVU.MOREX.r3.5HG0484220	2-oxoglutarate (2OG) and Fe(II)-dependent oxygenase superfamily protein	0.0659938	1	-1.07521	0.663114	-1.38217	0.567157	1.00649	0.631294	-1.50527	0.553512	18
HORVU.MOREX.r3.3HG0292650	2-oxoglutarate (2OG) and Fe(II)-dependent oxygenase superfamily protein	-0.0792096	1	0.0444285	0.918971	0.0260415	0.956976	0.265218	0.136538	-0.0642112	0.905613	18
HORVU.MOREX.r3.1HG0085380	2-oxoglutarate (2OG) and Fe(II)-dependent oxygenase superfamily protein	0.00719096	1	0.136373	0.834858	-0.0130942	0.997066	0.0876282	0.861284	-0.0602977	0.969756	18
HORVU.MOREX.r3.4HG0385030	2-oxoglutarate (2OG) and Fe(II)-dependent oxygenase superfamily protein	-0.136187	1	2.14253	0.090676	1.12338	0.563117	-0.382855	0.838948	-0.337771	0.945665	21
HORVU.MOREX.r3.2HG0186080	2-oxoglutarate (2OG) and Fe(II)-dependent oxygenase superfamily protein	2.47874	0.570501	2.3442	0.15648	0.919234	0.745829	0.123526	0.964954	1.40953	0.597453	21
HORVU.MOREX.r3.2HG0099040	2-oxoglutarate (2OG) and Fe(II)-dependent oxygenase superfamily protein	-0.113839	1	-0.113102	0.885324	0.185092	0.773071	0.235011	0.595653	0.247497	0.748979	22
HORVU.MOREX.r3.6HG0611350	2-oxoglutarate (2OG) and Fe(II)-dependent oxygenase superfamily protein	0.208473	1	-0.270641	0.550915	-0.571777	0.0574076	0.0794746	0.852899	-0.0757498	0.951768	24
HORVU.MOREX.r3.3HG0317780	2-oxoglutarate (2OG) and Fe(II)-dependent oxygenase superfamily protein	0.209435	1	0.0154976	0.994538	0.0951113	0.866261	0.318542	0.251225	0.189553	0.729519	25
HORVU.MOREX.r3.5HG0537490	2-oxoglutarate (2OG) and Fe(II)-dependent oxygenase superfamily protein	0.0132806	1	-0.8567	0.267306	-0.935766	0.288855	-0.617604	0.431786	-0.826543	0.341895
HORVU.MOREX.r3.4HG0416090	2-oxoglutarate (2OG) and Fe(II)-dependent oxygenase superfamily protein	-0.228615	1	-0.345105	0.254324	-0.354259	0.29454	-0.113612	0.754706	-0.38513	0.219929
HORVU.MOREX.r3.7HG0661470	2-oxoglutarate (2OG) and Fe(II)-dependent oxygenase superfamily protein	0.0957488	1	-0.10337	0.865317	-0.367734	0.327474	-0.216061	0.52896	-0.336451	0.401767
HORVU.MOREX.r3.7HG0657700	2-oxoglutarate (2OG) and Fe(II)-dependent oxygenase superfamily protein	-0.0502854	1	-0.324585	0.433247	-0.379452	0.37754	-0.03521	0.947858	-0.285582	0.594413
HORVU.MOREX.r3.7HG0650530	2-oxoglutarate (2OG) and Fe(II)-dependent oxygenase superfamily protein	-1.534	0.670313	-1.73391	0.17779	-1.27931	0.414231	-2.05436	0.053805	-1.71747	0.221801
HORVU.MOREX.r3.5HG0537610	2-oxoglutarate (2OG) and Fe(II)-dependent oxygenase superfamily protein	-0.202432	1	-0.104956	0.947898	-0.636298	0.42127	-0.413899	0.520059	-0.00159812	1
HORVU.MOREX.r3.1HG0051510	2-oxoglutarate (2OG) and Fe(II)-dependent oxygenase superfamily protein	0.0875771	1	0.34416	0.311284	0.276054	0.512633	0.20446	0.551978	0.233209	0.653038
HORVU.MOREX.r3.7HG0730680	2-oxoglutarate (2OG) and Fe(II)-dependent oxygenase superfamily protein	-0.108217	1	-0.159716	0.818888	-0.200601	0.75446	0.00654193	0.997044	-0.203296	0.813242
HORVU.MOREX.r3.7HG0674740	2-oxoglutarate (2OG) and Fe(II)-dependent oxygenase superfamily protein	0.0291842	1	-0.0421363	0.982725	-0.215275	0.81323	0.118083	0.873145	-0.196955	0.892651
HORVU.MOREX.r3.4HG0393330	2-oxoglutarate (2OG) and Fe(II)-dependent oxygenase superfamily protein	0.0574172	1	0.135391	0.856379	0.13447	0.854278	-0.20815	0.645886	-0.107241	0.939193
HORVU.MOREX.r3.2HG0106230	2-oxoglutarate (2OG) and Fe(II)-dependent oxygenase superfamily protein	0.0690823	1	-0.0710669	0.939244	-0.117779	0.873225	0.224484	0.599601	-0.00104182	1
HORVU.MOREX.r3.7HG0679650	2-oxoglutarate (2OG) and Fe(II)-dependent oxygenase superfamily protein	-0.327122	1	-0.0887743	0.987124	-0.366651	0.890124	-0.0836403	0.969755	-0.743575	0.78154
HORVU.MOREX.r3.3HG0293920	2-oxoglutarate (2OG) and Fe(II)-dependent oxygenase superfamily protein	-0.138049	1	-0.327355	0.547323	-0.0920104	0.916086	0.0849755	0.884791	-0.0998707	0.94743
HORVU.MOREX.r3.4HG0412490	2-oxoglutarate (2OG) and Fe(II)-dependent oxygenase superfamily protein	-0.0103243	1	0.773752	0.368509	0.172234	0.918915	-0.0705961	0.953472	0.0753883	0.98963
HORVU.MOREX.r3.3HG0236880	2-oxoglutarate (2OG) and Fe(II)-dependent oxygenase superfamily protein	-0.0649036	1	0.0204913	0.977236	-0.0495171	0.922583	-0.199894	0.372276	-0.0717118	0.913019
HORVU.MOREX.r3.1HG0058310	2-oxoglutarate (2OG) and Fe(II)-dependent oxygenase superfamily protein	-0.00837554	1	-0.0160085	1	-0.112269	0.924702	0.507192	0.320318	-0.210917	0.874975
HORVU.MOREX.r3.4HG0409540	2-oxoglutarate (2OG) and Fe(II)-dependent oxygenase superfamily protein	-0.2031	1	-0.433709	0.66689	-0.12373	0.940593	-0.0218655	0.99005	-0.294774	0.865123
HORVU.MOREX.r3.7HG0657660	2-oxoglutarate (2OG) and Fe(II)-dependent oxygenase superfamily protein	-0.260882	1	1.88083	0.158697	-0.154032	0.951612	1.59542	0.164342	-0.191201	0.968566
HORVU.MOREX.r3.4HG0409560	2-oxoglutarate (2OG) and Fe(II)-dependent oxygenase superfamily protein	-0.213985	1	-0.418998	0.684057	-0.101573	0.953467	-0.0480186	0.966917	-0.309503	0.855363
HORVU.MOREX.r3.2HG0099070	2-oxoglutarate (2OG) and Fe(II)-dependent oxygenase superfamily protein	0.909303	1	1.11681	0.513849	0.191717	0.95561	-0.00548585	1	1.16446	0.580705
HORVU.MOREX.r3.5HG0490830	2-oxoglutarate (2OG) and Fe(II)-dependent oxygenase superfamily protein	-0.0832446	1	0.139924	0.942733	0.106198	0.958225	0.188552	0.862238	-0.192048	0.945231
HORVU.MOREX.r3.3HG0303730	2-oxoglutarate (2OG) and Fe(II)-dependent oxygenase superfamily protein	0.438245	1	0.868536	0.88354	0.30747	0.971692	-0.966767	0.802546	-1.96434	0.721613
HORVU.MOREX.r3.4HG0409530	2-oxoglutarate (2OG) and Fe(II)-dependent oxygenase superfamily protein	-0.205462	1	-0.377764	0.72429	-0.0636428	0.976474	0.0137046	0.996104	-0.287341	0.869607
HORVU.MOREX.r3.7HG0654820	2-oxoglutarate (2OG) and Fe(II)-dependent oxygenase superfamily protein	-0.0304861	1	0.172797	0.741395	0.0194486	0.989047	0.198639	0.594916	0.0951496	0.926847
HORVU.MOREX.r3.3HG0309570	2-oxoglutarate (2OG) and Fe(II)-dependent oxygenase superfamily protein	0.567123	1	0.222667	0.914824	-0.0444648	0.993228	-0.103662		0.00777949	1
HORVU.MOREX.r3.4HG0417290	2-oxoglutarate (2OG) and Fe(II)-dependent oxygenase superfamily protein	-0.0383449	1	0.590359	0.914824	0	1	0.974513		-0.887229	0.926085
HORVU.MOREX.r3.7HG0641570	2-oxoglutarate (2OG) and Fe(II)-dependent oxygenase superfamily protein	5.00085	1	6.54731	0.470204	0	1	1.69725	0.864033	8.73755	0.301629
HORVU.MOREX.r3.7HG0642460	2-oxoglutarate (2OG) and Fe(II)-dependent oxygenase superfamily protein	0	1	0	1	0	1	0	1	-0.133969	1
HORVU.MOREX.r3.1HG0067810	2-oxoglutarate (2OG) and Fe(II)-dependent oxygenase superfamily protein
HORVU.MOREX.r3.1HG0072980	2-oxoglutarate (2OG) and Fe(II)-dependent oxygenase superfamily protein
HORVU.MOREX.r3.2HG0105060	2-oxoglutarate (2OG) and Fe(II)-dependent oxygenase superfamily protein
HORVU.MOREX.r3.2HG0105070	2-oxoglutarate (2OG) and Fe(II)-dependent oxygenase superfamily protein
HORVU.MOREX.r3.2HG0200050	2-oxoglutarate (2OG) and Fe(II)-dependent oxygenase superfamily protein	-1.87377		1.3964		1.84269		-0.207045		2.93494
HORVU.MOREX.r3.2HG0208390	2-oxoglutarate (2OG) and Fe(II)-dependent oxygenase superfamily protein	3.41583		2.46117		0.0405209		1.60514		3.51755
HORVU.MOREX.r3.3HG0304190	2-oxoglutarate (2OG) and Fe(II)-dependent oxygenase superfamily protein	0.638549	1	-0.941259		-0.987268		-0.249617		-0.142043	0.993856
HORVU.MOREX.r3.4HG0416100	2-oxoglutarate (2OG) and Fe(II)-dependent oxygenase superfamily protein	-2.47671		-1.93751		3.21023		-0.758929		0.0488657
HORVU.MOREX.r3.5HG0493440	2-oxoglutarate (2OG) and Fe(II)-dependent oxygenase superfamily protein
HORVU.MOREX.r3.6HG0617740	2-oxoglutarate (2OG) and Fe(II)-dependent oxygenase superfamily protein	2.41418	1	-5.26322	0.384494	-4.63694		4.47776		-2.66499	0.799769
HORVU.MOREX.r3.6HG0627360	2-oxoglutarate (2OG) and Fe(II)-dependent oxygenase superfamily protein
HORVU.MOREX.r3.6HG0627410	2-oxoglutarate (2OG) and Fe(II)-dependent oxygenase superfamily protein	0		-0.649936		2.46227		0.132479		1.93105
HORVU.MOREX.r3.7HG0650450	2-oxoglutarate (2OG) and Fe(II)-dependent oxygenase superfamily protein	0.871794		0		-0.99541		-2.42507		-0.887219
HORVU.MOREX.r3.7HG0657830	2-oxoglutarate (2OG) and Fe(II)-dependent oxygenase superfamily protein	0.380461		0		-3.15971		-2.41729		0
HORVU.MOREX.r3.7HG0674200	2-oxoglutarate (2OG) and Fe(II)-dependent oxygenase superfamily protein
HORVU.MOREX.r3.7HG0698170	2-oxoglutarate (2OG) and Fe(II)-dependent oxygenase superfamily protein	-1.49668		0.437625		0.34103		-3.05421		-3.59609
HORVU.MOREX.r3.7HG0748520	2-oxoglutarate (2OG) and Fe(II)-dependent oxygenase superfamily protein	-0.601639	1	0.709153	0.634504	-1.56779		1.01535		-0.713178	0.748499
HORVU.MOREX.r3.7HG0752310	2-oxoglutarate (2OG) and Fe(II)-dependent oxygenase superfamily protein	-21.2093		0		0		0		24.5443
HORVU.MOREX.r3.7HG0752320	2-oxoglutarate (2OG) and Fe(II)-dependent oxygenase superfamily protein
HORVU.MOREX.r3.7HG0752330	2-oxoglutarate (2OG) and Fe(II)-dependent oxygenase superfamily protein
HORVU.MOREX.r3.7HG0752340	2-oxoglutarate (2OG) and Fe(II)-dependent oxygenase superfamily protein
HORVU.MOREX.r3.1HG0013170	2-oxoglutarate (2OG) and Fe(II)-dependent oxygenase superfamily protein
HORVU.MOREX.r3.1HG0043210	2-oxoglutarate (2OG) and Fe(II)-dependent oxygenase superfamily protein
HORVU.MOREX.r3.2HG0105010	2-oxoglutarate (2OG) and Fe(II)-dependent oxygenase superfamily protein
HORVU.MOREX.r3.2HG0105030	2-oxoglutarate (2OG) and Fe(II)-dependent oxygenase superfamily protein	0		1.887		0		0		-1.80728
HORVU.MOREX.r3.2HG0172820	2-oxoglutarate (2OG) and Fe(II)-dependent oxygenase superfamily protein
HORVU.MOREX.r3.2HG0215890	2-oxoglutarate (2OG) and Fe(II)-dependent oxygenase superfamily protein	0.87243		0.0205365		0.294388		0		0
HORVU.MOREX.r3.3HG0293770	2-oxoglutarate (2OG) and Fe(II)-dependent oxygenase superfamily protein
HORVU.MOREX.r3.3HG0315100	2-oxoglutarate (2OG) and Fe(II)-dependent oxygenase superfamily protein
HORVU.MOREX.r3.5HG0520060	2-oxoglutarate (2OG) and Fe(II)-dependent oxygenase superfamily protein
HORVU.MOREX.r3.6HG0539220	2-oxoglutarate (2OG) and Fe(II)-dependent oxygenase superfamily protein
HORVU.MOREX.r3.6HG0617400	2-oxoglutarate (2OG) and Fe(II)-dependent oxygenase superfamily protein
HORVU.MOREX.r3.6HG0621020	2-oxoglutarate (2OG) and Fe(II)-dependent oxygenase superfamily protein	0		0		5.40222		0		0
HORVU.MOREX.r3.6HG0627430	2-oxoglutarate (2OG) and Fe(II)-dependent oxygenase superfamily protein	2.85759	1	0.225849		2.47103		0.405074		0	1
HORVU.MOREX.r3.7HG0641540	2-oxoglutarate (2OG) and Fe(II)-dependent oxygenase superfamily protein	0		0		0		2.89316		5.68504
HORVU.MOREX.r3.7HG0641710	2-oxoglutarate (2OG) and Fe(II)-dependent oxygenase superfamily protein
HORVU.MOREX.r3.7HG0657470	2-oxoglutarate (2OG) and Fe(II)-dependent oxygenase superfamily protein	-0.0174365		-2.43353		0.02116		-2.97201		0.0745658
HORVU.MOREX.r3.7HG0657600	2-oxoglutarate (2OG) and Fe(II)-dependent oxygenase superfamily protein
HORVU.MOREX.r3.4HG0417080	2-oxoglutarate (2OG) and Fe(II)-dependent oxygenase superfamily protein, putative	0.870811	0.17369	1.14778	0.000895729	0.779459	0.130316	0.51612	0.210657	1.15205	0.00113764	14
HORVU.MOREX.r3.7HG0663570	2-oxoglutarate (2OG) and Fe(II)-dependent oxygenase superfamily protein, putative	0	1	0.122625	0.945241	0	1	-0.126544	0.904226	-0.587295	0.609432	16
HORVU.MOREX.r3.2HG0099160	2-oxoglutarate (2OG) and Fe(II)-dependent oxygenase superfamily protein, putative	-0.407513	0.966139	0.278201	0.679336	-0.311217	0.643392	-0.636163	0.11867	-0.400067	0.55056	20
HORVU.MOREX.r3.2HG0099150	2-oxoglutarate (2OG) and Fe(II)-dependent oxygenase superfamily protein, putative	-1.59758	0.782247	3.94342	6.935e-05	0.410298	0.878005	-1.06118	0.450565	0.0433404	1	21
HORVU.MOREX.r3.2HG0099180	2-oxoglutarate (2OG) and Fe(II)-dependent oxygenase superfamily protein, putative	0.0320639	1	0.129357	0.911237	-0.240444	0.769741	-0.504161	0.299539	-0.463432	0.528229	24
HORVU.MOREX.r3.7HG0731220	2-oxoglutarate (2OG) and Fe(II)-dependent oxygenase superfamily protein, putative	0.755058	1	1.36076	0.163554	0.743653	0.608891	1.24002	0.189144	0.493772	0.833099
HORVU.MOREX.r3.1HG0019270	2-oxoglutarate (2OG) and Fe(II)-dependent oxygenase superfamily protein, putative	-0.0532877	1	0.932003	0.162337	-0.304947	0.789839	-0.00323626	1	-0.0092787	1
HORVU.MOREX.r3.7HG0669600	2-oxoglutarate (2OG) and Fe(II)-dependent oxygenase superfamily protein, putative	-0.0780464	1	0.0726035	0.926797	-0.145067	0.806937	-0.088464	0.8521	-0.194469	0.785017
HORVU.MOREX.r3.3HG0288070	2-oxoglutarate (2OG) and Fe(II)-dependent oxygenase superfamily protein, putative	-0.39426	1	-0.133776	0.941086	-0.282798	0.845633	-0.718012	0.34275	-0.457047	0.774514
HORVU.MOREX.r3.2HG0138490	2-oxoglutarate (2OG) and Fe(II)-dependent oxygenase superfamily protein, putative	-0.341847	1	0.428343	0.795936	-0.207825	0.905929	0.291823	0.795711	-0.236131	0.932298
HORVU.MOREX.r3.3HG0297720	2-oxoglutarate (2OG) and Fe(II)-dependent oxygenase superfamily protein, putative	0.185521	1	0.207175	0.713662	0.0755941	0.92564	-0.0839811	0.865066	-0.0926155	0.940996
HORVU.MOREX.r3.2HG0100290	2-oxoglutarate (2OG) and Fe(II)-dependent oxygenase superfamily protein, putative	0.445892	0.65069	-0.189598	0.749033	-0.0658965	0.93986	-0.0313869	0.957767	0.082268	0.953755
HORVU.MOREX.r3.1HG0079420	2-oxoglutarate (2OG) and Fe(II)-dependent oxygenase superfamily protein, putative	0		0		0.977819		2.44336		1.03634
HORVU.MOREX.r3.2HG0216050	2-oxoglutarate (2OG) and Fe(II)-dependent oxygenase-like protein	0.28471	1	-0.237995	0.709609	-0.373176	0.470444	-0.218477	0.6352	-0.343754	0.584469	22
HORVU.MOREX.r3.7HG0647650	2-oxoglutarate (2OG) and Fe(II)-dependent oxygenase-like protein	0.0252081	1	0.186322	0.370556	0.214974	0.319452	0.233053	0.161903	0.227128	0.273238
HORVU.MOREX.r3.5HG0476800	2-oxoglutarate (2OG) and Fe(II)-dependent oxygenase-like protein	0.567987	1	-0.303515	0.876289	0.338207	0.93475	0.650407		-0.478991	0.833781
HORVU.MOREX.r3.4HG0417190	2-oxoglutarate and Fe(II)-dependent oxygenase superfamily protein	0.334151	1	0	1	0	1	0	1	0	1
HORVU.MOREX.r3.6HG0547890	2-oxoglutarate and Fe(II)-dependent oxygenase superfamily protein, putative	0.0306474	1	0.272031	0.886684	-0.671982	0.640033	-0.487618	0.662273	0.427256	0.84976	12
HORVU.MOREX.r3.3HG0307760	2-oxoglutarate and Fe(II)-dependent oxygenase superfamily protein, putative	-1.65562	0.95628	0.793379	0.773226	-1.75674	0.418281	-3.80236	0.00779708	-2.72634	0.110674	13
HORVU.MOREX.r3.5HG0430020	2-oxoglutarate and Fe(II)-dependent oxygenase superfamily protein, putative	0.357919	1	1.10295	0.246177	1.48677	0.119655	1.07667	0.231667	1.73305	0.0315489	21
HORVU.MOREX.r3.7HG0667470	2-oxoglutarate dehydrogenase E1 component	-0.0325349	1	0.0529467	0.969535	0.345326	0.629731	0.355324	0.504963	0.1068	0.952857
HORVU.MOREX.r3.5HG0515670	2-oxoglutarate dehydrogenase E1 component	-0.307787	1	-0.749751	0.519603	-0.363513	0.820588	-0.523797	0.60857	-0.76781	0.579316
HORVU.MOREX.r3.2HG0163050	2-oxoglutarate dehydrogenase E1 component family protein	-0.0650437	1	-0.218308	0.296525	-0.256746	0.241997	-0.30034	0.0734224	-0.199438	0.425736	13
HORVU.MOREX.r3.2HG0107420	2-oxoglutarate dehydrogenase E1 component family protein	-0.120353	1	-0.195938	0.747282	-0.230523	0.691566	-0.221323	0.604214	-0.207828	0.794497	20
HORVU.MOREX.r3.3HG0303910	2-oxoglutarate-dependent dioxygenase	0.840586	0.388254	-0.464054	0.557161	-0.140178	0.915103	-0.238241	0.742024	0.600449	0.496264	1
HORVU.MOREX.r3.1HG0072100	2-oxoglutarate-dependent dioxygenase	0.0731641	1	-0.285601	0.549376	-0.363221	0.416095	-0.121345	0.791377	-0.120896	0.906017	24
HORVU.MOREX.r3.2HG0175180	2-oxoglutarate-dependent dioxygenase	0.377357	0.708373	0.0291766	0.978928	-0.0303268	0.975028	0.190959	0.599536	0.0436247	0.977786
HORVU.MOREX.r3.1HG0091070	2-oxoglutarate-dependent dioxygenase-related family protein	0.0444012	1	-0.0161161	1	-0.199585	0.847685	0.275347	0.66275	-0.0313131	1	3
HORVU.MOREX.r3.2HG0105700	2-oxoglutarate-dependent dioxygenase-related family protein	0.0336979	1	-0.258992	0.839895	-0.180143	0.893756	0.29815	0.73541	0.402181	0.813204	17
HORVU.MOREX.r3.2HG0105690	2-oxoglutarate-dependent dioxygenase-related family protein	-0.24741	1	-0.561479	0.602684	-0.668278	0.524822	-0.501045	0.557041	-0.27364	0.900486
HORVU.MOREX.r3.6HG0613040	2-oxoglutarate-dependent dioxygenase-related family protein	-0.201146	1	-0.0436649	0.977236	-0.0862859	0.938553	0.168007	0.78064	0.143705	0.918998
HORVU.MOREX.r3.6HG0631850	2-oxoglutarate-dependent ethylene/succinate-forming enzyme
HORVU.MOREX.r3.2HG0135260	2-phospho-L-lactate guanylyltransferase	0.347026	1	0.164704	0.944472	-0.385993	0.787683	-0.143024		-0.603384	0.764051
HORVU.MOREX.r3.4HG0331300	2-phosphoglycerate kinase	0.20909	0.486201	0.344998	0.00460577	0.148881	0.451493	0.00103801	1	0.207636	0.213386	21
HORVU.MOREX.r3.6HG0630020	2-phosphoglycerate kinase	-0.0248187	1	-0.0420585	0.961444	0.0846485	0.897878	-0.0409901	0.931735	-0.113738	0.898313
HORVU.MOREX.r3.3HG0303130	2-phosphoglycerate kinase-related family protein	-0.18161	1	-0.104054	0.828847	0.121555	0.777041	0.330801	0.178888	-0.144361	0.791585	19
HORVU.MOREX.r3.4HG0415970	2-phosphoglycerate kinase, putative, expressed	-0.0211272	1	0.203894	0.221722	0.171106	0.403418	0.096307	0.601842	0.191572	0.30389	8
HORVU.MOREX.r3.6HG0587290	2-succinyl-5-enolpyruvyl-6-hydroxy-3-cyclohexene-1-carboxylate synthase	-0.0935018	1	0.245521	0.729444	0.507476	0.315895	0.133731	0.810279	0.208545	0.835251
HORVU.MOREX.r3.3HG0306880	2-succinyl-6-hydroxy-2,4-cyclohexadiene-1-carboxylate synthase	-0.0113435	1	0.169629	0.568375	0.223153	0.436392	0.183247	0.442979	0.216547	0.471717	12
HORVU.MOREX.r3.6HG0557900	2,3-bisphosphoglycerate-dependent phosphoglycerate mutase	-0.0507328	1	0.106499	0.859866	0.0643569	0.929482	0.533861	0.0504072	0.00413659	1	8
HORVU.MOREX.r3.7HG0665560	2,3-bisphosphoglycerate-dependent phosphoglycerate mutase	-0.35782	1	1.78322	0.0826361	0.42796	0.836935	-1.4543	0.159163	0.180311	0.97133	10
HORVU.MOREX.r3.1HG0019100	2,3-bisphosphoglycerate-dependent phosphoglycerate mutase	0.614644	0.0171101	0.761096	0.000167712	0.340652	0.281568	0.232436	0.381371	0.553623	0.0168731	14
HORVU.MOREX.r3.7HG0676010	2,3-bisphosphoglycerate-dependent phosphoglycerate mutase	-0.392678	0.907046	-0.427209	0.384293	-0.0847567	0.929482	0.0405557	0.949268	-0.332959	0.608828	22
HORVU.MOREX.r3.5HG0471420	2,3-bisphosphoglycerate-dependent phosphoglycerate mutase	0.11384	1	0.232434	0.699273	0.326044	0.55225	0.55012	0.12931	0.186761	0.8351
HORVU.MOREX.r3.4HG0355420	2,3-bisphosphoglycerate-dependent phosphoglycerate mutase	-0.0743332	1	0.0208335	1	0.438691	0.574531	0.125967	0.865473	-0.201325	0.91208
HORVU.MOREX.r3.4HG0367710	2,3-bisphosphoglycerate-dependent phosphoglycerate mutase	0.0116204	1	-0.0929157	0.908143	-0.216721	0.701574	-0.08605	0.860283	0.0224698	1
HORVU.MOREX.r3.3HG0256460	2,3-bisphosphoglycerate-dependent phosphoglycerate mutase	0.111723	1	-0.0659837	0.886684	-0.10253	0.784757	-0.0186153	0.95949	0.0848522	0.892651
HORVU.MOREX.r3.6HG0614500	2,3-bisphosphoglycerate-dependent phosphoglycerate mutase	0.201724	1	0.234441	0.695054	0.0853654	0.925191	0.303122	0.472219	0.36553	0.517871
HORVU.MOREX.r3.5HG0461880	2,3-bisphosphoglycerate-dependent phosphoglycerate mutase	0.32343	0.942233	0.19444	0.719945	-0.0355764	0.972291	-0.266906	0.473524	0.101238	0.926847
HORVU.MOREX.r3.5HG0530790	2,3-bisphosphoglycerate-dependent phosphoglycerate mutase	0.0574966		-0.801561		-0.785271		-0.966383		-3.79467
HORVU.MOREX.r3.3HG0297100	2,3-bisphosphoglycerate-independent phosphoglycerate mutase	0.263309	1	0.311615	0.686455	0.10953	0.926562	0.182419	0.785124	0.504282	0.475926	7
HORVU.MOREX.r3.4HG0385870	2,3-bisphosphoglycerate-independent phosphoglycerate mutase	-0.156818	1	0.338203	0.528844	0.45871	0.364666	0.906074	0.0082044	0.487515	0.331136	14
HORVU.MOREX.r3.5HG0446340	2,3-bisphosphoglycerate-independent phosphoglycerate mutase	-0.105985	1	-0.0971925	0.633114	-0.0358096	0.904679	-0.108519	0.464596	-0.178802	0.260436
HORVU.MOREX.r3.3HG0286600	2,3-bisphosphoglycerate-independent phosphoglycerate mutase
HORVU.MOREX.r3.7HG0730450	2,3-bisphosphoglycerate-independent phosphoglycerate mutase
HORVU.MOREX.r3.4HG0379300	2,3-bisphosphoglycerate-independent phosphoglycerate mutase, putative	-2.85966	1	-4.89853		0		0		-7.13928	0.739654
HORVU.MOREX.r3.3HG0323090	2,3-diketo-5-methylthiopentyl-1-phosphate enolase
HORVU.MOREX.r3.6HG0584100	2,3,4,5-tetrahydropyridine-2,6-dicarboxylate N-acetyltransferase	-0.0881864	1	-0.154894	0.719074	-0.250491	0.502168	-0.29848	0.265782	-0.00552702	1	20
HORVU.MOREX.r3.7HG0651560	2,3,4,5-tetrahydropyridine-2,6-dicarboxylate N-acetyltransferase	-0.151493	1	-0.166143	0.558356	-0.127341	0.700239	-0.167918	0.455123	-0.0167165	0.995175
HORVU.MOREX.r3.2HG0119500	2,3,4,5-tetrahydropyridine-2,6-dicarboxylate N-acetyltransferase	-0.101681	1	-0.0981302	0.84436	-0.12526	0.778374	-0.203204	0.473958	0.056796	0.957201
HORVU.MOREX.r3.2HG0161780	2,3,4,5-tetrahydropyridine-2,6-dicarboxylate N-acetyltransferase	0.94428		0		0		0		0
HORVU.MOREX.r3.4HG0401390	23.2 kDa heat shock protein	0.0568953	1	0.206762	0.752616	0.255074	0.698174	-0.770861	0.0303812	0.000592268	1	3
HORVU.MOREX.r3.3HG0236330	23S rRNA (Uracil-5-)-methyltransferase	0.179379	1	-0.215871	0.739376	0.0595272	0.951612	-0.207993	0.633071	0.0792551	0.960523
HORVU.MOREX.r3.3HG0310400	23S rRNA (uracil(747)-C(5))-methyltransferase RlmC	0.0152102	1	-0.0185059	1	-0.141389	0.9031	-0.0756655	0.923241	0.269269	0.828646
HORVU.MOREX.r3.4HG0383750	26S protease regulatory subunit	0.17536	0.744956	-0.0727884	0.773226	-0.187171	0.297063	-0.170985	0.235011	-0.0844703	0.789503	5
HORVU.MOREX.r3.3HG0311570	26S protease regulatory subunit	-0.146251	1	-0.0842513	0.893574	-0.274603	0.482141	-0.0480691	0.910964	-0.00564531	1	5
HORVU.MOREX.r3.2HG0139190	26S protease regulatory subunit	0.00405454	1	-0.128414	0.844394	-0.19418	0.730516	-0.330049	0.353833	-0.196604	0.799458	5
HORVU.MOREX.r3.7HG0720200	26S protease regulatory subunit	-0.0794651	1	-0.260927	0.152897	-0.307552	0.102324	-0.331173	0.0371492	-0.173295	0.514782	13
HORVU.MOREX.r3.6HG0572290	26S protease regulatory subunit	0.18116	1	-0.147836	0.697378	-0.175813	0.504047	0.0177765	0.963468	-0.0720779	0.924204	17
HORVU.MOREX.r3.2HG0108120	26S protease regulatory subunit	-0.0505876	1	-0.0679823	0.859866	-0.122762	0.689103	-0.184788	0.348041	-0.13238	0.721843	20
HORVU.MOREX.r3.2HG0198530	26S protease regulatory subunit	-0.0588657	1	-0.0623916	0.857935	-0.159591	0.513362	-0.150094	0.422932	0.0245863	0.977436
HORVU.MOREX.r3.6HG0621920	26S protease regulatory subunit	-0.0310394	1	-0.0699115	0.83592	-0.148585	0.563965	-0.218315	0.203588	-0.124803	0.70782
HORVU.MOREX.r3.2HG0108780	26S protease regulatory subunit	-0.0300293	1	-0.133194	0.641937	-0.131841	0.661652	-0.317587	0.069449	-0.0583233	0.926085
HORVU.MOREX.r3.7HG0660660	26S protease regulatory subunit	0.0021096	1	-0.0224783	0.961596	-0.00835004	0.993147	-0.0699834	0.74406	-0.0503617	0.925768
HORVU.MOREX.r3.3HG0284790	26S protease regulatory subunit	0		0		26.4546		0		0
HORVU.MOREX.r3.7HG0748990	26S protease regulatory subunit	0		2.88713		-4.01688		2.24203		-2.77747
HORVU.MOREX.r3.2HG0197840	26S protease regulatory subunit
HORVU.MOREX.r3.6HG0626650	26S protease regulatory subunit-like protein	-0.089836	1	-0.115132	0.556577	-0.0586607	0.823716	-0.160135	0.259249	-0.0403203	0.933708	11
HORVU.MOREX.r3.7HG0714100	26S protease regulatory subunit, putative	0.0738028	1	-0.175666	0.437073	-0.12427	0.659174	-0.285458	0.0849993	-0.0385988	0.958944	13
HORVU.MOREX.r3.6HG0577330	26S protease regulatory subunit, putative	-0.02488	1	-0.135608	0.206069	-0.0757366	0.615065	-0.12047	0.221082	-0.131564	0.264669	24
HORVU.MOREX.r3.5HG0534850	26S proteasome non-ATPase regulatory subunit	0.0304441	1	0.0163674	0.973739	-0.0767827	0.774121	-0.145922	0.365615	0.0723534	0.851172	12
HORVU.MOREX.r3.2HG0192180	26S proteasome non-ATPase regulatory subunit 1	-0.0739974	1	-0.0615042	0.845351	-0.119457	0.630069	-0.212026	0.173896	-0.06973	0.871044	20
HORVU.MOREX.r3.1HG0082410	26S proteasome non-ATPase regulatory subunit 1	-0.153033	1	-0.0398306	0.953019	-0.0219528	0.977438	-0.249576	0.289443	-0.126579	0.824001
HORVU.MOREX.r3.4HG0392700	26S proteasome non-ATPase regulatory subunit 4	0.00120319	1	0.0520133	0.840946	-0.060005	0.803078	-0.0914681	0.554278	0.00136428	1	12
HORVU.MOREX.r3.5HG0483830	26S proteasome non-ATPase regulatory subunit 9	0.121637	1	0.00677193	1	0.0184651	0.978285	0.106363	0.667724	0.117498	0.790647	12
HORVU.MOREX.r3.2HG0170840	26S proteasome non-ATPase regulatory subunit-like protein	-0.128874	0.875654	-0.261233	0.00656079	-0.168111	0.242164	-0.186935	0.0964579	-0.332558	0.000290038	3
HORVU.MOREX.r3.2HG0157620	26S proteasome non-ATPase regulatory subunit-like protein	-0.00357851	1	-0.0164425	0.972983	0.0742503	0.778374	0.0232465	0.920825	-0.0191429	0.982746	12
HORVU.MOREX.r3.4HG0413690	26S proteasome non-ATPase regulatory subunit-like protein	-0.0413967	1	0.109997	0.750492	-0.0949314	0.80226	-0.0953511	0.715564	0.0031888	1	12
HORVU.MOREX.r3.6HG0558640	26S proteasome non-ATPase regulatory subunit-like protein	-0.0479593	1	-0.268258	0.171262	-0.258231	0.261042	-0.316127	0.068268	-0.199573	0.450687	13
HORVU.MOREX.r3.7HG0727930	26S proteasome non-ATPase regulatory subunit-like protein	1.57061	1	-5.34479	0.776717	0	1	0		0	1
HORVU.MOREX.r3.7HG0727950	26S proteasome non-ATPase regulatory subunit-like protein	-0.0187989	1	5.13524	0.790177	0	1	0		0	1
HORVU.MOREX.r3.7HG0727970	26S proteasome non-ATPase regulatory subunit-like protein	1.9831	1	5.73978	0.36348	0	1	-0.053514		0	1
HORVU.MOREX.r3.4HG0332920	26S proteasome non-atpase regulatory subunit, putative	-0.0499414	1	-0.0920383	0.686455	-0.107217	0.632903	-0.057159	0.764827	0.0271199	0.967788
HORVU.MOREX.r3.6HG0591570	26S proteasome non-atpase regulatory subunit, putative	-0.0425563	1	-0.210573	0.442333	-0.128043	0.7206	-0.201602	0.381485	-0.131756	0.778623
HORVU.MOREX.r3.2HG0176670	26S proteasome non-atpase regulatory subunit, putative	0.0851743	1	0.080667	0.827988	0.0370815	0.938806	-0.0547276	0.844699	0.0810808	0.879857
HORVU.MOREX.r3.2HG0191480	26S proteasome non-atpase regulatory subunit, putative	0	1	1.10593		-5.42154		0.0163691		-3.57148	0.869417
HORVU.MOREX.r3.4HG0400070	26S proteasome regulatory subunit	0.029499	1	-0.0266734	0.933305	-0.035782	0.897422	-0.0159961	0.937439	-0.0271435	0.959452	5
HORVU.MOREX.r3.3HG0255730	26S proteasome regulatory subunit	0.0183932	1	-0.169364	0.3216	-0.250928	0.112641	-0.254206	0.0582395	-0.210793	0.198983	13
HORVU.MOREX.r3.5HG0501120	26S proteasome regulatory subunit	-0.0177604	1	-0.0431422	0.936812	-0.0841384	0.838181	-0.127104	0.619483	0.0608906	0.934651	16
HORVU.MOREX.r3.1HG0059930	26S proteasome regulatory subunit	0.131576	1	-0.0361277	0.92225	-0.111049	0.648068	0.00595202	0.987816	-0.101091	0.754084
HORVU.MOREX.r3.7HG0726880	26S proteasome regulatory subunit	-0.586442	1	0.00934439		-4.0076		0.710346		0.355088	0.972927
HORVU.MOREX.r3.2HG0194490	26S proteasome regulatory subunit family protein	-0.0547131	1	-0.0361056	0.904383	0.0690815	0.761009	-0.0446535	0.806636	-0.0538976	0.88522	5
HORVU.MOREX.r3.1HG0053650	26S proteasome regulatory subunit family protein	-0.143402	0.906688	-0.114249	0.55923	-0.0622467	0.804295	-0.124774	0.403126	-0.0644612	0.859961
HORVU.MOREX.r3.3HG0289260	28 kDa heat-and acid-stable phosphoprotein, putative	0.0901158	1	0.00506493	1	-0.0171085	0.988804	-0.137269	0.68373	0.224569	0.630375
HORVU.MOREX.r3.1HG0077410	28 kDa heat-and acid-stable phosphoprotein, putative
HORVU.MOREX.r3.7HG0661610	2Fe-2S ferredoxin	-0.0487012	1	0.0516407	0.921472	0.205295	0.465191	0.117652	0.639536	0.207326	0.525188	7
HORVU.MOREX.r3.5HG0480820	2Fe-2S ferredoxin	-0.145495	1	0.090503	0.912077	-0.225889	0.702091	-0.0119004	0.990076	0.264821	0.68794	12
HORVU.MOREX.r3.3HG0232710	3-(3-hydroxy-phenyl)propionate/3-hydroxycinnamic acid hydroxylase
HORVU.MOREX.r3.3HG0232720	3-(3-hydroxy-phenyl)propionate/3-hydroxycinnamic acid hydroxylase
HORVU.MOREX.r3.3HG0293160	3-(3-hydroxy-phenyl)propionate/3-hydroxycinnamic acid hydroxylase
HORVU.MOREX.r3.5HG0500640	3-dehydroquinate synthase	0.36292	0.714179	0.489748	0.079097	-0.111084	0.847537	-0.213312	0.522733	0.164044	0.807439	10
HORVU.MOREX.r3.4HG0403490	3-dehydroquinate synthase	-0.240155	0.860138	0.13826	0.74569	-0.085735	0.862949	0.22932	0.192553	0.119687	0.747348	16
HORVU.MOREX.r3.6HG0546100	3-deoxy-alpha-D-manno-octulosonate 8-oxidase
HORVU.MOREX.r3.3HG0237740	3-deoxy-D-manno-octulosonic acid transferase	-0.504391		0.846832		1.11881		1.0179		1.24569
HORVU.MOREX.r3.3HG0300960	3-deoxy-D-manno-octulosonic-acid transferase	0.083059	1	0.0441639	0.950442	0.0690716	0.904679	0.31946	0.204598	0.168079	0.766202
HORVU.MOREX.r3.6HG0613840	3-deoxy-manno-octulosonate cytidylyltransferase	-1.87506	1	0.354168	0.633114	3.68145	0.105452	-0.0900071	0.909353	0.326756	0.727419	12
HORVU.MOREX.r3.1HG0087170	3-deoxy-manno-octulosonate cytidylyltransferase	-0.0146098	1	-0.191424	0.532695	0.0328256	0.952591	0.026093	0.94178	0.0719227	0.918609	23
HORVU.MOREX.r3.2HG0187620	3-hexulose-6-phosphate isomerase	-0.00229042	1	-0.602969	0.568399	-0.0119618	1	-0.320582	0.783675	-0.33586	0.876636	1
HORVU.MOREX.r3.5HG0491360	3-hydroxy-3-methylglutaryl coenzyme A reductase	0.720663	0.508004	1.79626	1.60728e-06	1.12974	0.0164491	1.50033	0.000185254	1.93098	1.13737e-07	14
HORVU.MOREX.r3.7HG0680680	3-hydroxy-3-methylglutaryl coenzyme A reductase	-0.211155	1	-0.0856536	0.875258	-0.0026903	1	-0.0534418	0.892827	0.135445	0.832061
HORVU.MOREX.r3.6HG0609100	3-hydroxy-3-methylglutaryl coenzyme A reductase	-0.265418	1	0.442829	0.958313	-3.16643		0.460351		1.0086	0.905646
HORVU.MOREX.r3.1HG0021570	3-hydroxy-3-methylglutaryl-coenzyme A reductase 1	3.84099		2.23723		0.595955		-0.405417		0.0770763
HORVU.MOREX.r3.2HG0181660	3-hydroxyacyl-[acyl-carrier-protein] dehydratase FabZ	-0.136428	1	-0.320681	0.551861	-0.485596	0.312206	-0.348685	0.393162	-0.18261	0.855661	20
HORVU.MOREX.r3.2HG0177280	3-hydroxyacyl-[acyl-carrier-protein] dehydratase FabZ	-0.604542		2.23699		0.00743166		1.90755		-0.923636
HORVU.MOREX.r3.2HG0168060	3-hydroxybenzoate 6-hydroxylase 1	0.209139	0.910024	0.158241	0.608367	0.0312229	0.958506	0.069055	0.823807	0.248506	0.388864	1
HORVU.MOREX.r3.4HG0400980	3-hydroxybenzoate 6-hydroxylase 1	-0.0105593	1	0.349863	0.416208	-0.131658	0.847678	-0.113929	0.81462	-0.519757	0.176833	3
HORVU.MOREX.r3.4HG0400950	3-hydroxybenzoate 6-hydroxylase 1	1.59901	0.089742	0.330347	0.778969	0.405079	0.709658	0.530365	0.475549	0.750245	0.401017	5
HORVU.MOREX.r3.4HG0400990	3-hydroxybenzoate 6-hydroxylase 1	-0.52401	0.678431	-1.06241	0.21439	-0.518278	0.298255	-0.226206	0.639536	-0.624912	0.141748	24
HORVU.MOREX.r3.4HG0400940	3-hydroxybenzoate 6-hydroxylase 1	-0.0724139	1	-0.50798	0.417533	-0.0242418	0.992596	-0.167048	0.790234	-0.132129	0.934531
HORVU.MOREX.r3.5HG0509680	3-hydroxybenzoate 6-hydroxylase 1	-0.339852	1	-0.543465	0.81587	-1.51539		-4.93122		-1.73471	0.464974
HORVU.MOREX.r3.3HG0314860	3-hydroxybenzoate 6-hydroxylase 1	1.83327		0		0		0		0
HORVU.MOREX.r3.7HG0735470	3-hydroxyisobutyrate dehydrogenase	-0.136917	1	0.0735778	0.954649	0.133245	0.895231	0.0642034	0.931735	-0.150968	0.918449
HORVU.MOREX.r3.6HG0569040	3-hydroxyisobutyrate dehydrogenase, putative	0.055575	1	0.0340712	0.957038	0.0849133	0.847537	-0.0515675	0.876162	0.0773364	0.910238
HORVU.MOREX.r3.3HG0267230	3-hydroxyisobutyrate dehydrogenase, putative	-0.0437901	1	-0.226074	0.550671	-0.0410657	0.953665	-0.115154	0.740193	-0.253465	0.570397
HORVU.MOREX.r3.3HG0289150	3-hydroxyisobutyryl-CoA hydrolase-like protein	0.0845881	1	0.0506142	0.927959	-0.17942	0.612651	-0.413668	0.0479477	-0.0856215	0.901008	12
HORVU.MOREX.r3.7HG0714850	3-hydroxyisobutyryl-CoA hydrolase-like protein	-0.0426415	1	-0.118131	0.536565	-0.090751	0.689805	-0.0654392	0.71303	-0.00824789	1	12
HORVU.MOREX.r3.1HG0056230	3-hydroxyisobutyryl-CoA hydrolase-like protein	0.00315984	1	-0.145907	0.762369	-0.0843484	0.883616	-0.245504	0.403934	-0.00885705	1
HORVU.MOREX.r3.6HG0551180	3-isopropylmalate dehydratase large subunit	-0.0746154	1	-0.164418	0.319636	-0.114147	0.591524	-0.151277	0.308962	-0.0947241	0.741731	15
HORVU.MOREX.r3.5HG0479890	3-isopropylmalate dehydratase large subunit
HORVU.MOREX.r3.1HG0092940	3-isopropylmalate dehydratase large subunit 2
HORVU.MOREX.r3.1HG0092980	3-isopropylmalate dehydratase large subunit 2
HORVU.MOREX.r3.1HG0092960	3-isopropylmalate dehydratase large subunit 2
HORVU.MOREX.r3.6HG0600220	3-isopropylmalate dehydratase small subunit	-0.0748391	1	-0.144291	0.704443	-0.220241	0.516392	-0.129256	0.654003	0.109009	0.861433
HORVU.MOREX.r3.2HG0214780	3-isopropylmalate dehydrogenase	0.00880304	1	-0.295428	0.505867	-0.212857	0.689103	-0.26371	0.492132	-0.0840964	0.94743	19
HORVU.MOREX.r3.2HG0175630	3-isopropylmalate dehydrogenase	-0.171612	1	-0.25343	0.331636	-0.188749	0.556894	-0.354329	0.0806413	-0.221396	0.502101	20
HORVU.MOREX.r3.6HG0577300	3-ketoacyl-CoA synthase	-0.0930885	1	0.381508	0.1287	0.475461	0.0594289	0.337921	0.163	0.354532	0.205423	7
HORVU.MOREX.r3.1HG0090950	3-ketoacyl-CoA synthase	0.1905	1	1.32695	0.0672499	0.262893	0.866261	-0.748037	0.351577	-0.118385	0.97489	10
HORVU.MOREX.r3.4HG0392320	3-ketoacyl-CoA synthase	-0.459551	1	0.0903466	0.968285	-0.197076	0.90642	-0.945424	0.191987	-1.09566	0.172553	13
HORVU.MOREX.r3.1HG0089980	3-ketoacyl-CoA synthase	0.0207616	1	0.101571	0.771372	-0.195915	0.473476	0.0720754	0.787497	0.202858	0.476329	16
HORVU.MOREX.r3.4HG0401580	3-ketoacyl-CoA synthase	0.40727	1	3.50116	0.104104	0.355903	0.8596	0.0595364	0.971507	0.438902	0.855224	16
HORVU.MOREX.r3.1HG0047850	3-ketoacyl-CoA synthase	0.1204	1	0.362059	0.96546	-0.593556	0.930901	1.00147	0.801	0.295872	0.989286	18
HORVU.MOREX.r3.6HG0628580	3-ketoacyl-CoA synthase	1.02462	0.130121	1.18111	0.00706885	0.859908	0.204962	0.636555	0.216737	1.09285	0.0228941	21
HORVU.MOREX.r3.3HG0287160	3-ketoacyl-CoA synthase	0.0506328	1	-0.246034	0.920883	0.17006	0.926912	0.263501	0.816524	0.21198	0.970863	23
HORVU.MOREX.r3.4HG0395960	3-ketoacyl-CoA synthase	-1.1979	0.630735	-0.530547	0.719021	-1.17323	0.299827	-1.35994	0.106937	-1.52709	0.0913823
HORVU.MOREX.r3.7HG0639840	3-ketoacyl-CoA synthase	-0.0195948	1	0.019375	1	1.10369	0.331123	0.208964		-0.245564	0.968566
HORVU.MOREX.r3.4HG0361130	3-ketoacyl-CoA synthase	-0.111975	1	-0.0504432	0.973042	-0.387489	0.573089	-0.599007	0.188214	-0.582629	0.300965
HORVU.MOREX.r3.4HG0402390	3-ketoacyl-CoA synthase	1.50773	0.551188	-0.226214	0.936812	-0.578755	0.757015	-0.357417	0.809549	-0.894752	0.64527
HORVU.MOREX.r3.7HG0714140	3-ketoacyl-CoA synthase	0.0167368	1	0.396131	0.562085	-0.185308	0.840356	0.0366587	0.964264	-0.181946	0.899793
HORVU.MOREX.r3.1HG0087040	3-ketoacyl-CoA synthase	0.491315	0.764277	0.135617	0.884508	0.0113319	1	0.362975	0.420379	0.241519	0.791742
HORVU.MOREX.r3.1HG0042200	3-ketoacyl-CoA synthase	-1.47491		-1.62478		-2.30445		-2.31332		-1.50294
HORVU.MOREX.r3.3HG0313420	3-ketoacyl-CoA synthase	-0.929536		0		0		0		1.03634
HORVU.MOREX.r3.4HG0332350	3-ketoacyl-CoA synthase	1.87689		0.342594		1.01581		1.33444		0.558752
HORVU.MOREX.r3.4HG0405320	3-ketoacyl-CoA synthase	-0.249652		-0.516383		-1.84367		0.690024		-3.94769
HORVU.MOREX.r3.5HG0503730	3-ketoacyl-CoA synthase	-0.0195921		0.0277971		0.433287		-1.30803		-0.338596
HORVU.MOREX.r3.6HG0612530	3-ketoacyl-CoA synthase	2.06584	0.625302	-0.46171	0.859866	-0.402142		0.103003		0.562138	0.90922
HORVU.MOREX.r3.6HG0633000	3-ketoacyl-CoA synthase	0.660427		-1.15031		-1.30456		-1.39543		1.07876
HORVU.MOREX.r3.7HG0647780	3-ketoacyl-CoA synthase	0.719693		-0.941257		0.977837		-0.995938		2.51594
HORVU.MOREX.r3.7HG0670450	3-ketoacyl-CoA synthase	-0.715881	1	-0.260108	0.921359	-0.568788		0.0132753		-1.14815	0.611333
HORVU.MOREX.r3.1HG0085470	3-ketoacyl-CoA synthase
HORVU.MOREX.r3.1HG0086700	3-ketoacyl-CoA synthase
HORVU.MOREX.r3.2HG0203820	3-ketoacyl-CoA synthase
HORVU.MOREX.r3.2HG0203830	3-ketoacyl-CoA synthase
HORVU.MOREX.r3.2HG0212700	3-ketoacyl-CoA synthase
HORVU.MOREX.r3.3HG0229580	3-ketoacyl-CoA synthase
HORVU.MOREX.r3.4HG0332260	3-ketoacyl-CoA synthase	2.87634		0.348163		0.601666		-0.165358		1.45619
HORVU.MOREX.r3.4HG0332340	3-ketoacyl-CoA synthase	0		0		0.977819		0		0
HORVU.MOREX.r3.4HG0332380	3-ketoacyl-CoA synthase
HORVU.MOREX.r3.5HG0474980	3-ketoacyl-CoA synthase
HORVU.MOREX.r3.5HG0497430	3-ketoacyl-CoA synthase
HORVU.MOREX.r3.5HG0497440	3-ketoacyl-CoA synthase	0.94428		0		0		0		0
HORVU.MOREX.r3.5HG0534680	3-ketoacyl-CoA synthase	0		0		0.977819		-1.84386		-0.887211
HORVU.MOREX.r3.6HG0542590	3-ketoacyl-CoA synthase
HORVU.MOREX.r3.6HG0621110	3-ketoacyl-CoA synthase
HORVU.MOREX.r3.6HG0621140	3-ketoacyl-CoA synthase
HORVU.MOREX.r3.6HG0633200	3-ketoacyl-CoA synthase	0		0		1.85478		0		0
HORVU.MOREX.r3.7HG0651590	3-ketoacyl-CoA synthase	0		0		0		-0.949057		0
HORVU.MOREX.r3.7HG0651600	3-ketoacyl-CoA synthase
HORVU.MOREX.r3.7HG0651690	3-ketoacyl-CoA synthase
HORVU.MOREX.r3.7HG0651710	3-ketoacyl-CoA synthase
HORVU.MOREX.r3.7HG0651720	3-ketoacyl-CoA synthase
HORVU.MOREX.r3.7HG0651790	3-ketoacyl-CoA synthase
HORVU.MOREX.r3.7HG0651800	3-ketoacyl-CoA synthase
HORVU.MOREX.r3.7HG0651840	3-ketoacyl-CoA synthase
HORVU.MOREX.r3.7HG0651880	3-ketoacyl-CoA synthase
HORVU.MOREX.r3.7HG0652220	3-ketoacyl-CoA synthase
HORVU.MOREX.r3.7HG0652610	3-ketoacyl-CoA synthase
HORVU.MOREX.r3.7HG0652700	3-ketoacyl-CoA synthase	0		0		0		0		-0.887211
HORVU.MOREX.r3.7HG0659640	3-ketoacyl-CoA synthase
HORVU.MOREX.r3.7HG0670360	3-ketoacyl-CoA synthase	-0.97912		1.87938		-0.945731		-0.949057		0
HORVU.MOREX.r3.7HG0670400	3-ketoacyl-CoA synthase
HORVU.MOREX.r3.7HG0670410	3-ketoacyl-CoA synthase	-0.979141		0.0205361		0		0.974493		1.93275
HORVU.MOREX.r3.3HG0219040	3-ketoacyl-CoA thiolase	-0.052282	1	0.242983	0.619222	0.166762	0.774121	0.45361	0.165263	0.0730633	0.957993	1
HORVU.MOREX.r3.1HG0040000	3-ketoacyl-CoA thiolase	-0.289388	0.782247	-0.375062	0.131205	-0.295468	0.35003	-0.505945	0.0180192	-0.33648	0.234376	13
HORVU.MOREX.r3.5HG0470030	3-ketoacyl-CoA thiolase	-0.237041	1	-0.450337	0.323007	-0.434491	0.405978	-0.508862	0.185712	-0.311775	0.652962
HORVU.MOREX.r3.2HG0100130	3-ketoacyl-CoA thiolase
HORVU.MOREX.r3.6HG0629790	3-ketoacyl-CoA thiolase-like protein	-0.0850834	1	0.0763239	0.791399	0.0108269	0.985682	-0.0283756	0.907874	-0.0198848	0.983842
HORVU.MOREX.r3.6HG0606930	3-ketodihydrosphingosine reductase	-0.0161961	1	-0.0979479	0.637709	0.0448597	0.872117	0.0668043	0.682215	-0.0359636	0.942657	25
HORVU.MOREX.r3.7HG0635120	3-methyl-2-oxobutanoate hydroxymethyltransferase	0.0452397	1	0.159401	0.865317	0.00760575	1	0.17965	0.673177	-0.0210818	1	6
HORVU.MOREX.r3.3HG0248130	3-methyl-2-oxobutanoate hydroxymethyltransferase	0.0995593	1	-0.0373279	0.966295	-0.0787618	0.895127	-0.128537	0.71206	0.00278849	1	24
HORVU.MOREX.r3.1HG0018050	3-N-debenzoyl-2-deoxytaxol N-benzoyltransferase	0.098017	1	0.183699	0.72429	0.305993	0.493275	0.15925	0.686779	0.138514	0.870939	5
HORVU.MOREX.r3.4HG0331410	3-N-debenzoyl-2-deoxytaxol N-benzoyltransferase	-0.160927	1	-0.201425	0.605053	-0.300612	0.394209	-0.47807	0.0473245	-0.182624	0.729946	13
HORVU.MOREX.r3.3HG0225570	3-octaprenyl-4-hydroxybenzoate carboxy-lyase
HORVU.MOREX.r3.2HG0100360	3-oxo-5-alpha-steroid 4-dehydrogenase	0.238494	1	0.45137	0.0873177	0.309484	0.418281	0.00414394	0.997242	0.00549481	1	1
HORVU.MOREX.r3.4HG0336810	3-oxo-5-alpha-steroid 4-dehydrogenase	-0.0197731	1	0.0265319	0.975174	0.136319	0.790645	-0.0322584	0.937379	-0.110073	0.871339	2
HORVU.MOREX.r3.2HG0186670	3-oxo-5-alpha-steroid 4-dehydrogenase 3	0.0464232	1	0.387041	0.098547	0.349471	0.214411	0.251504	0.31413	0.412745	0.0770605	21
HORVU.MOREX.r3.1HG0014590	3-oxo-5-alpha-steroid 4-dehydrogenase family protein	0		-4.39444		0		0		-3.12988
HORVU.MOREX.r3.3HG0301780	3-oxo-5-alpha-steroid 4-dehydrogenase family protein, expressed	0.0271134	1	-0.1424	0.849438	-0.323597	0.564021	-0.0577187	0.92308	-0.2619	0.74332
HORVU.MOREX.r3.6HG0573090	3-oxoacyl-[acyl-carrier-protein] synthase	-0.0735586	1	-0.151906	0.588431	-0.136604	0.633314	-0.141708	0.486619	-0.0815308	0.876658	20
HORVU.MOREX.r3.7HG0661890	3-oxoacyl-[acyl-carrier-protein] synthase	-0.250569	1	-0.366969	0.500002	-0.364964	0.537934	-0.645526	0.0899096	-0.209306	0.834565
HORVU.MOREX.r3.4HG0372170	3-oxoacyl-[acyl-carrier-protein] synthase	0.0404724	1	-0.0377451	0.923662	-0.0509259	0.881692	-0.266261	0.0734224	0.0162445	0.991715
HORVU.MOREX.r3.2HG0124990	3-oxoacyl-[acyl-carrier-protein] synthase	-0.0113111	1	0.0730134	0.948664	-0.0669932	0.951884	-0.334002	0.484324	0.17568	0.882685
HORVU.MOREX.r3.2HG0117470	3-oxoacyl-[acyl-carrier-protein] synthase
HORVU.MOREX.r3.2HG0171180	3-oxoacyl-[acyl-carrier-protein] synthase	-0.242322	1	-1.54278		-1.97384		-0.785612		-0.295675	0.993249
HORVU.MOREX.r3.2HG0117480	3-oxoacyl-[acyl-carrier-protein] synthase
HORVU.MOREX.r3.2HG0205750	3-oxoacyl-[acyl-carrier-protein] synthase 3	-0.115544	1	-0.236986	0.768451	-0.0519834	0.970271	-0.18295	0.762838	0.0688617	0.976091	20
HORVU.MOREX.r3.4HG0362410	3-oxoacyl-[acyl-carrier-protein] synthase 3
HORVU.MOREX.r3.5HG0502820	3-oxoacyl-[acyl-carrier-protein] synthase 3
HORVU.MOREX.r3.1HG0089730	3-oxoacyl-[acyl-carrier-protein] synthase 3 protein 2	-0.924833		-2.42317		0.0309676		-1.84663		-0.341875
HORVU.MOREX.r3.6HG0619490	3-oxoacyl-[acyl-carrier-protein] synthase-like protein	0.272033	0.899401	0.16468	0.694845	0.156529	0.713591	0.2352	0.396168	0.199968	0.68294
HORVU.MOREX.r3.3HG0245450	3-oxoacyl-acyl-carrier synthase-like protein (Protein of unknown function DUF455)	-0.0932449	1	0.847775	0.474597	0.136099	0.951613	0.823331	0.377065	1.09186	0.347932
HORVU.MOREX.r3.2HG0161020	3-oxoacyl-reductase	-0.191624	1	-0.299393	0.431328	-0.376259	0.321333	-0.446407	0.117461	-0.076083	0.948021	13
HORVU.MOREX.r3.7HG0680120	3-oxoacyl-reductase	0.126965	1	0.094823	0.796917	0.108673	0.745743	0.155431	0.480983	0.0593049	0.927734
HORVU.MOREX.r3.6HG0584860	3-oxoacyl-reductase	-0.0272269	1	0.0415204	0.95583	0.11952	0.812791	0.142445	0.6667	-0.0702659	0.942725
HORVU.MOREX.r3.2HG0207260	3-oxoacyl-reductase	-0.164858	1	0.655023	0.668875	0.300199	0.867541	-1.5046	0.137206	-0.602066	0.809699
HORVU.MOREX.r3.5HG0523440	3-oxoacyl-reductase
HORVU.MOREX.r3.7HG0718980	3-oxoadipate CoA-transferase subunit B
HORVU.MOREX.r3.7HG0726910	3-phosphoinositide-dependent protein kinase-1-like	0.0296523	1	0.293723	0.444671	0.2716	0.527547	0.512904	0.0649518	0.0508728	0.971322	4
HORVU.MOREX.r3.7HG0645370	3-phosphoshikimate 1-carboxyvinyltransferase	0.402827	0.318052	0.478972	0.0359142	-0.0841826	0.868575	-0.0905414	0.78959	0.203968	0.640756	21
HORVU.MOREX.r3.7HG0726800	3,4-dihydroxy-2-butanone 4-phosphate synthase	0.0220569	1	0.330692	0.0732064	0.265752	0.262133	0.13557	0.545605	0.101474	0.835674	1
HORVU.MOREX.r3.6HG0589010	3,4-dihydroxy-2-butanone 4-phosphate synthase	0.254933	0.942233	0.366503	0.174584	0.0370053	0.958506	-0.300239	0.252723	0.154396	0.785074	21
HORVU.MOREX.r3.6HG0603820	3,5-epimerase/4-reductase	-0.411376	0.879872	-0.71783	0.0424225	-0.780436	0.038783	-1.01901	0.00107874	-0.551285	0.19465	13
HORVU.MOREX.r3.2HG0141480	3'-5' exonuclease domain protein	-0.158508	1	-0.159129	0.648183	0.0215476	0.975028	0.0334682	0.921216	0.188132	0.765596	23
HORVU.MOREX.r3.4HG0401480	3'-5' exonuclease domain-containing family protein	0.176662	1	0.838002	0.000294254	0.652294	0.0165758	0.725428	0.00282272	0.643567	0.0107588	14
HORVU.MOREX.r3.1HG0037800	3'-5' exonuclease domain-containing family protein	0.0538897	1	-0.0440332	0.96159	0.136281	0.816038	-0.0352413	0.94521	0.137402	0.871462
HORVU.MOREX.r3.6HG0616550	3'-5' exonuclease domain-containing protein	0.0431388	1	0.0850878	0.849043	0.111915	0.776471	0.302043	0.171505	0.10561	0.856453	8
HORVU.MOREX.r3.3HG0305550	3'-5'-exoribonuclease family protein	-0.349418	0.569852	-0.240886	0.519835	-0.212054	0.568995	0.0355949	0.930783	0.0243113	0.993013
HORVU.MOREX.r3.1HG0050680	3'-5'-exoribonuclease family protein
HORVU.MOREX.r3.2HG0107030	3'-5'-exoribonuclease family protein
HORVU.MOREX.r3.2HG0122700	3'-5'-exoribonuclease family protein
HORVU.MOREX.r3.2HG0124190	3'-5'-exoribonuclease family protein
HORVU.MOREX.r3.2HG0130010	3'-5'-exoribonuclease family protein
HORVU.MOREX.r3.2HG0178840	3'-5'-exoribonuclease family protein
HORVU.MOREX.r3.3HG0245290	3'-5'-exoribonuclease family protein
HORVU.MOREX.r3.3HG0289770	3'-5'-exoribonuclease family protein
HORVU.MOREX.r3.4HG0373680	3'-5'-exoribonuclease family protein
HORVU.MOREX.r3.5HG0457800	3'-5'-exoribonuclease family protein
HORVU.MOREX.r3.5HG0471100	3'-5'-exoribonuclease family protein
HORVU.MOREX.r3.6HG0558280	3'-5'-exoribonuclease family protein
HORVU.MOREX.r3.6HG0582350	3'-5'-exoribonuclease family protein
HORVU.MOREX.r3.6HG0590090	3'-5'-exoribonuclease family protein
HORVU.MOREX.r3.7HG0683740	3'-5'-exoribonuclease family protein
HORVU.MOREX.r3.2HG0105220	3'-N-debenzoyl-2'-deoxytaxol N-benzoyltransferase	-0.0856808	1	-0.457054	0.349744	-0.877088	0.0687605	-0.228493	0.680825	-0.0887296	0.968566	3
HORVU.MOREX.r3.4HG0414970	3'-N-debenzoyl-2'-deoxytaxol N-benzoyltransferase	-1.02038	0.551188	-1.26599	0.0708	-1.99752	0.00147278	-1.4868	0.0222366	-1.94314	0.00104422	9
HORVU.MOREX.r3.3HG0284000	3'-N-debenzoyl-2'-deoxytaxol N-benzoyltransferase	-0.502436	0.376586	-0.57648	0.0583721	-0.487041	0.193128	-1.14364	7.59379e-06	-0.930158	0.000276196	9
HORVU.MOREX.r3.3HG0239550	3'-N-debenzoyl-2'-deoxytaxol N-benzoyltransferase	0.0834631	1	2.64126	0.00160208	1.33203	0.301614	-0.711175	0.554278	0.579492	0.807388	10
HORVU.MOREX.r3.3HG0237390	3'-N-debenzoyl-2'-deoxytaxol N-benzoyltransferase	0.225168	0.942233	0.364464	0.104104	-0.0340547	0.955298	-0.126314	0.650221	0.164936	0.70707	10
HORVU.MOREX.r3.1HG0027940	3'-N-debenzoyl-2'-deoxytaxol N-benzoyltransferase	0.332078	1	0.538851	0.538727	0.0271377	0.995873	-0.706819	0.270137	-0.115647	0.969756	10
HORVU.MOREX.r3.3HG0271570	3'-N-debenzoyl-2'-deoxytaxol N-benzoyltransferase	-0.102157	1	-0.273813	0.38158	-0.345588	0.273093	-0.403884	0.0934457	-0.108902	0.879428	13
HORVU.MOREX.r3.2HG0096100	3'-N-debenzoyl-2'-deoxytaxol N-benzoyltransferase	-0.925107	0.908562	-1.37495	0.176719	-0.256186	0.883616	-0.930394	0.114603	-0.563281	0.657333	16
HORVU.MOREX.r3.4HG0413990	3'-N-debenzoyl-2'-deoxytaxol N-benzoyltransferase	0.632611	1	0.458058	0.676058	0.19307	0.908802	0.137174	0.890282	-0.321279	0.847583	16
HORVU.MOREX.r3.7HG0714620	3'-N-debenzoyl-2'-deoxytaxol N-benzoyltransferase	0.11152	1	0.195279	0.697378	0.0932814	0.890197	-0.184529	0.625814	0.143433	0.865084	20
HORVU.MOREX.r3.3HG0239530	3'-N-debenzoyl-2'-deoxytaxol N-benzoyltransferase	0.195344	1	2.17016	0.0024717	1.11897	0.307697	-0.317972	0.78925	0.716859	0.638176	21
HORVU.MOREX.r3.7HG0739940	3'-N-debenzoyl-2'-deoxytaxol N-benzoyltransferase	-1.2409	0.745687	-1.75332	0.0871616	-2.89229	0.00394923	-1.02506	0.314147	-2.2479	0.0204949
HORVU.MOREX.r3.7HG0705130	3'-N-debenzoyl-2'-deoxytaxol N-benzoyltransferase	0.520328	0.956467	-0.0927734	0.954067	-0.445926	0.608797	-0.245138	0.74634	0.0753788	0.984903
HORVU.MOREX.r3.7HG0714720	3'-N-debenzoyl-2'-deoxytaxol N-benzoyltransferase	0.0616402	1	-0.315042	0.551732	-0.268365	0.652464	0.0992554	0.857864	0.0578035	0.97489
HORVU.MOREX.r3.2HG0096350	3'-N-debenzoyl-2'-deoxytaxol N-benzoyltransferase	-0.824321	1	-4.00835	0.0602473	-0.856074	0.743597	-0.788943		-0.711358	0.781021
HORVU.MOREX.r3.1HG0061170	3'-N-debenzoyl-2'-deoxytaxol N-benzoyltransferase
HORVU.MOREX.r3.2HG0095860	3'-N-debenzoyl-2'-deoxytaxol N-benzoyltransferase	0		-0.247622		0.977832		0		1.03635
HORVU.MOREX.r3.2HG0103790	3'-N-debenzoyl-2'-deoxytaxol N-benzoyltransferase	0		-0.804867		-0.945742		0		0
HORVU.MOREX.r3.3HG0224280	3'-N-debenzoyl-2'-deoxytaxol N-benzoyltransferase
HORVU.MOREX.r3.3HG0312240	3'-N-debenzoyl-2'-deoxytaxol N-benzoyltransferase	0.982813	1	0.091107	0.991115	-0.744725		1.33756		-0.221529	0.973845
HORVU.MOREX.r3.4HG0415170	3'-N-debenzoyl-2'-deoxytaxol N-benzoyltransferase
HORVU.MOREX.r3.6HG0541190	3'-N-debenzoyl-2'-deoxytaxol N-benzoyltransferase
HORVU.MOREX.r3.7HG0714690	3'-N-debenzoyl-2'-deoxytaxol N-benzoyltransferase
HORVU.MOREX.r3.7HG0650860	3'(2'),5'-bisphosphate nucleotidase	0.120345	1	0.0746191	0.833651	0.146965	0.604497	-0.096247	0.676208	0.19169	0.46332	12
HORVU.MOREX.r3.5HG0453710	3'(2'),5'-bisphosphate nucleotidase 1	-0.0349887	1	-0.188759	0.199732	-0.0783883	0.742661	0.00702181	0.980048	0.0287891	0.960684	3
HORVU.MOREX.r3.2HG0135660	3'(2'),5'-bisphosphate nucleotidase 1	-0.121118	1	-0.595281	0.415648	0.106265	0.938438	-0.388905	0.545155	-0.308164	0.828646
HORVU.MOREX.r3.6HG0597710	3'(2'),5'-bisphosphate nucleotidase 1	-0.691839		0		-2.84512		2.85732		-3.12927
HORVU.MOREX.r3.6HG0627070	3(2),5-bisphosphate nucleotidase HAL2	0.252491	0.971232	0.420473	0.103641	0.376661	0.212172	0.431953	0.0791509	0.516702	0.0381044	21
HORVU.MOREX.r3.3HG0271450	3R-hydroxymyristoyl-dehydratase-hydroxymyristoyl ACP dehydrase isoform 1	0.102276	1	-0.117343	0.856727	-0.133623	0.823334	-0.217219	0.554593	0.0545335	0.971322	20
HORVU.MOREX.r3.2HG0115930	4-alpha-glucanotransferase	-0.812441	0.276	-1.25227	0.00148652	-1.09823	0.0145323	-1.33982	0.000686631	-0.992225	0.0226643	9
HORVU.MOREX.r3.2HG0122840	4-alpha-glucanotransferase	-0.288711	0.920138	-0.179585	0.720855	-0.0827817	0.896649	-0.0578204	0.890787	-0.137434	0.859961
HORVU.MOREX.r3.2HG0131920	4-alpha-glucanotransferase	-1.67737	1	-1.74983	0.90985	-1.02194	0.953832	6.06605	0.428821	6.35747	0.566117
HORVU.MOREX.r3.6HG0570040	4-coumarate CoA ligase	-0.112362	1	0.33657	0.531253	0.00432274	1	-0.237807	0.612553	-0.132155	0.913406
HORVU.MOREX.r3.1HG0053690	4-coumarate--CoA ligase family protein	0.345422	1	-0.323547	0.747223	-0.486477	0.527547	-0.350072	0.538134	0.0229618	1	20
HORVU.MOREX.r3.4HG0400840	4-coumarate--CoA ligase family protein	-0.677765	0.779481	-0.266134	0.802116	-0.590184	0.476999	-0.800002	0.148923	-0.743555	0.293923
HORVU.MOREX.r3.2HG0159380	4-coumarate--CoA ligase family protein	0.604744	0.600358	0.391916	0.551627	0.146273	0.873186	-0.0467252	0.951664	0.023667	1
HORVU.MOREX.r3.4HG0409850	4-coumarate--CoA ligase-like 4	-0.0781816	1	0.448911	0.166032	-0.0223786	0.984569	-0.132626	0.745405	-0.0288972	0.992797	10
HORVU.MOREX.r3.2HG0119830	4-coumarate-CoA ligase	1.05839	1	2.86798	0.00978101	1.99009	0.180718	-0.977674	0.509557	1.66569	0.284791	21
HORVU.MOREX.r3.4HG0341970	4-coumarate-CoA ligase	-0.27401	1	-0.868375	0.0257064	-0.700043	0.13922	-0.525338	0.214926	-0.438861	0.475004	24
HORVU.MOREX.r3.6HG0631780	4-coumarate-CoA ligase-like protein	-1.4119	0.862582	-0.912187	0.623437	-1.24411		-1.84344		-1.15228	0.64527
HORVU.MOREX.r3.6HG0606110	4-coumarate: CoA ligase	-0.84481	1	0.197354	0.944354	-0.266022	0.912661	0.722475	0.587568	-0.633384	0.807388	17
HORVU.MOREX.r3.7HG0740440	4-coumarate:CoA ligase	-0.112831	1	0.190761	0.661325	0.110958	0.840099	-0.182491	0.588535	0.176071	0.774995	20
HORVU.MOREX.r3.3HG0305220	4-coumarate:CoA ligase-like protein	-0.17502	1	0.337419	0.496431	0.251109	0.665332	0.00199618	1	0.383921	0.463374	5
HORVU.MOREX.r3.4HG0342000	4-coumarate:CoA ligase-like protein	0.0251819	1	0.0385244	0.962633	-0.0172092	0.989047	-0.418506	0.113409	-0.072878	0.94743	20
HORVU.MOREX.r3.3HG0316200	4-coumarate:CoA ligase-like protein	-0.23277	1	-0.429557	0.793364	-0.258713	0.881241	-0.242355	0.835659	-0.786127	0.615618
HORVU.MOREX.r3.4HG0341990	4-coumarate:CoA ligase-like protein	-0.215505	1	-0.00109829	1	-0.120201	0.936712	-0.178814	0.837644	-0.638503	0.455643
HORVU.MOREX.r3.3HG0295260	4-diphosphocytidyl-2-C-methyl-D-erythritol kinase	-0.0353261	1	0.177178	0.793136	-0.0222814	0.989879	0.364861	0.35766	-0.117353	0.922102	8
HORVU.MOREX.r3.3HG0284530	4-diphosphocytidyl-2-C-methyl-D-erythritol kinase	0.20508	1	-0.280468	0.624681	-0.298605	0.540617	0.0390096	0.956685	-0.433207	0.534561	17
HORVU.MOREX.r3.2HG0181570	4-diphosphocytidyl-2-C-methyl-D-erythritol kinase	0		0.982311		0		1.89265		1.03634
HORVU.MOREX.r3.6HG0592460	4-hydroxy-3-methylbut-2-en-1-yl diphosphate synthase (flavodoxin)	0.12491	1	0.55256	0.0660817	-0.235267	0.63662	0.0530562	0.915343	-0.192326	0.781579	12
HORVU.MOREX.r3.5HG0477230	4-hydroxy-3-methylbut-2-en-1-yl diphosphate synthase (flavodoxin)
HORVU.MOREX.r3.4HG0339790	4-hydroxy-3-methylbut-2-enyl diphosphate reductase	-0.0351889	1	0.126924	0.761204	-0.159147	0.678746	0.0971444	0.762192	-0.162115	0.738754	18
HORVU.MOREX.r3.3HG0282230	4-hydroxy-3-methylbut-2-enyl diphosphate reductase	0.0434748	1	-0.141564	0.802116	-0.216471	0.652452	0.16046	0.671884	-0.124501	0.887106
HORVU.MOREX.r3.7HG0703840	4-hydroxy-3-methylbut-2-enyl diphosphate reductase
HORVU.MOREX.r3.7HG0723060	4-hydroxy-3-methylbut-2-enyl diphosphate synthase	0.395794		0.0205365		-0.571979		1.87327		1.03636
HORVU.MOREX.r3.7HG0750090	4-hydroxy-4-methyl-2-oxoglutarate aldolase	-0.531039	1	-0.655699	0.559219	-0.182486	0.925191	-0.0755366	0.956517	-0.180896	0.957022	18
HORVU.MOREX.r3.7HG0750080	4-hydroxy-4-methyl-2-oxoglutarate aldolase	0.0971825	1	0.182731	0.615282	0.140729	0.735893	0.305415	0.2131	0.0804286	0.917157
HORVU.MOREX.r3.1HG0021320	4-hydroxy-tetrahydrodipicolinate reductase	-0.137831	1	-0.356998	0.364686	-0.249801	0.618413	-0.361417	0.277257	-0.129009	0.893004
HORVU.MOREX.r3.4HG0392430	4-hydroxy-tetrahydrodipicolinate reductase	-0.0921822	1	-0.171789	0.835494	-0.240409	0.729681	-0.199108	0.689491	-0.0474701	0.986877
HORVU.MOREX.r3.4HG0413680	4-hydroxy-tetrahydrodipicolinate reductase	2.4182		-4.73023		0		0.288754		4.63378
HORVU.MOREX.r3.1HG0078980	4-hydroxy-tetrahydrodipicolinate reductase
HORVU.MOREX.r3.2HG0131120	4-hydroxy-tetrahydrodipicolinate reductase
HORVU.MOREX.r3.7HG0715660	4-hydroxy-tetrahydrodipicolinate reductase
HORVU.MOREX.r3.7HG0747570	4-hydroxy-tetrahydrodipicolinate reductase
HORVU.MOREX.r3.2HG0186710	4-hydroxy-tetrahydrodipicolinate synthase	0.268517	1	-0.133661	0.83221	-0.240258	0.646953	0.0229603	0.96839	0.101734	0.925446	12
HORVU.MOREX.r3.2HG0204440	4-hydroxy-tetrahydrodipicolinate synthase	0.0592361	1	0.034289	0.936913	0.0701609	0.829477	0.0689274	0.762695	0.201297	0.367358	18
HORVU.MOREX.r3.6HG0632930	4-hydroxybenzoate octaprenyltransferase	0.109246	1	0.0880291	0.911237	-0.160388	0.796705	-0.125889	0.778344	-0.0696399	0.960582
HORVU.MOREX.r3.5HG0529940	4-hydroxybenzoate octaprenyltransferase	5.68465	1	5.51963	0.767117	0.497744		0		5.39468	0.835674
HORVU.MOREX.r3.5HG0529950	4-hydroxybenzoate polyprenyltransferase, mitochondrial	-0.442158	1	-0.260774	0.842469	-0.0212993	0.997319	0.5984	0.33115	0.645826	0.566774	23
HORVU.MOREX.r3.6HG0567270	4-hydroxyphenylpyruvate dioxygenase	-0.00826051	1	0.253238	0.738479	-0.0880601	0.938458	0.196649	0.740193	-0.0905937	0.963445
HORVU.MOREX.r3.1HG0048520	4-hydroxythreonine-4-phosphate dehydrogenase
HORVU.MOREX.r3.1HG0065620	4-hydroxythreonine-4-phosphate dehydrogenase
HORVU.MOREX.r3.2HG0135050	4-hydroxythreonine-4-phosphate dehydrogenase
HORVU.MOREX.r3.5HG0426250	4-hydroxythreonine-4-phosphate dehydrogenase
HORVU.MOREX.r3.7HG0647160	4-hydroxythreonine-4-phosphate dehydrogenase
HORVU.MOREX.r3.7HG0718180	4-hydroxythreonine-4-phosphate dehydrogenase
HORVU.MOREX.r3.3HG0310440	4-sulfomuconolactone hydrolase	0.0511219	1	-0.0803648	0.921434	0.0471354	0.958896	0.0549465	0.915775	0.100214	0.92929
HORVU.MOREX.r3.6HG0634150	4-trimethylaminobutyraldehyde dehydrogenase	0.399324		-1.11033		0.014921		-0.178728		0.752328
HORVU.MOREX.r3.3HG0298030	4,5-dioxygenase-like protein	-0.0214376	1	0.438315	0.136083	-0.0218963	0.983841	-0.135111	0.710631	0.0232988	0.996529	10
HORVU.MOREX.r3.6HG0540880	4,5-dioxygenase-like protein	-0.260808	1	-0.553189	0.294803	-0.392071	0.5316	-1.25381	0.000647433	-0.526506	0.383441	17
HORVU.MOREX.r3.3HG0298060	4,5-dioxygenase-like protein	0.388693	1	0.834531	0.469668	0.11583	0.963861	0.75813	0.436841	-0.00135157	1
HORVU.MOREX.r3.1HG0013300	4'-phosphopantetheinyl transferase	0.0757279	1	0.254756	0.572558	0.464135	0.194719	0.780646	0.0030101	0.275417	0.59968	4
HORVU.MOREX.r3.4HG0356720	4'-phosphopantetheinyl transferase family protein	0.120585	1	0.0955931	0.852012	0.223422	0.51953	0.515534	0.0262105	0.294397	0.39527	4
HORVU.MOREX.r3.6HG0559230	4/1 protein	0.230091	1	0.499676	0.424566	0.594456	0.326957	0.657832	0.136538	0.348968	0.742836
HORVU.MOREX.r3.6HG0617310	5-adenylylsulfate reductase-like protein	0.0262466	1	0.155394	0.558953	0.242672	0.307557	0.378082	0.0252138	0.323889	0.080389	8
HORVU.MOREX.r3.4HG0402600	5-dehydro-2-deoxygluconokinase	0.0236115	1	-0.0645646	0.885192	-0.0569677	0.894801	-0.0287998	0.929774	-0.0591451	0.935966
HORVU.MOREX.r3.2HG0131410	5-formyltetrahydrofolate cyclo-ligase	0.0308647	1	0.164616	0.184673	0.122992	0.428232	-0.0473558	0.760348	0.155677	0.274344	21
HORVU.MOREX.r3.5HG0455080	5-formyltetrahydrofolate cyclo-ligase	0.0264411	1	-0.0484752	0.96003	-0.0442264	0.961978	0.394749	0.24088	-0.0973437	0.931153
HORVU.MOREX.r3.1HG0007340	5-hydroxytryptamine receptor 1D	-0.0160241		-0.562027		0		-2.46819		0
HORVU.MOREX.r3.5HG0425010	5-methyltetrahydropteroyltriglutamate--homocysteine methyltransferase	-0.281389	1	-0.568952	0.0744106	-0.756667	0.0146133	-0.782692	0.0056525	-0.67593	0.0239977	13
HORVU.MOREX.r3.4HG0333100	5-methyltetrahydropteroyltriglutamate--homocysteine methyltransferase	-0.186879	1	-0.360486	0.582663	-0.73134	0.149544	-0.990992	0.0121405	-0.544111	0.346917	13
HORVU.MOREX.r3.1HG0019150	5-methyltetrahydropteroyltriglutamate--homocysteine methyltransferase	-0.0619631	1	0.948677	0.333847	0.435397	0.76473	-0.246451	0.836706	0.0576634	0.999478
HORVU.MOREX.r3.6HG0619110	5-methyltetrahydropteroyltriglutamate--homocysteine methyltransferase	0.0637626	1	-0.0806261	0.930157	0.0878474	0.916234	0.542245	0.0981549	0.228856	0.795948
HORVU.MOREX.r3.5HG0443220	5-methylthioadenosine/S-adenosylhomocysteine deaminase	-0.164088	1	-0.0620525	0.90158	0.139458	0.693016	-0.00725309	0.990361	-0.31269	0.211241	19
HORVU.MOREX.r3.5HG0482450	5-nucleotidase	0.163933	1	0.324679	0.575703	0.44311	0.390901	0.401726	0.328995	0.477671	0.341402	7
HORVU.MOREX.r3.6HG0615590	5-oxoprolinase	-0.291422	1	-0.0585145	0.950442	0.121322	0.862813	0.261885	0.510533	-0.283643	0.638176	15
HORVU.MOREX.r3.3HG0298520	5'-3' exonuclease	-0.387058	1	0.181674	0.838948	0.163339	0.83694	0.254526	0.611843	-0.150349	0.922496	7
HORVU.MOREX.r3.5HG0463050	5'-3' exonuclease family protein	-0.627444	1	-0.0561879	0.986623	0.513845	0.668766	-0.0722958	0.954166	0.285959	0.906716
HORVU.MOREX.r3.1HG0094500	5'-3' exoribonuclease 2
HORVU.MOREX.r3.5HG0499880	5'-3' exoribonuclease 3	0.145933	1	0.484646	0.36348	0.0658838	0.9562	0.192754	0.740092	0.0154975	1	2
HORVU.MOREX.r3.3HG0298850	5'-3' exoribonuclease 3	-0.0197555	1	0.0612255	0.792085	0.233277	0.0769681	0.0811947	0.594835	0.0227152	0.969756	8
HORVU.MOREX.r3.2HG0106510	5'-3' exoribonuclease 3	-0.28843	1	0.404656	0.407705	0.220421	0.716872	-0.0511374	0.933284	-0.0747247	0.960348	11
HORVU.MOREX.r3.5HG0492360	5'-3' exoribonuclease 3
HORVU.MOREX.r3.3HG0273640	5'-3' exoribonuclease 3-like protein
HORVU.MOREX.r3.5HG0518240	5'-3' exoribonuclease, putative, expressed	-0.142391	0.973227	-0.091499	0.714079	0.00116895	1	0.0920075	0.619217	-0.0790274	0.834565	18
HORVU.MOREX.r3.5HG0444890	5'-adenylylsulfate reductase-like 5	0.0276749	1	0.309345	0.20514	0.267955	0.362819	0.27918	0.223759	0.288858	0.295355
HORVU.MOREX.r3.5HG0522410	5'-adenylylsulfate reductase-like 5	0.14101	1	0.212828	0.508902	0.123684	0.761711	0.190526	0.470667	0.213087	0.583297
HORVU.MOREX.r3.6HG0555810	5'-AMP-activated protein kinase subunit beta-1	-0.0702351	1	0.0199117	0.986623	0.0779163	0.892453	0.278371	0.324919	-0.121316	0.867507	18
HORVU.MOREX.r3.4HG0334850	5'-AMP-activated protein kinase subunit beta-1	-0.002521	1	-0.0657077	0.916001	0.15554	0.714222	0.338181	0.186236	0.0881479	0.913402
HORVU.MOREX.r3.7HG0699410	5'-deoxyadenosine deaminase	-1.15586	1	-0.684018		0.923366		0.47356		0.969584	0.728661
HORVU.MOREX.r3.3HG0248990	5'-methylthioadenosine/S-adenosylhomocysteine nucleosidase	-0.266189	1	-0.343274	0.638572	-0.679809	0.247016	-0.559967	0.25663	-0.697223	0.19465	5
HORVU.MOREX.r3.7HG0638550	5'-methylthioadenosine/S-adenosylhomocysteine nucleosidase	0.0969648	1	0.124556	0.873476	0.252203	0.676459	0.168703	0.728251	0.357584	0.534529	6
HORVU.MOREX.r3.7HG0643520	5'-methylthioadenosine/S-adenosylhomocysteine nucleosidase	-0.466174	1	0.663868	0.35329	-0.220549	0.853857	-0.976425	0.0815328	-0.566867	0.540207	12
HORVU.MOREX.r3.6HG0564630	5'-nucleotidase SurE	0.0865387	1	0.141477	0.72333	0.170611	0.660007	0.222717	0.406146	0.117963	0.849056	8
HORVU.MOREX.r3.3HG0284100	5'-nucleotidase SurE	-0.182361	0.669666	-0.0147487	0.97631	-0.182454	0.307814	-0.140587	0.344088	-0.0544551	0.897675
HORVU.MOREX.r3.2HG0115570	6-methylsalicylic acid synthase	0.98441		-0.941258		-0.569708		-0.575817		0.970657
HORVU.MOREX.r3.4HG0384510	6-phosphofructo-2-kinase/fructose-2, 6-bisphosphatase	-0.0858771	1	0.0373519	0.911237	0.0813925	0.732878	-0.0765568	0.661454	-0.0480072	0.913952
HORVU.MOREX.r3.1HG0025720	6-phosphofructo-2-kinase/fructose-2, 6-bisphosphatase	-0.302064	1	0.104579	0.917225	-0.219442	0.764668	-0.0837215	0.888144	-0.457489	0.418981
HORVU.MOREX.r3.3HG0287800	6-phosphogluconate dehydrogenase family protein	-0.0149175	1	-0.436716	0.260756	-0.439471	0.30737	-0.286675	0.449211	-0.345153	0.469312	11
HORVU.MOREX.r3.1HG0088690	6-phosphogluconate dehydrogenase-like protein	0.355691	0.556182	0.0819762	0.882932	0.102389	0.831127	0.333368	0.169589	0.379046	0.198471
HORVU.MOREX.r3.7HG0639100	6-phosphogluconate dehydrogenase, decarboxylating	0.154477	1	0.18857	0.586327	-0.0956431	0.83694	-0.193992	0.472322	0.144023	0.783408	10
HORVU.MOREX.r3.1HG0081150	6-phosphogluconate dehydrogenase, decarboxylating	0.103729	1	-0.0651658	0.939891	-0.231594	0.667305	-0.0850452	0.864602	0.107755	0.919841
HORVU.MOREX.r3.3HG0304360	6,7-dimethyl-8-ribityllumazine synthase	-0.175517	1	0.479861	0.519755	0.478727	0.540718	-0.162869	0.833294	0.206364	0.901487	7
HORVU.MOREX.r3.4HG0383760	6,7-dimethyl-8-ribityllumazine synthase	0.502335	1	-0.944304	0.129186	-0.599588	0.407413	-0.566781	0.330791	-0.126562	0.957201	13
HORVU.MOREX.r3.2HG0178550	6,7-dimethyl-8-ribityllumazine synthase	-0.0874353	1	-0.125794	0.768449	-0.0536378	0.927254	-0.060426	0.865066	0.0857433	0.909273	20
HORVU.MOREX.r3.2HG0178720	6,7-dimethyl-8-ribityllumazine synthase	-0.0659817	1	0.0916349	0.864036	-0.215869	0.57678	-0.12962	0.693569	-0.0881654	0.913952	23
HORVU.MOREX.r3.2HG0126230	6,7-dimethyl-8-ribityllumazine synthase	0.138416	1	-0.12983	0.696139	-0.012004	0.989599	0.217619	0.28933	0.0834717	0.891131	23
HORVU.MOREX.r3.1HG0025870	6,7-dimethyl-8-ribityllumazine synthase	-0.149367	1	-0.480072	0.291026	-0.565629	0.238594	-0.180252	0.723587	-0.15359	0.89787
HORVU.MOREX.r3.3HG0290120	6,7-dimethyl-8-ribityllumazine synthase	0.154051	1	0.213934	0.66255	-0.287595	0.502631	-0.0628355	0.890006	0.0509926	0.973855
HORVU.MOREX.r3.7HG0643820	6,7-dimethyl-8-ribityllumazine synthase	0.107596	1	0.0192171	0.989384	-0.0102574	0.997319	0.130618	0.71303	0.145928	0.835251
HORVU.MOREX.r3.3HG0234970	6,7-dimethyl-8-ribityllumazine synthase	-0.412823	1	-0.0217197	1	-0.00516887	1	0.222293	0.740309	0.205845	0.892222
HORVU.MOREX.r3.3HG0317310	6,7-dimethyl-8-ribityllumazine synthase
HORVU.MOREX.r3.7HG0724080	6,7-dimethyl-8-ribityllumazine synthase	2.82746		0		-2.85028		1.86141		0
HORVU.MOREX.r3.6HG0540200	60 kDa chaperonin	0.18304	1	-0.109832	0.80993	-0.113118	0.799173	-0.122198	0.690193	0.118749	0.849056	3
HORVU.MOREX.r3.1HG0070480	60 kDa chaperonin	0.0164108	1	0.0319009	0.948337	0.0619291	0.868797	0.185821	0.339299	0.0309844	0.97135	3
HORVU.MOREX.r3.1HG0080590	60 kDa chaperonin	-0.240685	1	-0.411562	0.390111	-0.396732	0.449393	-0.649653	0.0653734	-0.306605	0.657333	24
HORVU.MOREX.r3.5HG0537290	60 kDa chaperonin	-0.00236017	1	-0.182883	0.528275	-0.365428	0.100912	-0.30528	0.12942	-0.1131	0.820191
HORVU.MOREX.r3.1HG0040610	60 kDa chaperonin	-0.160637	1	-0.646684	0.330384	-0.588401	0.445729	-0.872709	0.101694	-0.374087	0.747842
HORVU.MOREX.r3.4HG0407100	60 kDa chaperonin	-0.338199	1	-0.592493	0.250582	-0.464755	0.472174	-0.674627	0.131075	-0.319058	0.730399
HORVU.MOREX.r3.6HG0574250	60 kDa chaperonin	-0.704916	1	2.71867	0.204129	1.04698	0.763417	-0.419494	0.890673	0.529117	0.9424
HORVU.MOREX.r3.7HG0639380	60 kDa chaperonin	-0.00084201	1	-0.121294	0.596364	0.0606289	0.844995	0.0473074	0.835063	0.0680472	0.874826
HORVU.MOREX.r3.6HG0542960	60 kDa chaperonin	0.306925	1	0.644244	0.785339	0.0750609	0.991106	0.162703	0.940228	0.62197	0.855363
HORVU.MOREX.r3.5HG0506470	60 kDa chaperonin	0.149132	1	-0.175431	0.832293	-0.00367994	1	-0.297023	0.557074	0.0143528	1
HORVU.MOREX.r3.2HG0102500	60 kDa chaperonin
HORVU.MOREX.r3.2HG0170690	60 kDa chaperonin	-2.44477		1.87173		0		0.264063		0
HORVU.MOREX.r3.4HG0400140	60 kDa chaperonin
HORVU.MOREX.r3.6HG0574230	60 kDa chaperonin	-0.756388	1	2.59329		0.89098		-0.254751		0.857377	0.867392
HORVU.MOREX.r3.6HG0620880	60 kDa chaperonin	0		0		0.977819		0.012718		0
HORVU.MOREX.r3.6HG0633360	60 kDa heat shock protein, mitochondrial
HORVU.MOREX.r3.6HG0633410	60 kDa heat shock protein, mitochondrial
HORVU.MOREX.r3.2HG0113730	60S ribosome subunit biogenesis protein NIP7 homolog	0.0483926	1	-0.217074	0.694057	-0.422119	0.339561	-0.131694	0.777454	0.0716197	0.960909
HORVU.MOREX.r3.7HG0677540	65-kDa microtubule-associated protein 3	0.0958651	1	0.0253677	1	0.475464		0.875511		-0.272541	0.952342
HORVU.MOREX.r3.4HG0337950	65-kDa microtubule-associated-like protein	0.0196982	1	0.250619	0.746212	0.151936	0.871562	-0.181243	0.766082	0.239975	0.828646	10
HORVU.MOREX.r3.5HG0485760	65-kDa microtubule-associated-like protein	-0.368435	0.310033	-0.22111	0.442268	-0.0228647	0.974971	-0.440781	0.0305515	-0.0853159	0.899669	15
HORVU.MOREX.r3.7HG0683940	65-kDa microtubule-associated-like protein	-0.000102688	1	-0.239535	0.827126	0.26007	0.800078	-0.898426	0.087074	-0.551691	0.518767	20
HORVU.MOREX.r3.6HG0551950	65-kDa microtubule-associated-like protein	0		0.513714		0		0		0
HORVU.MOREX.r3.5HG0524140	7-cyano-7-deazaguanine synthase	-0.69505	1	2.59616	0.117022	-0.0991118	0.989884	-1.4578	0.426826	0.0654207	1	21
HORVU.MOREX.r3.3HG0320030	7-dehydrocholesterol reductase	-0.116538	1	-0.110353	0.84478	-0.068192	0.920539	-0.161708	0.642256	-0.102206	0.905646
HORVU.MOREX.r3.7HG0688550	7,8-dihydroneopterin aldolase	-0.149723	1	0.0120272	0.99509	-0.0266801	0.966622	0.168011	0.501968	-0.0107634	1	1
HORVU.MOREX.r3.1HG0008640	7,8-dihydroneopterin aldolase	-0.0745353	1	0.00506001	1	-0.052486	0.970768	0.38854	0.461341	0.100781	0.959307
HORVU.MOREX.r3.5HG0441860	70 kDa heat shock protein	0.0207195	1	-0.391923	0.277848	-0.523027	0.13922	-0.436289	0.161068	-0.293705	0.562675	9
HORVU.MOREX.r3.1HG0028320	70 kDa heat shock protein	0.0087892	1	-0.394747	0.134382	-0.345542	0.285468	-0.197815	0.506745	-0.216697	0.629872	13
HORVU.MOREX.r3.5HG0526250	70 kDa heat shock protein	-0.00242757	1	-0.0430306	0.881267	-0.0148728	0.97142	0.12237	0.405862	0.0304647	0.957083	19
HORVU.MOREX.r3.6HG0546450	70 kDa heat shock protein	0.689913	1	1.06157	0.586445	1.50979	0.447369	0.626691	0.718072	1.53831	0.391812	21
HORVU.MOREX.r3.1HG0073350	70 kDa heat shock protein	0.912659	0.831954	1.14958	0.166826	-0.504377	0.707296	-0.0488024	0.974051	0.728845	0.569765	21
HORVU.MOREX.r3.6HG0620330	70 kDa heat shock protein	0.021757	1	-0.318318	0.44952	-0.4538	0.255279	-0.435092	0.176341	-0.286911	0.595305
HORVU.MOREX.r3.4HG0387870	70 kDa heat shock protein	0.189648	1	0.318216	0.871941	-0.790088	0.579548	-0.676937	0.541084	-0.580666	0.77932
HORVU.MOREX.r3.4HG0387610	70 kDa heat shock protein	0.100591	1	-0.0827139	0.996125	-1.18075	0.638117	-0.72109	0.731734	-1.34295	0.613672
HORVU.MOREX.r3.1HG0029060	70 kDa heat shock protein	-0.039164	1	-0.131916	0.824428	-0.193605	0.705853	-0.384046	0.216561	-0.130394	0.879857
HORVU.MOREX.r3.3HG0302810	70 kDa heat shock protein	5.4821	0.0304432	2.13534	0.231203	-0.519629	0.877303	-1.2009		-0.0232145	1
HORVU.MOREX.r3.3HG0281190	70 kDa heat shock protein
HORVU.MOREX.r3.6HG0633680	70 kDa heat shock protein	0		0		-25.6293		0		0
HORVU.MOREX.r3.2HG0203560	70 kDa heat shock protein
HORVU.MOREX.r3.3HG0253530	70 kDa heat shock protein	0		0		1.88793		0		1.93032
HORVU.MOREX.r3.4HG0387570	70 kDa heat shock protein	0.573926		-3.15739		-1.84469		-3.85124		-4.11191
HORVU.MOREX.r3.6HG0621280	70 kDa heat shock protein
HORVU.MOREX.r3.3HG0312440	8-amino-7-oxononanoate synthase	-0.0683126	1	0.216931	0.186804	0.232318	0.193933	0.140192	0.407386	0.105902	0.735269	21
HORVU.MOREX.r3.1HG0058050	8-amino-7-oxononanoate synthase	0.0496172	1	0.0717962	0.912144	0.181896	0.676948	0.229755	0.452792	0.245361	0.59323
HORVU.MOREX.r3.4HG0391410	8-amino-7-oxononanoate synthase	0.099286	1	-0.00641235	1	-0.0702615	0.851862	-0.0363611	0.900704	0.0577752	0.927264
HORVU.MOREX.r3.3HG0301510	8-amino-7-oxononanoate synthase	-0.116584	1	-0.614905	0.187289	-0.100507	0.925191	-0.541831	0.222937	-0.394956	0.579624
HORVU.MOREX.r3.3HG0287560	8-amino-7-oxononanoate synthase
HORVU.MOREX.r3.6HG0607370	9-cis epoxycarotenoid dioxygenase	-1.12281	0.19652	0.0677079	0.980935	-0.59071	0.539768	-1.13518	0.0726848	-1.36793	0.0273699	9
HORVU.MOREX.r3.7HG0741040	9-cis epoxycarotenoid dioxygenase	1.18976		-1.81071		0		-0.402902		0
HORVU.MOREX.r3.5HG0426410	9-cis-epoxycarotenoid dioxygenase	-1.52893	0.937052	-0.619089	0.835184	0.428171	0.898086	-1.58317	0.322593	-1.99502	0.266719
HORVU.MOREX.r3.5HG0508150	9-cis-epoxycarotenoid dioxygenase	-0.958813	1	0.092104	0.99071	-0.251596	0.946738	-1.78021	0.22608	-0.763333	0.825205
HORVU.MOREX.r3.3HG0329940	91A protein	-0.0315764	1	-0.269332	0.20163	-0.186186	0.448833	-0.00585062	0.990403	-0.0520077	0.940996	7
HORVU.MOREX.r3.3HG0296420	91A protein	0.0442862	1	0.239153	0.504382	0.0890463	0.871112	0.0216247	0.962768	0.263508	0.504653
HORVU.MOREX.r3.5HG0439580	A-kinase anchor protein 9, putative isoform 1	0.215779	1	-0.403344	0.587511	-0.618875	0.300422	-0.131563	0.841453	0.0491903	0.990468	24
HORVU.MOREX.r3.3HG0270720	A-type inclusion protein A25 homolog
HORVU.MOREX.r3.7HG0723410	A/G-specific adenine DNA glycosylase	-0.0502641	1	-0.288394	0.405705	0.00408311	1	-0.146339	0.656065	-0.117035	0.882427
HORVU.MOREX.r3.7HG0740010	AAA ATPase containing von Willebrand factor type A	0		-0.941239		0.977819		0.622282		1.03634
HORVU.MOREX.r3.7HG0721570	AAA-ATPase 1	-0.0325923	1	-0.00658883	0.9968	-0.0706677	0.756471	0.0278944	0.887695	-0.0333467	0.94743
HORVU.MOREX.r3.3HG0235920	AAA-type ATPase family protein
HORVU.MOREX.r3.2HG0097040	AAR2 family protein	0.0992157	1	-0.0295605	0.96003	0.117451	0.709526	0.324401	0.0682314	0.116129	0.781313	16
HORVU.MOREX.r3.7HG0642690	ABA-responsive binding factor	-1.09219	1	1.20462	0.644818	1.10742	0.690899	-1.35057	0.501968	0.0592232	1
HORVU.MOREX.r3.2HG0097300	ABA-responsive binding factor	-0.979121		0.0205361		0.0160441		0		0
HORVU.MOREX.r3.5HG0474400	ABA-responsive binding factor
HORVU.MOREX.r3.1HG0094280	ABA-responsive element binding protein 3 isoform 1
HORVU.MOREX.r3.3HG0240190	ABC subfamily C transporter	-0.157777	1	-0.379544	0.449001	-0.307721	0.579721	-0.0634295	0.912261	-0.209811	0.809699	5
HORVU.MOREX.r3.3HG0241380	ABC subfamily C transporter	0.0207075	1	0.34559	0.36348	-0.222748	0.654512	-0.000649927	1	-0.27574	0.594413
HORVU.MOREX.r3.2HG0103630	ABC subfamily C transporter	0.116477	1	0.262584	0.792971	-0.2957	0.757015	0.0896216	0.91674	-0.428565	0.660976
HORVU.MOREX.r3.3HG0302160	ABC subfamily C transporter	0.391015	1	1.04371	0.0931312	0.120828	0.940593	0.653608	0.328355	0.609327	0.532479
HORVU.MOREX.r3.2HG0103650	ABC subfamily C transporter
HORVU.MOREX.r3.3HG0325440	ABC subfamily C transporter
HORVU.MOREX.r3.1HG0069510	ABC subfamily C transporter
HORVU.MOREX.r3.3HG0325380	ABC subfamily C transporter
HORVU.MOREX.r3.3HG0325400	ABC subfamily C transporter
HORVU.MOREX.r3.4HG0368890	ABC transporter (ATP-binding protein), putative	-0.0702407	1	-0.0202083	0.96003	0.0299444	0.928936	-0.126819	0.394492	-0.0651782	0.855363	15
HORVU.MOREX.r3.1HG0081100	ABC transporter A family member 1	-0.220706	1	-0.0473416	0.954649	0.00909513	0.99933	-0.0740155	0.864748	0.155018	0.831368	7
HORVU.MOREX.r3.1HG0019230	ABC transporter A family member 1	-0.0306361	1	-0.103007	0.950893	-0.409438	0.673336	0.275573	0.71851	-0.684281	0.407268
HORVU.MOREX.r3.7HG0700460	ABC transporter ATP-binding protein	-0.103801	1	0.151692	0.886936	0.424777	0.553114	0.352135	0.54212	-0.275292	0.809699	4
HORVU.MOREX.r3.4HG0365270	ABC transporter ATP-binding protein	-0.0785822	1	0.001653	1	-0.0375821	0.948271	0.151485	0.567163	-0.0494887	0.9577	18
HORVU.MOREX.r3.3HG0326190	ABC transporter ATP-binding protein	-0.11785	1	0.422454	0.159313	0.316084	0.41747	-0.0372379	0.937239	0.168424	0.798423	21
HORVU.MOREX.r3.7HG0692640	ABC transporter ATP-binding protein	-0.144409	1	-0.411016	0.0580041	-0.338358	0.20177	-0.355942	0.0968036	-0.42537	0.0478464	24
HORVU.MOREX.r3.2HG0173190	ABC transporter ATP-binding protein	-0.0137835	1	-0.578105	0.106654	-0.458181	0.316788	-0.112325	0.828663	-0.214669	0.787661	24
HORVU.MOREX.r3.2HG0176070	ABC transporter ATP-binding protein	-0.345947	1	-0.727285	0.366034	-0.946522	0.238178	-0.713435	0.309916	-1.05631	0.129116
HORVU.MOREX.r3.4HG0386920	ABC transporter ATP-binding protein	0.263168	0.781919	0.381392	0.0768912	0.22757	0.463506	0.0526854	0.874804	0.23119	0.473929
HORVU.MOREX.r3.3HG0306120	ABC transporter ATP-binding protein	-0.139948	1	-0.409807	0.224523	-0.266535	0.527547	-0.0538674	0.906273	0.115442	0.898298
HORVU.MOREX.r3.2HG0205960	ABC transporter ATP-binding protein	-0.0355419	1	-0.271229	0.332302	-0.116276	0.781682	-0.0951367	0.763923	-0.326573	0.232033
HORVU.MOREX.r3.3HG0244910	ABC transporter ATP-binding protein	-0.11606	1	-0.191334	0.715012	0.135555	0.817808	0.0958486	0.833395	-0.195188	0.786771
HORVU.MOREX.r3.7HG0700440	ABC transporter ATP-binding protein	-0.633273	1	0.190251	0.911601	0.273053	0.848183	0.128194	0.909834	0.157546	0.959794
HORVU.MOREX.r3.1HG0003690	ABC transporter ATP-binding protein	0.0656295	1	0.0114618	0.993902	-0.0574169	0.893176	-0.346234	0.0547979	-0.0500063	0.948021
HORVU.MOREX.r3.6HG0567450	ABC transporter ATP-binding protein	-0.427632	1	-3.83265		0.340079		0.0208428		-0.216319	0.979659
HORVU.MOREX.r3.6HG0605650	ABC transporter ATP-binding protein
HORVU.MOREX.r3.6HG0624720	ABC transporter ATP-binding protein ARB1	-0.0974479	1	0.0297682	0.915196	0.0823358	0.665067	0.0879841	0.522733	0.0224185	0.968064	7
HORVU.MOREX.r3.7HG0697550	ABC transporter ATP-binding protein ARB1	0.0411325	1	0.0721771	0.69086	0.127975	0.406353	0.237233	0.0198877	0.0252165	0.958546	8
HORVU.MOREX.r3.1HG0088870	ABC transporter ATP-binding protein ARB1	0.141772	1	0.19602	0.419864	0.136177	0.655945	0.219562	0.269846	0.166358	0.610667
HORVU.MOREX.r3.1HG0088920	ABC transporter ATP-binding protein ARB1	0.221227	1	-0.292719	0.693664	0.11689	0.901739	-0.0658328	0.918903	0.075737	0.971127
HORVU.MOREX.r3.4HG0331260	ABC transporter ATP-binding protein ARB1	-0.335556	1	0.150088	0.886924	-0.0736667	0.954117	0.680201	0.151756	-0.320231	0.752945
HORVU.MOREX.r3.3HG0303140	ABC transporter ATP-binding protein ARB1	0.0531458	1	0.028183	0.964642	-0.0289947	0.961548	-0.126442	0.617543	0.157318	0.693597
HORVU.MOREX.r3.3HG0224200	ABC transporter ATP-binding protein YxdL	5.8834	1	-4.87974		-0.830631		0		4.51518	0.843626
HORVU.MOREX.r3.2HG0114140	ABC transporter ATP-binding protein/permease VMR1	0		0		5.05841		-0.398609		-4.97819
HORVU.MOREX.r3.5HG0471340	ABC transporter B family member 1	-0.233763	1	-0.425931	0.421855	-0.378214	0.524822	-0.0980373	0.869965	-0.344343	0.634003	20
HORVU.MOREX.r3.3HG0282640	ABC transporter B family protein	-0.245667	1	0.292235	0.647159	0.087406	0.910049	0.413351	0.223648	0.164656	0.85872	6
HORVU.MOREX.r3.6HG0574990	ABC transporter B family protein	-0.308128	1	-1.14148	0.0499085	-1.12859	0.0879396	-0.89472	0.141963	-1.58386	0.00206112	9
HORVU.MOREX.r3.5HG0511450	ABC transporter B family protein	0.366984	0.443797	0.425216	0.0711413	0.385926	0.165649	0.860203	7.00093e-06	0.341029	0.227984	14
HORVU.MOREX.r3.3HG0282510	ABC transporter B family protein	-0.195165	1	-0.127404	0.841678	-0.118287	0.850263	-0.535804	0.062093	-0.301608	0.540132	20
HORVU.MOREX.r3.5HG0511460	ABC transporter B family protein	0.562382	1	0.417695	0.833903	-0.0873211	0.979424	0.787849	0.487535	0.270806	0.941325	25
HORVU.MOREX.r3.2HG0099650	ABC transporter B family protein	-0.197427	0.980869	-0.169549	0.596364	-0.152564	0.652782	-0.38044	0.0550895	-0.174791	0.660027
HORVU.MOREX.r3.7HG0720710	ABC transporter B family protein	5.86253e-05	1	-0.154034	0.663373	0.152706	0.668766	0.151514	0.571359	-0.101076	0.869802
HORVU.MOREX.r3.3HG0282720	ABC transporter B family protein	-0.398252	1	-0.376668	0.733621	-0.448844	0.676219	0.0634394	0.956103	-0.771816	0.375817
HORVU.MOREX.r3.3HG0285940	ABC transporter B family protein	0.383815	1	0.293998	0.690597	0.288771	0.709377	-0.387366	0.46003	-0.0166681	1
HORVU.MOREX.r3.6HG0558970	ABC transporter B family protein	-0.139368	1	-0.000309738	1	-0.0523077	0.920644	0.0821826	0.78959	-0.177132	0.657333
HORVU.MOREX.r3.4HG0379180	ABC transporter B family protein	-0.0282734	1	-0.0438099	0.930127	0.0368698	0.942446	0.000537714	1	-0.0361707	0.969756
HORVU.MOREX.r3.1HG0018110	ABC transporter B family protein	0.118818	1	0.147853	0.667428	0.0394089	0.945691	-0.0908944	0.76016	-0.110718	0.843025
HORVU.MOREX.r3.3HG0330430	ABC transporter B family protein	0.00738249	1	-0.110409	0.809612	0.0205749	0.979885	-0.0549127	0.879631	-0.0565696	0.955883
HORVU.MOREX.r3.3HG0282580	ABC transporter B family protein	-0.145274	1	0.156105	0.94429	-0.0184655	1	-0.225478	0.859826	0.173995	0.962175
HORVU.MOREX.r3.2HG0096570	ABC transporter B family-like protein	0.860105	0.295333	0.0479184	0.978928	-0.175008	0.866905	-0.480492	0.378963	-0.116362	0.95675	16
HORVU.MOREX.r3.2HG0096550	ABC transporter B family-like protein	0.121951	1	-0.0160597	1	0.109834	0.951612	-0.232686	0.808467	0.0983323	0.977436	19
HORVU.MOREX.r3.3HG0301000	ABC transporter B family-like protein	-0.406023	0.97575	-0.577808	0.252268	-0.483188	0.412525	-0.246404	0.641759	-0.612331	0.240238	24
HORVU.MOREX.r3.3HG0282530	ABC transporter B family-like protein	-0.0279836	1	0.235729	0.558161	0.0137981	0.993719	0.0938458	0.814166	0.132804	0.863315
HORVU.MOREX.r3.4HG0405390	ABC transporter B family-like protein	3.15004		-2.39736		0.420905		-1.57277		-3.09198
HORVU.MOREX.r3.3HG0238800	ABC transporter B family-like protein
HORVU.MOREX.r3.3HG0265220	ABC transporter C family member 5
HORVU.MOREX.r3.7HG0654360	ABC transporter C family protein	0		-3.39471		0		0		0
HORVU.MOREX.r3.7HG0718190	ABC transporter family protein	-0.177682	1	-0.00941029	1	-0.159761	0.828289	-0.797604	0.0185362	-0.620565	0.116731	13
HORVU.MOREX.r3.7HG0686670	ABC transporter family protein	-0.506423	1	-0.640662	0.779119	-0.043502	0.998096	0.102155	0.96396	-0.583388	0.863203
HORVU.MOREX.r3.4HG0409120	ABC transporter family protein
HORVU.MOREX.r3.5HG0500990	ABC transporter family protein
HORVU.MOREX.r3.7HG0646620	ABC transporter family protein	-1.86004		0		1.88793		0		0
HORVU.MOREX.r3.5HG0537210	ABC transporter G family member	0.0346587	1	-0.671563	0.00880214	-0.489079	0.124892	-0.206118	0.591768	-0.178251	0.818761	3
HORVU.MOREX.r3.4HG0348190	ABC transporter G family member	-0.699618	0.700562	-0.798773	0.183567	-0.458656	0.584434	-0.790576	0.146033	-1.48708	0.00113822	9
HORVU.MOREX.r3.1HG0032470	ABC transporter G family member	0.344932	1	-0.47262	0.698411	-0.580074	0.648212	-0.110839	0.926719	-0.335417	0.859203	11
HORVU.MOREX.r3.3HG0283500	ABC transporter G family member	0.648954	1	6.60363	5.73375e-05	2.4722	0.00220838	3.05465	1.602e-05	3.20994	4.16325e-06	14
HORVU.MOREX.r3.7HG0710770	ABC transporter G family member	0.915547	0.0622537	0.920402	0.014995	0.929167	0.0250545	0.710422	0.0754512	1.37095	3.65768e-05	14
HORVU.MOREX.r3.6HG0559790	ABC transporter G family member	0.908313	0.363434	0.834385	0.118469	0.979743	0.0879797	0.872949	0.0788422	1.55855	0.000999497	14
HORVU.MOREX.r3.2HG0102150	ABC transporter G family member	0.256114	1	1.19514	0.00288782	0.852172	0.0978474	0.470217	0.361754	0.838911	0.0776994	14
HORVU.MOREX.r3.7HG0752960	ABC transporter G family member	-0.439503	1	-1.19335	0.0853784	-0.367639	0.495975	-0.22383	0.62835	-0.417378	0.480163	20
HORVU.MOREX.r3.7HG0720160	ABC transporter G family member	-0.0741492	1	-0.127833	0.968165	-0.78384	0.551934	0.263863	0.829425	-0.0166143	1	20
HORVU.MOREX.r3.5HG0488300	ABC transporter G family member	-0.311638	1	2.03711	0.0866091	1.30366	0.432944	0.0241515	0.996308	0.324793	0.9424	21
HORVU.MOREX.r3.7HG0645770	ABC transporter G family member	0.519947	0.415691	0.0856157	0.915085	-0.235239	0.668766	0.246586	0.536023	0.195633	0.804439	25
HORVU.MOREX.r3.1HG0038900	ABC transporter G family member	0.39376	1	0.886816	0.154125	0.6452	0.432916	0.493741	0.470061	0.586844	0.521891
HORVU.MOREX.r3.4HG0401260	ABC transporter G family member	0.0651567	1	0.639385	0.546496	0.825258	0.450741	0.576619	0.501968	0.66222	0.640756
HORVU.MOREX.r3.4HG0386330	ABC transporter G family member	-0.187424	1	-0.30737	0.765838	-0.481852	0.585329	-0.78941	0.168338	-0.862126	0.181415
HORVU.MOREX.r3.3HG0271600	ABC transporter G family member	-0.516269	1	-0.423851	0.760601	-0.592855	0.630361	-1.04149	0.179763	-1.06908	0.251537
HORVU.MOREX.r3.1HG0058980	ABC transporter G family member	-0.491108	1	-0.570814	0.582289	-0.519761	0.643392	-0.834884	0.246501	-0.912646	0.293923
HORVU.MOREX.r3.2HG0183620	ABC transporter G family member	-0.220824	1	0.2594	0.859866	0.488179	0.672132	-0.142663	0.887787	-0.0968982	0.985291
HORVU.MOREX.r3.3HG0303310	ABC transporter G family member	-0.238714	1	-0.305235	0.844175	-0.424339	0.756471	-0.361353	0.716713	-0.824384	0.460797
HORVU.MOREX.r3.5HG0441640	ABC transporter G family member	-0.103724	1	0.138935	0.953019	-0.436348	0.768169	-0.160694	0.900805	-0.635156	0.688638
HORVU.MOREX.r3.4HG0386360	ABC transporter G family member	-0.924639	1	-0.0918117	0.970491	-0.428099	0.774121	0.0151577		-1.08078	0.322636
HORVU.MOREX.r3.6HG0567010	ABC transporter G family member	-0.258466	1	-0.251334	0.836664	-0.284002	0.777215	-0.371519	0.607536	-0.270374	0.879239
HORVU.MOREX.r3.3HG0224260	ABC transporter G family member	0.104461	1	-0.245984	0.62467	0.143955	0.815536	0.17206	0.669863	0.240754	0.722022
HORVU.MOREX.r3.1HG0010450	ABC transporter G family member	0.0773158	1	-0.0474787	0.980699	-0.170015	0.87918	-0.348809	0.583958	-0.628145	0.355988
HORVU.MOREX.r3.2HG0215190	ABC transporter G family member	0.186246	1	0.721504	0.522509	0.236039	0.89685	0.613117	0.520353	0.625389	0.681252
HORVU.MOREX.r3.1HG0046000	ABC transporter G family member
HORVU.MOREX.r3.3HG0225760	ABC transporter G family member	0.176998	1	0.0220843		0.236276		-1.11966		-0.511647	0.905646
HORVU.MOREX.r3.5HG0479100	ABC transporter G family member	0		1.50815		0		0.574022		0
HORVU.MOREX.r3.6HG0630100	ABC transporter G family member	1.85319	1	0.141646	1	-0.702269		-0.888409		-0.423629	0.982478
HORVU.MOREX.r3.2HG0113040	ABC transporter G family member
HORVU.MOREX.r3.3HG0300570	ABC transporter G family member 19	2.41983		0		2.23182		0.430198		3.29268
HORVU.MOREX.r3.7HG0717840	ABC transporter-like family-protein	-0.0306519	1	0.352065	0.802011	-0.206063	0.901675	0.198654	0.859307	-0.433687	0.802986
HORVU.MOREX.r3.7HG0654440	ABC transporter, putative	-0.814288	0.433486	-0.534415	0.466399	-0.573474	0.449099	-0.628085	0.231171	-0.591203	0.424325
HORVU.MOREX.r3.2HG0116730	ABC transporter, putative	-0.543586	0.993183	-0.523371	0.516435	-0.477999	0.592116	-0.488865	0.463254	-0.557532	0.550492
HORVU.MOREX.r3.7HG0654310	ABC transporter, putative	-0.230288	0.990679	0.107118	0.826548	0.171102	0.670726	0.211549	0.457721	-0.0837425	0.915825
HORVU.MOREX.r3.7HG0654430	ABC transporter, putative	0.0417025	1	0.237693	0.85343	0.233028	0.857887	0.0173573	0.992707	0.345924	0.821801
HORVU.MOREX.r3.7HG0654370	ABC transporter, putative	-0.153483	1	-0.0856739	0.96003	-0.154449	0.897887	-0.0589403	0.950416	-0.348166	0.781021
HORVU.MOREX.r3.7HG0654450	ABC transporter, putative	-0.154242	1	-0.149082	0.901667	-0.0712852	0.962629	-0.271526	0.682215	-0.338822	0.763851
HORVU.MOREX.r3.7HG0654330	ABC transporter, putative	-0.384293	1	-0.127668	0.907706	0.0172076	0.997319	0.105339	0.881815	-0.568476	0.344477
HORVU.MOREX.r3.7HG0654530	ABC transporter, putative	2.41813		-2.93827		2.87855		-4.30123		-1.10183
HORVU.MOREX.r3.1HG0085810	ABC-2 and Plant PDR ABC-type transporter family protein	0.635878	1	1.32513	0.662864	1.08603	0.757291	-0.446458	0.880259	1.40091	0.729519
HORVU.MOREX.r3.6HG0627740	ABC(ATP-binding) family transporter	-0.0646618	1	0.228065	0.637709	-0.126117	0.838768	-0.0664024	0.890314	0.0955659	0.926642	6
HORVU.MOREX.r3.4HG0380950	ABC(ATP-binding) family transporter	-0.0661028	1	-0.099923	0.83974	-0.393282	0.167684	-0.570503	0.00863536	-0.118364	0.85725	13
HORVU.MOREX.r3.1HG0076600	ABC(ATP-binding) family transporter	0.246914	1	0.706083	0.385703	0.359455	0.756813	0.796666	0.236181	0.227509	0.912363
HORVU.MOREX.r3.7HG0684030	ABC1 family protein kinase-like protein	-0.100112	1	-0.137425	0.627059	-0.0615939	0.872337	-0.214097	0.273722	-0.253654	0.243535	15
HORVU.MOREX.r3.7HG0727480	ABC1 protein kinase	-0.155402	1	-0.2169	0.425157	-0.298719	0.247016	-0.227974	0.299652	-0.358739	0.0965727
HORVU.MOREX.r3.5HG0431720	ABC1 protein kinase
HORVU.MOREX.r3.4HG0345450	ABC1-like kinase	-0.127244	1	0.1557	0.809541	0.112649	0.873186	0.209213	0.60708	-0.088063	0.944833	6
HORVU.MOREX.r3.7HG0650610	ABC1-like kinase	-0.0429226	1	-0.070369	0.879602	0.215142	0.499341	0.29665	0.184308	-0.0648032	0.931683	15
HORVU.MOREX.r3.6HG0629330	ABC1-like kinase	-0.016977	1	0.1117	0.762627	0.0115203	0.995192	0.382787	0.124834	-0.167058	0.656863	18
HORVU.MOREX.r3.1HG0036390	ABC1-like kinase	-0.229886	1	0.194666	0.673259	0.232516	0.608928	0.232573	0.493069	-0.0977693	0.915825
HORVU.MOREX.r3.6HG0626880	ABC1-like kinase
HORVU.MOREX.r3.2HG0155060	ABC2 homolog 14
HORVU.MOREX.r3.7HG0740870	ABC2 homolog 2
HORVU.MOREX.r3.7HG0740920	ABC2 homolog 2
HORVU.MOREX.r3.7HG0740950	ABC2 homolog 2
HORVU.MOREX.r3.2HG0186400	ABC2 homolog 4	-0.676838	1	0.596296	0.871661	2.05569	0.400974	0.317599	0.904226	-0.348295	0.96234
HORVU.MOREX.r3.7HG0738310	Aberrant panicle organization 1 protein	1.82959	1	0	1	0.281065		0.405929		-0.277375	1
HORVU.MOREX.r3.4HG0364820	Aberrant pollen transmission 1, putative, expressed	-0.201941	1	-0.167595	0.625451	-0.0866961	0.850263	-0.360684	0.0935993	-0.542369	0.00536492	9
HORVU.MOREX.r3.7HG0657930	Aberrant root formation protein 4	-0.0814716	1	-0.0733611	0.85079	-0.0247202	0.963368	-0.0789849	0.753273	-0.0212735	0.987424
HORVU.MOREX.r3.5HG0500890	ABI five binding protein 3	-0.0181659		1.25959		-0.0765534		-0.182863		-0.664963
HORVU.MOREX.r3.3HG0290340	ABIL1-like protein	0.6231	0.628739	0.643281	0.221704	0.640167	0.252523	0.43941	0.35815	0.930592	0.0398419	7
HORVU.MOREX.r3.2HG0140950	Abnormal spindle-like microcephaly-associated protein-like protein	-0.22773	1	-0.511559	0.296367	-0.32045	0.629824	-0.325524	0.496493	-0.242118	0.806021
HORVU.MOREX.r3.2HG0109790	ABRE binding factor 4
HORVU.MOREX.r3.2HG0126170	ABRE binding factor 4
HORVU.MOREX.r3.2HG0217310	ABRE binding factor 4
HORVU.MOREX.r3.3HG0221500	ABRE binding factor 4
HORVU.MOREX.r3.3HG0265960	ABRE binding factor 4
HORVU.MOREX.r3.3HG0286910	ABRE binding factor 4
HORVU.MOREX.r3.3HG0320210	ABRE binding factor 4
HORVU.MOREX.r3.5HG0445620	ABRE binding factor 4
HORVU.MOREX.r3.5HG0495290	ABRE binding factor 4
HORVU.MOREX.r3.7HG0637770	ABRE binding factor 4
HORVU.MOREX.r3.7HG0719810	ABRE binding factor 4
HORVU.MOREX.r3.7HG0721980	ABRE binding factor 4
HORVU.MOREX.r3.7HG0725300	ABRE binding factor 4
HORVU.MOREX.r3.7HG0727690	ABRE binding factor 4
HORVU.MOREX.r3.1HG0071710	Abscisic acid receptor	1.21199	0.00128065	1.40076	2.81245e-05	0.989814	0.0131694	1.27806	0.000185254	2.0957	5.66373e-12	14	Up_All
HORVU.MOREX.r3.4HG0383820	Abscisic acid receptor	0.955467	0.0562569	0.799249	0.0603162	0.738854	0.139908	0.715399	0.0919135	1.34243	0.000114289	14
HORVU.MOREX.r3.3HG0304260	Abscisic acid receptor	1.61487	0.00545956	0.83833	0.206882	0.947983	0.19541	1.16796	0.0383583	1.66543	0.000935271	14
HORVU.MOREX.r3.7HG0717820	Abscisic acid receptor	0.265294	1	1.74264	0.000875009	0.901094	0.254984	1.57721	0.00371172	1.70324	0.00165059	14
HORVU.MOREX.r3.1HG0032540	Abscisic acid receptor	-0.0684031	1	-0.272655	0.616093	-0.296334	0.591795	0.0986787	0.855143	-0.0898599	0.951404	18
HORVU.MOREX.r3.3HG0248870	Abscisic acid receptor	0.0917336	1	-0.0757355	0.954594	-0.202489	0.815584	0.128792	0.849818	0.293119	0.774514
HORVU.MOREX.r3.2HG0108630	Abscisic acid receptor	0.194277	1	0.132077	0.891378	0.0877151	0.937003	0.519667	0.24549	0.424735	0.526471
HORVU.MOREX.r3.3HG0247520	Abscisic acid receptor	-0.00496313	1	0.0520565	0.985058	-0.033883	0.992149	0.703159	0.316286	-0.0207065	1
HORVU.MOREX.r3.5HG0534410	Abscisic acid receptor
HORVU.MOREX.r3.7HG0708570	Abscisic acid receptor PYL8
HORVU.MOREX.r3.6HG0608360	abscisic acid responsive element-binding factor 1
HORVU.MOREX.r3.5HG0517440	abscisic acid responsive elements-binding factor 2	0.0398333	1	0.106775	0.912415	-0.100749	0.91871	0.29268	0.550613	0.185102	0.869591
HORVU.MOREX.r3.2HG0164400	abscisic acid responsive elements-binding factor 2
HORVU.MOREX.r3.2HG0174310	abscisic acid responsive elements-binding factor 2
HORVU.MOREX.r3.4HG0419360	abscisic acid responsive elements-binding factor 2
HORVU.MOREX.r3.4HG0389640	Abscisic acid-deficient 4	-5.12079	1	-4.8094	0.80906	5.57909		0.97283		-0.682717	1
HORVU.MOREX.r3.5HG0454730	Abscisic acid-deficient 4	0	1	-3.94135		1.17855		4.76345		-4.34871	0.885763
HORVU.MOREX.r3.3HG0325240	Abscisic stress ripening	17.055	0.328326	1.88206	0.945008	40.6311	5.37393e-07	40.9344	3.49483e-07	39.8371	2.16148e-07	14
HORVU.MOREX.r3.2HG0168120	Abscisic stress ripening	0.470824	1	0.43805	0.845758	-0.240465	0.931221	-1.20674	0.301087	-0.628621	0.811053	20
HORVU.MOREX.r3.3HG0325200	Abscisic stress ripening	2.1192	1	4.61388	0.0798857	1.94697	0.635933	2.61538	0.345502	3.88022	0.19405
HORVU.MOREX.r3.3HG0325230	Abscisic stress ripening	4.6405	0.942145	8.23215	0.0596433	2.49209	0.731641	5.53707	0.240723	1.49623	0.908998
HORVU.MOREX.r3.3HG0325210	Abscisic stress ripening	0		4.97478		3.2025		0.168372		0
HORVU.MOREX.r3.3HG0325300	Abscisic stress ripening	0		0		0		5.47854		0
HORVU.MOREX.r3.3HG0325170	Abscisic stress ripening protein	0.22341	1	0.0843178	0.983594	0.329528	0.877303	0.397891	0.775441	0.423692	0.882828	12
HORVU.MOREX.r3.3HG0325150	Abscisic stress ripening protein	0.410185	0.92596	0.274634	0.651455	0.2857	0.651431	0.194745	0.700228	0.38304	0.529886
HORVU.MOREX.r3.3HG0325310	Abscisic stress ripening-like protein	0	1	4.57629	0.762217	3.19872	0.849269	2.87682	0.80723	5.97459	0.727377
HORVU.MOREX.r3.4HG0349450	Abscisic stress-ripening protein	-0.263579	1	0.104519	0.936498	0.0183859	0.997815	-0.281573	0.657232	-0.601745	0.366637	5
HORVU.MOREX.r3.5HG0516520	Accelerated cell death 11	-0.045893	1	0.0528467	0.893992	0.0434507	0.917611	0.155464	0.436485	0.057387	0.921452	5
HORVU.MOREX.r3.4HG0337040	Accelerated cell death 11 family protein	-0.00777306	1	1.34555	0.000585253	0.415722	0.586113	0.498018	0.34048	0.481503	0.552513	21
HORVU.MOREX.r3.7HG0744340	Accessory gland-specific peptide 26Aa
HORVU.MOREX.r3.7HG0744350	Accessory gland-specific peptide 26Aa
HORVU.MOREX.r3.7HG0744360	Accessory gland-specific peptide 26Aa
HORVU.MOREX.r3.7HG0696510	acclimation of photosynthesis to environment	-0.0497804	1	-0.333742	0.0888001	-0.10823	0.75461	-0.121978	0.610556	-0.152103	0.675263
HORVU.MOREX.r3.5HG0534590	Acetaldehyde dehydrogenase	-0.462605	1	-0.330468	0.845331	-0.223743	0.910049	-0.848921	0.354602	-0.597463	0.733428
HORVU.MOREX.r3.6HG0626230	Acetamidase/Formamidase	-2.44469		0		-1.8501		0		-3.0993
HORVU.MOREX.r3.6HG0626240	Acetamidase/Formamidase family protein	-0.173681	1	0.898884		3.44144		-1.54471		1.78933	0.85054
HORVU.MOREX.r3.3HG0291310	Acetamidase/formamidase, putative	-0.140673	1	-0.0339052	0.977395	0.252873	0.644558	0.173468	0.690711	-0.204797	0.790322
HORVU.MOREX.r3.6HG0541250	Acetate kinase	0.134454	1	-0.0735283	0.862341	-0.00150545	1	-0.0261778	0.937151	0.0572986	0.938633	23
HORVU.MOREX.r3.3HG0313120	Acetolactate synthase	-0.0246133	1	-0.0532331	0.854828	-0.287611	0.0459937	-0.265154	0.04237	-0.0512578	0.909008	9
HORVU.MOREX.r3.6HG0611290	Acetolactate synthase	-0.0776048	1	-0.0844059	0.856402	-0.107624	0.795511	0.00485901	0.996104	-0.146638	0.765285	18
HORVU.MOREX.r3.4HG0343790	Acetolactate synthase small subunit	0.231298	0.996011	0.255749	0.41415	0.303717	0.338624	0.233002	0.419555	0.255896	0.525188	19
HORVU.MOREX.r3.6HG0593330	Acetolactate synthase small subunit	0.11572	1	-0.0735613	0.893275	-0.0705594	0.895823	-0.183685	0.512824	0.0247784	0.991715	20
HORVU.MOREX.r3.1HG0059490	acetyl Co-enzyme a carboxylase biotin carboxylase subunit
HORVU.MOREX.r3.3HG0319370	Acetyl-CoA carboxylase	-0.332055	0.764277	-0.513832	0.0486263	-0.508835	0.081182	-0.703095	0.00226843	-0.678945	0.00362765	13
HORVU.MOREX.r3.2HG0104520	Acetyl-CoA carboxylase	-0.196503	1	-0.271635	0.535626	-0.232746	0.640033	-0.532745	0.0689171	-0.222912	0.719732
HORVU.MOREX.r3.5HG0529240	Acetyl-CoA carboxylase	-0.357064	1	-0.197245	0.809612	-0.152363	0.863531	-0.319158	0.51113	-0.504103	0.390758
HORVU.MOREX.r3.5HG0431990	Acetyl-CoA carboxylase, putative	-0.420098	1	0.184068	0.889165	0.14542	0.920771	0.468472	0.50213	-0.629671	0.468347	18
HORVU.MOREX.r3.4HG0397620	Acetyl-CoA decarbonylase/synthase complex subunit alpha 1	-0.132911	1	-1.19007		-1.32448		0.275139		-1.72143	0.776902
HORVU.MOREX.r3.7HG0650940	Acetyl-coenzyme A carboxylase carboxyl transferase subunit alpha	-0.181927	1	0.130397	0.907399	0.156962	0.87444	0.341346	0.543059	-0.106208	0.957775	18
HORVU.MOREX.r3.3HG0221310	Acetyl-coenzyme A carboxylase carboxyl transferase subunit alpha	0	1	0.403795	0.67686	-0.0162978	1	-0.0733617	0.943497	-0.0785583	0.983461	19
HORVU.MOREX.r3.5HG0499720	Acetyl-coenzyme A carboxylase carboxyl transferase subunit alpha
HORVU.MOREX.r3.2HG0170600	Acetyl-coenzyme A carboxylase carboxyl transferase subunit beta	-0.0824711	1	-0.0380422	0.955845	0.156845	0.645847	0.287541	0.178779	0.269791	0.369436	7
HORVU.MOREX.r3.2HG0178030	Acetyl-coenzyme A carboxylase carboxyl transferase subunit beta	-0.129502	1	0.372902	0.326541	0.183841	0.720319	0.439182	0.14608	-0.00229985	1	23
HORVU.MOREX.r3.1HG0055240	Acetyl-coenzyme A carboxylase carboxyl transferase subunit beta	1.39864		0.866534		-0.721033		-1.15466		-0.249493
HORVU.MOREX.r3.4HG0341790	Acetyl-coenzyme A carboxylase carboxyl transferase subunit beta
HORVU.MOREX.r3.5HG0445400	Acetyl-coenzyme A carboxylase carboxyl transferase subunit beta
HORVU.MOREX.r3.5HG0518090	Acetyl-coenzyme A carboxylase carboxyl transferase subunit beta
HORVU.MOREX.r3.6HG0557860	Acetyl-coenzyme A carboxylase carboxyl transferase subunit beta
HORVU.MOREX.r3.2HG0210610	Acetyl-coenzyme A synthetase	0.116966	1	0.29078	0.683223	0.0913079	0.936393	0.252219	0.657578	-0.00396182	1	3
HORVU.MOREX.r3.5HG0522340	Acetyl-coenzyme A synthetase	0.0659102	1	-0.0687597	0.859274	0.135243	0.652452	-0.0249876	0.935639	0.0360651	0.967577	5
HORVU.MOREX.r3.5HG0522350	Acetyl-coenzyme A synthetase	0.447615	0.379119	0.0604389	0.932542	0.0189598	0.98664	0.0214992	0.965652	0.176858	0.775458	5
HORVU.MOREX.r3.3HG0290580	Acetyl-coenzyme A synthetase	0.0490406	1	0.116892	0.65832	0.137252	0.603802	-0.0759235	0.739797	0.0813331	0.857135	8
HORVU.MOREX.r3.4HG0409360	Acetyl-coenzyme A synthetase	-0.492022	0.46473	-0.445226	0.220118	-0.715218	0.0335176	-0.146109	0.750005	-0.716017	0.0206112	9
HORVU.MOREX.r3.2HG0210620	Acetyl-coenzyme A synthetase	-0.621027	0.718404	-0.502154	0.483045	-0.693634	0.22294	-0.68023	0.150859	-0.501889	0.452207	11
HORVU.MOREX.r3.6HG0629510	Acetyl-coenzyme A synthetase	-0.112948	0.993183	-0.188348	0.136002	-0.134157	0.422749	-0.186382	0.113233	-0.161191	0.278661	13
HORVU.MOREX.r3.5HG0505490	Acetyl-coenzyme A synthetase	-0.403769	1	0.147081	0.923662	-0.674731	0.453906	-0.495387	0.458637	-0.476647	0.698817	20
HORVU.MOREX.r3.2HG0165110	Acetyl-coenzyme A synthetase	-0.031503	1	0.120145	0.884229	0.106271	0.901438	-0.397435	0.31988	-0.128546	0.914347	20
HORVU.MOREX.r3.4HG0409410	Acetyl-coenzyme A synthetase	0.348214	0.906688	0.879131	0.000409071	0.26107	0.567308	0.600575	0.0335004	0.746153	0.00991313	21
HORVU.MOREX.r3.5HG0504670	Acetyl-coenzyme A synthetase	-0.19953	1	1.73428	0.0309075	-0.114767	0.966587	-0.3476	0.773931	-0.0347196	1	21
HORVU.MOREX.r3.5HG0504700	Acetyl-coenzyme A synthetase	0.624711	1	2.04408	0.00864532	0.00193799	1	0.589975	0.591768	0.922394	0.496264	21
HORVU.MOREX.r3.7HG0639150	Acetyl-coenzyme A synthetase	-0.101085	1	0.131797	0.847227	0.353774	0.444918	0.558339	0.0852937	0.19102	0.810239	22
HORVU.MOREX.r3.5HG0477980	Acetyl-coenzyme A synthetase	-0.16177	0.985114	-0.109756	0.703913	0.177996	0.471537	-0.15473	0.426217	-0.212253	0.358473	22
HORVU.MOREX.r3.6HG0548050	Acetyl-coenzyme A synthetase	-0.207103	1	-0.197876	0.702677	-0.25287	0.599146	-0.273842	0.447983	-0.374424	0.380758
HORVU.MOREX.r3.3HG0254450	Acetyl-coenzyme A synthetase	0.264848	1	0.182736	0.752822	0.216248	0.697863	0.207492	0.611368	0.305622	0.577733
HORVU.MOREX.r3.7HG0657460	Acetyl-coenzyme A synthetase	-0.979213		-2.34717		0.97782		-0.949058		0.09408
HORVU.MOREX.r3.2HG0207130	Acetyl-coenzyme A synthetase
HORVU.MOREX.r3.3HG0284160	Acetyl-coenzyme A synthetase
HORVU.MOREX.r3.3HG0329220	Acetyl-coenzyme A synthetase
HORVU.MOREX.r3.6HG0545040	Acetyl-coenzyme A synthetase
HORVU.MOREX.r3.1HG0015390	Acetylcholine receptor subunit beta	-3.87874		-2.34714		0		1.8572		0
HORVU.MOREX.r3.7HG0678210	Acetylglutamate kinase	0.44798	1	0.910444	0.103057	0.400004	0.658253	-0.569176	0.340859	-0.217473	0.898313	21
HORVU.MOREX.r3.2HG0130450	Acetylglutamate kinase	0.0608217	1	0.0656108	0.872034	0.124832	0.687827	0.0432385	0.883085	0.285978	0.194685
HORVU.MOREX.r3.1HG0033620	Acetylglutamate kinase
HORVU.MOREX.r3.6HG0600870	Acetylglutamate kinase-like protein	0.615511	1	1.89818	0.0021873	0.728048	0.492049	-0.255855	0.80723	0.791282	0.463953	21
HORVU.MOREX.r3.2HG0189740	Acetylglutamate kinase-like protein	-0.0456801	1	-0.123577	0.611842	-0.277937	0.115141	-0.210344	0.193932	0.0593224	0.90621
HORVU.MOREX.r3.1HG0058890	Acetylornithine deacetylase
HORVU.MOREX.r3.6HG0605330	Acetylornithine deacetylase or succinyl-diaminopimelate desuccinylase	-0.0311466	1	-0.0895027	0.693688	-0.104326	0.652452	-0.231272	0.084077	-0.0802303	0.810232	12
HORVU.MOREX.r3.1HG0070690	Acetyltransferase	-0.0605984	1	0.00874985	1	0.0629595	0.96021	0.221984	0.70583	-0.274153	0.799458
HORVU.MOREX.r3.2HG0100760	Acetyltransferase component of pyruvate dehydrogenase complex	-0.0520369	1	-0.0544623	0.912077	-0.156844	0.634772	-0.296636	0.145466	-0.0621904	0.931626	5
HORVU.MOREX.r3.6HG0541800	Acetyltransferase component of pyruvate dehydrogenase complex	-0.0524126	1	-0.267178	0.539082	-0.273883	0.55225	-0.447658	0.137987	-0.128089	0.885878	13
HORVU.MOREX.r3.4HG0341250	Acetyltransferase component of pyruvate dehydrogenase complex	0.00408399	1	-0.167365	0.719021	-0.222009	0.609496	-0.432306	0.109628	-0.149433	0.829746	13
HORVU.MOREX.r3.7HG0635780	Acetyltransferase component of pyruvate dehydrogenase complex	-0.177382	1	-0.109111	0.814467	-0.168449	0.668766	-0.388181	0.0931427	-0.106182	0.876318	20
HORVU.MOREX.r3.7HG0701250	Acetyltransferase component of pyruvate dehydrogenase complex	-0.103227	1	-0.164102	0.440427	-0.200193	0.338624	-0.338701	0.0182483	-0.15872	0.528526	24
HORVU.MOREX.r3.2HG0106640	Acetyltransferase component of pyruvate dehydrogenase complex	-0.0930524	1	0.342949	0.616713	0.193953	0.824994	0.0697122	0.923772	-0.189605	0.885663
HORVU.MOREX.r3.5HG0518140	Acetyltransferase, GNAT family protein, expressed	0.142476	1	-0.229282	0.678181	-0.470527	0.244652	0.0638521	0.904726	-0.508226	0.195033	5
HORVU.MOREX.r3.4HG0333540	Acetyltransferase, GNAT family protein, expressed	0.599119	0.00403741	0.395422	0.0693029	0.301533	0.293884	0.669841	0.000226959	0.546716	0.00492859	14
HORVU.MOREX.r3.5HG0518130	Acetyltransferase, GNAT family protein, expressed	1.24501	0.478656	1.25339	0.16703	0.421427	0.774842	0.818098	0.411107	0.850753	0.512141
HORVU.MOREX.r3.6HG0542050	Acid beta-fructofuranosidase	-0.376001	1	-0.77881	0.620398	-0.647587	0.711436	-1.43968	0.166994	-0.98673	0.563247	3
HORVU.MOREX.r3.6HG0542040	Acid beta-fructofuranosidase	-0.423692	1	-0.679915	0.596212	-0.509919	0.736272	-1.18717	0.172027	-0.563571	0.769867	13
HORVU.MOREX.r3.2HG0184450	Acid beta-fructofuranosidase	-0.724623	1	0.079003	0.993521	-1.40141	0.43852	0.341711	0.849818	-0.961338	0.665885	16
HORVU.MOREX.r3.6HG0542030	Acid beta-fructofuranosidase	-0.485962	1	-0.435917	0.755192	-0.275777	0.868797	-0.994633	0.2258	-0.358969	0.870656
HORVU.MOREX.r3.7HG0635300	Acid invertase 1	-0.821433	1	-1.7148	0.277683	-1.63835	0.371131	-1.10834	0.485248	-1.2	0.610271	3
HORVU.MOREX.r3.7HG0635380	Acid invertase 1	-0.280624	1	0.621257	0.587962	0.196045	0.916095	-0.671606	0.446503	-0.480982	0.781021	10
HORVU.MOREX.r3.7HG0635170	Acid invertase 1	0.00263866	1	-0.731196	0.66689	-0.825086	0.630361	-0.427012	0.773279	-0.532666	0.849056
HORVU.MOREX.r3.7HG0635200	Acid invertase 1
HORVU.MOREX.r3.4HG0415030	Acid phosphatase 1	-0.625469	0.46826	-0.510079	0.297772	-0.900682	0.0297253	-0.729641	0.0629105	-1.03942	0.00324364	9
HORVU.MOREX.r3.7HG0642890	Acid phosphatase 1	-1.06784	0.700562	-0.792571	0.475216	-0.655657	0.614543	-0.622662	0.524238	-1.18771	0.214246	13
HORVU.MOREX.r3.4HG0415040	Acid phosphatase 1	-0.527963	1	-0.788586	0.938549	-22.7596	9.31339e-13	-0.838276	0.890787	-0.921761	0.95675	15
HORVU.MOREX.r3.4HG0379080	Acid phosphatase 1	-0.201872	1	0.110715	0.93825	-0.494183	0.54295	-0.297078	0.664864	-0.517995	0.558292
HORVU.MOREX.r3.7HG0647990	Acid phosphatase 1	-0.0794117	1	0.731278	0.465619	0.443609	0.73506	-0.20971	0.852549	0.679171	0.596969
HORVU.MOREX.r3.7HG0717940	Acid phosphatase 1	-0.0617405	1	-0.0165652	0.987401	0.131874	0.736272	-0.119609	0.682166	0.184891	0.660027
HORVU.MOREX.r3.7HG0642880	Acid phosphatase 1	-3.69879		0		0		0		0
HORVU.MOREX.r3.7HG0703430	Acid phosphatase/vanadium-dependent haloperoxidase related	0.202493	0.942233	-0.0339343	0.95234	-0.102442	0.775534	0.0160009	0.963464	0.0126206	1	10
HORVU.MOREX.r3.2HG0176930	Acid phosphatase/vanadium-dependent haloperoxidase related	0.118976	1	0.449076	0.0703607	0.355871	0.255627	0.743162	0.000361195	0.409853	0.130223	14
HORVU.MOREX.r3.3HG0305190	Acid phosphatase/vanadium-dependent haloperoxidase related	0.175126	1	0.355789	0.0573884	0.209162	0.443781	0.727555	2.18248e-06	0.413959	0.0226643	14
HORVU.MOREX.r3.1HG0079070	Acid phosphatase/vanadium-dependent haloperoxidase related	-0.0672269	1	0.143537	0.686798	0.0313658	0.95907	0.0518402	0.875746	-0.124807	0.820191
HORVU.MOREX.r3.1HG0081540	Acid phosphatase/vanadium-dependent haloperoxidase-related protein	0.259923	1	-0.168057	0.811677	-0.173766	0.763788	0.349683	0.329197	-0.126828	0.916058	7
HORVU.MOREX.r3.7HG0708900	Acid phosphatase/vanadium-dependent haloperoxidase-related protein	-0.0298927	1	0.225817	0.495406	0.133579	0.746987	0.387015	0.0886258	0.215932	0.627836
HORVU.MOREX.r3.2HG0100710	Acidic chitinase	1.83561	1	0	1	0.977838	0.921072	1.77745		6.19929	0.0856671
HORVU.MOREX.r3.2HG0196890	Acidic chitinase	-0.0174348	1	0	1	-2.51085		-1.20737		-3.07585	0.0315489
HORVU.MOREX.r3.5HG0498710	Acidic endochitinase	0.243561	1	-0.176571	0.827149	-0.344343	0.586933	-0.0396623	0.956103	-0.289028	0.727377	2
HORVU.MOREX.r3.3HG0300110	Acidic endochitinase	0.199856	1	0.109837	0.909898	-0.00475578	1	-0.188206	0.7702	-0.477776	0.495692	3
HORVU.MOREX.r3.3HG0300610	Acidic endochitinase	0.504798	1	0.479621	0.769522	0.168002	0.9437	0.657678	0.565269	1.37957	0.205785	19
HORVU.MOREX.r3.3HG0277190	Acidic endochitinase	1.88746	0.754527	1.96578	0.210697	2.22328	0.20028	1.36747	0.393334	-1.23266	0.611321	21
HORVU.MOREX.r3.3HG0300600	Acidic endochitinase	0.312342	1	0.407147	0.615145	0.136997	0.9157	0.207012	0.781609	-0.128062	0.956032
HORVU.MOREX.r3.3HG0300650	Acidic endochitinase	0.394942		-1.79619		-0.576581		-0.88153		0.655975
HORVU.MOREX.r3.3HG0303990	Acidic endochitinase	-1.89129		0		0		0		1.03634
HORVU.MOREX.r3.2HG0197720	Acidic endochitinase
HORVU.MOREX.r3.3HG0272470	Acidic endochitinase
HORVU.MOREX.r3.3HG0300640	Acidic endochitinase	0		0.98232		-1.31365		-1.84008		-0.887219
HORVU.MOREX.r3.3HG0300680	Acidic endochitinase	2.84304		-0.215339		0.599245		0.903438		-0.510965
HORVU.MOREX.r3.3HG0300690	Acidic endochitinase	-0.979201		-2.8321		-1.84717		-2.43724		-0.887223
HORVU.MOREX.r3.7HG0653350	Acidic endochitinase	0.724759		1.53595		0.749938		-1.308		1.07607
HORVU.MOREX.r3.2HG0102550	Acidic leucine-rich nuclear phosphoprotein 32 family B protein	0.266212	1	-0.915418	0.209702	-0.887672	0.319452	0.0274816	0.983406	-0.314553	0.821472	11
HORVU.MOREX.r3.4HG0333740	Acidic leucine-rich nuclear phosphoprotein 32-related protein	-0.0802985	1	-0.206398	0.637709	-0.228395	0.593879	-0.053584	0.90151	-0.0262291	0.993013	24
HORVU.MOREX.r3.2HG0126280	Acidic leucine-rich nuclear phosphoprotein 32-related protein	0.0690743	1	0.227419	0.348608	0.0205951	0.97461	0.0255491	0.937379	0.0228833	0.987424
HORVU.MOREX.r3.4HG0408760	Aconitate hydratase	-0.175079	1	-0.218457	0.615101	-0.314603	0.427066	-0.63638	0.0125238	-0.284856	0.520091	13
HORVU.MOREX.r3.6HG0630640	Aconitate hydratase	-0.0303642	1	-0.272983	0.373294	-0.317724	0.321229	-0.470526	0.0390664	-0.212474	0.623931	17
HORVU.MOREX.r3.7HG0674600	Aconitate hydratase	0		0		1.43232		0		0
HORVU.MOREX.r3.4HG0339570	ACT domain containing protein, expressed	0		1.10074		1.85478		-2.83212		-1.80728
HORVU.MOREX.r3.1HG0024220	ACT domain repeat 5	0.882039		0.982311		0		2.46604		-1.80728
HORVU.MOREX.r3.1HG0006340	ACT domain-containing family protein	0.166186	1	0.130872	0.799236	0.278849	0.477053	0.558499	0.0215015	0.571198	0.018921	16
HORVU.MOREX.r3.7HG0697900	ACT domain-containing protein	-0.0908477	1	-0.146614	0.615282	-0.00382624	1	-0.0972639	0.700268	-0.260641	0.271024	15
HORVU.MOREX.r3.4HG0331540	ACT domain-containing protein	0.209914	1	-0.0797519	0.947623	0.136259	0.888895	0.580848	0.201555	0.277046	0.779612
HORVU.MOREX.r3.2HG0109430	ACT domain-containing protein	0		0		0		1.89265		0
HORVU.MOREX.r3.4HG0340080	ACT domain-containing protein ACR4	0		-1.39855		0.0155819		0.0121173		-0.345706
HORVU.MOREX.r3.4HG0336970	Actin	-0.014103	1	-0.0684699	0.820373	0.111876	0.660544	-0.0905004	0.634698	-0.0275012	0.970863	2
HORVU.MOREX.r3.5HG0457850	Actin	0.0873225	1	-0.0354993	0.927435	-0.0337516	0.931703	-0.0211464	0.934043	0.0123236	0.997012	5
HORVU.MOREX.r3.1HG0075220	Actin	0.197071	1	0.508486	0.338791	0.451015	0.471064	0.498005	0.282645	0.479111	0.450687	7
HORVU.MOREX.r3.1HG0049980	Actin	-0.0971256	1	-0.198349	0.80906	-0.133647	0.885983	-0.292553	0.572418	0.016801	1	10
HORVU.MOREX.r3.1HG0003140	Actin	0.0767795	1	0.0937483	0.757217	0.0933236	0.76027	0.0499634	0.845995	0.12641	0.709515	12
HORVU.MOREX.r3.4HG0337850	Actin	-0.265794	1	-0.538718	0.344733	-0.583231	0.34631	-0.756493	0.0950846	-0.380026	0.657291
HORVU.MOREX.r3.5HG0530200	Actin	-0.147375	1	-0.237979	0.646843	-0.331655	0.491914	-0.389041	0.266392	-0.0766805	0.957287
HORVU.MOREX.r3.5HG0419480	Actin	-0.251889	1	-0.540513	0.456355	-0.423738	0.625048	-0.585883	0.311175	-0.308347	0.808011
HORVU.MOREX.r3.3HG0299830	Actin	0.289337	1	0.473154	0.218301	0.127093	0.8596	0.266811	0.514085	0.289308	0.64457
HORVU.MOREX.r3.2HG0107550	Actin cross-linking
HORVU.MOREX.r3.7HG0740840	Actin cross-linking
HORVU.MOREX.r3.1HG0076270	Actin cross-linking protein
HORVU.MOREX.r3.7HG0647170	Actin cross-linking protein
HORVU.MOREX.r3.5HG0537140	actin cross-linking protein (DUF569)	0	1	0	1	0	1	0		0.114168	1
HORVU.MOREX.r3.7HG0654800	actin cross-linking protein (DUF569)	0.307239		0		-0.279048		0.0120159		0
HORVU.MOREX.r3.7HG0654810	actin cross-linking protein (DUF569)	0		2.87588		3.21024		0.610041		0
HORVU.MOREX.r3.1HG0008630	actin cross-linking protein (DUF569)
HORVU.MOREX.r3.7HG0653500	actin cross-linking protein (DUF569)
HORVU.MOREX.r3.7HG0654110	actin cross-linking protein (DUF569)
HORVU.MOREX.r3.5HG0520830	Actin cross-linking protein, putative	0.196286	1	0.836508	0.00699385	0.492478	0.271852	0.411641	0.268022	0.624227	0.0842248	14
HORVU.MOREX.r3.3HG0229610	Actin cross-linking protein, putative	0		0		0		2.87725		0
HORVU.MOREX.r3.3HG0248590	Actin cross-linking protein, putative (DUF569)	0.0495296	1	0.357906	0.754514	0.421759	0.674155	0.169275	0.859278	-0.0208178	1	22
HORVU.MOREX.r3.7HG0653220	actin cross-linking protein, putative (DUF569)	0.416185	1	-0.0497221	1	1.15466	0.612365	0.715738		0.485143	0.931626
HORVU.MOREX.r3.4HG0338190	actin cross-linking protein, putative (DUF569)	-0.235532	1	0.463379	0.403985	0.211398	0.791991	-0.241825	0.662471	-0.164845	0.906537
HORVU.MOREX.r3.7HG0656330	actin cross-linking protein, putative (DUF569)	-0.564186	1	-1.48734	0.418282	0.0840996	0.983358	0.511622		-0.0208962	1
HORVU.MOREX.r3.7HG0653560	Actin cross-linking protein, putative (DUF569)
HORVU.MOREX.r3.7HG0653620	actin cross-linking protein, putative (DUF569)
HORVU.MOREX.r3.2HG0107490	Actin cross-linking protein, putative (DUF569)
HORVU.MOREX.r3.6HG0605010	Actin cross-linking protein, putative (DUF569)	0		0		0		-0.260491		0
HORVU.MOREX.r3.7HG0653520	Actin cross-linking protein, putative (DUF569)
HORVU.MOREX.r3.7HG0653530	Actin cross-linking protein, putative (DUF569)
HORVU.MOREX.r3.7HG0653550	Actin cross-linking protein, putative (DUF569)
HORVU.MOREX.r3.7HG0653580	Actin cross-linking protein, putative (DUF569)
HORVU.MOREX.r3.7HG0653630	Actin cross-linking protein, putative (DUF569)
HORVU.MOREX.r3.7HG0653650	actin cross-linking protein, putative (DUF569)
HORVU.MOREX.r3.7HG0654090	Actin cross-linking protein, putative (DUF569)
HORVU.MOREX.r3.7HG0654740	actin cross-linking protein, putative (DUF569)
HORVU.MOREX.r3.7HG0654770	actin cross-linking protein, putative (DUF569)
HORVU.MOREX.r3.7HG0656290	Actin cross-linking protein, putative (DUF569)
HORVU.MOREX.r3.7HG0656490	actin cross-linking protein, putative (DUF569)
HORVU.MOREX.r3.7HG0694660	actin cytoskeleton-regulatory complex pan-like protein	-0.214743	1	-0.133597	0.877739	-0.278221	0.637046	-0.23214	0.604947	-0.325977	0.638177
HORVU.MOREX.r3.2HG0197680	actin cytoskeleton-regulatory complex pan-like protein	-0.186895	1	-0.0878279	0.886684	-0.158977	0.74612	-0.0508884	0.908091	-0.155711	0.817196
HORVU.MOREX.r3.2HG0157710	actin cytoskeleton-regulatory complex pan-like protein	-0.119188	1	-0.367618	0.790546	0.103526	0.959926	0.439935	0.633083	0.460895	0.794497
HORVU.MOREX.r3.1HG0068100	actin cytoskeleton-regulatory complex pan-like protein	0.150744	1	-0.0729771	0.917225	-0.0378842	0.964646	0.0119906	0.986072	0.00485467	1
HORVU.MOREX.r3.1HG0034850	Actin cytoskeleton-regulatory complex protein PAN1	0.0381989	1	-0.273361	0.527104	-0.15363	0.777884	-0.366457	0.232546	-0.289066	0.556915
HORVU.MOREX.r3.2HG0124700	Actin cytoskeleton-regulatory complex protein pan1
HORVU.MOREX.r3.2HG0186180	Actin cytoskeleton-regulatory complex protein pan1
HORVU.MOREX.r3.2HG0204500	Actin cytoskeleton-regulatory complex protein pan1
HORVU.MOREX.r3.3HG0235730	Actin cytoskeleton-regulatory complex protein pan1
HORVU.MOREX.r3.3HG0284430	Actin cytoskeleton-regulatory complex protein pan1
HORVU.MOREX.r3.3HG0314950	Actin cytoskeleton-regulatory complex protein pan1
HORVU.MOREX.r3.3HG0325720	Actin cytoskeleton-regulatory complex protein pan1
HORVU.MOREX.r3.4HG0349680	Actin cytoskeleton-regulatory complex protein pan1
HORVU.MOREX.r3.4HG0359830	Actin cytoskeleton-regulatory complex protein pan1
HORVU.MOREX.r3.4HG0378870	Actin cytoskeleton-regulatory complex protein pan1
HORVU.MOREX.r3.5HG0461330	Actin cytoskeleton-regulatory complex protein pan1
HORVU.MOREX.r3.5HG0530600	Actin cytoskeleton-regulatory complex protein pan1
HORVU.MOREX.r3.6HG0552090	Actin cytoskeleton-regulatory complex protein pan1
HORVU.MOREX.r3.6HG0558360	Actin cytoskeleton-regulatory complex protein pan1
HORVU.MOREX.r3.6HG0564260	Actin cytoskeleton-regulatory complex protein pan1
HORVU.MOREX.r3.6HG0572060	Actin cytoskeleton-regulatory complex protein pan1
HORVU.MOREX.r3.6HG0578660	Actin cytoskeleton-regulatory complex protein pan1
HORVU.MOREX.r3.6HG0588200	Actin cytoskeleton-regulatory complex protein pan1
HORVU.MOREX.r3.6HG0601600	Actin cytoskeleton-regulatory complex protein pan1
HORVU.MOREX.r3.7HG0645760	Actin cytoskeleton-regulatory complex protein pan1
HORVU.MOREX.r3.7HG0680330	Actin cytoskeleton-regulatory complex protein pan1
HORVU.MOREX.r3.5HG0526170	Actin depolymerizing factor	0.297459	1	-4.27425	0.220344	-4.36745	0.283484	-1.16472	0.8075	-10.2434	0.000368576	11
HORVU.MOREX.r3.1HG0006570	Actin depolymerizing factor	0.239774	1	0.187322	0.773539	0.176278	0.78775	0.0347243	0.955995	0.367119	0.498455	16
HORVU.MOREX.r3.5HG0526120	Actin depolymerizing factor	-0.233456	1	-0.150739	0.96003	-0.278808	0.904766	-1.01635	0.353833	-1.11383	0.433207
HORVU.MOREX.r3.3HG0238060	actin depolymerizing factor 1	0		0		0		-0.949057		0
HORVU.MOREX.r3.3HG0250620	actin protein 2/3 complex subunit-like protein	0.0722709	1	-0.117658	0.709463	0.0616202	0.867869	0.0168666	0.956867	-0.00865176	1	6
HORVU.MOREX.r3.4HG0392730	Actin-depolymerizing factor	0.20351	1	0.241885	0.470204	-0.0759521	0.891246	-0.051043	0.896198	0.270627	0.45885	1
HORVU.MOREX.r3.1HG0050970	Actin-depolymerizing factor	0.0608776	1	-0.176438	0.743838	-0.27646	0.54295	0.178582	0.630274	-0.0500501	0.972953	6
HORVU.MOREX.r3.5HG0514950	Actin-depolymerizing factor	0.0328318	1	0.101374	0.598906	-0.0412413	0.883451	-0.031889	0.870775	0.0234255	0.970106	12
HORVU.MOREX.r3.5HG0526180	Actin-depolymerizing factor	-0.0622321	1	-0.105442	0.730227	-0.288411	0.165958	-0.302768	0.0777677	0.00513367	1	13
HORVU.MOREX.r3.2HG0188950	Actin-depolymerizing factor	1.01025	1	-1.66899	0.749387	3.17976		0.215352		4.10331	0.388864
HORVU.MOREX.r3.6HG0601800	Actin-depolymerizing factor	-0.35206	1	0.467963	0.95295	-0.182352		-1.24554		0.346228	0.983461
HORVU.MOREX.r3.2HG0147140	Actin-depolymerizing factor
HORVU.MOREX.r3.5HG0504450	Actin-related family protein	0.0223981	1	0.0466852	0.886936	0.183493	0.32738	0.245262	0.0749895	0.0110799	0.998273	4
HORVU.MOREX.r3.2HG0208800	Actin-related family protein	-0.106337	1	0.0542229	0.908143	0.0416971	0.933567	0.0923029	0.728344	0.0460735	0.95675	8
HORVU.MOREX.r3.6HG0591310	Actin-related family protein	-0.252393	1	-0.718672	0.0136288	-0.724801	0.0195891	-0.790167	0.00369463	-0.614946	0.0477529	13
HORVU.MOREX.r3.6HG0572330	Actin-related family protein	0.0225353	1	0.162114	0.3312	0.0252459	0.942281	0.237805	0.0643958	-0.0970604	0.720184	18
HORVU.MOREX.r3.7HG0703200	Actin-related family protein	-0.0167141	1	-0.0251788	0.952154	-0.189454	0.314296	-0.151358	0.332871	-0.254885	0.0830694
HORVU.MOREX.r3.2HG0099270	Actin-related protein	0.0359231	1	0.0887581	0.783293	0.227371	0.30737	0.178506	0.354058	0.161659	0.566117	8
HORVU.MOREX.r3.2HG0213240	Actin-related protein	0.138455	1	0.113231	0.837723	-0.0608351	0.926562	0.23143	0.449813	0.115315	0.882828
HORVU.MOREX.r3.6HG0629710	Actin-related protein 2/3 complex subunit	-0.0385533	1	-0.0757468	0.753321	-0.0197356	0.953832	0.108347	0.462214	0.02515	0.969756	7
HORVU.MOREX.r3.2HG0181380	Actin-related protein 2/3 complex subunit 2	-0.0359818	1	-0.283138	0.706458	-0.392465	0.556822	-0.379707	0.431738	-0.273127	0.790015
HORVU.MOREX.r3.3HG0276520	Actin-related protein 2/3 complex subunit 2	-0.034775	1	0.100351	0.750418	-0.0192561	0.972934	-0.0845925	0.715083	0.00196693	1
HORVU.MOREX.r3.7HG0745360	Actin-related protein 2/3 complex subunit 3	-0.0413928	1	0.165431	0.344313	0.149729	0.451837	0.208412	0.146886	0.17078	0.393624	4
HORVU.MOREX.r3.7HG0738840	Actin-related protein 2/3 complex subunit 3	0.00374334	1	-6.3986	0.0710874	-0.160705	0.993529	0.844801	0.857644	0.151112	1	22
HORVU.MOREX.r3.5HG0533820	Actin-related protein 2/3 complex subunit 4	0.208284	0.988854	0.0432259	0.943394	-0.0855164	0.851947	-0.19741	0.431738	-0.0214304	0.992797
HORVU.MOREX.r3.2HG0112170	Actin-related protein 2/3 complex subunit 5	0.0384704	1	0.0527912	0.936913	-0.0577262	0.928604	0.486305	0.0451429	0.0837774	0.921292	8
HORVU.MOREX.r3.5HG0515940	Actin, putative	-0.0274936	1	-0.017515	0.972308	0.0686646	0.79946	0.243025	0.084299	0.157727	0.480247	4
HORVU.MOREX.r3.3HG0229480	Actin/actin-like family protein	-0.0207018	1	-0.100256	0.686222	0.104154	0.654539	0.00285849	0.996868	-0.0574434	0.901919	23
HORVU.MOREX.r3.5HG0528330	Activating molecule in BECN1-regulated autophagy protein 1	-0.0163605		0.740403		-0.982104		0.0121533		-0.927023
HORVU.MOREX.r3.5HG0484550	Activating signal cointegrator 1	0.153707	0.793207	0.0433836	0.880015	0.116919	0.561733	0.0343828	0.864033	0.0644157	0.84976	8
HORVU.MOREX.r3.5HG0537400	Activating signal cointegrator 1	0.152016	1	-0.00768284	1	0.348105	0.524384	0.189124	0.692503	0.257666	0.758257
HORVU.MOREX.r3.5HG0537450	Activating signal cointegrator 1	0.10331	1	0.0726484	0.953019	0.313938	0.605523	0.35923	0.417281	0.36727	0.603157
HORVU.MOREX.r3.1HG0048670	Activating signal cointegrator 1
HORVU.MOREX.r3.4HG0380290	Activating signal cointegrator 1
HORVU.MOREX.r3.4HG0397500	Activating signal cointegrator 1
HORVU.MOREX.r3.6HG0540360	Activating signal cointegrator 1
HORVU.MOREX.r3.3HG0249170	Activating signal cointegrator 1 complex subunit 1	-0.0812397	1	0.0248357	0.979825	0.20898	0.605722	0.285333	0.309843	-0.0365168	0.981697
HORVU.MOREX.r3.4HG0398520	Activating signal cointegrator 1 complex subunit 2	-0.0357754	1	0.142392	0.547325	0.162791	0.482141	0.0321787	0.900753	-0.0818643	0.84925	18
HORVU.MOREX.r3.3HG0269890	Activating transcription factor 7-interacting 1	-0.089262	1	-0.286755	0.256161	-0.374156	0.12793	-0.228509	0.331733	-0.339183	0.161017	9
HORVU.MOREX.r3.7HG0691850	Activator of 90 kDa heat shock ATPase-like protein	-0.0964213	1	-0.260235	0.0797068	-0.328731	0.0186443	-0.225011	0.104727	-0.231172	0.15211	24
HORVU.MOREX.r3.6HG0557070	Activator of heat shock protein ATPase	0.0358764	1	-0.0651299	0.818352	-0.233216	0.155625	-0.0737691	0.685829	-0.141147	0.558292	24
HORVU.MOREX.r3.5HG0500680	Acyl carrier protein	0.0229347	1	-0.0442668	0.980699	0.125896	0.912762	-0.0241156	0.981561	0.524986	0.450918	7
HORVU.MOREX.r3.1HG0059400	Acyl carrier protein	-0.128716	1	-0.234381	0.555182	-0.109552	0.842495	-0.177408	0.600415	0.137401	0.849056	17
HORVU.MOREX.r3.7HG0665540	Acyl carrier protein	0.00504433	1	-0.0207075	0.97027	-0.0907647	0.761311	-0.0968715	0.64363	0.00507068	1	20
HORVU.MOREX.r3.5HG0536490	Acyl carrier protein	-0.656102	1	-0.927104	0.352102	-1.45324	0.096113	-1.00707	0.214508	-0.64224	0.671576
HORVU.MOREX.r3.7HG0687630	Acyl carrier protein	-0.0409587	1	-0.315818	0.384957	-0.375379	0.317917	-0.342566	0.257159	0.0247809	0.995066
HORVU.MOREX.r3.5HG0446360	Acyl carrier protein	0.188443	1	-0.332933	0.45588	-0.353731	0.456026	-0.470905	0.160824	-0.0152037	1
HORVU.MOREX.r3.3HG0278780	Acyl carrier protein	-0.273235	1	-0.204712	0.805047	-0.308312	0.578465	0.0603966	0.91937	0.0749237	0.970863
HORVU.MOREX.r3.4HG0375240	Acyl carrier protein	-0.0403517	1	-0.370703	0.354587	-0.217017	0.690535	-0.0814351	0.868759	0.119706	0.905634
HORVU.MOREX.r3.6HG0566900	Acyl carrier protein	0.377814	1	-0.204495	0.944939	-0.180455	0.941758	-0.528139		0.372985	0.913019
HORVU.MOREX.r3.2HG0151730	Acyl carrier protein	-0.0541772	1	0.106023	0.944939	0.0879012	0.953601	0.372218	0.611093	-0.00592382	1
HORVU.MOREX.r3.1HG0033730	Acyl carrier protein	-4.03011	1	-0.742611	0.964972	-0.385264		0.893254		-1.00722	0.969756
HORVU.MOREX.r3.6HG0587600	Acyl carrier protein	-0.0160445	1	-0.291871		-0.193059		-0.402556		0.92442	0.777034
HORVU.MOREX.r3.7HG0697920	Acyl carrier protein	-3.69909		0.0405904		0.671374		-0.998569		4.10352
HORVU.MOREX.r3.5HG0466030	Acyl carrier protein	0		0.982311		0		0		0
HORVU.MOREX.r3.5HG0467680	Acyl carrier protein
HORVU.MOREX.r3.6HG0568190	Acyl carrier protein
HORVU.MOREX.r3.3HG0307490	Acyl-[acyl-carrier-protein] desaturase	4.649	2.78856e-07	3.24012	0.000596634	2.43785	0.0341787	2.76349	0.00562831	5.26831	2.01915e-10	14	Up_All
HORVU.MOREX.r3.3HG0310210	Acyl-[acyl-carrier-protein] desaturase	-0.14094	1	-0.0224465	0.98771	0.0310023	0.976868	0.269949	0.448345	0.197523	0.774995	8
HORVU.MOREX.r3.2HG0161410	Acyl-[acyl-carrier-protein] desaturase	-0.0020458	1	-0.104211	0.660563	-0.0522849	0.868575	-0.081966	0.668266	-0.0206992	0.980379	12
HORVU.MOREX.r3.2HG0101440	Acyl-[acyl-carrier-protein] desaturase
HORVU.MOREX.r3.2HG0101470	Acyl-[acyl-carrier-protein] desaturase
HORVU.MOREX.r3.2HG0101500	Acyl-[acyl-carrier-protein] desaturase
HORVU.MOREX.r3.2HG0106740	Acyl-[acyl-carrier-protein] desaturase
HORVU.MOREX.r3.2HG0106840	Acyl-[acyl-carrier-protein] desaturase
HORVU.MOREX.r3.3HG0288610	Acyl-[acyl-carrier-protein] desaturase	-0.9791		0.982311		0.977819		-0.949057		0
HORVU.MOREX.r3.3HG0309010	Acyl-[acyl-carrier-protein] desaturase
HORVU.MOREX.r3.5HG0457600	Acyl-[acyl-carrier-protein] desaturase
HORVU.MOREX.r3.5HG0486420	Acyl-[acyl-carrier-protein] desaturase	0		0		-1.82971		2.87512		0
HORVU.MOREX.r3.5HG0535350	Acyl-[acyl-carrier-protein] desaturase
HORVU.MOREX.r3.7HG0668240	Acyl-[acyl-carrier-protein] desaturase	0		0		0		0		-3.08592
HORVU.MOREX.r3.7HG0648810	Acyl-[acyl-carrier-protein] hydrolase	0.0196102	1	0.272787	0.171262	0.0538704	0.898119	0.307548	0.0816413	0.401802	0.0166476	14
HORVU.MOREX.r3.7HG0714350	Acyl-[acyl-carrier-protein] hydrolase	-0.713822	0.95628	-0.204534	0.904295	-0.67743	0.532572	-0.824983	0.288676	-1.38204	0.0511649
HORVU.MOREX.r3.5HG0493850	Acyl-[acyl-carrier-protein] hydrolase	-0.211933	1	-0.199295	0.717434	-0.200335	0.721474	-0.396654	0.245639	-0.218153	0.761079
HORVU.MOREX.r3.2HG0210580	Acyl-[acyl-carrier-protein] hydrolase
HORVU.MOREX.r3.3HG0285740	Acyl-[acyl-carrier-protein]--UDP-N-acetylglucosamine O-acyltransferase, putative	-0.127503	1	0.25921	0.534011	0.207054	0.669616	0.428904	0.147949	0.222295	0.705654	21
HORVU.MOREX.r3.3HG0248680	acyl-CoA binding protein 4
HORVU.MOREX.r3.6HG0603110	acyl-CoA binding protein 4
HORVU.MOREX.r3.7HG0677550	acyl-CoA binding protein 5	-0.153616	1	0.17926	0.818888	0.0860108	0.926912	0.158425	0.77054	0.0511997	0.982976	18
HORVU.MOREX.r3.2HG0112920	Acyl-CoA dehydrogenase	-0.132865	1	0.0850433	0.843314	0.0782772	0.85852	0.0458482	0.890035	-0.0125578	1	1
HORVU.MOREX.r3.1HG0014530	Acyl-CoA dehydrogenase	-0.0977702	1	0.642474	0.33855	0.122194	0.929923	0.396505	0.550158	-0.0613377	0.989235	6
HORVU.MOREX.r3.1HG0025620	Acyl-CoA dehydrogenase, putative	0.0726728	1	0.188565	0.519603	0.151946	0.654063	0.0774233	0.792436	-0.0292364	0.979547
HORVU.MOREX.r3.2HG0174980	Acyl-CoA ligase-like	-0.435207	1	0.00684487	1	0.128262	0.925191	0.635795	0.251001	0.121328	0.961194
HORVU.MOREX.r3.1HG0091880	Acyl-CoA ligase-like	0		-1.76344		0		0.974493		-0.887211
HORVU.MOREX.r3.2HG0170240	Acyl-CoA N-acyltransferase	-0.140423	1	0.0951142	0.884149	0.127753	0.829063	0.417299	0.187918	-0.196817	0.769867	15
HORVU.MOREX.r3.3HG0319890	Acyl-CoA N-acyltransferase with RING/FYVE/PHD-type zinc finger domain-containing protein	1.83603	1	-0.707272		0		0.787112		0	1
HORVU.MOREX.r3.5HG0430000	Acyl-CoA N-acyltransferase with RING/FYVE/PHD-type zinc finger domain-containing protein
HORVU.MOREX.r3.4HG0387300	Acyl-CoA N-acyltransferase with RING/FYVE/PHD-type zinc finger protein	0.116627	1	0.156159	0.587511	0.0393239	0.935155	0.0423254	0.887765	-0.0471799	0.954247
HORVU.MOREX.r3.1HG0095370	Acyl-CoA N-acyltransferase with RING/FYVE/PHD-type zinc finger protein	0		0		0		-1.85519		0
HORVU.MOREX.r3.5HG0510280	Acyl-CoA N-acyltransferase with RING/FYVE/PHD-type zinc finger protein, putative	-0.11298	1	0.0318199	0.943961	0.039441	0.924111	-0.0291049	0.912878	-0.143798	0.62612
HORVU.MOREX.r3.4HG0337260	Acyl-CoA N-acyltransferases (NAT) superfamily protein	-0.33524	1	-0.166852	0.845758	-0.0905668	0.922797	0.0442324	0.948035	-0.294247	0.704811	17
HORVU.MOREX.r3.2HG0168650	Acyl-CoA N-acyltransferases (NAT) superfamily protein	0.151967		6.4419		6.73639		-7.33137		6.60764
HORVU.MOREX.r3.5HG0457930	Acyl-CoA N-acyltransferases-like protein	0.249987	1	-0.313663	0.673968	-0.202143	0.818232	0.0837799	0.904974	-0.122341	0.94743	22
HORVU.MOREX.r3.7HG0650810	Acyl-CoA synthetase family protein	-0.323939	1	-0.486899	0.548759	-0.500758	0.562382	-0.408751	0.508851	0.155185	0.937218
HORVU.MOREX.r3.2HG0189340	Acyl-CoA thioesterase, putative	-0.192604	1	0.347959	0.873726	-0.122182	0.965431	-1.5876	0.141584	-0.0183501	1	17
HORVU.MOREX.r3.7HG0654400	Acyl-CoA thioesterase, putative	-1.37632	1	-0.796654	0.871554	-0.92715	0.848801	-1.38337	0.641179	-0.38121	0.973626
HORVU.MOREX.r3.1HG0017920	Acyl-CoA thioesterase, putative
HORVU.MOREX.r3.3HG0222800	Acyl-CoA thioesterase, putative
HORVU.MOREX.r3.4HG0392690	Acyl-CoA-binding domain protein	-0.211389	1	-0.0196126	0.993542	-0.0102283	0.999352	-0.199723	0.620189	-0.293866	0.589811
HORVU.MOREX.r3.5HG0530170	Acyl-CoA-binding domain-containing protein 4	-0.0528045	1	-0.0730458	0.884706	-0.252277	0.424763	-0.453985	0.0294004	-0.122698	0.828646	13
HORVU.MOREX.r3.6HG0631770	Acyl-CoA-binding domain-containing protein 4	-0.0542647	1	-0.124573	0.604373	0.00695982	0.995873	-0.405452	0.00259185	0.00571972	1	13
HORVU.MOREX.r3.5HG0445680	Acyl-CoA-binding domain-containing protein 4	0.162317	1	0.121974	0.737674	0.218627	0.432916	0.200617	0.355132	0.108861	0.843057
HORVU.MOREX.r3.5HG0445510	Acyl-CoA-binding domain-containing protein 4	-0.0478955	1	-0.249302	0.351713	-0.222608	0.472174	-0.33453	0.113436	-0.0988779	0.869802
HORVU.MOREX.r3.4HG0362850	Acyl-CoA-binding domain-containing protein 4	0.0414914	1	-0.11632	0.834669	0.00108875	1	-0.25686	0.370874	-0.16717	0.789962
HORVU.MOREX.r3.2HG0126370	Acyl-CoA-binding domain-containing protein 4
HORVU.MOREX.r3.7HG0736170	Acyl-CoA-binding domain-containing protein 4
HORVU.MOREX.r3.2HG0124500	Acyl-CoA-binding protein
HORVU.MOREX.r3.7HG0634850	Acyl-coenzyme A oxidase	0.201606	1	0.557405	0.00270609	0.26603	0.367053	-0.00723405	0.990478	0.210304	0.557175	10
HORVU.MOREX.r3.7HG0674860	Acyl-coenzyme A oxidase	-0.0554367	1	0.108099	0.836664	0.146115	0.756813	-0.407667	0.109284	-0.314641	0.38802	10
HORVU.MOREX.r3.7HG0658050	Acyl-coenzyme A oxidase	-0.174463	1	0.120241	0.910433	0.0338539	0.984478	-0.180506	0.771795	-0.347453	0.68871	10
HORVU.MOREX.r3.7HG0713160	Acyl-coenzyme A oxidase	-0.120851	1	-0.035437	0.968691	0.0537136	0.943184	-0.286265	0.360459	-0.237302	0.647511	15
HORVU.MOREX.r3.4HG0362950	Acyl-coenzyme A thioesterase 3
HORVU.MOREX.r3.2HG0188670	Acyl-coenzyme A thioesterase 8	0.0290428	1	0.428069	0.407855	0.272998	0.685071	0.0628374	0.92308	-0.0797711	0.966048
HORVU.MOREX.r3.5HG0496860	Acyl-coenzyme A thioesterase 9, mitochondrial	-0.762695	0.0198065	-0.883363	0.000143819	-1.0031	0.000104835	-0.902813	0.000216284	-0.888654	0.000718759	13	Down_All
HORVU.MOREX.r3.3HG0247350	Acyl-coenzyme A:6-aminopenicillanic-acid-acyltransferase form
HORVU.MOREX.r3.2HG0212970	Acyl-protein thioesterase 1	0.612812	1	1.41866	0.0451756	0.948668	0.256043	-0.208289	0.833395	0.993836	0.261102	7
HORVU.MOREX.r3.2HG0212990	Acyl-protein thioesterase 1	-0.0153201	1	-0.0475279	0.90207	-0.0696881	0.762826	0.237651	0.111666	0.0952018	0.805864	17
HORVU.MOREX.r3.2HG0212980	Acyl-protein thioesterase 1	-2.87331		3.46088		-0.171695		2.47727		-3.09944
HORVU.MOREX.r3.3HG0241220	Acyl-protein thioesterase 2	0.0275666	1	-0.36135	0.233817	-0.287228	0.446167	-0.300935	0.29348	-0.132587	0.854375
HORVU.MOREX.r3.3HG0271170	Acyl-protein thioesterase 2	0.992668	1	1.49354	0.384777	1.05409	0.634689	1.69947	0.223297	0.714902	0.834565
HORVU.MOREX.r3.3HG0259700	Acyl-protein thioesterase 2	-0.326441	1	-0.0269796	0.989529	-0.0481403	0.964578	0.0412138	0.947299	-0.0942315	0.950095
HORVU.MOREX.r3.1HG0093520	Acyl-protein thioesterase 2	6.18174	1	6.04569	0.730791	0		-6.49328		0	1
HORVU.MOREX.r3.1HG0047580	acyl-UDP-N-acetylglucosamine O-acyltransferase	-0.130734	1	0.298409	0.322372	0.206885	0.595099	-0.00106297	1	-0.0368701	0.977436	8
HORVU.MOREX.r3.1HG0067370	Acylamino-acid-releasing enzyme	-0.159273	1	-0.0581103	0.920883	0.124031	0.775348	-0.0505424	0.892827	-0.0777424	0.92219	15
HORVU.MOREX.r3.6HG0546160	Acylamino-acid-releasing enzyme	-0.0294727	1	-0.404664	0.529319	-0.107809	0.924111	-0.455251	0.360217	-0.339527	0.717751
HORVU.MOREX.r3.7HG0670520	Acylphosphatase	-0.15745	1	0.378815	0.651807	0.408593	0.527097	0.370713	0.480037	0.202722	0.894789
HORVU.MOREX.r3.7HG0670560	Acylphosphatase	0.0352847	1	0.181126	0.867556	0.0158009	0.999352	0.172851	0.7947	-0.0126912	1
HORVU.MOREX.r3.3HG0259460	Acyltransferase, putative	-0.26402	0.903046	-0.308944	0.248561	-0.134601	0.750321	-0.186752	0.505027	-0.0533649	0.959577	3
HORVU.MOREX.r3.1HG0061370	Acyltransferase, putative	-0.112348	1	0.176649	0.686273	0.255076	0.5288	0.401595	0.136385	0.046956	0.971322	12
HORVU.MOREX.r3.7HG0725210	Acyltransferase, putative	-0.0179974	1	0.331292	0.0298071	0.246559	0.201398	0.0879864	0.674209	0.0503866	0.93013	21
HORVU.MOREX.r3.3HG0271540	Adaptin ear-binding coat-associated protein 1	-0.0578389	1	0.052545	0.836664	0.0161309	0.964646	0.000247196	1	0.0400604	0.924204	23
HORVU.MOREX.r3.1HG0042740	Adaptin ear-binding coat-associated protein, putative	-0.0824224	1	-0.246972	0.39646	-0.234622	0.472174	-0.346546	0.123051	-0.0853077	0.904287
HORVU.MOREX.r3.1HG0066850	Adenine nucleotide alpha hydrolases-like superfamily	0.12732	1	0.186677	0.856279	0.119173	0.92017	-0.029872	0.973575	0.153098	0.93395
HORVU.MOREX.r3.3HG0219180	Adenine nucleotide alpha hydrolases-like superfamily protein	0.104297	1	0.0610486	0.946202	0.145712	0.803078	0.389501	0.233679	0.0989155	0.929672	7
HORVU.MOREX.r3.6HG0607560	Adenine nucleotide alpha hydrolases-like superfamily protein	0.564009	0.0170417	0.747422	5.43008e-05	0.520435	0.0229537	0.338734	0.134513	0.387884	0.095889	14
HORVU.MOREX.r3.1HG0074000	Adenine nucleotide alpha hydrolases-like superfamily protein	0.0980665	1	0.690489	0.00694214	0.257342	0.567157	0.430662	0.138595	0.591698	0.0326719	21
HORVU.MOREX.r3.3HG0298390	Adenine nucleotide alpha hydrolases-like superfamily protein	-0.182292	1	-0.272992	0.790369	-0.197138	0.863531	0.834499	0.121803	0.445381	0.657291
HORVU.MOREX.r3.3HG0301950	Adenine nucleotide alpha hydrolases-like superfamily protein	0		0		-2.43519		0		0
HORVU.MOREX.r3.4HG0335390	Adenine nucleotide alpha hydrolases-like superfamily protein	0		0		2.87137		0		0
HORVU.MOREX.r3.1HG0067550	Adenine nucleotide alpha hydrolases-like superfamily protein, putative	0.122372	1	0.590884	0.0954507	0.267794	0.634901	0.309054	0.436841	0.56196	0.143866	7
HORVU.MOREX.r3.2HG0136770	Adenine nucleotide alpha hydrolases-like superfamily protein, putative	-0.0666686	1	-0.0954256	0.812682	-0.33278	0.16354	-0.19387	0.396374	-0.10104	0.856623
HORVU.MOREX.r3.5HG0479960	Adenine nucleotide alpha hydrolases-like superfamily protein, putative	-0.432119	1	0.811325	0.71259	-0.342373	0.887444	-0.540558		-1.28736	0.579924
HORVU.MOREX.r3.1HG0040700	Adenine nucleotide alpha hydrolases-like superfamily protein, putative
HORVU.MOREX.r3.5HG0438450	Adenine phosphoribosyltransferase	-0.0770236	1	-0.350585	0.508024	-0.178482	0.803078	-0.0811176	0.891317	-0.20157	0.834565	5
HORVU.MOREX.r3.2HG0179690	Adenine phosphoribosyltransferase	-0.369617	1	-0.73582	0.41223	-0.527586	0.636056	-0.559192	0.498658	-1.25073	0.0693822	18
HORVU.MOREX.r3.6HG0594230	Adenine phosphoribosyltransferase	-0.104141	1	-0.739161	0.0676434	-0.760409	0.0594289	-0.72393	0.0405078	-0.584274	0.220699	24
HORVU.MOREX.r3.3HG0286350	Adenine phosphoribosyltransferase	-0.171495	1	-0.0149445	0.998031	-0.196455	0.704828	-0.0645096	0.891317	0.222113	0.734334
HORVU.MOREX.r3.2HG0115160	Adenine phosphoribosyltransferase	0		0		0		1.01511		0
HORVU.MOREX.r3.1HG0069080	Adenine phosphoribosyltransferase-like protein, putative (DUF2358)	0		-2.52434		0		0		-4.1301
HORVU.MOREX.r3.4HG0342080	Adenine/guanine permease	0.345288	0.43704	-0.107189	0.805031	-0.0700579	0.889755	0.182054	0.481554	-0.153755	0.742753	16
HORVU.MOREX.r3.1HG0012730	Adenine/guanine permease	-0.495254	1	0.964446	0.457117	0.235483	0.922989	-1.20296	0.237186	-0.218002	0.959307
HORVU.MOREX.r3.6HG0625940	Adenosine deaminase CECR1
HORVU.MOREX.r3.2HG0116500	Adenosine deaminase-like protein	0	1	6.30905	0.673448	-4.16717	0.8177	-4.84735		0.439182	1
HORVU.MOREX.r3.6HG0596500	Adenosine kinase-like protein	-0.060469	1	-0.259717	0.61517	-0.288859	0.581363	-0.501869	0.136385	-0.187478	0.820191
HORVU.MOREX.r3.5HG0442880	Adenosylcobinamide-GDP ribazoletransferase	0.6048	1	-0.977814	0.682454	0.095962	0.988424	-0.0383041		-0.468554	0.926085
HORVU.MOREX.r3.2HG0201390	Adenosylhomocysteinase	-0.246138	1	-0.459457	0.459414	-0.893552	0.0718672	-0.940771	0.0277922	-0.611168	0.293172	13
HORVU.MOREX.r3.2HG0200630	Adenosylhomocysteinase	-0.100141	1	-0.408968	0.429577	-0.640438	0.165794	-0.642904	0.0955279	-0.370713	0.575277	13
HORVU.MOREX.r3.4HG0395420	Adenosylhomocysteinase
HORVU.MOREX.r3.5HG0537700	Adenosylhomocysteinase
HORVU.MOREX.r3.7HG0651270	Adenylate cyclase	-0.277699	0.92596	-0.264833	0.458044	-0.214609	0.617773	-0.259487	0.389452	-0.00590595	1	1
HORVU.MOREX.r3.7HG0675490	Adenylate cyclase type 5	-0.0179088	1	0.281002	0.855794	-0.090427	0.972291	0.178563	0.889102	0.41025	0.85054
HORVU.MOREX.r3.2HG0123450	Adenylate kinase	-0.208354	1	-0.265652	0.707815	-0.3202	0.644368	-0.809549	0.0417432	-0.296054	0.74031	13
HORVU.MOREX.r3.7HG0706290	Adenylate kinase	0.0256063	1	-0.189045	0.485201	-0.167085	0.568995	-0.247002	0.204602	0.0449092	0.958865	20
HORVU.MOREX.r3.4HG0410200	Adenylate kinase	0.0310529	1	-0.0334567	0.976668	-0.102616	0.883616	-0.288693	0.426217	0.1651	0.841361	20
HORVU.MOREX.r3.5HG0495900	Adenylate kinase	0.0440079	1	0.296819	0.133397	0.259807	0.24843	-0.0631177	0.809366	0.188727	0.504449
HORVU.MOREX.r3.2HG0211670	Adenylate kinase	0.215236	1	0.394225	0.17114	0.211476	0.615673	0.0470861	0.912613	0.0146028	1
HORVU.MOREX.r3.7HG0704160	Adenylate kinase	0.232602	1	-0.0482671	0.96159	-0.260842	0.621441	0.00283803	0.999999	0.0986245	0.934531
HORVU.MOREX.r3.7HG0720840	Adenylate kinase	-0.214573	1	-0.392137	0.557161	-0.330444	0.661652	-0.679023	0.138179	-0.101606	0.959794
HORVU.MOREX.r3.7HG0662450	Adenylate kinase	0.242957	1	-0.0781549	0.978928	-0.382413	0.803385	-0.116984	0.929867	0.020236	1
HORVU.MOREX.r3.2HG0100190	Adenylate kinase	-0.240367	0.928235	-0.133529	0.744283	0.0814573	0.867089	0.23026	0.368748	0.0233557	0.992235
HORVU.MOREX.r3.5HG0452570	Adenylate kinase	0.0143707	1	-0.187481	0.495406	-0.0466851	0.925191	-0.143524	0.550689	-0.0194331	0.992379
HORVU.MOREX.r3.7HG0662500	Adenylate kinase	-5.51597		0		0		0		0
HORVU.MOREX.r3.3HG0243310	adenylate kinase family protein	-1.04566	1	-1.10666		0.655981		-0.791891		3.25701	0.773459
HORVU.MOREX.r3.6HG0550380	Adenylate kinase, putative	0.13233	1	0.020378	0.975662	0.0421952	0.927665	0.286076	0.11813	0.26616	0.241585	4
HORVU.MOREX.r3.6HG0551710	Adenylate kinase, putative	0.901774	1	-0.924843	0.859274	0.26526	0.974505	-0.392446	0.919401	0.0405607	1
HORVU.MOREX.r3.4HG0381360	Adenylosuccinate lyase	-0.146407	1	-0.402069	0.118517	-0.201855	0.603166	-0.310097	0.22721	-0.248926	0.519295
HORVU.MOREX.r3.4HG0404110	Adenylosuccinate synthetase	-0.0148042	1	-0.161299	0.66255	-0.162601	0.669689	-0.279808	0.24698	0.00234789	1	20
HORVU.MOREX.r3.4HG0335760	Adenylosuccinate synthetase	0.223263	1	-0.0885196	0.914268	0.158738	0.79491	-0.0675074	0.891652	0.00880345	1
HORVU.MOREX.r3.2HG0114570	Adenylyl cyclase	-0.283021	1	-0.48565	0.295596	-0.226897	0.750662	-0.507742	0.20214	-0.0949754	0.955702	16
HORVU.MOREX.r3.4HG0338300	Adenylyl cyclase-associated protein	0.0921017	1	0.185637	0.465619	0.204782	0.439403	0.0959393	0.694296	0.228029	0.36969	7
HORVU.MOREX.r3.1HG0085570	Adenylyl cyclase-associated protein 1	0		-0.941239		0		0		0
HORVU.MOREX.r3.4HG0398840	Adenylyl-sulfate kinase	-0.0394857	1	-0.119958	0.729648	-0.191123	0.526836	-0.236019	0.275448	-0.121109	0.796967	11
HORVU.MOREX.r3.2HG0132440	Adenylyl-sulfate kinase	0.0755405	1	-0.027482	0.977975	0.226435	0.591315	0.343179	0.219528	0.173362	0.780505
HORVU.MOREX.r3.7HG0656440	Adenylyltransferase and sulfurtransferase MOCS3	0.112088	1	-0.0884189	0.738819	0.0194632	0.963209	0.199843	0.168008	0.160288	0.469022	23
HORVU.MOREX.r3.7HG0669190	Adenylyltransferase and sulfurtransferase MOCS3	0.0723393	1	0.00830313	1	0.0306319	0.962312	0.0532924	0.874983	0.124311	0.818641
HORVU.MOREX.r3.2HG0122070	Adenylyltransferase and sulfurtransferase uba4	0.59935	1	2.74753	0.00115431	1.94393	0.0673625	1.4477	0.0987513	2.5287	0.00304939	14
HORVU.MOREX.r3.4HG0350810	Adenylyltransferase and sulfurtransferase UBA4	-0.231168	1	-0.23489	0.872037	-0.230027	0.857887	-0.728027	0.277105	-0.499428	0.726292
HORVU.MOREX.r3.4HG0350820	Adenylyltransferase and sulfurtransferase UBA4	-0.429795	1	0.122854	0.942861	-0.0436972	0.983935	-0.397317	0.576089	-0.124561	0.967122
HORVU.MOREX.r3.5HG0465900	Adhesin FhaB	-0.129964	1	-0.0613989	0.910252	-0.0349894	0.951758	0.0626275	0.849018	0.0360109	0.97489
HORVU.MOREX.r3.6HG0627500	Adhesion G protein-coupled receptor L1
HORVU.MOREX.r3.2HG0125650	Adipocyte plasma membrane-associated protein	-0.29242	1	-4.28691	0.0335814	-0.71887	0.593448	1.29508	0.136655	-1.2448	0.536511	7
HORVU.MOREX.r3.1HG0054960	Adipocyte plasma membrane-associated protein	-0.397615	1	-0.324164	0.716176	-0.524215	0.493168	0.212827	0.772744	-0.359902	0.752456
HORVU.MOREX.r3.4HG0405950	ADP-L-glycero-D-manno-heptose-6-epimerase	-0.12631	1	0.0505112	0.917272	0.128495	0.708805	0.177868	0.445538	0.0163465	0.996824	5
HORVU.MOREX.r3.6HG0565660	ADP-L-glycero-D-manno-heptose-6-epimerase
HORVU.MOREX.r3.3HG0296260	ADP-ribosylation factor	0.142023	1	0.0726287	0.858414	-0.019306	0.977145	-0.0728571	0.790304	0.0661016	0.916058	5
HORVU.MOREX.r3.6HG0553120	ADP-ribosylation factor	0.187675	0.783723	-0.211609	0.190171	-0.260378	0.132883	-0.0808658	0.69077	-0.0775209	0.840188	12
HORVU.MOREX.r3.5HG0463230	ADP-ribosylation factor	-0.00370673	1	0.208894	0.182289	0.120208	0.592297	0.198161	0.177883	0.183119	0.323372	12
HORVU.MOREX.r3.2HG0147980	ADP-ribosylation factor	0.0527434	1	-0.0780701	0.823526	-0.118232	0.693326	-0.0963024	0.670438	-0.0684466	0.900486	12
HORVU.MOREX.r3.1HG0070060	ADP-ribosylation factor	-0.0227392	1	0.0998489	0.835184	0.0404043	0.950537	0.299295	0.22739	0.101304	0.884497	18
HORVU.MOREX.r3.5HG0524420	ADP-ribosylation factor	-0.0714861	1	-0.107562	0.847033	-0.19833	0.656235	-0.273968	0.358407	0.0138165	1	20
HORVU.MOREX.r3.6HG0606370	ADP-ribosylation factor	0.487755	0.515869	1.19344	1.11972e-06	0.850816	0.0034949	0.744987	0.0095577	1.06568	2.63054e-05	21
HORVU.MOREX.r3.5HG0421450	ADP-ribosylation factor	0.181098	1	0.104893	0.964864	-0.018294	1	0.0803351	0.951232	-0.44363	0.812935
HORVU.MOREX.r3.5HG0422600	ADP-ribosylation factor	-22.3209		-21.5253		-22.6802		-22.21		0
HORVU.MOREX.r3.3HG0253190	ADP-ribosylation factor family protein	0.0856619	1	-0.157335	0.431922	-0.196444	0.331214	-0.143387	0.402583	-0.0428565	0.940854	12
HORVU.MOREX.r3.3HG0262630	ADP-ribosylation factor family protein	0.141963	1	-0.209404	0.631337	-0.244289	0.572733	-0.294664	0.332338	-0.017647	1	13
HORVU.MOREX.r3.5HG0443610	ADP-ribosylation factor family protein	0.226979	0.627544	0.31898	0.0435705	0.137522	0.593429	0.238475	0.148736	0.383543	0.00902663	14
HORVU.MOREX.r3.7HG0709580	ADP-ribosylation factor family protein	0.831723	0.949131	1.16378	0.20414	1.10458	0.318673	1.02629	0.229127	0.435214	0.835251
HORVU.MOREX.r3.7HG0691210	ADP-ribosylation factor family protein	-0.0972545	1	-0.185937	0.626498	-0.199529	0.605618	-0.319111	0.205546	-0.0866562	0.913019
HORVU.MOREX.r3.7HG0667510	ADP-ribosylation factor family protein	0.0763453	1	-0.0526599	0.931988	-0.0295137	0.96633	-0.14299	0.612553	0.0939262	0.899793
HORVU.MOREX.r3.7HG0685200	ADP-ribosylation factor GTPase-activating protein	0.0109874	1	-0.117324	0.829055	0.144563	0.75858	0.09193	0.809168	-0.156606	0.802174	6
HORVU.MOREX.r3.1HG0053120	ADP-ribosylation factor GTPase-activating protein	0.0224644	1	0.170767	0.58912	0.0788764	0.85631	0.313256	0.144479	-0.0421432	0.966741	8
HORVU.MOREX.r3.5HG0535930	ADP-ribosylation factor GTPase-activating protein	0.168291	1	0.194632	0.703665	-0.0341515	0.972619	-0.22727	0.541262	0.0976065	0.926301	10
HORVU.MOREX.r3.4HG0387410	ADP-ribosylation factor GTPase-activating protein	0.01082	1	0.209406	0.0556688	0.0687705	0.713591	-0.0878913	0.49579	0.112847	0.520091	23
HORVU.MOREX.r3.5HG0495100	ADP-ribosylation factor GTPase-activating protein	0.0871933	1	0.142539	0.666536	0.240867	0.389684	0.365835	0.0603695	0.28778	0.249178
HORVU.MOREX.r3.6HG0596960	ADP-ribosylation factor GTPase-activating protein	-0.134641	1	-0.244074	0.616402	-0.10266	0.882796	-0.524561	0.0866513	-0.13746	0.88093
HORVU.MOREX.r3.1HG0065580	ADP-ribosylation factor GTPase-activating protein 2
HORVU.MOREX.r3.2HG0136490	ADP-ribosylation factor GTPase-activating protein 2
HORVU.MOREX.r3.2HG0198190	ADP-ribosylation factor GTPase-activating protein 2
HORVU.MOREX.r3.6HG0594580	ADP-ribosylation factor GTPase-activating protein 2
HORVU.MOREX.r3.7HG0730960	ADP-ribosylation factor GTPase-activating protein 2
HORVU.MOREX.r3.3HG0300560	ADP-ribosylation factor GTPase-activating protein AGD10	-0.227995	1	-0.549271	0.197637	-0.566464	0.212172	-0.596699	0.108505	-0.305111	0.698817
HORVU.MOREX.r3.6HG0610810	ADP-ribosylation factor GTPase-activating protein AGD12	0.0197398	1	0.336285	0.090945	0.358609	0.0974863	0.389528	0.0330188	0.266357	0.27038	14
HORVU.MOREX.r3.6HG0572820	ADP-ribosylation factor GTPase-activating protein AGD12	0.0342249	1	0.0366688	0.930157	-0.0325195	0.938304	0.105903	0.60311	-0.00986945	1
HORVU.MOREX.r3.2HG0168700	ADP-ribosylation factor GTPase-activating protein AGD4	5.10758	1	-4.80954	0.739079	1.05323	0.96633	-7.71526		-6.13026	0.715663
HORVU.MOREX.r3.1HG0059090	ADP-ribosylation factor-related protein 1
HORVU.MOREX.r3.4HG0399080	ADP-ribosylation factor-related protein 1
HORVU.MOREX.r3.7HG0710370	ADP-ribosylation factor-related protein 1
HORVU.MOREX.r3.4HG0398980	ADP-ribosylation factor, putative	0.117157	1	0.0782207	0.865317	0.0977864	0.81877	-0.0826034	0.792391	0.133141	0.792731	12
HORVU.MOREX.r3.6HG0612570	ADP-ribosylation factor, putative	0.0409138	1	0.107538	0.779572	0.0626206	0.895823	0.056174	0.861681	0.111316	0.835251	12
HORVU.MOREX.r3.7HG0682460	ADP-ribosylation factor, putative	-0.163959	1	-0.128669	0.76465	-0.0366192	0.956232	-0.17391	0.550032	-0.0393929	0.973368	12
HORVU.MOREX.r3.4HG0368710	ADP-ribosylation factor, putative	-0.00717804	1	-0.0405341	0.928357	-0.10389	0.742768	-0.132896	0.531294	0.0376546	0.961462
HORVU.MOREX.r3.1HG0015170	ADP-ribosylation factor, putative	0.0519146	1	0.0585663	0.870509	-0.0158297	0.978512	-0.0990224	0.6404	-0.00795819	1
HORVU.MOREX.r3.1HG0053900	ADP-ribosylation factor, putative, expressed	-0.0123238	1	0.154114	0.547888	0.0619094	0.868333	0.263746	0.131719	0.162045	0.591623
HORVU.MOREX.r3.6HG0577180	ADP,ATP carrier protein	0.137469	1	0.11266	0.730791	0.0249541	0.964473	0.340847	0.0565312	-0.0104007	1	6
HORVU.MOREX.r3.3HG0275710	ADP,ATP carrier protein	0.262696	1	0.451866	0.156473	-0.0492108	0.951612	-0.193193	0.602332	0.0567206	0.969031	10
HORVU.MOREX.r3.4HG0352020	ADP,ATP carrier protein	0.010533	1	0.123255	0.658369	0.0732452	0.832593	0.0533243	0.84064	0.030043	0.971693	18
HORVU.MOREX.r3.7HG0722230	ADP,ATP carrier protein
HORVU.MOREX.r3.6HG0609880	ADP,ATP carrier protein, mitochondrial	-0.163091	1	-0.202594	0.602684	-0.181197	0.669963	-0.282911	0.307034	-0.145238	0.816142
HORVU.MOREX.r3.3HG0223180	ADP,ATP carrier protein, mitochondrial	0.11934	1	-0.0854781	0.889121	0.00221748	1	0.0241941	0.961003	0.306255	0.436029
HORVU.MOREX.r3.7HG0671320	ADP,ATP carrier protein, mitochondrial	0		-3.52591		0		0		-5.86436
HORVU.MOREX.r3.7HG0690550	Afadin-and alpha-actinin-binding protein	-0.0318088	1	-0.0915614	0.724097	-0.19046	0.339561	-0.112855	0.525904	0.00181721	1	11
HORVU.MOREX.r3.1HG0024860	AGAMOUS MADS box factor transcription factor	1.83321		2.47209		0		0		0
HORVU.MOREX.r3.5HG0419930	AGAMOUS MADS box factor transcription factor	0		0		-1.8501		-1.84729		0
HORVU.MOREX.r3.1HG0008610	Agamous MADS-box transcription factor	0.0973978	1	0.294304	0.700355	0.130085	0.904679	-0.293262	0.620189	0.25335	0.848538	1
HORVU.MOREX.r3.6HG0612320	Agamous MADS-box transcription factor	0.0161019	1	0.622142	0.0601516	-0.112958	0.878785	0.121461	0.804749	0.504875	0.195182	12
HORVU.MOREX.r3.1HG0008600	Agamous MADS-box transcription factor	0.415003	1	0.630424	0.551913	0.499557	0.683992	0.328985	0.740419	-0.439936	0.801567	21
HORVU.MOREX.r3.7HG0715350	Agamous MADS-box transcription factor	1.42294	0.786026	1.36884	0.198467	1.0175	0.52631	1.00959		1.49079	0.252865
HORVU.MOREX.r3.5HG0419840	Agamous MADS-box transcription factor	1.63875	1	7.20226	0.198865	0	1	-5.85556	0.280917	6.83766	0.275458
HORVU.MOREX.r3.7HG0653080	Agamous MADS-box transcription factor
HORVU.MOREX.r3.7HG0653160	Agamous MADS-box transcription factor
HORVU.MOREX.r3.1HG0031260	Agamous MADS-box transcription factor
HORVU.MOREX.r3.3HG0243770	Agamous MADS-box transcription factor
HORVU.MOREX.r3.7HG0715360	Agamous MADS-box transcription factor	0.944338		-0.291654		1.82269		0.681419		-0.252523
HORVU.MOREX.r3.4HG0361360	AGAMOUS-like 16
HORVU.MOREX.r3.5HG0449090	AGAMOUS-like 16
HORVU.MOREX.r3.5HG0481540	AGAMOUS-like 16
HORVU.MOREX.r3.5HG0489570	AGAMOUS-like 16
HORVU.MOREX.r3.6HG0618790	AGAMOUS-like 16
HORVU.MOREX.r3.6HG0625380	AGAMOUS-like 16
HORVU.MOREX.r3.7HG0644890	AGAMOUS-like 16
HORVU.MOREX.r3.2HG0178210	AGAMOUS-like 42	-0.117625	1	0.376435	0.768957	-0.462157	0.656378	0.167221	0.867511	-0.22304	0.925054
HORVU.MOREX.r3.3HG0243300	AGAMOUS-like MADS-box protein	-0.4359		1.04509		-2.68917		-0.305853		0.657745
HORVU.MOREX.r3.3HG0244110	AGAMOUS-like MADS-box protein	-2.88689		0.982311		0.0195634		0		0
HORVU.MOREX.r3.2HG0119930	AGAMOUS-like MADS-box protein
HORVU.MOREX.r3.2HG0119950	AGAMOUS-like MADS-box protein
HORVU.MOREX.r3.6HG0541730	AGAMOUS-like MADS-box protein
HORVU.MOREX.r3.6HG0624300	AGAMOUS-like MADS-box protein	0		0		-0.569356		0		0
HORVU.MOREX.r3.6HG0624320	AGAMOUS-like MADS-box protein	0		0		-2.84254		0		0
HORVU.MOREX.r3.6HG0624330	AGAMOUS-like MADS-box protein	0		0.925222		-0.878161		0		0
HORVU.MOREX.r3.6HG0624340	AGAMOUS-like MADS-box protein	0		0.0205361		-2.20425		0		0
HORVU.MOREX.r3.6HG0624480	AGAMOUS-like MADS-box protein
HORVU.MOREX.r3.6HG0624520	AGAMOUS-like MADS-box protein
HORVU.MOREX.r3.2HG0170570	AGAMOUS-like MADS-box transcription factor	-0.465205	0.782247	-0.639368	0.102761	-0.119231	0.890727	0.229025	0.648967	-0.260359	0.75894	15
HORVU.MOREX.r3.2HG0173440	AGAMOUS-like MADS-box transcription factor	-0.0141148	1	-0.284766	0.423077	-0.240286	0.562483	-0.25416	0.417169	-0.0815042	0.931626	18
HORVU.MOREX.r3.1HG0065500	AGAMOUS-like MADS-box transcription factor
HORVU.MOREX.r3.4HG0392790	Agenet and bromo-adjacent homology (BAH) domain-containing protein
HORVU.MOREX.r3.3HG0219810	Agenet domain containing protein	-0.0126482	1	-0.0736364	0.900456	0.239073	0.51953	0.457404	0.0549168	0.141033	0.818079	4
HORVU.MOREX.r3.3HG0315200	Agenet domain containing protein	-0.125013	1	0.00097833	1	0.287873	0.525055	0.589213	0.0745628	0.229489	0.755194	17
HORVU.MOREX.r3.4HG0366210	Agenet domain containing protein	0.0832268	1	-0.124329	0.810338	0.175829	0.697863	0.218949	0.483138	0.115627	0.881258
HORVU.MOREX.r3.1HG0058290	Agenet domain containing protein, expressed	-0.0850532	1	-0.0614424	0.839337	-0.0103075	0.986477	-0.0973186	0.599601	-0.160512	0.464267
HORVU.MOREX.r3.6HG0576120	agenet domain protein (DOMAIN OF UNKNOWN FUNCTION 724 6)	-0.979185		-0.941247		0		0.0182762		-1.79223
HORVU.MOREX.r3.1HG0016810	Agenet domain-containing protein	0.0150181	1	-0.138058	0.614969	-0.102508	0.744227	0.0443264	0.870116	-0.036045	0.965467
HORVU.MOREX.r3.2HG0126360	Agenet domain-containing protein / bromo-adjacent domain-containing protein, putative	0.06886	1	0.0706435	0.841702	-0.027356	0.954423	0.0118852	0.971536	-0.0128504	0.998727	8
HORVU.MOREX.r3.5HG0479610	Agenet domain-containing protein / bromo-adjacent domain-containing protein, putative	0		-0.941239		0		0		0
HORVU.MOREX.r3.5HG0446210	Agenet domain, putative	-0.661527	0.546233	-0.194812	0.825797	-0.133514	0.881321	0.128742	0.849704	-0.529193	0.294983	11
HORVU.MOREX.r3.2HG0096730	Agenet domain, putative	0.0238299	1	0.48127	0.602684	0.214862	0.845486	0.68878	0.3382	0.204433	0.937686	17
HORVU.MOREX.r3.2HG0099580	Agenet domain, putative
HORVU.MOREX.r3.3HG0327990	agglutinin-like protein	-1.0157		-0.494025		-0.791791		0.273226		-0.214109
HORVU.MOREX.r3.1HG0019970	Agmatine coumaroyltransferase-1	0.0702765	1	0.911765	0.259434	0.455106	0.709377	-0.107927	0.924722	0.206428	0.936928	1
HORVU.MOREX.r3.4HG0406110	Agmatine coumaroyltransferase-2	-1.44309	0.951731	1.14821	0.536393	0.14905	0.971116	-0.613887	0.725439	-1.47286	0.485131	10
HORVU.MOREX.r3.2HG0200690	Agmatine coumaroyltransferase-2	-0.491975	1	-0.760234	0.383701	-0.879852	0.33195	-0.267186	0.785253	-0.997706	0.212165	11
HORVU.MOREX.r3.5HG0501580	Agmatine coumaroyltransferase-2	0.281639	1	0.259555	0.773539	-0.353624	0.669542	-0.70107	0.222001	-0.156256	0.926085	12
HORVU.MOREX.r3.5HG0501450	Agmatine coumaroyltransferase-2	1.29175	0.556182	0.965274	0.222977	0.00460783	1	2.06553	0.00105502	-0.365456	0.842626	14
HORVU.MOREX.r3.6HG0627420	Agmatine coumaroyltransferase-2	-0.270239	1	-0.941259	0.867574	1.87358	0.644305	-2.42956	0.334496	-1.11666	0.0698772	18
HORVU.MOREX.r3.2HG0215740	Agmatine coumaroyltransferase-2	-1.74745	0.0268239	-0.413348	0.72585	-0.749605	0.441892	-0.908244	0.244775	-1.14076	0.122868	19
HORVU.MOREX.r3.5HG0501430	Agmatine coumaroyltransferase-2	-0.0452472	1	0.381322	0.681103	-0.585609	0.478214	-0.58976	0.340241	-0.792546	0.254749	20
HORVU.MOREX.r3.1HG0019960	Agmatine coumaroyltransferase-2	0.415218	1	1.132	0.381676	1.84489	0.151772	0.186593	0.912155	0.0262043	1	21
HORVU.MOREX.r3.2HG0200920	Agmatine coumaroyltransferase-2	0.392979	1	1.96453	0.00584142	0.665711	0.605573	-0.284133	0.809366	0.821527	0.520195	21
HORVU.MOREX.r3.2HG0200780	Agmatine coumaroyltransferase-2	0.556842	1	1.88774	0.0142105	0.584933	0.682772	-0.379106	0.743227	0.421332	0.853265	21
HORVU.MOREX.r3.4HG0406090	Agmatine coumaroyltransferase-2	1.40301	0.548886	2.63175	0.000495151	-0.338152	0.8596	0.538989	0.635127	1.40348	0.195543	21
HORVU.MOREX.r3.5HG0496740	Agmatine coumaroyltransferase-2	1.24588	0.45356	1.35245	0.0896376	-0.238855	0.894689	-0.272825	0.812171	0.541063	0.751617	21
HORVU.MOREX.r3.4HG0406080	Agmatine coumaroyltransferase-2	1.20617	0.873745	2.34666	0.0103021	-0.222051	0.933958	0.544666	0.680793	1.28572	0.367799	21
HORVU.MOREX.r3.2HG0097350	Agmatine coumaroyltransferase-2	-2.48455	1	-0.387191	0.953607	-1.56288	0.669963	-6.12064		-3.94552	0.27073
HORVU.MOREX.r3.5HG0501560	Agmatine coumaroyltransferase-2	0.348589	1	0.653929	0.337745	-0.294978	0.780184	-0.384789	0.555566	-0.191015	0.917565
HORVU.MOREX.r3.4HG0406060	Agmatine coumaroyltransferase-2	-0.400161	1	0.865398	0.423282	0.38755	0.805746	-0.648958	0.510947	-0.295121	0.91208
HORVU.MOREX.r3.6HG0612270	Agmatine coumaroyltransferase-2	-0.74665	1	-0.105274	0.977227	0.176543	0.951612	-0.042402		-0.642334	0.780841
HORVU.MOREX.r3.6HG0627440	Agmatine coumaroyltransferase-2	-0.174911	1	-1.83689		-1.46405		-0.883063		-0.970286	0.563899
HORVU.MOREX.r3.2HG0214430	Agmatine coumaroyltransferase-2	0		0.0205361		-0.945731		0		-1.76457
HORVU.MOREX.r3.2HG0214440	Agmatine coumaroyltransferase-2
HORVU.MOREX.r3.4HG0334520	Agmatine coumaroyltransferase-2	0		0		0		-1.83245		0
HORVU.MOREX.r3.5HG0461930	Agmatine coumaroyltransferase-2
HORVU.MOREX.r3.7HG0659130	Agmatine coumaroyltransferase-2
HORVU.MOREX.r3.2HG0174140	Agmatine deiminase	0.455836	0.723706	-0.0111035	1	-0.059767	0.951611	-0.118429	0.817944	-0.037798	0.991228	16
HORVU.MOREX.r3.5HG0475700	Agmatine deiminase	-0.00361623	1	-0.231715	0.508215	-0.0787518	0.884039	0.0916606	0.795685	-0.0602212	0.956306	17
HORVU.MOREX.r3.5HG0535920	AIG2-like (Avirulence induced gene) family protein	0.577669	0.443797	0.730212	0.0427564	0.236271	0.710685	0.591354	0.104318	0.693556	0.0588273	7
HORVU.MOREX.r3.5HG0480350	AIG2-like (Avirulence induced protein) family protein	0.162769	1	0.175811	0.553077	0.0525937	0.911636	0.376803	0.0451429	0.103106	0.854375	7
HORVU.MOREX.r3.1HG0040380	ALA-interacting subunit 1
HORVU.MOREX.r3.3HG0326890	ALA-interacting subunit 1
HORVU.MOREX.r3.6HG0581410	ALA-interacting subunit 1
HORVU.MOREX.r3.4HG0413020	ALA-interacting subunit 3	0.431353		1.50327		2.46327		-3.84098		4.25558
HORVU.MOREX.r3.5HG0458930	Alanine and proline-rich secreted protein Apa
HORVU.MOREX.r3.1HG0030230	Alanine racemase
HORVU.MOREX.r3.4HG0338950	Alanine--glyoxylate aminotransferase 2, mitochondrial	-1.89133		0		-0.945731		-1.85519		0
HORVU.MOREX.r3.4HG0416710	Alanine--tRNA ligase	-0.189293	0.574179	-0.110345	0.577428	-0.0771804	0.744665	-0.101116	0.523361	-0.0494278	0.90633	5
HORVU.MOREX.r3.4HG0357750	Alanine--tRNA ligase	-0.133628	1	-0.0446021	0.900456	-0.0162102	0.974505	-0.0961442	0.611599	-0.0971723	0.776902
HORVU.MOREX.r3.3HG0224760	Alanine--tRNA ligase	0.0922464	1	0.0475456	0.944224	-0.0246504	0.977283	0.230151	0.416533	0.0368828	0.977501
HORVU.MOREX.r3.4HG0379930	Alanine--tRNA ligase	0.0263155	1	-0.00732696	1	-0.00519663	1	0.096482	0.720664	0.0964282	0.862228
HORVU.MOREX.r3.7HG0668470	Alanine--tRNA ligase	-0.126273	1	-0.255591	0.423836	-0.00715254	1	0.0534349	0.886352	-0.153019	0.778623
HORVU.MOREX.r3.2HG0095730	Alanine--tRNA ligase	-0.979216		-0.967704		1.24549		0		1.03635
HORVU.MOREX.r3.3HG0297830	Alanine--tRNA ligase	-0.0173571		0		0		-2.42494		1.03634
HORVU.MOREX.r3.4HG0338530	Alanine--tRNA ligase	0		0		0		-0.372923		0
HORVU.MOREX.r3.1HG0010480	Alanine--tRNA ligase
HORVU.MOREX.r3.1HG0015640	Alanine--tRNA ligase
HORVU.MOREX.r3.2HG0109710	Alanine--tRNA ligase
HORVU.MOREX.r3.2HG0158800	Alanine--tRNA ligase
HORVU.MOREX.r3.3HG0225560	Alanine--tRNA ligase
HORVU.MOREX.r3.4HG0358610	Alanine--tRNA ligase
HORVU.MOREX.r3.4HG0381660	Alanine--tRNA ligase
HORVU.MOREX.r3.4HG0391480	Alanine--tRNA ligase
HORVU.MOREX.r3.5HG0458780	Alanine--tRNA ligase
HORVU.MOREX.r3.5HG0497730	Alanine--tRNA ligase
HORVU.MOREX.r3.5HG0522830	Alanine--tRNA ligase
HORVU.MOREX.r3.6HG0547440	Alanine--tRNA ligase
HORVU.MOREX.r3.6HG0561870	Alanine--tRNA ligase
HORVU.MOREX.r3.7HG0652490	Alanine--tRNA ligase
HORVU.MOREX.r3.7HG0653090	Alanine--tRNA ligase
HORVU.MOREX.r3.7HG0671150	Alanine--tRNA ligase
HORVU.MOREX.r3.7HG0742560	Alanine--tRNA ligase
HORVU.MOREX.r3.5HG0513970	alanine-2-oxoglutarate aminotransferase 2	-0.654775	1	0.0236172	1	-0.220682	0.904766	-0.721651		-0.0582979	1
HORVU.MOREX.r3.7HG0678990	Alanine:glyoxylate aminotransferase	0.0293932	1	0.436418	0.889121	1.13839	0.623871	1.81362	0.233458	-0.666959	0.859961
HORVU.MOREX.r3.7HG0713670	Alba DNA/RNA-binding protein	0.13965	1	0.0666343	0.847227	0.0332382	0.940943	0.144052	0.460649	0.031709	0.969395	2
HORVU.MOREX.r3.4HG0349390	Alba DNA/RNA-binding protein	-0.0551693	1	0.233004	0.725404	0.0967743	0.919578	0.470023	0.251225	-0.0401942	0.991715	5
HORVU.MOREX.r3.4HG0340230	Alba DNA/RNA-binding protein	-0.0570795	1	0.114076	0.587939	0.0312723	0.928604	0.224994	0.0949026	0.0900427	0.774995	23
HORVU.MOREX.r3.4HG0402900	Alba DNA/RNA-binding protein	-0.129727	1	-0.385004	0.458	-0.505862	0.31259	-0.377926	0.370276	-0.170817	0.876636	24
HORVU.MOREX.r3.3HG0241540	Alba DNA/RNA-binding protein	-0.0363436	1	-0.153688	0.715146	-0.0819359	0.881768	-0.00382467	0.997277	0.115937	0.867955
HORVU.MOREX.r3.6HG0578020	Alba DNA/RNA-binding protein	-0.0733032	1	-0.0837429	0.874993	0.0468932	0.942059	0.176044	0.55398	0.0769881	0.927043
HORVU.MOREX.r3.1HG0027040	Alba DNA/RNA-binding protein	-0.532181		2.88717		-1.39774		-3.16926		1.93033
HORVU.MOREX.r3.3HG0311800	Alba DNA/RNA-binding protein
HORVU.MOREX.r3.1HG0000270	Albumin 1	-1.88973		0		-3.65604		0		-0.433477
HORVU.MOREX.r3.1HG0082960	Alcohol dehydrogenase	3.86576	0.0025524	7.37987	6.81661e-14	5.4101	4.07589e-07	5.68376	4.99824e-08	7.37901	4.38245e-14	14	Up_All
HORVU.MOREX.r3.4HG0345740	Alcohol dehydrogenase	4.88212	9.19831e-11	4.93768	8.96225e-12	3.76917	1.73353e-06	3.77812	1.31507e-06	6.17447	2.65629e-18	14	Up_All
HORVU.MOREX.r3.4HG0345760	Alcohol dehydrogenase	3.23682	7.57883e-08	3.56791	3.14701e-10	2.93636	1.73353e-06	2.92018	1.6523e-06	4.49011	2.52583e-16	14	Up_All
HORVU.MOREX.r3.5HG0475380	Alcohol dehydrogenase	-0.0986288	1	-0.060184	0.921359	-0.263072	0.414132	0.105929	0.73357	0.0544232	0.959577	5
HORVU.MOREX.r3.6HG0601820	Alcohol dehydrogenase	-0.0606395	1	0.00544775	1	-0.242886	0.373618	-0.084506	0.761279	-0.158356	0.676122	6
HORVU.MOREX.r3.7HG0706310	Alcohol dehydrogenase	0.192221	1	0.133713	0.894111	0.280783	0.709658	0.508403	0.277942	0.250434	0.814904	8
HORVU.MOREX.r3.6HG0628930	Alcohol dehydrogenase	-0.10111	1	-0.280087	0.0362335	-0.163472	0.398036	-0.152881	0.314977	-0.167194	0.381662	9
HORVU.MOREX.r3.5HG0493180	Alcohol dehydrogenase	0.852319	0.88163	0.318682	0.802902	-0.191471	0.922705	0.184654	0.835063	0.00998227	1	10
HORVU.MOREX.r3.3HG0252910	Alcohol dehydrogenase	9.24348	0.000433308	3.77032	0.134686	-5.4349	0.107013	5.00267	0.0250553	5.91823	0.00592801	14
HORVU.MOREX.r3.2HG0115170	Alcohol dehydrogenase	11.123	4.10761e-06	4.81786	0.0294049	3.38624	0.2541	2.87408	0.245551	5.36637	0.011764	14
HORVU.MOREX.r3.6HG0597870	Alcohol dehydrogenase	0.154143	1	-0.0245722	0.977296	-0.250314	0.471863	-0.379206	0.111991	-0.197278	0.66213
HORVU.MOREX.r3.4HG0416360	Alcohol dehydrogenase	-0.0701287	1	-0.0998427	0.758561	-0.0491671	0.909051	-0.0201457	0.948223	0.0158811	0.994221
HORVU.MOREX.r3.4HG0390590	Alcohol dehydrogenase	21.3668		0		0		29.9011		29.9363
HORVU.MOREX.r3.5HG0428950	Alcohol dehydrogenase
HORVU.MOREX.r3.6HG0600980	Alcohol dehydrogenase
HORVU.MOREX.r3.5HG0466890	Alcohol dehydrogenase 2	0.0795128	1	0.127571	0.76465	-0.101856	0.801604	0.229708	0.337309	-0.126955	0.820191
HORVU.MOREX.r3.2HG0160790	Alcohol dehydrogenase 3	-0.00872312	1	0.0711	0.940887	0.0563696	0.95561	0.0814194	0.887337	-0.13738	0.901919	12
HORVU.MOREX.r3.6HG0627090	Alcohol dehydrogenase 3	0.35769	0.305744	0.482247	0.204909	0.334691	0.447369	0.282554	0.400941	0.0300555	0.982976	22
HORVU.MOREX.r3.6HG0551460	Alcohol dehydrogenase class-3
HORVU.MOREX.r3.3HG0324080	Alcohol dehydrogenase family-3	0.569215	1	0	1	0		0.686499		0	1
HORVU.MOREX.r3.2HG0104040	Alcohol dehydrogenase, putative	-0.0357044	1	0.338435	0.723864	0.0783749	0.963054	0.172433	0.84014	0.408813	0.72626	3
HORVU.MOREX.r3.5HG0480380	Alcohol dehydrogenase, putative	0.126829	1	0.0183628	0.9897	-0.245101	0.547438	-0.24742	0.416533	-0.184336	0.749878	5
HORVU.MOREX.r3.5HG0479000	Alcohol dehydrogenase, putative	0.909873	0.195148	0.939078	0.0452567	0.206799	0.832137	-0.0799416	0.919779	0.307327	0.781313	10
HORVU.MOREX.r3.3HG0313020	Alcohol dehydrogenase, putative	-0.102139	1	-0.0935603	0.760032	0.036721	0.936776	-0.0925247	0.676797	-0.118602	0.748282	12
HORVU.MOREX.r3.2HG0123970	Alcohol dehydrogenase, putative	-0.43409	1	0.0535383	0.98184	-1.2243	0.0359891	-1.37392	0.0108538	-0.74291	0.360437	13
HORVU.MOREX.r3.6HG0575530	Alcohol dehydrogenase, putative	0.159909	1	-0.046493	0.965353	-0.322092	0.535287	-0.43896	0.219347	-0.512173	0.195941	13
HORVU.MOREX.r3.6HG0627080	Alcohol dehydrogenase, putative	-0.412452	0.743398	-0.0215774	0.992113	-0.293457	0.575279	0.229748	0.583232	-0.331718	0.525188	18
HORVU.MOREX.r3.2HG0104870	Alcohol dehydrogenase, putative	0.206887	1	1.1898	0.159376	0.727321	0.556894	0.19022	0.876398	0.902088	0.438109	21
HORVU.MOREX.r3.2HG0104880	Alcohol dehydrogenase, putative	0.461602	1	0.887513	0.381777	0.46272	0.756634	0.0498205	0.97513	0.940406	0.428625	21
HORVU.MOREX.r3.3HG0313010	Alcohol dehydrogenase, putative	-0.912295	0.41419	-0.374953	0.701605	-1.15902	0.0575878	0.0687215	0.947067	-0.530343	0.622794	23
HORVU.MOREX.r3.1HG0010530	Alcohol dehydrogenase, putative	-0.426877	1	-0.258898	0.750418	-0.455882	0.499139	-0.262889	0.654003	-0.692219	0.191078
HORVU.MOREX.r3.4HG0406770	Alcohol dehydrogenase, putative	-4.03062	1	1.0131	0.914445	-3.21587	0.619922	4.59307		-0.244462	1
HORVU.MOREX.r3.7HG0686790	Alcohol dehydrogenase, putative	0.239466	1	0.174885	0.802522	0.00774669	1	0.203869	0.662671	0.233714	0.775495
HORVU.MOREX.r3.5HG0479030	Alcohol dehydrogenase, putative	0.28114	1	-0.216724	0.969386	0		-0.0641329		0.180651	0.990461
HORVU.MOREX.r3.1HG0008130	Alcohol dehydrogenase, putative
HORVU.MOREX.r3.2HG0191240	Alcohol dehydrogenase, putative
HORVU.MOREX.r3.4HG0406790	Alcohol dehydrogenase, putative
HORVU.MOREX.r3.6HG0626160	Alcohol dehydrogenase, putative	0		-2.81		0		2.44193		0
HORVU.MOREX.r3.7HG0708660	Alcohol dehydrogenase, putative	4.42012	0.803275	-1.01182		0.709093		-0.224737		0.0674419	1
HORVU.MOREX.r3.7HG0720560	Alcohol dehydrogenase, putative	0		0		0		-1.84729		0
HORVU.MOREX.r3.2HG0173750	Aldehyde dehydrogenase	-0.421248	0.0259364	-0.383403	0.0195131	-0.502777	0.00143947	-0.62764	1.19404e-05	-0.723815	5.30948e-08	9	Down_All
HORVU.MOREX.r3.6HG0626440	Aldehyde dehydrogenase	-0.0111649	1	-0.190273	0.401889	-0.16935	0.521733	-0.204443	0.27754	-0.176548	0.526043	5
HORVU.MOREX.r3.2HG0110060	Aldehyde dehydrogenase	-0.155881	1	-0.183967	0.505085	-0.0663792	0.875489	-0.10295	0.684646	-0.105791	0.833781	5
HORVU.MOREX.r3.2HG0185000	Aldehyde dehydrogenase	0.052633	1	0.123813	0.974509	0.196086	0.94666	0.131724	0.941819	-1.15268	0.693045	7
HORVU.MOREX.r3.7HG0671360	Aldehyde dehydrogenase	-0.372765	0.605097	-0.720841	0.0013881	-0.639557	0.0126037	-0.858461	9.95989e-05	-0.790656	0.000266027	9
HORVU.MOREX.r3.2HG0198720	Aldehyde dehydrogenase	-0.0502262	1	0.042171	0.959015	0.050131	0.945458	0.0318808	0.945056	-0.0689688	0.951651	11
HORVU.MOREX.r3.6HG0570900	Aldehyde dehydrogenase	-0.349959	0.323668	-0.262747	0.289809	-0.257716	0.35783	-0.207889	0.369028	-0.452174	0.0193612	13
HORVU.MOREX.r3.1HG0069410	Aldehyde dehydrogenase	-0.638337	0.844076	-0.125563	0.928357	-0.287746	0.775299	-0.147375	0.861392	-0.282367	0.843221	15
HORVU.MOREX.r3.1HG0081000	Aldehyde dehydrogenase	-0.172188	0.667808	-0.0674288	0.774437	0.0618124	0.79999	0.0572717	0.74606	-0.234159	0.0709282	15
HORVU.MOREX.r3.5HG0480430	Aldehyde dehydrogenase	0.100635	1	0.122588	0.784949	-0.0377529	0.954189	-0.043356	0.911293	-0.322539	0.278661	15
HORVU.MOREX.r3.6HG0582060	Aldehyde dehydrogenase	0.0358464	1	0.146571	0.802902	0.27094	0.513244	0.342389	0.252677	-0.0544823	0.971322	23
HORVU.MOREX.r3.2HG0130620	Aldehyde dehydrogenase	2.85529	1	7.02276	0.0210879	5.40004	0.164571	3.12751		2.23285	0.679581
HORVU.MOREX.r3.4HG0347330	Aldehyde dehydrogenase	-0.0866268	1	-0.060787	0.957247	-0.0778884	0.938144	-0.201131	0.68584	-0.148456	0.900486
HORVU.MOREX.r3.6HG0582050	Aldehyde dehydrogenase	0.125999	1	0.111067	0.914963	0.0420541	0.977145	0.510067	0.233223	0.145509	0.926085
HORVU.MOREX.r3.5HG0455570	Aldehyde dehydrogenase	0.164692		3.45645		0		0.152954		0
HORVU.MOREX.r3.6HG0599310	Aldehyde dehydrogenase	0.964423	1	0.969704		0.535835		-1.57963		-4.69096	0.185827
HORVU.MOREX.r3.6HG0612050	Aldehyde dehydrogenase	3.15478		0		0		2.85685		-3.76384
HORVU.MOREX.r3.6HG0611990	Aldehyde dehydrogenase	-1.19299	1	-1.805	0.80906	-0.608395		-1.00541		1.07851	0.941313
HORVU.MOREX.r3.6HG0599280	Aldehyde dehydrogenase	0		3.19344		0		0		0
HORVU.MOREX.r3.7HG0714980	Aldehyde dehydrogenase, putative	0.483245	0.825907	0.200646	0.801863	0.132978	0.883205	0.822914	0.0300439	0.642687	0.1687	14
HORVU.MOREX.r3.3HG0308840	Aldehyde dehydrogenase, putative	-0.306094	1	-0.584461	0.26187	-0.215142	0.797263	-0.226708	0.703881	-0.386954	0.636345	17
HORVU.MOREX.r3.5HG0517330	Aldehyde oxidase, putative	-0.833205	0.0729665	-0.930985	0.00706885	-0.954287	0.0099081	-0.685441	0.0674349	-1.37378	5.53799e-06	9
HORVU.MOREX.r3.7HG0743430	Aldehyde oxidase, putative	-0.866172	1	-1.28237	0.430513	-1.55357	0.359432	-2.91888	0.0124662	-2.31968	0.0656329	13
HORVU.MOREX.r3.2HG0150820	Aldehyde oxidase, putative	-0.136514	1	-0.120137	0.728908	-0.0207864	0.975245	0.0989782	0.713006	-0.0598489	0.934531	18
HORVU.MOREX.r3.5HG0517290	Aldehyde oxidase, putative	-0.435214	0.400728	-0.16471	0.719945	-0.040465	0.956575	0.13118	0.716622	-0.316444	0.412385	19
HORVU.MOREX.r3.5HG0517300	Aldehyde oxidase, putative	-0.351268	1	-0.728262	0.0629546	-0.648924	0.163925	-0.728122	0.0548059	-0.730877	0.0681297
HORVU.MOREX.r3.7HG0743420	Aldehyde oxidase, putative	0		-1.81071		0		0		0
HORVU.MOREX.r3.7HG0743370	Aldehyde oxidase, putative
HORVU.MOREX.r3.7HG0743390	Aldehyde oxidase, putative	0		-2.81		0		0		0
HORVU.MOREX.r3.1HG0073670	Aldo-keto reductase	0.244539	1	0.232769	0.84436	0.235321	0.850263	0.477868	0.472683	0.966219	0.254276	10
HORVU.MOREX.r3.3HG0226080	Aldo-keto reductase	0.0235647	1	-0.00436824	1	0.165857	0.648547	0.0956896	0.74606	0.0318581	0.976932	12
HORVU.MOREX.r3.3HG0302080	Aldo-keto reductase	0.322295	0.647294	0.306241	0.268635	-0.00041317	1	0.115778	0.711219	0.471458	0.040256	17
HORVU.MOREX.r3.1HG0073780	Aldo-keto reductase	-0.163141	1	-0.333388	0.519726	-0.53986	0.221459	-0.173581	0.726068	-0.232141	0.793372
HORVU.MOREX.r3.3HG0302070	Aldo-keto reductase	-0.734923	1	-0.249772	0.964144	-0.116121	0.9876	-0.0222471	0.998528	0.243313	0.981773
HORVU.MOREX.r3.1HG0073730	Aldo-keto reductase	4.15469		0		0		-3.17739		2.93025
HORVU.MOREX.r3.1HG0073770	Aldo-keto reductase	-0.00944952	1	-0.0840349		5.11842		-1.28058		0	1
HORVU.MOREX.r3.7HG0678240	Aldo-keto reductase	-0.875458		-3.76366		0.025687		5.50897		3.52011
HORVU.MOREX.r3.4HG0332530	Aldo-keto reductase/ oxidoreductase	0.0822247	1	-0.0460595	0.960442	0.105219	0.871613	0.171754	0.668364	0.191696	0.793686	1
HORVU.MOREX.r3.7HG0667940	Aldo/keto reductase family oxidoreductase	0.0399609	1	0.0908653	0.858034	0.0960766	0.847628	-0.0228619	0.958036	0.0844553	0.913643	12
HORVU.MOREX.r3.3HG0272160	Aldo/keto reductase family oxidoreductase	0.117707	1	0.108126	0.676357	0.120894	0.639782	0.186071	0.26989	0.234198	0.208683
HORVU.MOREX.r3.2HG0175580	Aldo/keto reductase family oxidoreductase	-0.0877379	1	-1.3538	0.849623	-1.7091	0.806937	0.72217	0.897302	-0.723823	0.962596
HORVU.MOREX.r3.2HG0159730	Aldo/keto reductase family oxidoreductase
HORVU.MOREX.r3.6HG0566430	Aldo/keto reductase family oxidoreductase
HORVU.MOREX.r3.2HG0159720	Aldo/keto reductase family protein
HORVU.MOREX.r3.2HG0159740	Aldo/keto reductase family protein
HORVU.MOREX.r3.2HG0159750	Aldo/keto reductase family protein
HORVU.MOREX.r3.1HG0050310	Aldo/keto reductase family protein, putative, expressed	0		0		0.275312		0		-2.76409
HORVU.MOREX.r3.2HG0153800	Aldo/keto reductase family-like protein	-0.0845798	1	0.0332855	0.984574	0.378477	0.528999	0.383893	0.388214	0.165333	0.895221
HORVU.MOREX.r3.2HG0153830	Aldo/keto reductase family-like protein	0.0296957	1	-0.321302	0.930127	-1.07108	0.659974	-0.0508157	0.99005	-1.26594	0.655509
HORVU.MOREX.r3.3HG0251680	Aldolase-type TIM barrel	-0.363408	1	-0.517623	0.688282	0.0699634	0.979898	0.465496		0.0112657	1
HORVU.MOREX.r3.1HG0003170	Aldolase-type TIM barrel family protein
HORVU.MOREX.r3.2HG0173090	Aldose 1-epimerase	0.149889	1	-0.16808	0.634942	-0.121255	0.75858	0.164895	0.503623	0.162844	0.72626	22
HORVU.MOREX.r3.2HG0173080	Aldose 1-epimerase	-0.346484	1	-0.620051	0.17542	-0.875451	0.0409458	-0.752503	0.05693	-0.522692	0.346684	24
HORVU.MOREX.r3.7HG0663810	Aldose 1-epimerase	-0.160696	1	-0.258647	0.24442	-0.326503	0.126079	-0.294103	0.104436	-0.208717	0.454992
HORVU.MOREX.r3.2HG0173050	Aldose 1-epimerase	-0.654705	0.249199	-0.629807	0.0961937	-0.580464	0.185374	-0.484521	0.202915	-0.447453	0.374589
HORVU.MOREX.r3.2HG0128240	Aldose 1-epimerase	-0.1838	0.951731	-0.265808	0.194488	-0.192369	0.468193	-0.263207	0.159163	-0.316275	0.108791
HORVU.MOREX.r3.2HG0173120	Aldose 1-epimerase	0.612349	0.694907	0.765843	0.107662	0.252447	0.763417	0.0544788	0.944955	0.383696	0.653546
HORVU.MOREX.r3.2HG0173060	Aldose 1-epimerase	0.289654	1	-0.113088	0.921359	0.0416555	0.979424	-0.0478092	0.952455	0.308539	0.759998
HORVU.MOREX.r3.2HG0173160	Aldose 1-epimerase	0		1.10321		0		1.8572		0
HORVU.MOREX.r3.7HG0662100	Aldose 1-epimerase	0.845302	1	0		4.45354		-1.66624		-3.58494	0.780505
HORVU.MOREX.r3.3HG0307460	Aldose 1-epimerase	0		0		2.47311		0.257731		0
HORVU.MOREX.r3.7HG0694820	Aldose 1-epimerase family protein	0.0785783	1	-0.0735718	0.901909	0.205532	0.593429	0.114945	0.725439	0.162593	0.76336	6
HORVU.MOREX.r3.2HG0202520	Aldose 1-epimerase family protein	-0.405218	0.0660921	-0.402099	0.0200028	-0.319767	0.137382	-0.569365	0.000279834	-0.378419	0.035575	9
HORVU.MOREX.r3.2HG0193070	Aldose 1-epimerase family protein	-0.654739	0.0738218	-0.4861	0.132738	-0.302877	0.503436	-0.490962	0.103891	-0.592329	0.0474148	9
HORVU.MOREX.r3.6HG0570230	Aldose 1-epimerase family protein	0.0835892	1	0.184247	0.976295	0.192341	0.973047	0.28862	0.919248	0.175775	0.991715
HORVU.MOREX.r3.1HG0090330	Aldose 1-epimerase-like	-0.227071	1	-0.139228	0.862341	-0.157571	0.8302	-0.0521668	0.932004	0.0278715	0.998948
HORVU.MOREX.r3.1HG0071540	Aldose reductase	-0.562883	1	-1.37739	0.831739	-0.117235	0.997869	-0.112166	0.99005	-7.04982	0.0499091	13
HORVU.MOREX.r3.6HG0559370	Aleurone layer morphogenesis protein	-0.0958197	1	0.254779	0.773226	0.203222	0.807991	0.466928	0.321593	0.353882	0.722433	7
HORVU.MOREX.r3.5HG0495850	Aleurone layer morphogenesis protein
HORVU.MOREX.r3.1HG0045890	ALG-2 interacting protein X	0.0765444	1	0.236022	0.164003	0.145458	0.540083	0.164762	0.334591	0.0990088	0.78154
HORVU.MOREX.r3.6HG0598000	ALG-2 interacting protein X	-0.134256	1	-0.18325	0.784949	-0.146409	0.838352	0.0113451	0.991079	-0.297627	0.649612
HORVU.MOREX.r3.2HG0176000	Alkaline alpha-galactosidase seed imbibition protein	-0.0751461	1	-0.325294	0.717267	-0.111593	0.935477	-0.322903	0.630319	-0.439605	0.653038	18
HORVU.MOREX.r3.7HG0677770	Alkaline alpha-galactosidase seed imbibition protein	-0.789525	0.756999	-1.16089	0.0629934	-0.86542	0.295951	-0.881711	0.172222	-1.20166	0.0543662
HORVU.MOREX.r3.3HG0237880	Alkaline alpha-galactosidase seed imbibition protein	0.395211	1	0.767144	0.456872	-0.0208392	1	0.621806	0.493354	-0.930898	0.367177
HORVU.MOREX.r3.4HG0335700	Alkaline ceramidase 3	0.0327755	1	0.0750271	0.809285	0.0808235	0.783642	0.00540498	0.990361	0.178547	0.438109	12
HORVU.MOREX.r3.6HG0590150	Alkaline phosphatase D	-0.208124	0.949375	0.0154046	0.98863	-0.0177791	0.980677	0.133991	0.610988	-0.216784	0.512141
HORVU.MOREX.r3.3HG0324830	Alkaline phytoceramidase (APHC)	-0.0471538	1	0.199784	0.59186	0.0820372	0.881321	0.0242445	0.956583	0.0400496	0.97489	12
HORVU.MOREX.r3.3HG0244600	Alkaline phytoceramidase (APHC)	0.182456	1	0.0120516	0.999579	-0.012528	0.993335	0.167807	0.572633	-0.0271731	0.991413
HORVU.MOREX.r3.1HG0083880	Alkaline shock protein 23	0		-1.81071		0		0		0
HORVU.MOREX.r3.2HG0165830	Alkaline/neutral invertase	0.033929	1	-0.00363536	1	-0.0602421	0.892936	-0.0376994	0.906375	-0.0338363	0.971955	3
HORVU.MOREX.r3.4HG0381060	Alkaline/neutral invertase	-0.111481	1	-0.0987199	0.805478	-0.111439	0.760726	-0.149811	0.549532	-0.273848	0.271683	11
HORVU.MOREX.r3.3HG0258530	Alkaline/neutral invertase	-0.0775051	1	-0.161213	0.611673	-0.229773	0.41747	-0.421794	0.0240279	-0.273176	0.282989	13
HORVU.MOREX.r3.4HG0418560	Alkyl transferase	-0.139886	1	-0.573745	0.449915	-0.484848	0.571284	0.925696	0.0964579	-0.19065	0.915119	11
HORVU.MOREX.r3.2HG0101840	Alkyl transferase	0.334753	1	0.367432	0.659534	0.649761	0.350718	0.367944	0.567988	-0.0161069	1	22
HORVU.MOREX.r3.3HG0300970	Alkyl transferase	-0.240005	1	0.0293888	0.994227	-0.417684	0.576375	-0.0385756	0.963811	-0.474527	0.545476	22
HORVU.MOREX.r3.7HG0656150	Alkyl transferase	-0.110549	1	0.121945	0.719945	0.146235	0.652452	0.144174	0.551978	0.00948782	1
HORVU.MOREX.r3.3HG0224580	Alkyl transferase
HORVU.MOREX.r3.7HG0738300	Allantoate amidohydrolase	0.347422	1	0.584854	0.551913	0.451548	0.694215	1.02285	0.13026	0.584316	0.628786	19
HORVU.MOREX.r3.2HG0209180	Allantoinase	0.217752	1	-0.0903508	0.923662	-0.219727	0.745743	-0.113618	0.841712	0.0590662	0.976091	20
HORVU.MOREX.r3.6HG0619890	Allene oxide cyclase	-0.00789733	1	-0.0523536	0.948337	-0.570224	0.0656885	-0.602604	0.0228956	-0.631462	0.0201783	20
HORVU.MOREX.r3.6HG0579680	Allene oxide synthase	-1.02736	0.312694	-0.87222	0.190745	-1.19343	0.0643603	-1.01466	0.0854517	-1.43291	0.00770702	9
HORVU.MOREX.r3.4HG0394980	Allene oxide synthase	-0.490254	1	0.496655	0.553077	-0.232357	0.843579	-0.722087	0.231667	-0.620307	0.468068	10
HORVU.MOREX.r3.4HG0394970	Allene oxide synthase	-0.290845	1	0.82631	0.263471	-0.0722694	0.971414	-0.530587	0.472322	-0.963541	0.213434	10
HORVU.MOREX.r3.6HG0542940	Allene oxide synthase	0.593973	1	0.193773	0.950303	0.372173	0.850773	0.464502	0.691562	-0.462927	0.859961	22
HORVU.MOREX.r3.6HG0613230	Allergen, putative	-0.110703	1	-0.139518	0.814612	-0.239257	0.624097	-0.0688758	0.883947	0.0883628	0.937307
HORVU.MOREX.r3.1HG0091130	Allergen, putative	-4.05267	0.782247	-0.0712975		-2.10565		-4.30234		-3.59682	0.469312
HORVU.MOREX.r3.2HG0164450	Allergen, putative	0.202359		-0.578421		-0.584131		-1.98955		1.07806
HORVU.MOREX.r3.1HG0067890	Allyl alcohol dehydrogenase-like protein	-0.177069	1	-0.119053	0.874748	-0.112458	0.881294	0.215281	0.620949	-0.0724588	0.963138
HORVU.MOREX.r3.7HG0693910	Alpha 1,3 fucosyltransferase	0.0844418	1	-0.0305637	0.944566	-0.006687	0.996974	-0.18062	0.294677	0.0287559	0.971011	11
HORVU.MOREX.r3.2HG0134000	alpha 1,4-glycosyltransferase family protein	0.0313414	1	0.0362384	0.943961	-0.0681226	0.862813	-0.27244	0.144519	-0.0396832	0.962175
HORVU.MOREX.r3.2HG0183730	Alpha 1,4-glycosyltransferase family protein, putative	0.908239	0.760586	1.80166	0.0016278	0.748779	0.439659	0.755048	0.293864	0.31339	0.879239	21
HORVU.MOREX.r3.UnG0753290	Alpha amylase inhibitor protein	-0.00736415		0		1.47871		-1.84714		-1.80544
HORVU.MOREX.r3.3HG0230270	Alpha amylase inhibitor protein	0	1	0.20886		0		0		0	1
HORVU.MOREX.r3.4HG0409620	Alpha amylase inhibitor protein	0.881245		1.53547		-1.57493		-2.85019		1.93273
HORVU.MOREX.r3.4HG0409660	Alpha amylase inhibitor protein	0		1.91219		0		2.87594		2.93299
HORVU.MOREX.r3.2HG0182330	alpha carbonic anhydrase 1
HORVU.MOREX.r3.4HG0364070	alpha carbonic anhydrase 1
HORVU.MOREX.r3.5HG0515020	Alpha N-terminal protein methyltransferase 1	0.0613307	1	-0.131636	0.792533	-0.184429	0.669963	-0.138575	0.676641	0.0966229	0.90678
HORVU.MOREX.r3.5HG0454660	Alpha-(1,4)-fucosyltransferase	0.417537	0.200488	0.047996	0.937837	0.0241042	0.974897	0.00914871	0.987816	0.00669428	1
HORVU.MOREX.r3.5HG0511270	alpha-1 tubulin
HORVU.MOREX.r3.2HG0192630	alpha-1,2-Mannosidase	0.0153265	1	0.0305376	0.936976	-0.00515519	0.998044	-0.138793	0.400645	0.017607	0.986288	5
HORVU.MOREX.r3.6HG0615790	alpha-1,2-Mannosidase	0.178604	1	0.602754	0.019758	0.456648	0.161142	0.398272	0.160962	0.549253	0.043698	14
HORVU.MOREX.r3.1HG0031450	alpha-1,2-Mannosidase	-0.0604742	1	0.0969964	0.687647	0.183204	0.34631	0.0403059	0.857263	0.0751649	0.843842
HORVU.MOREX.r3.3HG0292830	alpha-1,2-Mannosidase	0.000372597	1	0.0286223	0.958678	0.0966951	0.76473	-0.0135682	0.966752	-0.0186468	0.991715
HORVU.MOREX.r3.1HG0090000	alpha-1,2-Mannosidase
HORVU.MOREX.r3.4HG0379390	Alpha-1,3-glucosyltransferase	-0.00788993	1	-0.165551	0.664121	-0.251184	0.438402	-0.407495	0.0610505	-0.155975	0.766874	24
HORVU.MOREX.r3.6HG0605090	Alpha-1,3-glucosyltransferase	-0.0492682	1	-0.414885	0.156239	-0.212748	0.608891	-0.102784	0.778124	-0.1174	0.882828
HORVU.MOREX.r3.3HG0319760	Alpha-1,3-mannosyl-glycoprotein 2-beta-N-acetylglucosaminyltransferase	0.16136	1	-0.0451439	0.928228	-0.089953	0.805557	-0.0855371	0.743703	-0.0311312	0.975127	22
HORVU.MOREX.r3.6HG0634130	Alpha-1,3-mannosyl-glycoprotein 2-beta-N-acetylglucosaminyltransferase	0.0330458	1	0.105399	0.640383	-0.0473187	0.879243	-0.015547	0.949872	0.0489523	0.915825
HORVU.MOREX.r3.1HG0046780	Alpha-1,3-mannosyl-glycoprotein 4-beta-N-acetylglucosaminyltransferase A	-0.177924	1	-0.0287511	0.985343	-0.134491	0.856248	0.193388	0.675741	-0.111586	0.927894
HORVU.MOREX.r3.2HG0196940	Alpha-1,3-mannosyltransferase, putative	-0.0979521	1	-0.0393652	0.926891	0.0448166	0.909769	-0.00958592	0.976699	0.0318584	0.969756	5
HORVU.MOREX.r3.3HG0301770	Alpha-1,4 glucan phosphorylase	-0.454937	0.731046	-0.808967	0.0130447	-0.489562	0.297815	-1.05843	0.000414487	-0.541522	0.197282	13
HORVU.MOREX.r3.3HG0301750	Alpha-1,4 glucan phosphorylase	-0.703518	0.289301	-0.783484	0.0463525	-0.487025	0.386696	-1.08609	0.00192148	-0.609955	0.200758	13
HORVU.MOREX.r3.5HG0511800	Alpha-1,4 glucan phosphorylase	-0.480742	0.696331	0.149001	0.827607	0.415921	0.339561	0.514064	0.14669	0.00446017	1	19
HORVU.MOREX.r3.2HG0106750	Alpha-1,4 glucan phosphorylase	-0.309775	0.878442	-0.753435	0.00412207	-0.349043	0.36607	-0.71847	0.00331873	-0.42767	0.2004	24
HORVU.MOREX.r3.2HG0202120	Alpha-1,4-glucan-protein synthase	-0.231601	1	-0.139526	0.749387	-0.281395	0.399426	-0.176068	0.545747	-0.317086	0.316681	5
HORVU.MOREX.r3.2HG0202110	Alpha-1,4-glucan-protein synthase [UDP-forming]	-0.015536	1	-0.205271	0.274743	-0.291636	0.0990499	-0.326669	0.0272867	-0.138225	0.630749	5
HORVU.MOREX.r3.3HG0290880	Alpha-1,4-glucan-protein synthase [UDP-forming]	-0.247122	0.833507	-0.114736	0.765507	-0.271565	0.331512	-0.153018	0.552653	-0.0779718	0.906716	5
HORVU.MOREX.r3.4HG0369570	Alpha-1,4-glucan-protein synthase [UDP-forming]	-0.112692	1	-0.185956	0.749482	-0.254933	0.632594	-0.448093	0.182363	-0.0420569	0.984833
HORVU.MOREX.r3.2HG0127370	Alpha-1,4-glucan-protein synthase [UDP-forming] 1	-0.390207	0.901985	-0.181261	0.788306	-0.0209857	0.991162	-0.587775	0.0910885	-0.13772	0.901919	20
HORVU.MOREX.r3.4HG0409970	Alpha-1,4-glucan-protein synthase [UDP-forming] 1	-2.04061	1	-1.92033	0.735258	-0.334393	0.975871	0.309116	0.95829	-0.282662	0.995175
HORVU.MOREX.r3.6HG0560470	Alpha-1,4-glucan-protein synthase [UDP-forming] 1
HORVU.MOREX.r3.4HG0403950	Alpha-1,4-glucan:maltose-1-phosphate maltosyltransferase
HORVU.MOREX.r3.6HG0624730	Alpha-1,6-mannosyl-glycoprotein 2-beta-N-acetylglucosaminyltransferase	0.160644	0.948675	0.135902	0.551913	-0.0965936	0.719016	-0.0756612	0.71137	0.152814	0.569765	10
HORVU.MOREX.r3.2HG0131310	Alpha-1,6-mannosyl-glycoprotein 2-beta-N-acetylglucosaminyltransferase	-0.160524	1	0.0899398	0.81523	-0.012115	0.989599	0.133964	0.583631	-0.134348	0.751064
HORVU.MOREX.r3.1HG0069840	Alpha-1B adrenergic receptor	-0.142674	1	-0.390169		0.453699		-0.373091		-0.410419	0.945231
HORVU.MOREX.r3.4HG0410720	Alpha-2C adrenergic receptor	-0.0446452	1	-0.0253949	0.985263	-0.0441915	0.962307	0.0464574	0.927253	0.13768	0.88522
HORVU.MOREX.r3.1HG0051220	alpha-adaptin	0.390586	1	0.632693	0.42933	0.321397	0.776049	0.462082	0.529884	0.880444	0.233737
HORVU.MOREX.r3.6HG0621830	Alpha-aminoadipic semialdehyde synthase
HORVU.MOREX.r3.3HG0284890	Alpha-amylase	0.0727454	1	0.0717454	0.910059	0.0279107	0.973577	-0.138394	0.682166	-0.108277	0.892651	5
HORVU.MOREX.r3.7HG0721200	Alpha-amylase	1.31775	0.139909	3.48542	3.78577e-13	2.59541	6.86334e-07	2.88978	1.66927e-08	3.57675	7.54698e-14	14
HORVU.MOREX.r3.7HG0721060	Alpha-amylase	1.40397	1	3.43391	0.000683298	2.24166	0.0874468	2.74205	0.0135996	2.76494	0.0113241	21
HORVU.MOREX.r3.7HG0721210	Alpha-amylase	1.14739	1	3.01776	0.00929827	2.85555	0.0484786	2.86042		2.27579	0.0746778
HORVU.MOREX.r3.2HG0164800	Alpha-amylase	-0.0277783	1	-0.0892254	0.752616	0.0688531	0.807991	-0.091967	0.636142	-0.0182784	0.988258
HORVU.MOREX.r3.3HG0300330	Alpha-amylase	0		-2.76154		0		0		0
HORVU.MOREX.r3.5HG0486500	Alpha-amylase
HORVU.MOREX.r3.6HG0619750	Alpha-amylase	1.65379		0		0.33423		0		-2.34922
HORVU.MOREX.r3.6HG0617430	Alpha-amylase
HORVU.MOREX.r3.6HG0617450	Alpha-amylase
HORVU.MOREX.r3.6HG0617470	Alpha-amylase
HORVU.MOREX.r3.6HG0617480	Alpha-amylase
HORVU.MOREX.r3.6HG0617490	Alpha-amylase
HORVU.MOREX.r3.6HG0617500	Alpha-amylase
HORVU.MOREX.r3.6HG0617510	Alpha-amylase
HORVU.MOREX.r3.7HG0663130	Alpha-amylase /trypsin inhibitor	1.66321	0.857618	1.85924	0.081074	1.85596	0.152223	0.6466		2.07555	0.361801
HORVU.MOREX.r3.7HG0661480	Alpha-amylase 2	-0.225389	1	-0.243239	0.508902	-0.331471	0.339561	-0.175569	0.587568	-0.090978	0.913952	20
HORVU.MOREX.r3.1HG0017820	Alpha-amylase inhibiotr AI-Pa1L
HORVU.MOREX.r3.7HG0637280	Alpha-dioxygenase 2	1.20724	0.228039	1.52969	0.0103021	1.15231	0.130955	0.933643	0.169078	1.32747	0.0394348	21
HORVU.MOREX.r3.7HG0637290	Alpha-dioxygenase 2	1.15851	0.318552	1.51456	0.0143309	1.13413	0.154897	0.91375	0.196436	1.31127	0.0520304	21
HORVU.MOREX.r3.1HG0046170	Alpha-galactosidase	-1.51291	0.218846	-0.931623	0.376174	-1.30548	0.190799	-0.142354	0.91674	-1.76675	0.0231944	9
HORVU.MOREX.r3.2HG0112150	Alpha-galactosidase	-0.267231	1	0.0134167	1	0.0642431	0.943785	-0.000756328	1	-0.252586	0.716865	15
HORVU.MOREX.r3.1HG0046150	Alpha-galactosidase	-0.942283	0.748062	-0.938405	0.291026	-0.865039	0.406353	-0.808668	0.31988	-1.11406	0.198892
HORVU.MOREX.r3.5HG0470970	Alpha-galactosidase	-0.268885	1	0.493704	0.395956	0.41841	0.502631	-0.094278	0.884503	0.0768426	0.970977
HORVU.MOREX.r3.6HG0593020	Alpha-galactosidase	0.122243	1	-0.232008	0.527193	0.0251479	0.977662	0.0263216	0.95373	-0.064285	0.953637
HORVU.MOREX.r3.6HG0614650	Alpha-galactosidase	2.85964		3.45645		0		3.17871		0
HORVU.MOREX.r3.7HG0677380	Alpha-glucan water dikinase	-0.00464051	1	0.176068	0.717434	0.179898	0.710685	0.0944109	0.818342	-0.557806	0.0405988	11
HORVU.MOREX.r3.1HG0082860	Alpha-glucan water dikinase
HORVU.MOREX.r3.7HG0735650	Alpha-glucosidase	-0.120885	1	0.166508	0.917225	-0.586245	0.565382	-1.18426	0.0589555	-0.331604	0.852337	10
HORVU.MOREX.r3.3HG0221900	Alpha-glucosidase	0.102668	1	0.041795	0.982725	-0.142589	0.894801	-0.243716	0.694249	0.295843	0.783909
HORVU.MOREX.r3.2HG0211540	Alpha-glucosidase	1.06521		0		1.00846		-2.43222		0
HORVU.MOREX.r3.2HG0211570	Alpha-glucosidase	1.47737		-1.7715		-0.969591		0		0
HORVU.MOREX.r3.2HG0211530	Alpha-glucosidase
HORVU.MOREX.r3.2HG0211580	Alpha-glucosidase
HORVU.MOREX.r3.4HG0396220	Alpha-glucosidase like protein	-0.00629368	1	-0.239646	0.43752	-0.337726	0.250806	-0.442354	0.0428858	-0.207673	0.610271	13
HORVU.MOREX.r3.1HG0059270	Alpha-glucosidase like protein	-0.201068	0.616553	-0.205284	0.200788	0.00346192	1	-0.119563	0.483882	-0.184561	0.323818	19
HORVU.MOREX.r3.7HG0656800	Alpha-glucosidase like protein	-0.169336	1	0.324351	0.691991	0.072517	0.960016	0.213393	0.756346	0.120217	0.956306
HORVU.MOREX.r3.3HG0256060	Alpha-glucosidase-like	0.101481	1	0.146797	0.771439	-0.175594	0.683498	0.125102	0.714488	-0.0562431	0.960523	6
HORVU.MOREX.r3.3HG0223990	Alpha-ketoglutarate-dependent dioxygenase alkB	0.0386758	1	0.282412	0.156859	0.226183	0.347878	0.27602	0.139267	0.126646	0.744266	4
HORVU.MOREX.r3.5HG0524840	Alpha-ketoglutarate-dependent dioxygenase AlkB-like protein	-0.28868	1	0.408151	0.475776	0.311697	0.64668	0.219041	0.686467	-0.0190208	1
HORVU.MOREX.r3.2HG0123570	Alpha-ketoglutarate-dependent dioxygenase alkB-like protein 2	0.0609407	1	-0.21914	0.394024	-0.224622	0.42106	-0.37801	0.0431855	-0.0921906	0.869802	24
HORVU.MOREX.r3.2HG0172730	Alpha-ketoglutarate-dependent dioxygenase alkB-like protein 2	-0.111331	1	-0.206972	0.547249	-0.13278	0.756656	-0.144996	0.625454	-0.109342	0.869398
HORVU.MOREX.r3.4HG0356810	Alpha-L-arabinofuranosidase 1	-0.249398	1	-0.0300104	0.985686	-0.0335085	0.980013	-0.405423	0.331261	-0.412475	0.467483	15
HORVU.MOREX.r3.5HG0462760	Alpha-L-arabinofuranosidase 1	-0.156633	1	-0.0216392	0.994396	0.0223568	0.990655	0.137577	0.795246	-0.268985	0.720184	18
HORVU.MOREX.r3.4HG0380530	Alpha-L-arabinofuranosidase 1	-0.251267	1	-0.0731805	0.94429	0.0114417	1	-0.0760998	0.903166	-0.25995	0.758637	18
HORVU.MOREX.r3.4HG0356240	Alpha-L-arabinofuranosidase 1	-0.354716	1	0.853231	0.687905	0.448533	0.872053	-0.607018	0.738976	6.60448	0.000304759	21
HORVU.MOREX.r3.2HG0110810	Alpha-L-arabinofuranosidase 1	0.282374	1	0.664863	0.276837	0.83408	0.176307	-0.415395	0.496511	0.13406	0.949354
HORVU.MOREX.r3.3HG0300050	alpha-L-arabinofuranosidase 1
HORVU.MOREX.r3.3HG0326380	Alpha-L-arabinofuranosidase 1
HORVU.MOREX.r3.6HG0571210	alpha-L-arabinofuranosidase 1
HORVU.MOREX.r3.5HG0497400	Alpha-L-fucosidase 1	0.406247	1	0.247749	0.807179	0.842804	0.25225	0.44268	0.52762	0.509953	0.576011	8
HORVU.MOREX.r3.2HG0188210	Alpha-L-fucosidase 1	-0.138645	1	-0.134318	0.793476	-0.157664	0.744014	-0.316126	0.275544	-0.290567	0.476909
HORVU.MOREX.r3.5HG0502590	Alpha-L-fucosidase 1	0		0		0		0		-2.36242
HORVU.MOREX.r3.4HG0413190	Alpha-L-fucosidase 2	-0.0439455	1	-0.506466	0.716176	0.248981	0.866644	0.28945	0.766334	-0.230621	0.934531	7
HORVU.MOREX.r3.4HG0397940	Alpha-L-fucosidase 2	0.0684457	1	0.249393	0.395263	0.29914	0.319452	-0.0186679	0.964276	0.221168	0.557984	19
HORVU.MOREX.r3.7HG0722650	Alpha-L-fucosidase 2	-0.0518347	1	-0.267412	0.80825	0.0362766	0.987491	0.0108955	0.996308	-0.440845	0.657333
HORVU.MOREX.r3.7HG0668450	Alpha-mannosidase	0.0686331	1	0.0231639	0.964864	0.0835562	0.784675	-0.0799018	0.721535	-0.0262852	0.97489	11
HORVU.MOREX.r3.1HG0019680	Alpha-mannosidase	0.350327	0.855312	0.575366	0.0610408	0.334095	0.441892	0.334732	0.328706	0.220319	0.73434
HORVU.MOREX.r3.5HG0526940	Alpha-mannosidase	-0.235995	0.942233	-0.0721306	0.891237	-0.0390455	0.951611	-0.137683	0.639536	-0.270149	0.404225
HORVU.MOREX.r3.6HG0621870	Alpha-mannosidase
HORVU.MOREX.r3.2HG0204160	Alpha-N-acetylglucosaminidase	-0.174566	1	0.16419	0.710677	0.0274472	0.974665	-0.192587	0.540171	-0.220404	0.643466	5
HORVU.MOREX.r3.4HG0383930	Alpha-N-acetylglucosaminidase	-0.118873	1	-0.0453386	0.960978	-0.00508257	1	0.00247968	1	-0.215531	0.740446	18
HORVU.MOREX.r3.7HG0691610	Alpha-soluble NSF attachment protein	0.0223813	1	0.0507056	0.865317	0.051256	0.862548	-0.123614	0.445441	0.128581	0.59184	12
HORVU.MOREX.r3.4HG0385200	Alpha-taxilin, putative, expressed	-0.0821192	1	0.0779418	0.935193	-0.0970864	0.903887	0.112634	0.824161	-0.166564	0.873161	23
HORVU.MOREX.r3.4HG0385190	Alpha-taxilin, putative, expressed	-0.0700585	1	-0.0541524	0.912588	0.0982579	0.789681	-0.125111	0.613863	0.060985	0.936439
HORVU.MOREX.r3.3HG0317610	Alpha/beta fold hydrolase	0.323701	1	0.0712943	0.971019	-0.724994	0.388064	-1.08437	0.0576417	-0.656933	0.454661
HORVU.MOREX.r3.3HG0274380	Alpha/beta fold hydrolase	-0.0307066	1	-0.0329436	1	-0.440706	0.75784	-1.04094	0.194273	-0.524698	0.764842
HORVU.MOREX.r3.3HG0310140	Alpha/beta hydrolase	0.391206	1	4.87466	0.0551013	0.637606	0.868575	1.91519	0.340242	-3.38463	0.340789	7
HORVU.MOREX.r3.6HG0609560	Alpha/beta hydrolase	-0.0438991	1	-0.222551	0.530935	-0.170895	0.659974	-0.20937	0.455123	-0.192206	0.684057
HORVU.MOREX.r3.6HG0573340	Alpha/beta hydrolase family protein	-0.0645575	1	-0.419857	0.130716	-0.393214	0.239567	-0.511136	0.0395588	-0.382709	0.221547	13
HORVU.MOREX.r3.3HG0281530	alpha/beta hydrolase family protein	-0.0448266	1	-0.228374	0.286823	-0.208441	0.37754	-0.340277	0.0349182	-0.308847	0.100166	13
HORVU.MOREX.r3.1HG0062420	Alpha/beta hydrolase related protein	-0.86639	0.598918	0.778809	0.30788	0.922131	0.223698	0.129168	0.894411	-0.443424	0.743594
HORVU.MOREX.r3.4HG0412340	Alpha/beta hydrolase related protein	0.275142	1	1.10598	0.201056	0.35747	0.811804	-0.027371	0.99005	0.531912	0.751617
HORVU.MOREX.r3.3HG0275770	Alpha/beta hydrolase-like	0.130807	1	-0.302824	0.599692	-0.0097947	1	0.118287	0.832883	0.542806	0.221626	16
HORVU.MOREX.r3.5HG0498900	Alpha/beta hydrolase, putative	-0.160622	1	-0.0477492	0.953019	-0.10841	0.842479	-0.350276	0.205546	-0.124432	0.870459
HORVU.MOREX.r3.2HG0126550	Alpha/beta hydrolase, putative	-0.430124	0.484443	-0.163717	0.787539	-0.0670274	0.927297	-0.154928	0.686117	-0.434207	0.250006
HORVU.MOREX.r3.7HG0713020	Alpha/beta hydrolase, putative	0.00743264	1	0.344123	0.708217	0.116101	0.935477	0.170257	0.838361	-0.0337352	1
HORVU.MOREX.r3.2HG0208120	Alpha/beta hydrolase, putative
HORVU.MOREX.r3.5HG0503610	Alpha/beta hydrolase, putative
HORVU.MOREX.r3.1HG0033540	Alpha/beta-hydrolase	0.155257	1	0.143151	0.555361	0.319792	0.0774049	0.353244	0.0228956	0.131886	0.677132	8
HORVU.MOREX.r3.1HG0080140	Alpha/beta-hydrolase	-0.808559	0.343044	-0.316709	0.695841	-0.419075	0.584434	-1.29263	0.00217854	-1.34686	0.000982054	13
HORVU.MOREX.r3.5HG0449710	Alpha/beta-hydrolase superfamily protein	0	1	0.158423	0.752616	0.146725	0.769022	-0.0560453	0.900704	0.0260308	0.993013	5
HORVU.MOREX.r3.2HG0111190	Alpha/beta-hydrolase superfamily protein	0.908723	1	1.02029	0.218381	0.0176702	1	0.261391	0.763281	0.283419	0.897675	7
HORVU.MOREX.r3.6HG0600460	Alpha/beta-hydrolase superfamily protein	-0.0402095	1	0.725703	0.0665589	0.439439	0.439659	0.222058	0.670119	0.470418	0.397972	8
HORVU.MOREX.r3.4HG0338980	Alpha/beta-hydrolase superfamily protein	0.0824612	1	0.0665392	0.909564	-0.0037248	1	-0.138101	0.658702	-0.0499579	0.964426	12
HORVU.MOREX.r3.6HG0607800	Alpha/beta-hydrolase superfamily protein	-0.359233	1	-0.256251	0.869148	-0.888534	0.360882	-1.07073	0.137426	-1.24267	0.102974	13
HORVU.MOREX.r3.7HG0701460	Alpha/beta-hydrolase superfamily protein	0.0765983	1	0.254982	0.179679	0.263176	0.187444	0.331962	0.0347919	0.161371	0.572914	14
HORVU.MOREX.r3.5HG0484370	Alpha/beta-hydrolase superfamily protein	-0.307019	0.545277	-0.121858	0.738555	0.03851	0.944285	-0.0451162	0.890823	-0.102648	0.85872	19
HORVU.MOREX.r3.3HG0234240	Alpha/beta-hydrolase superfamily protein	-0.0696054	1	-0.223319	0.715302	-0.588921	0.159652	-0.846268	0.00638261	-0.620274	0.110807	20
HORVU.MOREX.r3.5HG0515230	Alpha/beta-hydrolase superfamily protein	0.0348596	1	0.0293199	0.968503	-0.100973	0.814924	-0.0310601	0.932077	-0.0276989	0.985696	22
HORVU.MOREX.r3.2HG0123830	Alpha/beta-hydrolase superfamily protein	-1.05247	0.764066	-0.562389	0.695748	-0.647152	0.635933	-0.061565	0.968523	-1.02038	0.386842
HORVU.MOREX.r3.7HG0690990	Alpha/beta-hydrolase superfamily protein	-0.0370322	1	0.0312106	0.960398	-0.144238	0.656265	0.0535092	0.863743	-0.0230317	0.989083
HORVU.MOREX.r3.1HG0051940	Alpha/beta-hydrolase superfamily protein	-0.460102	1	-0.328446	0.856379	-0.490298	0.746987	-0.716494	0.466334	-1.15686	0.295663
HORVU.MOREX.r3.2HG0125920	Alpha/beta-hydrolase superfamily protein	0.214632	1	0.0276686	0.989728	0.194429	0.790177	0.18215	0.734121	0.392583	0.559615
HORVU.MOREX.r3.7HG0644300	Alpha/beta-hydrolase superfamily protein	-0.360203	1	0.192249	0.931019	-0.179845	0.936045	-0.569746	0.59509	-0.445768	0.843057
HORVU.MOREX.r3.7HG0652750	Alpha/beta-hydrolase superfamily protein	-0.153964	1	0.231161	0.834179	0.101059	0.9437	0.139823	0.865354	0.0415412	0.998273
HORVU.MOREX.r3.6HG0622250	Alpha/beta-hydrolase superfamily protein	-0.154439	1	-0.0350923	0.974434	-0.0278549	0.980012	0.108622	0.81407	0.000368685	1
HORVU.MOREX.r3.5HG0505640	Alpha/beta-hydrolase superfamily protein	0.757015	1	1.57158		0.929529		0		0.578529	0.92594
HORVU.MOREX.r3.3HG0329250	Alpha/beta-hydrolase superfamily protein
HORVU.MOREX.r3.1HG0065600	Alpha/beta-hydrolase-like protein	-0.153501	1	-0.226329	0.845513	0.383871	0.683926	0.864076	0.172172	0.699912	0.525188	1
HORVU.MOREX.r3.2HG0186020	alpha/beta-Hydrolases superfamily protein	2.92925	0.0177819	5.35509	3.12183e-11	3.3643	0.000215589	3.58989	5.30428e-05	5.45304	2.15056e-09	21	Up_All
HORVU.MOREX.r3.7HG0735480	Alpha/beta-Hydrolases superfamily protein	-0.231202	1	-0.143224	0.870509	-0.38942	0.509362	-0.205907	0.731187	-0.387159	0.734739	1
HORVU.MOREX.r3.4HG0385240	Alpha/beta-Hydrolases superfamily protein	-0.23817	1	0.0233523	0.986086	0.0674318	0.930228	-0.122613	0.772744	0.0617661	0.965467	1
HORVU.MOREX.r3.3HG0244240	Alpha/beta-Hydrolases superfamily protein	-0.0109088	1	0.169908	0.894965	0.123447	0.931361	0.340377	0.629659	0.102194	0.970863	1
HORVU.MOREX.r3.1HG0051100	Alpha/beta-Hydrolases superfamily protein	0.373625	1	-0.0392403	0.985723	0.153308	0.894257	0.316245	0.627042	-0.418336	0.676775	3
HORVU.MOREX.r3.2HG0166240	Alpha/beta-Hydrolases superfamily protein	0.0663776	1	-0.0237332	0.981818	0.0499863	0.942824	0.491341	0.0492573	0.173179	0.773459	3
HORVU.MOREX.r3.7HG0722640	Alpha/beta-Hydrolases superfamily protein	0.186472	1	0.321104	0.206134	0.383072	0.14526	0.0609655	0.861801	0.489317	0.0220285	4
HORVU.MOREX.r3.3HG0318670	alpha/beta-Hydrolases superfamily protein	-0.0177147	1	0.291898	0.827149	0.242455	0.866684	0.927187	0.19588	0.364232	0.839235	4
HORVU.MOREX.r3.4HG0337920	Alpha/beta-Hydrolases superfamily protein	0.100786	1	0.274957	0.662864	-0.0964631	0.91721	0.157418	0.753893	0.0978244	0.94743	6
HORVU.MOREX.r3.1HG0080790	Alpha/beta-Hydrolases superfamily protein	0.196339	1	0.29027	0.356717	0.131413	0.759882	0.34643	0.154116	0.0795152	0.92916	7
HORVU.MOREX.r3.3HG0267550	Alpha/beta-Hydrolases superfamily protein	0.271302	0.335354	0.304679	0.062109	0.389229	0.0148694	0.264914	0.10465	0.250072	0.18664	8
HORVU.MOREX.r3.4HG0372590	Alpha/beta-Hydrolases superfamily protein	0.0187772	1	0.196393	0.409285	0.231676	0.343751	0.256167	0.173896	0.0775073	0.886927	8
HORVU.MOREX.r3.6HG0581360	alpha/beta-Hydrolases superfamily protein	0.114881	1	-0.0885864	0.954764	-0.106845	0.942281	0.612326	0.3128	0.0895803	0.97135	8
HORVU.MOREX.r3.6HG0624550	Alpha/beta-Hydrolases superfamily protein	-0.199553	1	-0.73093	0.00122463	-0.54496	0.0475406	-0.247923	0.413718	-0.420865	0.158101	9
HORVU.MOREX.r3.4HG0413890	Alpha/beta-Hydrolases superfamily protein	0.0941563	1	1.06798	0.0295635	0.404771	0.632427	-0.542566	0.340562	0.196996	0.903915	10
HORVU.MOREX.r3.4HG0391400	alpha/beta-Hydrolases superfamily protein	-0.178081	1	0.415398	0.644771	-0.359522	0.722589	-0.733187	0.217172	-0.606481	0.498455	10
HORVU.MOREX.r3.3HG0242050	Alpha/beta-Hydrolases superfamily protein	0.160763	1	0.202927	0.596235	-0.0178561	0.985322	0.730621	0.00051748	0.158132	0.786318	14
HORVU.MOREX.r3.7HG0728100	Alpha/beta-Hydrolases superfamily protein	-1.60174	0.347911	-0.121741	0.968068	-0.0238661	1	-0.402255	0.803609	0.0405571	1	15
HORVU.MOREX.r3.3HG0323430	Alpha/beta-Hydrolases superfamily protein	-0.0254798	1	-0.174113	0.569812	0.0354884	0.94666	-0.128586	0.626808	0.01838	0.997614	17
HORVU.MOREX.r3.6HG0572900	Alpha/beta-Hydrolases superfamily protein	-0.199904	1	0.0804097	0.913009	0.161165	0.771153	0.529629	0.0707579	0.061052	0.966048	18
HORVU.MOREX.r3.7HG0745230	alpha/beta-Hydrolases superfamily protein	-0.856282	0.775733	-0.220798	0.902676	-0.226021	0.910811	0.0130536	0.997119	-0.233678	0.932045	18
HORVU.MOREX.r3.5HG0467230	Alpha/beta-Hydrolases superfamily protein	-0.370434	0.942233	-0.108367	0.897067	-0.0848642	0.925191	0.186262	0.693168	-0.0730822	0.965808	18
HORVU.MOREX.r3.1HG0086130	Alpha/beta-Hydrolases superfamily protein	-0.326828	1	-0.306108	0.767752	0.0325018	0.991781	0.908521	0.126019	-0.707062	0.350985	18
HORVU.MOREX.r3.7HG0663950	Alpha/beta-Hydrolases superfamily protein	-0.136432	1	0.035512	0.980699	-0.434643	0.411909	-0.760706	0.0305082	-0.31378	0.656863	20
HORVU.MOREX.r3.1HG0075340	Alpha/beta-Hydrolases superfamily protein	-0.326779	1	-0.462982	0.244821	-0.341816	0.447369	-0.240032	0.526092	-0.340656	0.540529	20
HORVU.MOREX.r3.3HG0242110	Alpha/beta-Hydrolases superfamily protein	-0.0860559	1	0.121037	0.954649	-0.448399	0.662195	-0.296535	0.709705	0.469986	0.807439	20
HORVU.MOREX.r3.2HG0182630	Alpha/beta-Hydrolases superfamily protein	0.183749	1	-0.146216	0.938293	-0.135726	0.941858	-0.353716	0.693718	-0.18678	0.948163	20
HORVU.MOREX.r3.1HG0051090	Alpha/beta-Hydrolases superfamily protein	-0.0248759	1	1.16437	0.105283	0.752332	0.450329	-0.3433	0.71252	-0.0714427	0.991715	21
HORVU.MOREX.r3.1HG0064880	Alpha/beta-Hydrolases superfamily protein	0.240828	1	1.85742	0.105956	1.04029	0.540165	0.119344	0.951232	0.498882	0.876363	21
HORVU.MOREX.r3.5HG0517250	Alpha/beta-Hydrolases superfamily protein	0.863944	1	1.91983	0.0623719	0.730293	0.678584	0.315142	0.841453	0.786942	0.715663	21
HORVU.MOREX.r3.5HG0478720	Alpha/beta-Hydrolases superfamily protein	0.00767458	1	0.204259	0.64309	0.0756711	0.903988	0.0709456	0.867731	0.159794	0.814077	23
HORVU.MOREX.r3.7HG0720810	Alpha/beta-Hydrolases superfamily protein	-0.136744	0.916116	-0.132169	0.481775	-0.252099	0.0697785	-0.261326	0.0305873	-0.283773	0.0259867	24
HORVU.MOREX.r3.1HG0060640	Alpha/beta-Hydrolases superfamily protein	0.247612	0.942145	0.28355	0.339131	-0.0025665	1	0.022686	0.95829	0.222167	0.587691	25
HORVU.MOREX.r3.2HG0126160	alpha/beta-Hydrolases superfamily protein	0.105277	1	0.209531	0.117802	0.174559	0.262287	0.0937026	0.530075	0.123149	0.563433
HORVU.MOREX.r3.7HG0687380	alpha/beta-Hydrolases superfamily protein	-0.178193	1	-0.0735872	0.909626	-0.374981	0.272758	-0.0438772	0.91976	-0.157312	0.808011
HORVU.MOREX.r3.7HG0698220	alpha/beta-Hydrolases superfamily protein	-0.228696	1	-0.441401	0.185393	-0.383559	0.339561	-0.412831	0.173953	-0.275464	0.603751
HORVU.MOREX.r3.1HG0064920	Alpha/beta-Hydrolases superfamily protein	0.0394799	1	1.78729	0.105307	1.1619	0.447135	0.149895	0.933284	0.41158	0.901919
HORVU.MOREX.r3.4HG0406000	Alpha/beta-Hydrolases superfamily protein	-0.0979612	1	0.067757	0.90506	0.24667	0.463758	0.0515587	0.890108	-0.121526	0.842743
HORVU.MOREX.r3.3HG0305030	alpha/beta-Hydrolases superfamily protein	0.0333724	1	-0.0994517	0.786681	-0.201484	0.470343	-0.355352	0.0550632	-0.0771471	0.900058
HORVU.MOREX.r3.5HG0494970	Alpha/beta-Hydrolases superfamily protein	0.236878	0.729346	0.232386	0.307652	0.149649	0.61568	0.272114	0.145703	0.298404	0.156262
HORVU.MOREX.r3.3HG0303210	Alpha/beta-Hydrolases superfamily protein	0.746843	1	0.395073	0.899146	0.960042	0.668563	1.01834	0.520044	0.152561	0.988393
HORVU.MOREX.r3.2HG0145810	alpha/beta-Hydrolases superfamily protein	-0.100548	1	-0.11013	0.623237	-0.0986687	0.676219	-0.0337607	0.876162	-0.0247813	0.97135
HORVU.MOREX.r3.3HG0281110	Alpha/beta-Hydrolases superfamily protein	0.154712	1	0.321925	0.193809	0.124291	0.754762	0.122997	0.661454	0.245149	0.459033
HORVU.MOREX.r3.5HG0464050	Alpha/beta-Hydrolases superfamily protein	-0.106267	1	0.0215607	0.998227	0.229053	0.761009	0.315038	0.527374	-0.117315	0.948163
HORVU.MOREX.r3.5HG0433160	alpha/beta-Hydrolases superfamily protein	-0.557918	1	0.0354474	0.996166	-0.352245	0.763788	-0.00167446	1	-0.254791	0.902553
HORVU.MOREX.r3.4HG0354460	Alpha/beta-Hydrolases superfamily protein	0.247718	0.711195	0.187746	0.479236	0.104374	0.765502	0.14637	0.527513	0.224264	0.415243
HORVU.MOREX.r3.4HG0338020	Alpha/beta-Hydrolases superfamily protein	-0.160486	1	-0.215129	0.797554	-0.222436	0.777547	0.135629	0.833616	-0.682099	0.161179
HORVU.MOREX.r3.6HG0574880	Alpha/beta-Hydrolases superfamily protein	-0.0609058	1	0.0348315	0.93825	-0.0854484	0.781114	-0.113136	0.589706	0.107343	0.78154
HORVU.MOREX.r3.4HG0399690	Alpha/beta-Hydrolases superfamily protein	0.0129158	1	-0.0192261	1	0.280254	0.812791	0.0746625	0.93837	-0.340649	0.822449
HORVU.MOREX.r3.2HG0161580	Alpha/beta-Hydrolases superfamily protein	-0.638652	0.83488	-1.02016	0.0672499	-0.202255	0.846178	-0.587393	0.233223	-0.139934	0.95122
HORVU.MOREX.r3.6HG0572880	Alpha/beta-Hydrolases superfamily protein	-0.0413947	1	0.246353	0.68202	-0.117533	0.885398	0.233936	0.61278	-0.0612899	0.973626
HORVU.MOREX.r3.4HG0390740	Alpha/beta-Hydrolases superfamily protein	-1.00058	0.951298	0.478915	0.80144	-0.233072	0.925191	-1.26994	0.220236	-1.66384	0.115002
HORVU.MOREX.r3.5HG0460120	Alpha/beta-Hydrolases superfamily protein	0.308535	1	-0.0466486	0.966806	-0.0674165	0.9437	-0.107806	0.840716	-0.029643	0.996072
HORVU.MOREX.r3.3HG0242030	Alpha/beta-Hydrolases superfamily protein	0.00625667	1	0.325169	0.816531	-0.12196	0.947692	-0.437069	0.619483	0.09607	0.981021
HORVU.MOREX.r3.7HG0691800	Alpha/beta-Hydrolases superfamily protein	-0.210193	1	-0.224747	0.735258	-0.0613175	0.954107	-0.212257	0.656736	-0.126451	0.926642
HORVU.MOREX.r3.2HG0172460	Alpha/beta-Hydrolases superfamily protein	-0.169043	1	0.337637	0.645948	0.0655598	0.961978	-0.00913371	0.996907	-0.17818	0.901919
HORVU.MOREX.r3.3HG0281240	Alpha/beta-Hydrolases superfamily protein	0.0559904	1	0.0792474	0.835184	0.0190598	0.975245	0.25468	0.171889	0.225215	0.37189
HORVU.MOREX.r3.7HG0655160	Alpha/beta-Hydrolases superfamily protein	-0.0565431	1	-0.15356	0.512933	0.0152069	0.979424	-0.0253978	0.925842	0.0158204	0.993013
HORVU.MOREX.r3.2HG0096820	alpha/beta-Hydrolases superfamily protein	0.151109	1	-0.87916	0.497786	-0.0976524	0.979706	-0.831157	0.334591	-0.497559	0.796967
HORVU.MOREX.r3.2HG0134440	alpha/beta-Hydrolases superfamily protein
HORVU.MOREX.r3.2HG0139440	Alpha/beta-Hydrolases superfamily protein	-1.48472		0.91715		-1.88245		0.921927		-0.887228
HORVU.MOREX.r3.2HG0205500	alpha/beta-Hydrolases superfamily protein	-0.882296	1	3.46107	0.601714	-1.10233		-0.19344		0.234877	1
HORVU.MOREX.r3.2HG0205800	Alpha/beta-Hydrolases superfamily protein
HORVU.MOREX.r3.3HG0325320	Alpha/beta-Hydrolases superfamily protein
HORVU.MOREX.r3.5HG0524750	alpha/beta-Hydrolases superfamily protein	-0.0263476		0.444216		0.329718		0.903958		-2.40635
HORVU.MOREX.r3.7HG0677790	alpha/beta-Hydrolases superfamily protein	-0.281902	1	-0.575282		0.39473		0.388498		0.0739494	1
HORVU.MOREX.r3.2HG0098200	Alpha/beta-Hydrolases superfamily protein
HORVU.MOREX.r3.2HG0098220	Alpha/beta-Hydrolases superfamily protein
HORVU.MOREX.r3.2HG0098240	Alpha/beta-Hydrolases superfamily protein
HORVU.MOREX.r3.2HG0098260	Alpha/beta-Hydrolases superfamily protein
HORVU.MOREX.r3.2HG0098270	Alpha/beta-Hydrolases superfamily protein
HORVU.MOREX.r3.2HG0098290	Alpha/beta-Hydrolases superfamily protein
HORVU.MOREX.r3.2HG0098310	Alpha/beta-Hydrolases superfamily protein
HORVU.MOREX.r3.2HG0098330	Alpha/beta-Hydrolases superfamily protein
HORVU.MOREX.r3.2HG0098350	Alpha/beta-Hydrolases superfamily protein
HORVU.MOREX.r3.2HG0172030	alpha/beta-Hydrolases superfamily protein	0		0		0.977819		-0.87067		-0.887211
HORVU.MOREX.r3.3HG0241870	Alpha/beta-Hydrolases superfamily protein	0.876735	1	1.95844		0.0123935		1.11546		-0.169888	0.989286
HORVU.MOREX.r3.3HG0284200	alpha/beta-Hydrolases superfamily protein
HORVU.MOREX.r3.3HG0303220	Alpha/beta-Hydrolases superfamily protein
HORVU.MOREX.r3.4HG0354130	Alpha/beta-Hydrolases superfamily protein	0		0		0		-2.41719		0
HORVU.MOREX.r3.4HG0354360	alpha/beta-Hydrolases superfamily protein
HORVU.MOREX.r3.5HG0439000	Alpha/beta-Hydrolases superfamily protein
HORVU.MOREX.r3.5HG0439030	Alpha/beta-Hydrolases superfamily protein	-0.90609		-0.893361		1.91122		0.91085		-0.922123
HORVU.MOREX.r3.5HG0467200	Alpha/beta-Hydrolases superfamily protein
HORVU.MOREX.r3.5HG0486900	Alpha/beta-Hydrolases superfamily protein
HORVU.MOREX.r3.5HG0490550	alpha/beta-Hydrolases superfamily protein
HORVU.MOREX.r3.7HG0678690	alpha/beta-Hydrolases superfamily protein
HORVU.MOREX.r3.7HG0729260	alpha/beta-Hydrolases superfamily protein
HORVU.MOREX.r3.4HG0409170	Alpha/beta-Hydrolases superfamily protein, putative	-0.141868	1	-0.0451271	0.992088	0.0759447	0.97907	0.115291	0.911262	-0.317787	0.871462	2
HORVU.MOREX.r3.5HG0486960	Alpha/beta-Hydrolases superfamily protein, putative	-0.815236	0.508004	-0.332596	0.73313	-0.771361	0.323922	-1.24668	0.0198877	-0.523285	0.640756	9
HORVU.MOREX.r3.5HG0487040	Alpha/beta-Hydrolases superfamily protein, putative	-0.373757	0.550278	0.149264	0.73038	-0.0880363	0.866684	-0.0228081	0.95949	-0.171691	0.767516	10
HORVU.MOREX.r3.7HG0663920	Alpha/beta-Hydrolases superfamily protein, putative	-0.278827	1	0.618604	0.194344	-0.0244389	0.992871	-0.547577	0.237186	-0.406005	0.617348	10
HORVU.MOREX.r3.7HG0663940	Alpha/beta-Hydrolases superfamily protein, putative	-0.157849	1	-0.404406	0.319636	-0.561993	0.142391	-0.713473	0.0181801	-0.453617	0.274408	13
HORVU.MOREX.r3.5HG0437630	Alpha/beta-Hydrolases superfamily protein, putative	0.168178	1	-0.150021	0.788306	-0.410444	0.273093	-0.223436	0.522545	-0.0123505	1	13
HORVU.MOREX.r3.3HG0239980	Alpha/beta-Hydrolases superfamily protein, putative	-0.162623	1	0.267985	0.786681	-0.198159	0.85631	-1.15985	0.0156181	-0.333209	0.781313	13
HORVU.MOREX.r3.5HG0487090	Alpha/beta-Hydrolases superfamily protein, putative	0.408527	1	1.07116	0.25373	0.994897	0.367399	1.10593	0.184184	1.1069	0.278105	14
HORVU.MOREX.r3.2HG0180450	Alpha/beta-Hydrolases superfamily protein, putative	-0.642492	1	0.602711	0.796966	0.317591	0.93046	-1.16126	0.60066	-2.26672	0.0912754	15
HORVU.MOREX.r3.5HG0509010	Alpha/beta-Hydrolases superfamily protein, putative	-0.376237	1	-0.108963	0.877567	-0.39996	0.30098	-0.0333469	0.963042	-0.489342	0.180799	19
HORVU.MOREX.r3.5HG0487030	Alpha/beta-Hydrolases superfamily protein, putative	0.0289629	1	0.0868764	0.884149	-0.258385	0.505181	-0.215794	0.533109	-0.148061	0.831029	19
HORVU.MOREX.r3.3HG0316550	Alpha/beta-Hydrolases superfamily protein, putative	0.403888	0.88485	0.0593723	0.947603	-0.0584727	0.945499	-0.324893	0.485248	0.0129198	1	19
HORVU.MOREX.r3.3HG0316540	Alpha/beta-Hydrolases superfamily protein, putative	-0.380971	0.942233	0.0794676	0.92516	-0.0434004	0.963861	-0.273965	0.510533	-0.342663	0.535121	19
HORVU.MOREX.r3.5HG0487070	Alpha/beta-Hydrolases superfamily protein, putative	-0.0533199	1	-0.1253	0.72995	-0.210826	0.487504	-0.20483	0.334591	-0.360769	0.123151	20
HORVU.MOREX.r3.5HG0518810	Alpha/beta-Hydrolases superfamily protein, putative	-0.131438	1	-0.0588148	0.957038	-0.297286	0.611713	-0.153458	0.762951	-0.13458	0.909103	20
HORVU.MOREX.r3.5HG0486970	Alpha/beta-Hydrolases superfamily protein, putative	0.207512	1	-0.465355	0.09528	-0.682875	0.00464041	-0.619651	0.00782683	-0.555359	0.044804	24
HORVU.MOREX.r3.5HG0487080	Alpha/beta-Hydrolases superfamily protein, putative	-0.247431	1	-0.368927	0.509757	-0.666358	0.139017	-0.152082	0.786295	-0.262889	0.765596
HORVU.MOREX.r3.2HG0185460	Alpha/beta-Hydrolases superfamily protein, putative	-0.641387	0.470543	-0.586126	0.232109	-0.691811	0.16354	-0.586999	0.178888	-0.791013	0.0708111
HORVU.MOREX.r3.5HG0487000	Alpha/beta-Hydrolases superfamily protein, putative	-0.415232	0.983819	-0.614309	0.206312	-0.701342	0.170063	-0.461945	0.326542	-0.490314	0.438109
HORVU.MOREX.r3.6HG0616470	Alpha/beta-Hydrolases superfamily protein, putative	0.339187	0.93404	-0.0540486	0.954649	-0.4878	0.221763	-0.378147	0.275646	-0.407963	0.337527
HORVU.MOREX.r3.5HG0513740	Alpha/beta-Hydrolases superfamily protein, putative	-0.272715	1	-0.179353	0.882932	-0.458369	0.591015	0.00637868	0.998784	-0.558437	0.511415
HORVU.MOREX.r3.5HG0486980	Alpha/beta-Hydrolases superfamily protein, putative	0.230082	1	-0.781666	0.322372	-0.426607	0.683443	0.302151	0.726427	-0.0353299	1
HORVU.MOREX.r3.2HG0201940	Alpha/beta-Hydrolases superfamily protein, putative	-0.217403	1	0.0589558	0.983101	-0.25281	0.84709	-0.247504	0.789961	-0.709485	0.476209
HORVU.MOREX.r3.5HG0481030	Alpha/beta-Hydrolases superfamily protein, putative	0.025864	1	0.23547	0.503117	0.0799517	0.885398	-0.155344	0.623451	-0.0802143	0.925768
HORVU.MOREX.r3.6HG0543610	Alpha/beta-Hydrolases superfamily protein, putative	0.102138	1	0.469402	0.528275	-0.128345	0.920771	0.232652	0.742137	-0.0135754	1
HORVU.MOREX.r3.6HG0629290	Alpha/beta-Hydrolases superfamily protein, putative	-1.60363	0.518384	-1.38391	0.289172	0.0150296	1	-0.786634	0.547435	-1.08696	0.595466
HORVU.MOREX.r3.2HG0185440	Alpha/beta-Hydrolases superfamily protein, putative	0		0		-1.25269		-2.2389		-3.56308
HORVU.MOREX.r3.5HG0486860	Alpha/beta-Hydrolases superfamily protein, putative	-0.333916		-0.514253		-1.84078		-1.87712		0.970754
HORVU.MOREX.r3.2HG0097460	Alpha/beta-Hydrolases superfamily protein, putative
HORVU.MOREX.r3.2HG0097520	Alpha/beta-Hydrolases superfamily protein, putative	0		-0.941239		0		-1.83245		0
HORVU.MOREX.r3.5HG0486340	Alpha/beta-Hydrolases superfamily protein, putative	0.944154		-0.941239		0.977819		0.974493		0.971452
HORVU.MOREX.r3.6HG0613250	Alpha/beta-Hydrolases superfamily protein, putative	0		0		-0.945731		0		0
HORVU.MOREX.r3.5HG0498510	Altered inheritance of mitochondria protein	0.0659073	1	0.145752	0.635167	0.100705	0.776384	0.311272	0.0953909	0.208123	0.484561	25
HORVU.MOREX.r3.7HG0721220	Altered inheritance of mitochondria protein	0.0174922	1	-0.0679347	0.873212	0.101489	0.776384	0.0906387	0.732759	0.0555964	0.940996
HORVU.MOREX.r3.6HG0611040	Altered inheritance of mitochondria protein 32	-0.135129	1	-0.212818	0.596364	-0.265832	0.498922	-0.264036	0.371071	-0.349761	0.295355	11
HORVU.MOREX.r3.1HG0056160	Altered inheritance of mitochondria protein 32	-0.0673312	1	0.0128824	0.983811	-0.0167817	0.972183	-0.038163	0.86947	-0.0533423	0.91312
HORVU.MOREX.r3.7HG0670910	Aluminum activated malate transporter family protein	0.147636	1	0.476977	0.0328827	0.392422	0.14526	0.427132	0.0548059	0.441699	0.0553499	14
HORVU.MOREX.r3.6HG0612110	Aluminum activated malate transporter family protein	0	1	0.358791	0.942965	-0.0501164	1	0.534599	0.849094	0	1	17
HORVU.MOREX.r3.7HG0674440	Aluminum activated malate transporter family protein	-0.142724	1	-0.523823	0.177274	-0.491368	0.28192	-0.496427	0.1667	-0.363124	0.519988
HORVU.MOREX.r3.1HG0052400	Aluminum activated malate transporter family protein	0.150537	1	-0.0265903	0.992665	0.116929	0.891499	-0.265868	0.575428	-0.162813	0.898421
HORVU.MOREX.r3.5HG0427830	aluminum activated malate transporter family protein
HORVU.MOREX.r3.2HG0167320	Aluminum-activated malate transporter	0.40338	1	-0.567673	0.729863	0.0940926	0.975171	0.0291045	0.990499	-0.308456	0.915353	6
HORVU.MOREX.r3.2HG0160150	aluminum-activated malate transporter 1
HORVU.MOREX.r3.6HG0563640	aluminum-activated malate transporter 1	0.884504		0		1.87839		-1.46328		1.03635
HORVU.MOREX.r3.2HG0134270	Aluminum-activated malate transporter 2	0		0.982311		0		0		0
HORVU.MOREX.r3.7HG0678190	Aluminum-activated malate transporter 2
HORVU.MOREX.r3.6HG0603240	Aluminum-activated malate transporter-like	0.860576	0.948824	0.669406	0.607273	1.36819	0.173588	0.746207	0.442988	1.81496	0.0221881	14
HORVU.MOREX.r3.7HG0710910	Aluminum-activated malate transporter-like	-0.617362	1	0.0862418	0.971019	-0.231565	0.880067	-1.73382	0.00811202	-1.35881	0.0669689	17
HORVU.MOREX.r3.2HG0187630	Aluminum-activated malate transporter-like	0.053595	1	-0.673081	0.873347	1.20605	0.744665	0.386172	0.905517	1.23847	0.776902
HORVU.MOREX.r3.3HG0280240	ALWAYS EARLY 2
HORVU.MOREX.r3.5HG0420270	Always EARLY-like protein	-0.00786873	1	0.0847835	0.774012	0.136691	0.585001	0.179983	0.299041	-0.0122381	0.998273	18
HORVU.MOREX.r3.3HG0236320	Always early, putative	0.0828947	1	-0.286844	0.59705	-0.0226227	0.989469	-0.371769	0.337862	-0.261563	0.719505
HORVU.MOREX.r3.3HG0321570	Amidohydrolase family	-0.142597	1	-0.0102273	1	-0.15587	0.726154	-0.132705	0.702062	-0.132368	0.807388	15
HORVU.MOREX.r3.3HG0298790	Amidophosphoribosyltransferase	-0.280417	1	-0.422275	0.496534	-0.574706	0.322973	-0.759597	0.0757855	-0.219389	0.855363	22
HORVU.MOREX.r3.1HG0075430	Amidophosphoribosyltransferase	0.106212	1	0.15561	0.851581	-0.127337	0.884253	-0.000148555	1	0.113603	0.939467
HORVU.MOREX.r3.4HG0403010	Amine oxidase	-1.20002	0.103193	-1.17547	0.0494562	-1.42934	0.00942396	-2.1268	7.51901e-06	-1.30269	0.0191158	13
HORVU.MOREX.r3.2HG0175220	Amine oxidase	0.292865	0.92596	0.429267	0.140815	0.473195	0.132406	0.330268	0.257159	0.564572	0.0303935	14
HORVU.MOREX.r3.2HG0106870	Amine oxidase	0.323167	0.858357	-0.412928	0.185927	-0.236908	0.583227	0.100581	0.806291	-0.227389	0.675382	17
HORVU.MOREX.r3.4HG0403000	Amine oxidase	-1.16247	0.630735	-0.601997	0.673573	-0.388904	0.815892	-1.98026	0.0122094	-1.40181	0.148374	22
HORVU.MOREX.r3.1HG0013910	Amine oxidase
HORVU.MOREX.r3.1HG0027820	Amine oxidase
HORVU.MOREX.r3.2HG0125170	Amine oxidase
HORVU.MOREX.r3.3HG0233890	Amine oxidase
HORVU.MOREX.r3.3HG0239580	Amine oxidase
HORVU.MOREX.r3.3HG0245970	Amine oxidase
HORVU.MOREX.r3.3HG0256020	Amine oxidase
HORVU.MOREX.r3.3HG0258420	Amine oxidase
HORVU.MOREX.r3.4HG0357040	Amine oxidase
HORVU.MOREX.r3.5HG0445800	Amine oxidase
HORVU.MOREX.r3.5HG0448320	Amine oxidase
HORVU.MOREX.r3.6HG0569970	Amine oxidase
HORVU.MOREX.r3.6HG0575310	Amine oxidase
HORVU.MOREX.r3.6HG0590570	Amine oxidase
HORVU.MOREX.r3.6HG0593170	Amine oxidase
HORVU.MOREX.r3.7HG0684900	Amine oxidase
HORVU.MOREX.r3.7HG0703350	Amine oxidase
HORVU.MOREX.r3.2HG0194790	Amine oxidase family protein	-0.484698	0.942233	-0.0754362	0.957038	-0.476095	0.491971	-0.919884	0.0376896	-0.76694	0.137396	13
HORVU.MOREX.r3.2HG0211680	Amine oxidase family protein	0.892729	0.0358585	1.59818	5.83658e-08	0.800242	0.0435208	0.638526	0.0866513	1.24366	4.58935e-05	14
HORVU.MOREX.r3.2HG0211700	Amine oxidase family protein	0.430739	1	0.381967	0.606852	0.283647	0.744834	0.217276	0.743084	0.228142	0.865245	25
HORVU.MOREX.r3.5HG0473320	Amino acid dehydrogenase family protein	-0.0783494	1	-0.137823	0.68643	-0.188967	0.531373	0.0526503	0.866216	-0.116918	0.814904	5
HORVU.MOREX.r3.5HG0487520	Amino acid dehydrogenase family protein	-0.0268238	1	-0.0804205	0.931893	-0.277421	0.616191	-0.0681033	0.900753	-0.0628315	0.971938
HORVU.MOREX.r3.4HG0412550	Amino acid dehydrogenase family protein	0		0		0		0		1.03634
HORVU.MOREX.r3.5HG0517110	Amino acid kinase family protein	0.0213221	1	-0.0956431	0.950893	-0.245815	0.815892	0.393012	0.580592	-0.147538	0.945665	19
HORVU.MOREX.r3.3HG0295100	Amino acid kinase family protein	0.432656	1	-0.128387	0.914075	-0.0772695	0.951612	0.552058	0.362242	0.0204715	1	19
HORVU.MOREX.r3.3HG0319360	Amino acid permease	0.355778	1	-0.196686	0.876927	0.0148564	1	0.199322	0.815423	-0.0766323	0.98421	3
HORVU.MOREX.r3.3HG0298070	Amino acid permease	-1.07913	0.318806	-1.25997	0.0400009	-1.9581	0.000580095	-1.10448	0.0740249	-1.92805	0.00025095	9
HORVU.MOREX.r3.3HG0307240	Amino acid permease	0.406012	1	0.88257	0.0490148	0.34936	0.644413	-0.102266	0.887765	0.480967	0.500813	10
HORVU.MOREX.r3.2HG0202280	Amino acid permease	0.0484527	1	0.642535	0.0381919	0.274648	0.583024	0.798566	0.00446448	0.304128	0.575084	14
HORVU.MOREX.r3.2HG0169290	Amino acid permease	-0.0600341	1	0.218991	0.838221	-0.330143	0.710014	0.111996	0.890108	-0.0716696	0.980452	16
HORVU.MOREX.r3.3HG0234440	Amino acid permease	-0.60069	0.937052	0.021391	1	-0.479072	0.58712	-0.91839	0.0995929	-0.635971	0.453095	17
HORVU.MOREX.r3.5HG0456090	Amino acid permease	0.135501	1	0.816605	0.00810916	0.171384	0.790868	0.108958	0.834347	0.454098	0.30735	21
HORVU.MOREX.r3.7HG0718130	Amino acid permease	0.0483008	1	0.552895	0.291026	0.107908	0.923185	-0.0724787	0.920065	0.326177	0.723045	21
HORVU.MOREX.r3.6HG0610780	Amino acid permease	-0.140966	1	-0.0392214	0.984574	-0.0708744	0.965272	-0.132206	0.86165	0.162309	0.925768	22
HORVU.MOREX.r3.3HG0307250	Amino acid permease	0.593685	0.748326	0.751074	0.131295	0.355863	0.645813	0.142505	0.841053	0.506027	0.478499	25
HORVU.MOREX.r3.1HG0066460	Amino acid permease	0.680209	0.985114	1.39846	0.0417761	0.346313	0.796705	0.410274	0.648526	1.10651	0.175861	25
HORVU.MOREX.r3.2HG0177560	Amino acid permease	0.227845	1	0.26131	0.786681	-0.0657996	0.966622	-0.400925	0.507851	-0.0521594	0.991715	25
HORVU.MOREX.r3.3HG0319380	Amino acid permease	-1.09062	1	0.328515	0.972869	-4.00064	0.399426	1.37875		2.51653	0.737729
HORVU.MOREX.r3.5HG0449160	Amino acid permease	0.269372	1	-0.190666	0.821152	-0.308899	0.659417	-0.205766	0.716677	-0.31752	0.709525
HORVU.MOREX.r3.2HG0154170	Amino acid permease	0.0209374	1	-0.238792	0.831332	-0.365804	0.700239	-0.372443	0.590302	-0.62575	0.433359
HORVU.MOREX.r3.3HG0319390	Amino acid permease	0.0750504	1	0.140496	0.938433	0.317205	0.820905	0.32528	0.727838	0.213361	0.936998
HORVU.MOREX.r3.7HG0666550	Amino acid permease	-0.213981	1	0.71706	0.353363	0.266046	0.828349	0.25963	0.762141	0.238057	0.901696
HORVU.MOREX.r3.6HG0610800	Amino acid permease	-0.0636183	1	0.0423439	0.968186	-0.121196	0.860452	-0.0803678	0.874584	-0.117444	0.91208
HORVU.MOREX.r3.2HG0174620	Amino acid permease	-0.188422	1	0.0477656	0.970134	-0.130529	0.87649	0.223815	0.650505	-0.20776	0.83425
HORVU.MOREX.r3.4HG0346860	Amino acid permease	0.197269	1	0.450001	0.645363	-0.115969	0.9437	0.13971	0.885097	-0.736466	0.375817
HORVU.MOREX.r3.3HG0270500	Amino acid permease	0.186295	1	-0.0597459	0.942861	0.0305138	0.976775	0.326216	0.319969	0.162997	0.834929
HORVU.MOREX.r3.3HG0270460	Amino acid permease	-0.686153	1	-0.448192	0.948337	-0.148919	0.991118	0.38331		1.1315	0.871339
HORVU.MOREX.r3.7HG0667720	Amino acid permease
HORVU.MOREX.r3.7HG0718080	Amino acid permease	-0.941279	1	0.355221		1.00983		-2.42143		-0.455327	0.972571
HORVU.MOREX.r3.2HG0177480	Amino acid permease
HORVU.MOREX.r3.3HG0298080	Amino acid permease
HORVU.MOREX.r3.6HG0606680	Amino acid permease family protein	0.149005	1	0.175576	0.839083	0.297775	0.670525	0.597498	0.162528	-0.0783162	0.970106
HORVU.MOREX.r3.4HG0412990	Amino acid permease family protein
HORVU.MOREX.r3.3HG0223410	Amino acid permease family protein, putative
HORVU.MOREX.r3.5HG0424430	Amino acid permease-like protein	-0.115487	0.928235	-0.0279122	0.91585	-0.149896	0.288855	-0.140864	0.2131	-0.0303731	0.949412	3
HORVU.MOREX.r3.3HG0273060	Amino acid transporter family protein	-0.288546	1	-0.760465	0.079097	-0.471787	0.472174	-0.51807	0.307458	-0.793222	0.131748	3
HORVU.MOREX.r3.6HG0622520	Amino acid transporter family protein	-0.576763	0.185899	-0.670336	0.0157941	-0.458676	0.220745	-0.371275	0.25422	-0.580031	0.0540269	9
HORVU.MOREX.r3.1HG0093070	Amino acid transporter family protein	0.167821	1	1.08526	0.421547	0.808746	0.62655	0.461053	0.744865	0.492352	0.859961
HORVU.MOREX.r3.2HG0102700	Amino acid transporter family protein	0.508003	1	2.45409	0.595517	1.22343	0.845804	0.500909	0.919779	3.12139	0.520091
HORVU.MOREX.r3.1HG0093080	Amino acid transporter family protein	-0.141593	1	-0.246629	0.818352	-0.203714	0.85689	0.190434	0.810295	-0.061911	0.988731
HORVU.MOREX.r3.6HG0632410	Amino acid transporter family protein	-0.97921		-3.11254		0.926113		-0.949059		1.03634
HORVU.MOREX.r3.3HG0303050	Amino acid transporter family protein
HORVU.MOREX.r3.6HG0611340	Amino acid transporter family protein
HORVU.MOREX.r3.4HG0341710	Amino acid transporter family protein, putative
HORVU.MOREX.r3.4HG0338010	Amino acid transporter family protein, putative, expressed
HORVU.MOREX.r3.4HG0352320	Amino acid transporter family protein, putative, expressed
HORVU.MOREX.r3.4HG0407650	Amino acid transporter family protein, putative, expressed
HORVU.MOREX.r3.5HG0441100	Amino acid transporter family protein, putative, expressed
HORVU.MOREX.r3.5HG0461770	Amino acid transporter protein-like
HORVU.MOREX.r3.7HG0745000	Amino acid transporter-like protein	-0.028774	1	-0.12286	0.827145	-0.226636	0.605722	-0.481193	0.0712671	-0.235932	0.649612	20
HORVU.MOREX.r3.6HG0574850	Amino acid transporter-like protein	0.456487	1	1.11039	0.232084	0.902401	0.434305	-0.0750096	0.95949	0.422789	0.843025
HORVU.MOREX.r3.3HG0304510	Amino acid transporter-like protein	-0.0988639	1	0.0780275	0.971019	0.514115	0.62983	-0.127334	0.903931	-0.508317	0.692972
HORVU.MOREX.r3.7HG0722690	Amino acid transporter-like protein	-0.329939	1	-0.011509	1	0.0965508	0.946835	0.138401	0.86604	0.112354	0.96234
HORVU.MOREX.r3.7HG0735780	Amino acid transporter, putative	-0.166858	1	0.0980937	0.78768	-0.123417	0.70939	-0.315613	0.108208	-0.226987	0.488722	3
HORVU.MOREX.r3.7HG0703460	Amino acid transporter, putative	-0.17113	1	0.094857	0.955541	-0.236994	0.842087	-0.377007	0.602502	-0.618096	0.482203	5
HORVU.MOREX.r3.2HG0173360	Amino acid transporter, putative	-0.449033	1	-0.12725	0.932187	-1.17176	0.0961866	-1.17016	0.0460379	-1.03259	0.140884	9
HORVU.MOREX.r3.5HG0525290	Amino acid transporter, putative	-0.645445	1	-0.486176	0.73554	-0.793817	0.527547	-1.54759	0.0526928	-1.63627	0.0459113	9
HORVU.MOREX.r3.7HG0703490	Amino acid transporter, putative	0.0718522	1	0.504607	0.418574	0.299664	0.719051	0.419338	0.450977	0.112008	0.957083	12
HORVU.MOREX.r3.6HG0603010	Amino acid transporter, putative	-0.106235	1	-0.287891	0.769013	-0.0313655	0.991511	-0.534231	0.371904	-0.288459	0.833418	12
HORVU.MOREX.r3.7HG0671720	Amino acid transporter, putative	-0.153421	1	-0.203831	0.63588	-0.0895999	0.882796	-0.345313	0.233223	-0.190912	0.742096	15
HORVU.MOREX.r3.2HG0161240	Amino acid transporter, putative	-0.133915	1	-0.715759	0.128372	-0.0174032	0.999352	0.552033	0.32703	0.132078	0.936998	15
HORVU.MOREX.r3.7HG0666540	Amino acid transporter, putative	0.0256888	1	-0.0107642	1	0.238714	0.693722	0.245548	0.591768	0.165423	0.86984	19
HORVU.MOREX.r3.2HG0213700	Amino acid transporter, putative	1.11944	0.86727	0.87098	0.484185	0.659688	0.6622	1.43673	0.118308	0.683076	0.709542	21
HORVU.MOREX.r3.2HG0173520	Amino acid transporter, putative	-0.609546	0.876675	-1.04119	0.0590239	-1.93627	3.87481e-05	-1.73073	0.000199468	-1.98789	8.04317e-06	22
HORVU.MOREX.r3.3HG0300950	Amino acid transporter, putative	-0.316309	1	-0.716447	0.142193	-1.00439	0.028959	-0.557127	0.243899	-1.27834	0.000892934	24
HORVU.MOREX.r3.2HG0187870	Amino acid transporter, putative	-0.420445	1	-0.255463	0.762217	-0.615819	0.314296	-0.392289	0.474498	-0.768445	0.126207
HORVU.MOREX.r3.2HG0173380	Amino acid transporter, putative	0.0151872	1	-0.410573	0.257364	-0.270784	0.571284	-0.00927648	0.99157	-0.0258855	0.996072
HORVU.MOREX.r3.5HG0439620	Amino acid transporter, putative	-0.0700156	1	-0.0426479	0.978125	-0.309077	0.665882	-0.280844	0.602332	-0.356114	0.655121
HORVU.MOREX.r3.5HG0525300	Amino acid transporter, putative	0.408737	1	0.677169	0.28657	0.197543	0.860452	-0.441252	0.485248	-0.129154	0.95675
HORVU.MOREX.r3.5HG0471320	Amino acid transporter, putative	-0.0165062	1	-0.331486	0.799266	-0.203455	0.887444	0.163575	0.86604	-0.509869	0.672818
HORVU.MOREX.r3.2HG0161820	Amino acid transporter, putative	-0.3092	1	0.605903		-0.790946		0.399677		0.921623	0.765596
HORVU.MOREX.r3.2HG0173330	Amino acid transporter, putative	-0.335141		-4.15405		1.1802		3.68138		-0.132111
HORVU.MOREX.r3.3HG0235830	Amino acid transporter, putative	0		0		0		0.0332147		-2.80784
HORVU.MOREX.r3.5HG0498080	Amino acid transporter, putative	0.600879		-1.25365		-3.42665		1.85867		2.51542
HORVU.MOREX.r3.1HG0012370	Amino acid transporter, putative	0		0.0205361		0.977819		-2.41719		0
HORVU.MOREX.r3.3HG0223440	Amino acid transporter, putative
HORVU.MOREX.r3.4HG0412980	Amino acid transporter, putative
HORVU.MOREX.r3.7HG0660640	Amino acid transporter, putative
HORVU.MOREX.r3.3HG0309850	Amino acid-ligase	0.306892		0.890658		0		0		-0.383387
HORVU.MOREX.r3.3HG0309880	Amino acid-ligase	0		0		-0.681495		0		0.667254
HORVU.MOREX.r3.7HG0663530	Aminoacylase	-0.204926	1	0.0953442	0.841076	0.0418544	0.94666	0.11548	0.705348	-0.0352893	0.976932	23
HORVU.MOREX.r3.6HG0550260	aminoalcoholphosphotransferase 1	-0.0297613	1	-0.434828	0.103057	-0.217342	0.591795	-0.265558	0.350041	-0.312315	0.377844
HORVU.MOREX.r3.7HG0662670	aminoalcoholphosphotransferase 1	-0.042809	1	-0.212011	0.470204	-0.107853	0.78173	-0.103468	0.715664	0.0211762	0.992235
HORVU.MOREX.r3.7HG0728060	Aminodeoxychorismate synthase	0.141286	1	-0.102866	0.830423	-0.227809	0.51259	-0.453091	0.0373778	-0.240561	0.512515	24
HORVU.MOREX.r3.2HG0194700	Aminomethyltransferase	-0.114877	1	-0.127601	0.728241	-0.215201	0.489043	-0.325196	0.125792	-0.186125	0.626495
HORVU.MOREX.r3.1HG0015420	Aminomethyltransferase	0.982984	1	1.92153	0.0896376	1.01576		-1.19439		1.39828	0.424122
HORVU.MOREX.r3.2HG0217010	Aminomethyltransferase	-0.428415		0.0288532		-0.305706		-1.15786		0.880448
HORVU.MOREX.r3.6HG0579370	Aminopeptidase	-0.0943173	1	-0.277196	0.138378	-0.2489	0.270773	-0.363016	0.025857	-0.268251	0.182736	13
HORVU.MOREX.r3.4HG0333770	Aminopeptidase	-0.0422479	1	-0.224229	0.340394	-0.151934	0.62125	-0.287493	0.132184	-0.127387	0.762883	13
HORVU.MOREX.r3.5HG0454230	Aminopeptidase	-0.147805	1	0.175545	0.578279	0.102221	0.795511	-0.208903	0.384733	-0.112396	0.832061	15
HORVU.MOREX.r3.5HG0520210	Aminopeptidase	-0.127416	1	0.0323053	0.974799	0.0418771	0.962629	-0.544435	0.0545905	-0.262335	0.618944	15
HORVU.MOREX.r3.5HG0475540	Aminopeptidase	-0.0512733	1	-0.0638436	0.959588	0.0152839	0.997846	0.465321	0.302779	-0.382224	0.588106	18
HORVU.MOREX.r3.3HG0312450	Aminopeptidase	-0.201913	1	-0.318763	0.631522	-0.182446	0.823983	-0.345116	0.481956	-0.369071	0.623749
HORVU.MOREX.r3.7HG0650600	Aminopeptidase, putative	-0.0720134	1	0.199117	0.332397	0.231481	0.289766	0.261422	0.118272	0.121855	0.723835	8
HORVU.MOREX.r3.2HG0190680	Aminotransferase	-0.791074	0.0470743	-0.927583	0.00181973	-0.911682	0.0049381	-1.07416	0.000256108	-1.27535	2.44563e-06	9	Down_All
HORVU.MOREX.r3.1HG0019260	Aminotransferase	1.47694	0.026408	2.79038	1.65255e-09	2.25152	8.63893e-06	2.32725	2.67751e-06	3.22857	5.73138e-13	14	Up_All
[truncated: 33,827 more rows]

## Sheet: W vs C padj<0.05.
Gene ID	Gene description	Golden Promise C_vs_W log2(Fold Change)	Golden Promise C_vs_W padj	Infinity C_vs_W log2(Fold Change)	Infinity C_vs_W padj	Passport C_vs_W log2(Fold Change)	Passport C_vs_W padj	Pilastro C_vs_W log2(Fold Change)	Pilastro C_vs_W padj	Regi C_vs_W log2(Fold Change)	Regi C_vs_W padj	Cluster_number_k25	DEG_p<0.05_All_Varieties	DEG Direction W vs C	Manik et al. 2022 (QTL)
HORVU.MOREX.r3.6HG0621670	Ethylene-responsive transcription factor	0.279604	0.850921	0.519566	0.0198268	0.344926	0.267831	-0.0126845	0.980761	0.358657	0.210655	21		Up	Candidate gene
HORVU.MOREX.r3.2HG0100880	Phosphoglycerate mutase-like protein	-0.00306909	1	24.4125	0.000340603	0.130182	1	-23.5362	0.000745264	0	1	1		Both
HORVU.MOREX.r3.1HG0012110	Remorin family protein	0.202721	1	0.18591	0.817509	-0.105767	0.918033	-0.786815	0.0485357	0.077377	0.970863	1		Down
HORVU.MOREX.r3.1HG0037960	Heat shock family protein	-0.0788328	1	-0.0346698	0.9832	-0.00490242	1	-0.836455	0.0344328	0.0777242	0.971322	1		Down
HORVU.MOREX.r3.1HG0058320	F-box domain containing protein	-0.0732395	1	-0.111605	0.762268	-0.344767	0.0993568	-0.420112	0.0228951	-0.0220586	0.991715	1		Down
HORVU.MOREX.r3.1HG0066860	Beta-galactosidase	-0.103078	1	-0.52768	0.456872	0.0880412	0.949631	-0.2357	0.724084	-5.5391	0.000441377	1		Down
HORVU.MOREX.r3.1HG0067180	Wound-induced protease inhibitor	-0.0833478	1	0.124682	1	0.923706	0.914154	0	1	-24.2501	8.05779e-18	1		Down
HORVU.MOREX.r3.1HG0094440	Heat-shock protein, putative	0.0732372	1	0.286942	0.634876	-0.0556085	0.961978	-0.753892	0.0395588	-0.136882	0.915693	1		Down
HORVU.MOREX.r3.3HG0268210	Heat shock family protein	0.081701	1	0.322584	0.585662	0.246561	0.714441	-0.875573	0.0144293	0.151037	0.906801	1		Down
HORVU.MOREX.r3.3HG0285000	IQ domain-containing protein	-0.347175	0.416112	-0.358104	0.120473	-0.212595	0.521299	-0.464707	0.0243673	-0.418294	0.0616915	1		Down
HORVU.MOREX.r3.4HG0395120	Mitochondrial carrier family	-0.35164	0.638974	-0.197725	0.641897	-0.159425	0.728187	0.0374577	0.939862	-0.62053	0.0251449	1		Down
HORVU.MOREX.r3.4HG0399480	NADH/NADPH oxidoreductase	0.00546671	1	0.196032	0.739088	-0.0431901	0.968142	-0.910906	0.0020129	0.0755158	0.960702	1		Down
HORVU.MOREX.r3.5HG0419550	Glucan endo-1,3-beta-glucosidase, putative	0.140957	1	0.0960527	0.928228	-0.0413572	0.978078	-1.08337	0.00500136	-0.385995	0.626319	1		Down
HORVU.MOREX.r3.5HG0493560	SKP1-like protein	0.123207	1	-0.0478645	0.911601	0.101936	0.743597	0.231617	0.665838	-1.41568	0.00604424	1		Down
HORVU.MOREX.r3.7HG0634790	Homogentisate 1,2-dioxygenase	-0.338442	1	0.0153013	1	-0.0629769	0.956137	-0.173927	0.761828	-0.889987	0.0206112	1		Down
HORVU.MOREX.r3.1HG0005590	Mitochondrial import inner membrane translocase subunit tim23	0.238023	1	0.142856	0.867574	0.31833	0.621455	0.373975	0.46351	0.974275	0.0484294	1		Up
HORVU.MOREX.r3.1HG0006410	Protein kinase family protein	-0.170504	1	-0.197296	0.77864	-0.231884	0.728812	0.83947	0.0225501	-0.0604897	0.976676	1		Up
HORVU.MOREX.r3.3HG0230170	Rhomboid-like protein	-0.196324	1	-0.00697547	1	0.217497	0.804276	1.13737	0.0451429	-0.209705	0.928729	1		Up
HORVU.MOREX.r3.1HG0058790	Glycosyltransferase	0.074902	1	0.114932	0.877948	0.114818	0.880351	-0.821214	0.0069178	0.218285	0.783499	2		Down
HORVU.MOREX.r3.3HG0246580	Receptor-like protein kinase	0.15229	1	-0.0510737	0.987627	-2.03531	0.00819555	-0.198868	0.833404	0.00516349	1	2		Down
HORVU.MOREX.r3.3HG0297140	Auxin efflux carrier family protein-like	-0.0605989	1	-0.174492	0.524138	-0.46604	0.0141841	-0.311713	0.0997681	-0.311312	0.135138	2		Down
HORVU.MOREX.r3.3HG0299810	Vesicle-associated membrane protein	-0.213364	0.231962	-0.297745	0.00431025	-0.211634	0.135019	-0.244731	0.0259872	-0.260868	0.0188502	2		Down
HORVU.MOREX.r3.3HG0316000	Salicylate O-methyltransferase	-0.567162	0.553813	-0.850478	0.0198438	-0.453945	0.537934	-0.503441	0.220966	-0.482111	0.366667	2		Down
HORVU.MOREX.r3.6HG0633810	Sucrose synthase	-0.0248554	1	-0.0231798	0.991886	-0.189777	0.779593	-0.694284	0.0385791	-0.136022	0.906716	2		Down
HORVU.MOREX.r3.7HG0657870	Heparanase	0.295646	1	-0.834724	0.583826	-6.01173	0.000866535	0.327312	0.821675	0.487545	0.845797	2		Down
HORVU.MOREX.r3.1HG0054440	glutamate receptor 1.3	-0.0321709	1	0.141633	0.845931	0.979289	0.00625677	0.15664	0.746613	-0.053986	0.980452	2		Up
HORVU.MOREX.r3.1HG0081230	Serine/threonine-protein kinase	1.84306	0.101401	2.05101	0.0198268	0.624591	0.732433	1.3284	0.185814	1.11517	0.407347	2		Up
HORVU.MOREX.r3.2HG0182990	UDP-glycosyltransferase	-0.167548	1	0.676182	0.817735	6.2002	0.00479696	0.410307	0.857644	-0.902477	0.79882	2		Up
HORVU.MOREX.r3.3HG0315350	Receptor protein kinase-like	0.712383	1	1.17002	0.588431	3.61992	0.014549	0.807055	0.662408	1.36291	0.568537	2		Up
HORVU.MOREX.r3.3HG0318840	Endo-1,3-beta-glucanase	0.558286	1	0.825717	0.423836	2.16534	0.00261816	1.05039	0.19822	0.144045	0.970863	2		Up
HORVU.MOREX.r3.4HG0335310	tRNA (Ile)-lysidine synthase	-0.0918987	1	0.160036	0.690116	0.316207	0.337446	0.487309	0.0290272	0.233822	0.564318	2		Up
HORVU.MOREX.r3.4HG0401190	Blue copper protein	0.845119	1	2.94435	0.0210201	0.747877	0.808674	-0.0336022	0.991918	0.844602	0.723097	2		Up
HORVU.MOREX.r3.4HG0408620	translation initiation factor	-0.168543	1	-0.0184645	1	4.78153	0.0167739	-0.563765	0.603547	1.11025	0.419518	2		Up
HORVU.MOREX.r3.6HG0542310	Transmembrane protein	-0.0910088	1	0.249113	0.184129	0.243782	0.265085	0.32899	0.0331621	0.112095	0.761079	2		Up
HORVU.MOREX.r3.6HG0548370	Ubiquitin thioesterase	0.20624	1	0.0837872	0.900825	0.981615	0.205233	0.565848	0.0381556	0.338741	0.381808	2		Up
HORVU.MOREX.r3.6HG0563210	GeBP-type transcription factor	0.0831384	1	-0.189198	0.620582	5.87384	0.000265376	0.00712646	0.991776	-0.0713831	0.938006	2		Up
HORVU.MOREX.r3.6HG0592860	U-box domain-containing protein	0.105486	1	0.0561306	1	6.68562	0.000580095	-0.138984	0.950468	-0.0894259	0.999884	2		Up
HORVU.MOREX.r3.6HG0595170	Prolyl oligopeptidase family protein	0.0362884	1	-0.184849	0.962064	7.6467	4.25301e-05	0.214056	0.919779	-0.122146	0.993013	2		Up
HORVU.MOREX.r3.6HG0596340	Heme-responsive zinc finger transcription factor HAP1	-0.292728	1	0.43489	0.869733	6.55062	0.000752339	0.765825	0.623984	0.444111	0.910579	2		Up
HORVU.MOREX.r3.6HG0630680	F-box family protein	0.349198	1	-0.0095035	1	5.73393	0.00078454	-0.0892138	0.920145	-0.151448	0.9424	2		Up
HORVU.MOREX.r3.2HG0096810	Werner Syndrome-like exonuclease	-0.032604	1	0.0683087	1	0.197388	0.991794	23.0567	2.47688e-16	-23.714	1.11121e-17	3		Both
HORVU.MOREX.r3.1HG0055010	Glutathione S-transferase	-0.0369079	1	-0.149015	0.822605	-0.358474	0.451837	-0.6563	0.0359228	-0.093888	0.941093	3		Down
HORVU.MOREX.r3.2HG0131100	Polyol transporter	-0.171648	1	-0.212406	0.82387	-0.451146	0.538311	-0.931637	0.0481996	-0.53615	0.45958	3		Down
HORVU.MOREX.r3.2HG0170840	26S proteasome non-ATPase regulatory subunit-like protein	-0.128874	0.875654	-0.261233	0.00656079	-0.168111	0.242164	-0.186935	0.0964579	-0.332558	0.000290038	3		Down
HORVU.MOREX.r3.2HG0185540	Mannosyltransferase	0.0960766	1	-0.36252	0.0334976	-0.0146715	0.982374	0.0192185	0.952455	0.0262046	0.980723	3		Down
HORVU.MOREX.r3.2HG0188120	Sucrose synthase	-0.174458	1	0.172445	0.806158	0.0295501	0.983358	-0.696382	0.0453589	-0.124646	0.917648	3		Down
HORVU.MOREX.r3.2HG0211090	Pathogenesis-related protein PR-4	-0.475817	1	-0.926769	0.46866	-0.82505	0.575279	-1.09502	0.299539	-1.91309	0.040256	3		Down
HORVU.MOREX.r3.3HG0235810	Pyruvate decarboxylase	-0.886517	0.456204	-0.209917	0.855794	-0.856935	0.222615	-0.16263	0.852007	-2.06367	3.30637e-06	3		Down
HORVU.MOREX.r3.3HG0286370	HVA22-like protein	0.165893	1	0.0994925	0.923462	0.114726	0.911636	-0.805488	0.0458284	0.247709	0.806978	3		Down
HORVU.MOREX.r3.4HG0333120	18.2 kDa class I heat shock protein	-0.0037463	1	0.153155	0.852775	-0.058967	0.95877	-0.746638	0.0475269	-0.010049	1	3		Down
HORVU.MOREX.r3.4HG0378610	Pentatricopeptide repeat-containing protein	-0.77261	1	0.942505	0.59015	-0.229276	0.942824	-2.56671	0.0213233	-1.79344	0.234022	3		Down
HORVU.MOREX.r3.4HG0401380	Heat shock family protein	0.0298005	1	0.150762	0.828873	0.00356032	1	-0.818465	0.00996476	-0.309503	0.64527	3		Down
HORVU.MOREX.r3.4HG0401390	23.2 kDa heat shock protein	0.0568953	1	0.206762	0.752616	0.255074	0.698174	-0.770861	0.0303812	0.000592268	1	3		Down
HORVU.MOREX.r3.4HG0409190	Glutathione S-transferase	0.064068	1	-0.0752506	0.917516	-0.246487	0.606454	-0.629937	0.0237427	-0.0839864	0.941742	3		Down
HORVU.MOREX.r3.4HG0415230	basic helix-loop-helix (bHLH) DNA-binding superfamily protein	-0.633775	0.483995	-0.467622	0.26715	-0.336483	0.546782	-0.459701	0.292041	-1.02224	0.00425864	3		Down
HORVU.MOREX.r3.5HG0420130	Chalcone synthase	-0.63817	1	-0.144303	0.976909	-3.84578	0.179376	-1.96859	0.185284	-5.77366	0.00384606	3		Down
HORVU.MOREX.r3.5HG0496980	Protein IQ-DOMAIN 1	-1.20701	0.0594866	-0.65079	0.209702	-0.233462	0.804295	-1.01369	0.0446975	-0.300578	0.835251	3		Down
HORVU.MOREX.r3.5HG0501970	DUF674 family protein	-0.236608	1	0.35912	0.550978	0.0730554	0.951612	-1.02464	0.0091066	0.0337399	0.998273	3		Down
HORVU.MOREX.r3.5HG0537210	ABC transporter G family member	0.0346587	1	-0.671563	0.00880214	-0.489079	0.124892	-0.206118	0.591768	-0.178251	0.818761	3		Down
HORVU.MOREX.r3.6HG0554700	Sec14p-like phosphatidylinositol transfer family protein	-0.247377	0.261309	-0.0471589	0.877739	-0.0674761	0.79875	-0.310113	0.0150487	-0.25952	0.0656891	3		Down
HORVU.MOREX.r3.6HG0555860	Prolyl endopeptidase	-0.59237	0.119696	-0.305101	0.408225	-0.398958	0.296951	-0.820136	0.000964063	-0.839788	0.000827029	3		Down
HORVU.MOREX.r3.7HG0653120	Sulfotransferase	11.9506	0.114242	-0.311765	0.994354	5.87935	0.449027	-28.4604	1.81934e-10	0	1	3		Down
HORVU.MOREX.r3.7HG0659680	Glycosyltransferase	-0.638227	0.814746	-1.05139	0.0333506	-1.35183	0.0104437	-1.60139	0.000964063	-1.11601	0.0835804	3		Down
HORVU.MOREX.r3.7HG0659980	UAA transporter	-0.0701011	1	-0.166967	0.585025	-0.329182	0.193423	-0.47506	0.0120997	-0.265788	0.37807	3		Down
HORVU.MOREX.r3.1HG0000600	Receptor protein kinase, putative	0.0768111	1	1.49738	0.281502	5.20076	0.0155464	0.495512	0.78851	-3.58121	0.171612	3		Up
HORVU.MOREX.r3.1HG0003950	lysine ketoglutarate reductase trans-splicing protein (DUF707)	0.243116	0.0307448	0.171758	0.10094	-0.0408744	0.85212	-0.00784336	0.967187	0.142429	0.319371	3		Up
HORVU.MOREX.r3.2HG0097510	NBS-LRR disease resistance protein, putative, expressed	-0.117445	1	1.03759	0.000566378	1.11039	0.00109304	0.334847	0.890434	1.03636	0.897675	3		Up
HORVU.MOREX.r3.2HG0097700	Serine/threonine-protein kinase	0.381877	1	0.434012	0.505867	0.291301	0.721474	0.190755	0.777454	0.921942	0.0487561	3		Up
HORVU.MOREX.r3.2HG0098680	protein kinase family protein	0.705189	0.0888167	0.622236	0.0580648	0.630223	0.0878131	0.344227	0.354316	0.859471	0.0029992	3		Up
HORVU.MOREX.r3.2HG0107970	Peroxidase	0.341626	0.95628	0.0145722	0.999579	1.37618	0.000288191	0.435461	0.326186	0.226739	0.776994	3		Up
HORVU.MOREX.r3.2HG0166240	Alpha/beta-Hydrolases superfamily protein	0.0663776	1	-0.0237332	0.981818	0.0499863	0.942824	0.491341	0.0492573	0.173179	0.773459	3		Up
HORVU.MOREX.r3.3HG0219800	Dephospho-CoA kinase, putative, expressed	0.071551	1	0.0744391	0.902676	0.232797	0.568995	0.686271	0.00217854	0.179962	0.75025	3		Up
HORVU.MOREX.r3.3HG0314170	Cullin-1	0.0218243	1	0.0910553	0.8411	0.385104	0.148122	0.524466	0.0120413	0.215958	0.577359	3		Up
HORVU.MOREX.r3.4HG0403130	Major facilitator superfamily protein	-0.194724	1	1.17614	0.0117293	0.724683	0.314296	0.0379062	0.969984	1.23143	0.0134886	3		Up
HORVU.MOREX.r3.5HG0426110	NBS-LRR class disease resistance protein	0.534382	1	0.380892	0.890745	5.19942	0.0177796	-0.774456	0.616395	0	1	3		Up
HORVU.MOREX.r3.5HG0536100	Polyribonucleotide nucleotidyltransferase	0	1	0.0446157	1	0	1	27.3615	0.00174004	0	1	3		Up
HORVU.MOREX.r3.6HG0632270	Leucine-rich repeat family protein	0	1	0.856765	0.983878	0	1	28.6928	0.000881908	0	1	3		Up
HORVU.MOREX.r3.7HG0650690	Myosin heavy chain-related-like	-0.116745	1	-0.052124	1	5.57983	0.0191483	0.668599	0.805726	0.0633242	1	3		Up
HORVU.MOREX.r3.7HG0697740	Structural maintenance of chromosomes family protein	-0.356769	1	0.070263	1	0.446556	0.914767	5.03252	0.0322383	0	1	3		Up
HORVU.MOREX.r3.1HG0000660	Transcription initiation factor TFIID subunit 6	0.0189535	1	0.10768	0.7427	0.152738	0.59824	0.569245	0.00021215	0.12732	0.753463	4		Up
HORVU.MOREX.r3.1HG0002870	Zinc finger family protein	-0.190638	1	0.112346	0.835184	0.175099	0.697376	0.581003	0.0165895	0.224301	0.646287	4		Up
HORVU.MOREX.r3.1HG0005410	F-box protein-like	0.0398927	1	0.076802	0.912698	0.136961	0.801932	0.555874	0.0396164	0.242806	0.647138	4		Up
HORVU.MOREX.r3.1HG0011110	F-box/LRR-repeat protein	0.10661	1	0.0873523	0.849623	0.34273	0.190839	0.707546	0.000137237	0.238259	0.46718	4		Up
HORVU.MOREX.r3.1HG0013300	4'-phosphopantetheinyl transferase	0.0757279	1	0.254756	0.572558	0.464135	0.194719	0.780646	0.0030101	0.275417	0.59968	4		Up
HORVU.MOREX.r3.1HG0019380	Glioma tumor suppressor-like protein	-0.0315333	1	0.0450405	0.920883	0.158512	0.574057	0.34954	0.0404838	0.0790608	0.88225	4		Up
HORVU.MOREX.r3.1HG0030630	Kinase family protein	0.0169024	1	0.0554032	0.923662	0.199265	0.572583	0.497761	0.0194179	0.137391	0.803567	4		Up
HORVU.MOREX.r3.1HG0057920	Cotton fiber protein	-0.0594989	1	0.238554	0.48959	0.212318	0.5682	0.477423	0.0370653	0.237877	0.54738	4		Up
HORVU.MOREX.r3.1HG0062370	DUF538 family protein (Protein of unknown function, DUF538)	0.0295772	1	0.209695	0.365243	0.227344	0.352983	0.44314	0.0070373	0.215895	0.405135	4		Up
HORVU.MOREX.r3.1HG0064490	Decapping nuclease rai1	0.118514	1	0.370489	0.0428201	0.384802	0.0476235	0.434676	0.00949102	0.335652	0.0842248	4		Up
HORVU.MOREX.r3.1HG0066190	Receptor-like kinase	0.041924	1	0.711824	0.0221021	0.578988	0.130955	0.205028	0.629659	0.33069	0.540339	4		Up
HORVU.MOREX.r3.1HG0068660	Transcription factor TFIIIB component B	0.096632	1	0.149413	0.478424	0.332311	0.0286932	0.390904	0.00334083	0.161131	0.492199	4		Up
HORVU.MOREX.r3.1HG0074170	Ataxin-3-like protein	-0.114363	1	0.0769551	0.896136	0.104097	0.827278	0.599779	0.0088159	-0.153949	0.796362	4		Up
HORVU.MOREX.r3.1HG0074480	Phosphoribosylformylglycinamidine cyclo-ligase	-0.0797346	1	0.403434	0.093952	0.449566	0.0683315	0.62462	0.00188021	0.353184	0.176833	4		Up
HORVU.MOREX.r3.1HG0075890	Tubby-like F-box protein	0.0883905	1	0.219964	0.152451	0.219078	0.197709	0.404188	0.000704078	0.21196	0.205423	4		Up
HORVU.MOREX.r3.1HG0079990	StAR-related lipid transfer protein	0.0590818	1	0.187059	0.301315	0.205465	0.285148	0.30367	0.0300439	0.221893	0.204585	4		Up
HORVU.MOREX.r3.1HG0093440	intracellular protein transporter	-0.0232815	1	0.0535527	0.931024	0.244139	0.484234	0.704048	0.000529827	0.180617	0.709525	4		Up
HORVU.MOREX.r3.1HG0095030	Tudor/PWWP/MBT superfamily protein	-0.304959	1	0.191555	0.830901	0.218464	0.787158	0.858547	0.0401613	0.0688676	0.976091	4		Up
HORVU.MOREX.r3.2HG0097030	Cell differentiation protein RCD1	0.0787875	1	21.4959	0.000137285	1.56395	0.92564	21.9216	0.000129923	1.99592	0.934531	4		Up
HORVU.MOREX.r3.2HG0100060	Arginase	0.0648566	1	0.336347	0.491644	0.199903	0.756813	0.757274	0.0214988	0.207628	0.808062	4		Up
HORVU.MOREX.r3.2HG0110160	Zinc finger protein	-0.0621502	1	0.0916625	0.786681	-0.0616133	0.869272	0.335815	0.0439175	0.117144	0.776902	4		Up
HORVU.MOREX.r3.2HG0119160	Pre-mRNA-splicing factor SYF1	-0.0421378	1	0.140887	0.593196	0.180751	0.469267	0.326052	0.0477629	0.091228	0.839235	4		Up
HORVU.MOREX.r3.2HG0120210	Thymidylate kinase	0.105593	1	0.092708	0.779745	0.230015	0.325778	0.384316	0.0185887	0.293842	0.130562	4		Up
HORVU.MOREX.r3.2HG0121590	F-box protein-like	-0.026932	1	0.0665296	0.895422	0.0311763	0.960039	0.491897	0.0117843	-0.034518	0.97489	4		Up
HORVU.MOREX.r3.2HG0130540	Calcium-dependent lipid-binding domain-containing protein	0.205867	1	0.369381	0.133688	0.173409	0.651617	0.488555	0.0236882	0.318567	0.26929	4		Up
HORVU.MOREX.r3.2HG0132860	Pre-mRNA-splicing factor 18	-0.162788	1	0.102944	0.822206	0.0795581	0.871112	0.434559	0.0461953	0.0337878	0.977501	4		Up
HORVU.MOREX.r3.2HG0142500	SH3 domain-containing protein 1	-0.0156354	1	0.092944	0.72429	0.186522	0.356498	0.309095	0.0282052	0.048257	0.926642	4		Up
HORVU.MOREX.r3.2HG0154600	Plastid division protein PDV2	0.0878903	1	0.089002	0.88095	0.0622004	0.925191	0.6028	0.0117764	0.2448	0.579127	4		Up
HORVU.MOREX.r3.2HG0168720	RNA-binding region RNP-1	0.0857111	1	0.354995	0.0699515	0.27179	0.276919	0.396977	0.030622	0.105398	0.834565	4		Up
HORVU.MOREX.r3.2HG0171500	OBP3-RESPONSIVE GENE 4 family protein	-0.118069	1	0.0689105	0.929936	0.172863	0.731717	0.605098	0.0277648	0.120506	0.899792	4		Up
HORVU.MOREX.r3.2HG0172050	RNA-binding protein	0.0722956	1	0.0387118	0.908462	0.130423	0.540617	0.304311	0.0181801	0.216378	0.174389	4		Up
HORVU.MOREX.r3.2HG0175210	F-box protein	-0.0596499	1	0.447894	0.280896	0.455943	0.324758	0.837402	0.00803914	0.398421	0.429165	4		Up
HORVU.MOREX.r3.2HG0176500	COP1-interacting protein 4	-0.00336311	1	0.178111	0.535982	0.301112	0.219964	0.403895	0.0299302	0.201328	0.520458	4		Up
HORVU.MOREX.r3.2HG0176800	Restriction endonuclease, type II-like protein	0.0581157	1	0.155507	0.779572	0.319488	0.447369	0.581038	0.0377882	0.132026	0.879239	4		Up
HORVU.MOREX.r3.2HG0177440	Ankyrin repeat	0.163534	1	0.112841	0.905703	0.0426433	0.974152	0.754921	0.0413195	0.196303	0.852015	4		Up
HORVU.MOREX.r3.2HG0184550	SAUR-like auxin-responsive family protein	-0.182997	1	-0.00880727	1	0.512738	0.741296	2.35263	0.01076	0.0836886	0.993013	4		Up
HORVU.MOREX.r3.2HG0187540	DNA topoisomerase 4 subunit B (DUF810)	0.0424039	1	0.636118	0.0346945	0.468256	0.22721	0.225527	0.561261	0.201708	0.777752	4		Up
HORVU.MOREX.r3.2HG0191770	Ethylene-responsive transcription factor, putative	0.824966	1	1.92112	0.0251199	0.976653	0.457734	0.30847	0.818826	1.0199	0.445889	4		Up
HORVU.MOREX.r3.2HG0194220	Kinase, putative	0.895599	0.756999	1.60678	0.0260708	2.0773	0.00181844	0.567769	0.524607	2.08189	0.00157415	4		Up
HORVU.MOREX.r3.2HG0203170	Serine/threonine-protein kinase	2.18096	6.1799e-10	1.48079	7.62993e-05	1.254	0.00285369	0.826538	0.0617554	2.27379	1.68219e-11	4		Up
HORVU.MOREX.r3.2HG0209030	RING finger protein	-0.0378319	1	0.546473	0.197711	0.561673	0.219202	0.921	0.00605209	0.714533	0.0620231	4		Up
HORVU.MOREX.r3.2HG0209150	Bystin	0.0106194	1	-0.0161422	0.972966	0.125709	0.54708	0.304947	0.0169693	0.0758002	0.828646	4		Up
HORVU.MOREX.r3.2HG0210680	Anamorsin homolog	0.225273	0.299156	0.381237	0.000642395	0.0681348	0.779224	0.258179	0.0391875	0.405337	0.000200819	4		Up
HORVU.MOREX.r3.2HG0214830	F-box family protein	-0.0950629	1	0.272186	0.461608	0.395769	0.25144	0.541136	0.0337088	0.338299	0.35587	4		Up
HORVU.MOREX.r3.3HG0225960	Calmodulin-binding protein-like	0.499295	1	1.48866	0.0482038	0.767614	0.502683	-0.423758	0.672401	1.07839	0.254258	4		Up
HORVU.MOREX.r3.3HG0228800	F-box family protein	0.00662914	1	0.111787	0.895904	0.406051	0.437321	0.939986	0.00471475	0.223804	0.801582	4		Up
HORVU.MOREX.r3.3HG0230950	HSP20-like chaperones superfamily protein	0.0209332	1	0.316718	0.00135414	0.180015	0.187696	0.189326	0.098309	0.117965	0.520091	4		Up
HORVU.MOREX.r3.3HG0231480	Receptor-like kinase	0.0796737	1	0.215448	0.219293	0.229721	0.208311	0.478072	0.000186712	0.209422	0.261102	4		Up
HORVU.MOREX.r3.3HG0231500	Integrator complex subunit 7	0.0829142	1	0.201967	0.73484	0.344159	0.470277	0.701367	0.0228956	0.252404	0.705068	4		Up
HORVU.MOREX.r3.3HG0231510	Ubiquitin family protein	-0.0958549	1	0.295476	0.124384	0.302975	0.156602	0.446705	0.00643581	0.184653	0.529427	4		Up
HORVU.MOREX.r3.3HG0231610	Mutator-like transposase-like protein	0.00271554	1	0.169648	0.423332	0.164011	0.486006	0.321286	0.0335254	0.138399	0.641707	4		Up
HORVU.MOREX.r3.3HG0234720	Phosphatidylinositol N-acetylglucosaminyltransferase subunit H	0.0157875	1	0.189796	0.771359	0.5376	0.134168	0.889745	0.00228536	0.276533	0.662851	4		Up
HORVU.MOREX.r3.3HG0235240	ATP-dependent RNA helicase-like protein DB10	0.0368173	1	0.0235345	0.960787	0.141262	0.555934	0.356775	0.0122535	-0.00948528	1	4		Up
HORVU.MOREX.r3.3HG0241350	FBD-associated F-box protein	0.00839378	1	0.183003	0.764853	0.275393	0.58712	0.693361	0.0212113	0.395949	0.375817	4		Up
HORVU.MOREX.r3.3HG0242160	Arginine/serine-rich splicing factor, putative	-0.075524	1	0.123544	0.705359	0.109808	0.756813	0.419726	0.0194078	0.180297	0.588106	4		Up
HORVU.MOREX.r3.3HG0243560	BES1/BZR1 homolog 1	-0.0126653	1	0.412145	0.0550886	0.215258	0.50548	0.429251	0.0354589	0.170592	0.693871	4		Up
HORVU.MOREX.r3.3HG0249640	E3 ubiquitin-protein ligase	-0.124527	1	0.321144	0.306071	0.278798	0.450056	0.528154	0.0295216	0.264945	0.518192	4		Up
HORVU.MOREX.r3.3HG0249810	Basic helix-loop-helix (BHLH) family transcription factor	-0.00578047	1	0.169152	0.25741	0.0689803	0.761009	0.26506	0.0247218	0.0624401	0.856343	4		Up
HORVU.MOREX.r3.3HG0250610	DUF1685 family protein	0.0763914	1	0.293975	0.536565	0.079566	0.92377	0.621866	0.0451429	0.246729	0.716865	4		Up
HORVU.MOREX.r3.3HG0260410	transcription factor-like protein	-0.0652799	1	-0.00977342	1	0.177092	0.593429	0.402061	0.0455131	0.129267	0.793852	4		Up
HORVU.MOREX.r3.3HG0264700	ELL-associated factor, putative	0.0304178	1	0.108338	0.658713	0.17031	0.377634	0.306876	0.0228956	0.0887145	0.79978	4		Up
HORVU.MOREX.r3.3HG0286380	Protein EMBRYONIC FLOWER 1	0.00419815	1	0.191673	0.582289	0.380278	0.14526	0.625339	0.00156484	0.320659	0.251537	4		Up
HORVU.MOREX.r3.3HG0293880	DNA cross-link repair protein	0.499295	0.86405	1.43878	0.000159014	1.14103	0.00890879	1.36078	0.000391181	1.74718	2.84257e-06	4		Up
HORVU.MOREX.r3.3HG0294500	F-box family protein	-0.0322276	1	0.0310597	0.965582	0.151917	0.697964	0.677417	0.000686631	0.104324	0.873161	4		Up
HORVU.MOREX.r3.3HG0297350	Ubiquitin-conjugating enzyme E2	-0.00245991	1	0.23738	0.021088	0.127948	0.406155	0.166202	0.135768	0.251798	0.0128976	4		Up
HORVU.MOREX.r3.3HG0298740	Erythroid differentiation-related factor 1-like protein	-0.216421	1	0.369449	0.391622	0.380296	0.419188	0.680139	0.0316696	0.0463444	0.981252	4		Up
HORVU.MOREX.r3.3HG0302310	Pumilio-like protein	-0.0226358	1	0.271754	0.3216	0.271192	0.377765	0.454148	0.0306299	0.145853	0.7746	4		Up
HORVU.MOREX.r3.3HG0304380	WRKY transcription factor	0.637646	0.988279	1.33954	0.0357723	0.671055	0.493168	-0.227175	0.816097	1.3942	0.026875	4		Up
HORVU.MOREX.r3.3HG0307020	mesoderm induction early response protein	0.113157	1	0.459771	0.199089	0.235134	0.657163	0.703218	0.0175489	0.50776	0.158032	4		Up
HORVU.MOREX.r3.3HG0307630	SET-domain protein lysine methyltransferase family protein	0.162975	1	-0.0793286	0.911565	0.556633	0.0582261	0.789247	0.00166476	0.404229	0.246894	4		Up
HORVU.MOREX.r3.3HG0309550	Polyglutamine-binding protein 1	-0.0918565	1	0.248597	0.291557	0.220694	0.414798	0.379377	0.0380743	0.122689	0.786218	4		Up
HORVU.MOREX.r3.3HG0309940	RING/U-box superfamily protein	0.0222786	1	0.212064	0.439101	0.293479	0.259684	0.394491	0.0432594	0.251996	0.366135	4		Up
HORVU.MOREX.r3.3HG0310660	Exocyst complex component, putative	-0.127479	1	0.445607	0.0283004	0.282513	0.321136	0.409141	0.0451429	0.253887	0.39888	4		Up
HORVU.MOREX.r3.3HG0311640	Disease resistance family protein	-0.00962137	1	0.410903	0.31121	0.481679	0.250758	1.00303	0.000421314	0.464367	0.258748	4		Up
HORVU.MOREX.r3.3HG0312360	Coiled-coil domain-containing protein SCD2	0.00342532	1	0.229947	0.0400184	0.324671	0.00127491	0.288657	0.00392502	0.224741	0.048836	4		Up
HORVU.MOREX.r3.3HG0312420	Prefoldin subunit 5	0.0944161	1	0.322241	0.434242	0.268696	0.579548	0.822521	0.00232294	0.381014	0.363145	4		Up
HORVU.MOREX.r3.3HG0313520	Heavy metal transport/detoxification superfamily protein, putative	0.190288	1	0.024417	0.985686	0.131166	0.831127	0.583449	0.0454486	0.318357	0.504653	4		Up
HORVU.MOREX.r3.3HG0320300	Cofactor assembly of complex C	0.0647259	1	0.25115	0.455947	0.248086	0.502955	0.530214	0.0226886	0.279569	0.445832	4		Up
HORVU.MOREX.r3.3HG0321940	RING/U-box superfamily protein	-0.123678	1	0.180013	0.664842	0.19873	0.63764	0.603736	0.0095577	0.0091842	1	4		Up
HORVU.MOREX.r3.3HG0324410	Myosin-2	-1.18754	1	0.76246	0.808013	1.75089	0.449027	3.35474	0.0336219	-0.935195	0.811053	4		Up
HORVU.MOREX.r3.3HG0325700	KH domain-containing protein	-0.0582836	1	0.186882	0.544535	0.282746	0.301614	0.499763	0.00771396	0.0941479	0.87823	4		Up
HORVU.MOREX.r3.4HG0334380	Serine/arginine rich splicing factor, putative	0.114228	1	0.183333	0.694429	0.491331	0.111129	0.714877	0.0036963	0.318409	0.430409	4		Up
HORVU.MOREX.r3.4HG0335750	Pescadillo homolog	0.0393361	1	0.0560536	0.891718	0.294387	0.162202	0.411063	0.0117392	0.154518	0.63693	4		Up
HORVU.MOREX.r3.4HG0336330	Mitogen-activated protein kinase kinase kinase 1	0.0117896	1	0.647728	0.0325616	0.710651	0.0323067	0.649197	0.0279074	0.376784	0.384127	4		Up
HORVU.MOREX.r3.4HG0337460	Threonine dehydratase	0.0782296	1	0.414666	0.00210388	0.294273	0.0850538	0.221503	0.16749	0.225401	0.235302	4		Up
HORVU.MOREX.r3.4HG0340410	Methyltransferase	-0.301924	1	-0.150768	0.893619	0.456146	0.5316	1.14817	0.00809828	0.817717	0.129809	4		Up
HORVU.MOREX.r3.4HG0343850	La	-0.0914037	1	0.320439	0.106131	0.240662	0.348317	0.414535	0.0185129	0.267813	0.252537	4		Up
HORVU.MOREX.r3.4HG0344470	RNA-binding protein pno1	-0.0321609	1	-0.0624276	0.923662	0.15051	0.747825	0.531921	0.0281225	0.233374	0.608828	4		Up
HORVU.MOREX.r3.4HG0356150	RNA-binding protein	0.040332	1	0.148552	0.167614	0.271986	0.00184432	0.169809	0.0754492	0.110173	0.451971	4		Up
HORVU.MOREX.r3.4HG0356720	4'-phosphopantetheinyl transferase family protein	0.120585	1	0.0955931	0.852012	0.223422	0.51953	0.515534	0.0262105	0.294397	0.39527	4		Up
HORVU.MOREX.r3.4HG0369710	Polypyrimidine tract-binding protein	-0.154095	1	0.15508	0.551627	0.16111	0.552618	0.368967	0.0245188	0.0739029	0.892028	4		Up
HORVU.MOREX.r3.4HG0377080	Tubby-like F-box protein	0.0117512	1	0.428933	0.0896376	0.371396	0.223869	0.37168	0.121908	0.520676	0.0258893	4		Up
HORVU.MOREX.r3.4HG0379470	Endoglucanase	0.0976561	1	-0.0226624	0.986372	0.177676	0.730146	0.688164	0.00954928	0.184007	0.785017	4		Up
HORVU.MOREX.r3.4HG0383170	DUF3511 domain protein	0.0862209	1	0.411816	0.0260211	0.261849	0.286746	0.542879	0.00125764	0.416365	0.0316364	4		Up
HORVU.MOREX.r3.4HG0388120	Dof zinc finger protein	0.284105	0.65069	0.241363	0.391783	0.121189	0.762826	0.406635	0.0491281	0.0980061	0.880629	4		Up
HORVU.MOREX.r3.4HG0389550	Coronatine-insensitive protein 1	-0.0318944	1	0.0920124	0.805886	0.254666	0.312959	0.409523	0.0211628	0.15893	0.656104	4		Up
HORVU.MOREX.r3.4HG0393280	Kinase-like protein	0.539034	0.550278	0.139834	0.86344	0.530091	0.306831	0.828813	0.0260796	0.774904	0.0487704	4		Up
HORVU.MOREX.r3.4HG0394840	Heptahelical transmembrane protein 4	0.155131	1	0.317285	0.110247	0.223603	0.399833	0.296025	0.141206	0.409444	0.0304858	4		Up
HORVU.MOREX.r3.4HG0394990	Kinase, putative	0.24378	1	0.867428	0.00321608	0.738858	0.0390992	0.846359	0.00630641	0.561491	0.15211	4		Up
HORVU.MOREX.r3.4HG0396980	SPX domain-containing family protein	0.597977	0.79805	0.99165	0.0451615	0.425268	0.596378	0.818511	0.104689	1.26519	0.00497016	4		Up
HORVU.MOREX.r3.4HG0401280	BTB/POZ domain-containing protein	0.0871598	1	0.237757	0.12177	0.298306	0.0443617	0.336919	0.0101365	0.32358	0.017539	4		Up
HORVU.MOREX.r3.4HG0408210	Zinc finger protein	0.0400386	1	0.459916	0.0417761	0.281837	0.360184	0.422501	0.051469	0.280749	0.383823	4		Up
HORVU.MOREX.r3.4HG0410820	SMAD/FHA domain-containing family protein	-0.0821549	1	0.355017	0.0879116	0.426827	0.0383815	0.429508	0.020905	0.21265	0.492199	4		Up
HORVU.MOREX.r3.4HG0411750	WD40 repeat-like protein	-0.00309505	1	0.132071	0.49838	0.172847	0.343751	0.288155	0.0226886	0.134734	0.547436	4		Up
HORVU.MOREX.r3.4HG0412430	Sugar transporter, putative	0.594461	0.200416	0.758682	0.00951578	0.516955	0.176767	0.698444	0.020997	0.656125	0.0418995	4		Up
HORVU.MOREX.r3.4HG0412450	E2 ubiquitin-conjugating-like enzyme	0.0850453	1	0.351792	0.0241628	0.250753	0.219883	0.306605	0.0526529	0.371004	0.0164983	4		Up
HORVU.MOREX.r3.4HG0413510	UDP-galactose transporter	0.201842	1	0.165267	0.865317	0.217399	0.797263	1.07574	0.00854738	0.420189	0.585791	4		Up
HORVU.MOREX.r3.4HG0413710	F-box family protein, putative, expressed	0.150902	1	0.311306	0.0823764	0.108639	0.721961	0.446471	0.00402307	0.34113	0.0499091	4		Up
HORVU.MOREX.r3.4HG0418710	Casein kinase II subunit beta	0.120521	1	0.0153466	0.984574	0.230449	0.341329	0.429088	0.00875305	0.236166	0.31717	4		Up
HORVU.MOREX.r3.4HG0418780	DNA repair endonuclease UVH1	0.0921922	1	0.0089071	0.997449	0.0815616	0.789412	0.354741	0.0232384	0.0859915	0.85054	4		Up
HORVU.MOREX.r3.5HG0426480	1-deoxy-D-xylulose 5-phosphate synthase 1	-0.060033	1	0.206929	0.520103	0.30391	0.28137	0.454118	0.0259872	0.105602	0.856747	4		Up
HORVU.MOREX.r3.5HG0428290	Gag polyprotein	0.000539826	1	0.142687	0.777748	0.145296	0.765969	0.81902	0.000424701	0.156825	0.817312	4		Up
HORVU.MOREX.r3.5HG0430810	Glutathione S-transferase	0.21619	1	0.380743	0.18466	0.181192	0.676219	0.571703	0.0161111	0.218882	0.651088	4		Up
HORVU.MOREX.r3.5HG0432040	F-box family protein	0.0958484	1	0.0461296	0.915196	0.132291	0.640394	0.424058	0.00628062	0.0376237	0.960702	4		Up
HORVU.MOREX.r3.5HG0441810	U-box domain-containing protein	-0.0483867	1	0.55593	0.0396175	0.367366	0.321539	0.341654	0.251477	0.236174	0.648297	4		Up
HORVU.MOREX.r3.5HG0444360	Beta-1,3-N-Acetylglucosaminyltransferase family protein, putative	0.014643	1	0.754971	0.266171	0.139529	0.91721	1.31278	0.0306299	0.672824	0.424913	4		Up
HORVU.MOREX.r3.5HG0446350	RNA polymerase-associated protein RTF1-like protein	-0.0122079	1	0.190334	0.317052	0.110726	0.666056	0.295062	0.0446757	0.0751655	0.860681	4		Up
HORVU.MOREX.r3.5HG0449630	Katanin p60 atpase-containing subunit a1	-0.0833822	1	0.17239	0.607228	0.313104	0.251993	0.423483	0.0379118	-0.0101572	1	4		Up
HORVU.MOREX.r3.5HG0453580	HAUS augmin-like complex subunit 6	-0.062589	1	0.178556	0.435835	0.283538	0.156602	0.334624	0.0385463	0.0909815	0.837693	4		Up
HORVU.MOREX.r3.5HG0457150	Cyclin family protein	-0.0165938	1	0.354423	0.297781	0.451797	0.181122	0.613827	0.018885	0.20184	0.734334	4		Up
HORVU.MOREX.r3.5HG0459480	Plant/T32M21-140 protein	0.448498	1	0.900399	0.0826361	0.521942	0.487504	0.979958	0.0473245	0.636388	0.344147	4		Up
HORVU.MOREX.r3.5HG0459810	Protein kinase like protein	0.180372	1	0.297531	0.444732	0.280809	0.51953	0.618169	0.0194179	0.291285	0.541125	4		Up
HORVU.MOREX.r3.5HG0464130	BTB/POZ domain-containing protein	0.257721	1	0.0913393	0.906563	0.123594	0.851422	0.714806	0.0124662	0.238798	0.698817	4		Up
HORVU.MOREX.r3.5HG0467290	RNA-binding family protein	-0.129709	1	-0.0478568	0.936812	0.0560585	0.920841	0.457734	0.0306854	0.195757	0.640756	4		Up
HORVU.MOREX.r3.5HG0469330	Protein FRIGIDA-like protein	0.00805352	1	0.15034	0.370924	0.166516	0.350718	0.323178	0.00626832	0.119438	0.608348	4		Up
HORVU.MOREX.r3.5HG0470960	Emsy N terminus domain-containing protein-like	-0.0705728	1	0.20307	0.275926	0.248513	0.186891	0.326696	0.025857	0.22787	0.223214	4		Up
HORVU.MOREX.r3.5HG0471920	RNA binding protein, putative	-0.0117322	1	0.348965	0.273367	0.318159	0.392477	0.509572	0.0473245	0.214173	0.679133	4		Up
HORVU.MOREX.r3.5HG0475430	transmembrane protein, putative (DUF1216)	0.0557285	1	0.172046	0.71409	0.124901	0.809059	0.625734	0.0137567	0.148359	0.832087	4		Up
HORVU.MOREX.r3.5HG0483990	Non-specific serine/threonine protein kinase	0.293802	1	1.33313	0.0543859	0.396135	0.746987	1.39142	0.0328757	1.20604	0.10635	4		Up
HORVU.MOREX.r3.5HG0484150	Polynucleotidyl transferase, ribonuclease H-like superfamily protein	-0.139061	1	0.278742	0.638616	0.282796	0.648212	0.779623	0.0258876	0.3313	0.621535	4		Up
HORVU.MOREX.r3.5HG0487790	Cyclin family protein	-0.160824	1	0.0890274	0.922595	0.211057	0.748469	1.05055	0.00075212	0.477872	0.319393	4		Up
HORVU.MOREX.r3.5HG0491620	NAC domain protein,	0.0343992	1	0.421736	0.0452567	0.255949	0.39201	0.0550396	0.869792	0.259984	0.381899	4		Up
HORVU.MOREX.r3.5HG0493450	Gamma-aminobutyric acid receptor subunit rho-2	-0.108609	1	0.111115	0.846954	0.370164	0.301614	0.581933	0.0237619	0.0686691	0.955702	4		Up
HORVU.MOREX.r3.5HG0494850	Hydroxyproline-rich glycoprotein family protein	0.0776587	1	0.441428	0.00230681	0.366212	0.03322	0.358864	0.020997	0.374488	0.0174043	4		Up
HORVU.MOREX.r3.5HG0509460	WRKY transcription factor	0.0688111	1	0.533241	0.00729773	0.533835	0.00813021	0.662667	0.000382827	0.532897	0.00628094	4		Up
HORVU.MOREX.r3.5HG0510830	Tetratricopeptide repeat protein	0.0665461	1	0.11143	0.82981	0.232021	0.557893	0.612175	0.00810591	0.296315	0.418441	4		Up
HORVU.MOREX.r3.5HG0517590	Peptidase M50 family protein	-0.0963564	1	0.283377	0.34092	0.38992	0.155824	0.706696	0.000435224	0.130241	0.829747	4		Up
HORVU.MOREX.r3.5HG0517850	F-box family protein	-0.181459	1	0.0906588	0.936812	0.262881	0.72238	1.0404	0.00813481	0.0988377	0.957879	4		Up
HORVU.MOREX.r3.5HG0518250	Protein FRIGIDA	-0.0313986	1	0.139651	0.651706	0.124893	0.710014	0.459283	0.0086041	0.100842	0.843337	4		Up
HORVU.MOREX.r3.5HG0519470	BTB/POZ domain containing protein	-0.0861941	1	0.0359569	0.979091	0.349573	0.491914	0.888137	0.00626631	0.430206	0.407546	4		Up
HORVU.MOREX.r3.5HG0520740	Forkhead-associated (FHA) domain-containing protein	-0.15767	0.942233	0.156427	0.464933	0.350067	0.0240984	0.144273	0.427747	0.0595789	0.903915	4		Up
HORVU.MOREX.r3.5HG0524690	Transcription elongation factor	-0.0853261	1	0.0371636	0.972983	0.204606	0.711977	0.608383	0.0458183	0.172481	0.834565	4		Up
HORVU.MOREX.r3.5HG0525970	RING-box protein	0.224675	1	0.213866	0.715107	0.090242	0.91209	0.669832	0.0369271	0.184489	0.834565	4		Up
HORVU.MOREX.r3.5HG0531770	Leucine-rich repeat receptor-like protein kinase	2.09839	0.0388003	2.65546	0.00104892	1.73346	0.0995368	1.77226	0.072151	1.86076	0.0384899	4		Up
HORVU.MOREX.r3.5HG0532570	YacP-like NYN domain protein	0.00253051	1	0.463884	0.289809	0.387733	0.452356	0.749996	0.0306299	0.00569927	1	4		Up
HORVU.MOREX.r3.6HG0546180	Remorin family protein	-0.079981	1	0.531873	0.307599	0.77731	0.106508	1.18044	0.00151576	0.450027	0.499292	4		Up
HORVU.MOREX.r3.6HG0549430	Tetratricopeptide repeat (TPR)-like superfamily protein	-0.167949	1	-0.0202797	1	0.427035	0.519718	0.947806	0.0225023	0.311291	0.745897	4		Up
HORVU.MOREX.r3.6HG0552020	Golgi SNAP receptor complex member 1	-0.0348929	1	0.0819012	0.749924	0.106218	0.633555	0.280725	0.0339312	0.134611	0.584469	4		Up
HORVU.MOREX.r3.6HG0573900	SWI/SNF complex subunit SWI3B	-0.032632	1	0.185833	0.418282	0.134576	0.625615	0.379921	0.0175559	0.111576	0.777752	4		Up
HORVU.MOREX.r3.6HG0577650	Peptidyl-prolyl cis-trans isomerase	-0.026006	1	0.107523	0.76522	0.31209	0.184378	0.493114	0.0044273	0.163915	0.652759	4		Up
HORVU.MOREX.r3.6HG0591080	Reticulocyte-binding protein 2 a	0.0265738	1	0.0429009	0.929936	0.0429196	0.928539	0.368238	0.0377121	0.173784	0.590358	4		Up
HORVU.MOREX.r3.6HG0592930	Glycine-rich family protein	0.234704	0.803275	0.558395	0.00129511	0.262218	0.301614	0.264574	0.201858	0.316003	0.161512	4		Up
HORVU.MOREX.r3.6HG0599820	Cyclin-like	0.327095	0.951731	0.376468	0.382139	0.598451	0.0995368	0.90042	0.0015111	0.956123	0.000761176	4		Up
HORVU.MOREX.r3.6HG0600860	Chaperone protein dnaJ, putative	0.109767	0.967822	0.179065	0.127185	0.129473	0.406155	0.240053	0.0198877	0.126908	0.430052	4		Up
HORVU.MOREX.r3.6HG0606040	Survival motor neuron	0.133198	1	0.143488	0.623721	0.312465	0.147044	0.486414	0.00331273	0.233291	0.347828	4		Up
HORVU.MOREX.r3.6HG0612470	mRNA cap guanine-N7 methyltransferase	-0.159072	1	0.0519476	0.957326	0.308484	0.530974	0.720959	0.0170431	0.104533	0.926085	4		Up
HORVU.MOREX.r3.6HG0619230	WAT1-related protein	0.227907	1	0.047375	0.968627	0.449979	0.379972	1.19304	0.000125212	0.540656	0.223448	4		Up
HORVU.MOREX.r3.6HG0621690	E3 ubiquitin-protein ligase	-0.00204061	1	0.101008	0.80906	0.0343942	0.951612	0.396697	0.0464385	0.168488	0.677109	4		Up
HORVU.MOREX.r3.6HG0622200	Protein kinase	0.0415749	1	0.550996	0.0461226	0.38602	0.300668	0.138458	0.716327	0.530442	0.0647131	4		Up
HORVU.MOREX.r3.6HG0622440	Protein FLX-like 1	0.00254822	1	0.0666639	0.844693	0.214741	0.314425	0.342984	0.0226886	0.198743	0.375817	4		Up
HORVU.MOREX.r3.6HG0622590	TVP38/TMEM64 family membrane protein	0.270368	0.858357	0.368178	0.168998	0.243619	0.470776	0.460087	0.0433455	0.225754	0.58945	4		Up
HORVU.MOREX.r3.6HG0624640	transcription regulatory protein SNF2	0.334382	0.766268	0.555234	0.0288158	0.250247	0.541479	0.14998	0.6667	0.380185	0.24216	4		Up
HORVU.MOREX.r3.6HG0628610	F-box protein PP2	0.0377821	1	0.281744	0.21079	0.160606	0.599779	0.441519	0.017013	0.316477	0.171274	4		Up
HORVU.MOREX.r3.7HG0644480	Histone H1	-0.0027361	1	0.281882	0.73554	0.384453	0.615514	1.23254	0.00332708	-0.100086	0.963489	4		Up
HORVU.MOREX.r3.7HG0644630	Katanin p60 ATPase-containing subunit, putative	-0.072687	1	0.242954	0.361758	0.299223	0.264407	0.435377	0.0272867	0.150138	0.736867	4		Up
HORVU.MOREX.r3.7HG0646060	Receptor-like protein kinase	0.167141	1	0.244062	0.684972	0.382983	0.470343	1.29982	1.1965e-05	0.501643	0.266719	4		Up
HORVU.MOREX.r3.7HG0653690	Sulfotransferase	0.108817	1	0.236558	0.253781	0.361895	0.0532273	0.519565	0.000562212	0.339386	0.0544264	4		Up
HORVU.MOREX.r3.7HG0655180	F-box protein	-0.117349	1	0.132081	0.840848	0.213626	0.695324	0.758305	0.00893794	0.204467	0.779442	4		Up
HORVU.MOREX.r3.7HG0656230	Craniofacial development protein 1	-0.112568	1	0.137389	0.782392	0.464691	0.119531	0.649496	0.00605209	0.199711	0.709515	4		Up
HORVU.MOREX.r3.7HG0656430	Zinc finger CCCH domain protein	-0.0926045	1	0.132268	0.738964	0.214167	0.533764	0.539968	0.00804137	0.0763031	0.918609	4		Up
HORVU.MOREX.r3.7HG0656520	CDK-activating kinase assembly factor	0.0532106	1	0.190601	0.550958	0.27869	0.301614	0.587471	0.00119985	0.19639	0.600327	4		Up
HORVU.MOREX.r3.7HG0656600	HNH endonuclease	-0.353331	1	0.278723	0.726338	0.355058	0.591015	0.981876	0.0134816	0.34335	0.67977	4		Up
HORVU.MOREX.r3.7HG0659950	Arginine/serine-rich splicing factor, putative	0.00767987	1	0.278603	0.421819	0.255127	0.518747	0.50892	0.0405078	0.284654	0.478199	4		Up
HORVU.MOREX.r3.7HG0661600	Nucleolar GTP-binding protein 1	-0.0129697	1	0.0337978	0.946633	0.266803	0.247663	0.529005	0.000625948	0.0937836	0.844773	4		Up
HORVU.MOREX.r3.7HG0672400	DNA repair protein complementing XP-C cells-like protein	-0.117258	1	0.258297	0.614659	0.359681	0.443363	0.746461	0.014215	0.157341	0.865084	4		Up
HORVU.MOREX.r3.7HG0674570	RNA-binding CRS1 / YhbY (CRM) domain protein	-0.0105951	1	0.194132	0.547707	0.256007	0.395974	0.438423	0.0328475	0.116824	0.838052	4		Up
HORVU.MOREX.r3.7HG0675810	F-box family protein	-0.220468	1	-0.23153	0.798434	0.278764	0.719016	1.13591	0.00637656	0.130854	0.940854	4		Up
HORVU.MOREX.r3.7HG0676590	G-patch domain-containing protein	-0.152187	1	0.100468	0.834858	0.267931	0.41747	0.481128	0.0298605	0.0705775	0.934531	4		Up
HORVU.MOREX.r3.7HG0678320	Pre-mRNA-splicing factor CWC25-like protein	-0.0212771	1	0.242013	0.375427	0.200144	0.537216	0.469928	0.0168625	0.168505	0.684704	4		Up
HORVU.MOREX.r3.7HG0682220	NAD(P)-binding Rossmann-fold superfamily protein	-0.107242	1	0.277648	0.588431	0.244548	0.665089	0.649716	0.0427196	0.318152	0.580296	4		Up
HORVU.MOREX.r3.7HG0686580	Transcription factor	0.0704746	1	0.238511	0.432128	0.210896	0.542765	0.486758	0.0199892	0.199864	0.626495	4		Up
HORVU.MOREX.r3.7HG0698960	NAC domain-containing protein	-0.0633627	1	0.433513	0.0419552	0.404947	0.0975192	0.27305	0.244879	0.191504	0.631204	4		Up
HORVU.MOREX.r3.7HG0701420	Myb transcription factor	0.00405306	1	0.289328	0.390057	0.32379	0.340325	0.520919	0.0306854	0.221196	0.646861	4		Up
HORVU.MOREX.r3.7HG0703450	Transcription factor GTE8	0.0327649	1	0.164875	0.603711	0.298203	0.255965	0.442766	0.0225911	0.0984212	0.865245	4		Up
HORVU.MOREX.r3.7HG0704930	WRKY transcription factor	0.793214	0.510429	0.63804	0.332285	0.679107	0.336078	0.102311	0.906068	1.07133	0.0417079	4		Up
HORVU.MOREX.r3.7HG0708280	Branchpoint-bridging protein	-0.105502	1	0.147094	0.603754	0.323746	0.114522	0.375549	0.0272867	0.0695932	0.905634	4		Up
HORVU.MOREX.r3.7HG0712430	Extra-large G-protein-like	-0.067281	1	-0.116753	0.841707	0.154518	0.761009	0.712154	0.00390141	-0.126442	0.876173	4		Up
HORVU.MOREX.r3.7HG0715400	TRAF-like superfamily protein	0.418093	1	0.932332	0.0576948	1.03368	0.0458805	0.186899	0.78925	0.719044	0.231879	4		Up
HORVU.MOREX.r3.7HG0720090	Nuclear pore complex protein nup1	0.00742126	1	-0.00809094	1	0.145581	0.6483	0.452618	0.0103308	0.157212	0.66892	4		Up
HORVU.MOREX.r3.7HG0722350	UBX domain-containing protein, putative	0.0607483	1	0.146855	0.676058	0.373794	0.125538	0.653115	0.000299921	0.236828	0.456814	4		Up
HORVU.MOREX.r3.7HG0722640	Alpha/beta-Hydrolases superfamily protein	0.186472	1	0.321104	0.206134	0.383072	0.14526	0.0609655	0.861801	0.489317	0.0220285	4		Up
HORVU.MOREX.r3.7HG0722840	Mutator-like transposase-like protein	-0.0322788	1	0.155949	0.622388	0.271674	0.293819	0.704164	2.85995e-05	0.100309	0.85054	4		Up
HORVU.MOREX.r3.7HG0726850	MYB transcription factor	0.0500818	1	-0.0874803	0.917568	0.0602055	0.948592	0.69952	0.0277648	0.477959	0.251401	4		Up
HORVU.MOREX.r3.7HG0731780	Gag polyprotein	-0.0799502	1	0.0780014	0.862252	0.269921	0.328343	0.710224	3.53258e-05	0.242636	0.411762	4		Up
HORVU.MOREX.r3.7HG0732490	SWAP (Suppressor-of-White-APricot)/surp RNA-binding domain-containing protein	-0.108245	1	0.0584816	0.872037	0.120032	0.655518	0.487481	0.000481067	0.0972268	0.809386	4		Up
HORVU.MOREX.r3.7HG0735450	Small nuclear ribonucleoprotein	-0.0803027	1	0.0412897	0.955541	0.0997857	0.843756	0.572719	0.0109853	0.179499	0.72695	4		Up
HORVU.MOREX.r3.7HG0744850	NF-X1-type zinc finger protein NFXL1	-0.151767	1	0.0601466	0.92225	0.21831	0.565832	0.78005	0.000153093	-0.043097	0.97135	4		Up
HORVU.MOREX.r3.7HG0745200	F-box/RNI-like/FBD-like domains-containing protein	-0.179656	1	0.18018	0.63588	0.32545	0.265782	0.289879	0.244143	0.483748	0.0379943	4		Up
HORVU.MOREX.r3.7HG0745510	Transcriptional corepressor SEUSS	0.00570838	1	0.048489	0.865317	0.198028	0.230008	0.309042	0.00977942	0.0945542	0.731047	4		Up
HORVU.MOREX.r3.1HG0058340	Metalloendoproteinase 1, putative	-0.430394	1	-0.848857	0.0465703	-0.454466	0.469474	-0.752669	0.0967153	-0.450066	0.502629	5		Down
HORVU.MOREX.r3.2HG0120900	Serine/threonine-protein kinase haspin	-0.152889	0.986884	-0.131439	0.567483	-0.0518508	0.868237	-0.385237	0.00275392	-0.177151	0.418981	5		Down
HORVU.MOREX.r3.2HG0125630	Inter-alpha-trypsin inhibitor heavy chain-like protein	-0.398877	0.200416	-0.0312221	0.960787	-0.0219057	0.97461	-0.157001	0.528392	-0.437049	0.0356073	5		Down
HORVU.MOREX.r3.2HG0202110	Alpha-1,4-glucan-protein synthase [UDP-forming]	-0.015536	1	-0.205271	0.274743	-0.291636	0.0990499	-0.326669	0.0272867	-0.138225	0.630749	5		Down
HORVU.MOREX.r3.3HG0279730	Glycosyltransferases	-0.0413649	1	0.115741	0.808296	0.0959187	0.848215	-0.496595	0.0269089	-0.128402	0.838125	5		Down
HORVU.MOREX.r3.4HG0355460	myosin-4 protein (DUF641)	-0.432444	1	-0.364607	0.0451756	-0.222597	0.400974	-0.397215	0.0225412	-0.357243	0.0503769	5		Down
HORVU.MOREX.r3.4HG0376250	Fanconi anemia group I protein	-0.208811	1	-0.197141	0.618872	-0.0965421	0.850664	-0.476959	0.0407996	-0.285226	0.438109	5		Down
HORVU.MOREX.r3.4HG0385080	RING/U-box superfamily protein	0	1	-0.892053	0.0185896	-0.902209	0.0106657	-1.29706	3.10854e-05	-0.777671	0.0531565	5		Down
HORVU.MOREX.r3.5HG0429230	Protein FAR1-RELATED SEQUENCE 5	0.0759699	1	-0.0646555	0.890745	0.186918	0.55225	-0.442241	0.016415	0.00147071	1	5		Down
HORVU.MOREX.r3.5HG0450920	SGF29 tudor-like domain-containing protein	-10.2725	9.19831e-11	-0.107989	0.97631	0.0287377	1	-0.589641	0.648782	0.0119041	1	5		Down
HORVU.MOREX.r3.5HG0473180	Iron-sulfur cluster insertion protein ErpA	-0.558638	0.234894	-0.347117	0.315786	-0.542329	0.0697785	-0.0946805	0.828306	-0.757034	0.00137203	5		Down
HORVU.MOREX.r3.5HG0535180	Tropinone reductase-like protein	-0.777219	0.846214	-1.20803	0.0413587	-0.612685	0.482141	-0.930479	0.120791	-0.590813	0.540791	5		Down
HORVU.MOREX.r3.7HG0694090	Rer1 protein, putative	0.0369809	1	-0.15657	0.588908	-0.175732	0.55225	-0.375808	0.0347919	-0.00716779	1	5		Down
HORVU.MOREX.r3.1HG0054650	Carbamoyl-phosphate synthase large chain, C-terminal section	0	1	0.316672	0.210769	0.244025	0.439403	0.276467	0.235939	0.432131	0.048836	5		Up
HORVU.MOREX.r3.2HG0100720	Receptor lectin kinase	0.682727	1	1.00834	0.0015667	0.0915117	0.877303	0.102166	0.798595	0.134476	0.859961	5		Up
HORVU.MOREX.r3.2HG0190750	F-box protein	-0.195306	1	0.213059	0.556522	0.0866688	0.864898	0.584582	0.0108044	0.348173	0.300214	5		Up
HORVU.MOREX.r3.2HG0216110	Tetratricopeptide repeat	-0.114567	1	-0.00711426	0.998227	0.163762	0.421622	0.301858	0.0272867	-0.104372	0.730697	5		Up
HORVU.MOREX.r3.5HG0524440	DNA gyrase subunit A	21.5484	1.12349e-07	0.0221956	1	-0.630249	0.96633	0.227966	0.983406	-0.616514	0.98486	5		Up
HORVU.MOREX.r3.7HG0646350	Eukaryotic translation initiation factor 3 subunit A	6.46387	0.00010361	0.0912205	0.961996	0.188972	0.895577	0.109289	0.915622	-0.0876491	0.980723	5		Up
HORVU.MOREX.r3.5HG0436600	Calcineurin B-like protein	0.411146	1	23.4895	0.00972647	0.594769	0.99116	-24.6079	0.00639175	0.121674	1	6		Both
HORVU.MOREX.r3.5HG0535420	Nuclear factor Y, putative	0.105261	1	-0.294344	0.431458	-0.579424	0.0335078	-0.256631	0.389329	-0.195066	0.717751	6		Down
HORVU.MOREX.r3.1HG0002890	Nuclear inhibitor of protein phosphatase 1	-0.0715906	1	0.24087	0.305146	0.240176	0.316788	0.349022	0.0496977	-0.00115326	1	6		Up
HORVU.MOREX.r3.1HG0013690	Ubiquitin-conjugating enzyme E2	-0.0543872	1	0.105844	0.750627	0.194017	0.469619	0.329132	0.0359228	0.288848	0.118402	6		Up
HORVU.MOREX.r3.1HG0048040	F-box/LRR protein	0.0229602	1	0.114203	0.798674	0.0393675	0.951612	0.488462	0.0215015	0.154699	0.755751	6		Up
HORVU.MOREX.r3.1HG0074260	Beta-glucosidase	0.0990966	1	0.322366	0.114873	0.34417	0.122845	0.0696679	0.806636	0.484061	0.00392635	6		Up
HORVU.MOREX.r3.2HG0102720	Pumilio-like protein	-0.00870073	1	-0.0758374	0.91278	0.264301	0.527695	0.561989	0.0299008	0.183476	0.769867	6		Up
HORVU.MOREX.r3.2HG0112990	F-box family protein	0.171472	1	0.161167	0.713115	0.339248	0.310388	0.52327	0.0272867	0.330516	0.295084	6		Up
HORVU.MOREX.r3.2HG0132820	Phenylalanine ammonia-lyase	0.420999	1	2.65584	0.000794057	0.913098	0.498643	-0.702882	0.522424	1.27329	0.252816	6		Up
HORVU.MOREX.r3.2HG0164410	Glycine--tRNA ligase	-0.0171587	1	0.145189	0.777748	0.119175	0.762057	0.514391	0.0272867	0.0467575	0.961194	6		Up
HORVU.MOREX.r3.3HG0229510	Scarecrow-like transcription factor 11, putative isoform 1	0.0898311	1	0.0185084	0.982725	0.146736	0.666725	0.389982	0.0410277	0.0566972	0.942016	6		Up
HORVU.MOREX.r3.3HG0302740	Plasma-membrane choline transporter family protein	0.428689	1	-0.426739	0.599193	-0.107928	0.934365	1.32616	0.00447755	0.1731	0.914889	6		Up
HORVU.MOREX.r3.3HG0323490	DNA mismatch repair protein MutL	-0.0536635	1	0.107356	0.861743	0.516669	0.102247	0.725321	0.00274556	0.0644058	0.956306	6		Up
HORVU.MOREX.r3.4HG0333220	WRKY transcription factor	0.967225	0.0729736	0.190683	0.842872	0.247032	0.765106	0.377706	0.478917	1.03577	0.0147967	6		Up
HORVU.MOREX.r3.5HG0490790	Cobyric acid synthase	-0.0926376	1	1.27438	0.0381919	0.180856	0.901438	0.0476891	0.96687	-0.0330931	1	6		Up
HORVU.MOREX.r3.5HG0494580	ubiquitin hydrolase	0.601331	0.906803	-0.00127698	1	0.114852	0.935155	1.08346	0.0387161	0.427239	0.68294	6		Up
HORVU.MOREX.r3.6HG0627570	Immunoglobulin A1 protease autotransporter	0.384139	0.986313	0.817773	0.0366798	0.760314	0.0850538	0.21527	0.680825	0.396304	0.540207	6		Up
HORVU.MOREX.r3.7HG0659600	Receptor-like protein kinase	0.642031	0.145624	1.37866	1.47725e-06	0.490588	0.26027	0.668396	0.0306854	0.6098	0.080782	6		Up
HORVU.MOREX.r3.7HG0750970	Protein DETOXIFICATION	0.88824	0.0472895	0.415022	0.429577	0.304813	0.638499	0.182665	0.732759	0.645616	0.133604	6		Up
HORVU.MOREX.r3.7HG0751410	tRNA-splicing endonuclease, putative	0.231697	0.942233	-0.0718619	0.931988	0.497802	0.0330677	0.236355	0.503762	0.56612	0.00625581	6		Up
HORVU.MOREX.r3.2HG0125650	Adipocyte plasma membrane-associated protein	-0.29242	1	-4.28691	0.0335814	-0.71887	0.593448	1.29508	0.136655	-1.2448	0.536511	7		Down
HORVU.MOREX.r3.5HG0537630	Myosin	-1.53104	1	-7.01792	0.0308783	1.03673	0.867869	0.691218	0.879136	0.640905	0.960348	7		Down
HORVU.MOREX.r3.1HG0002630	Formin-like protein	0.179066	1	-0.147966	0.844693	0.195505	0.75858	0.798628	0.0131717	0.451754	0.342828	7		Up
HORVU.MOREX.r3.1HG0014790	Peptide methionine sulfoxide reductase MsrB	1.73732	0.495661	5.88078	0.000194423	0.527346	0.804935	1.77458	0.119283	3.17289	0.00261313	7		Up
HORVU.MOREX.r3.1HG0015470	2-oxoglutarate (2OG) and Fe(II)-dependent oxygenase superfamily protein	0.567771	1	1.82062	0.00334449	2.09409	1.71819e-05	0.948113	0.103782	1.11138	0.194609	7		Up
HORVU.MOREX.r3.1HG0055380	Methylsterol monooxygenase 1-2	-0.0966739	1	0.26979	0.457117	0.3308	0.360633	0.462477	0.0734224	0.615911	0.0127586	7		Up
HORVU.MOREX.r3.1HG0068140	Protein translation factor SUI1-like protein	0.33577	0.43704	0.355953	0.108658	0.0336372	0.954713	-0.0404171	0.907073	0.505985	0.00834231	7		Up
HORVU.MOREX.r3.1HG0068410	E3 ubiquitin-protein ligase	0.0557937	1	0.165476	0.511485	0.368765	0.0335176	0.260307	0.126432	0.254727	0.224633	7		Up
HORVU.MOREX.r3.1HG0071310	WEAK movement UNDER BLUE LIGHT-like protein	0.0995173	1	0.356566	0.298529	0.292011	0.468797	0.540442	0.0391701	0.327004	0.426538	7		Up
HORVU.MOREX.r3.1HG0074350	Tetratricopeptide repeat (TPR)-like superfamily protein	0.462444	1	0.848695	0.103077	0.895211	0.0993568	1.13336	0.0120413	0.293137	0.817312	7		Up
HORVU.MOREX.r3.1HG0074390	Auxin influx transporter	0.565666	0.130357	0.413442	0.179229	0.535439	0.0697785	0.586959	0.0175489	0.290538	0.534986	7		Up
HORVU.MOREX.r3.1HG0076900	GATA transcription factor	0.0287076	1	0.336102	0.438387	0.309913	0.517324	0.607801	0.044214	0.641342	0.0438011	7		Up
HORVU.MOREX.r3.1HG0077190	Trehalose-6-phosphate synthase	0.252907	1	0.401772	0.438387	0.28751	0.653923	0.187945	0.71744	0.75446	0.0484917	7		Up
HORVU.MOREX.r3.1HG0077730	Cleavage stimulation factor subunit 2	0.0296281	1	0.121092	0.415336	0.217982	0.0544758	0.219709	0.0306299	0.0140353	0.985696	7		Up
HORVU.MOREX.r3.1HG0082380	Malate dehydrogenase	0.744017	0.626627	1.10509	0.0289692	0.405606	0.644866	0.848371	0.109599	1.19371	0.0153431	7		Up
HORVU.MOREX.r3.2HG0096450	Peptidyl-prolyl cis-trans isomerase	0.0431964	1	0.279117	0.317857	0.11292	0.791991	0.190295	0.478461	0.488737	0.0232123	7		Up
HORVU.MOREX.r3.2HG0096980	Receptor-kinase, putative	0.123931	1	1.8957	0.00425032	0.720596	0.482141	0.026449	0.988998	0.115934	0.973845	7		Up
HORVU.MOREX.r3.2HG0100250	Stress responsive A/B barrel domain protein	0.00643502	1	0.072307	0.931358	0.441346	0.286746	0.344577	0.320388	0.700028	0.018381	7		Up
HORVU.MOREX.r3.2HG0129020	Short-chain dehydrogenase/reductase	0.345604	0.724309	0.676219	0.00323387	0.402942	0.176545	0.3123	0.256171	0.4203	0.17616	7		Up
HORVU.MOREX.r3.2HG0130420	Glycine-rich protein	0.1896	1	1.16443	0.00115431	0.788891	0.089881	0.173708	0.769819	0.80826	0.0531565	7		Up
HORVU.MOREX.r3.2HG0133360	Zinc finger AN1 and C2H2 domain stress-associated protein	-0.0674759	1	0.626794	0.0121499	0.348656	0.321333	-0.0804023	0.843099	0.338172	0.360355	7		Up
HORVU.MOREX.r3.2HG0136830	Serine/threonine-protein kinase	0.203233	1	1.61275	0.00247612	0.704126	0.416751	0.0484489	0.965883	0.906912	0.214832	7		Up
HORVU.MOREX.r3.2HG0170560	Ras-like protein	-0.332399	0.979576	0.146932	0.835494	0.384313	0.409265	0.703254	0.0247434	0.497617	0.229262	7		Up
HORVU.MOREX.r3.2HG0181060	Serine/threonine-protein kinase	1.24518	0.119696	1.65435	0.00273558	0.938124	0.191602	-0.0257915	0.98575	1.64674	0.00196047	7		Up
HORVU.MOREX.r3.2HG0195020	tRNA (Guanine-N(7)-)-methyltransferase	-0.107327	1	0.101393	0.867944	0.362483	0.288299	0.58745	0.0181834	0.410817	0.216413	7		Up
HORVU.MOREX.r3.2HG0208960	Exocyst complex component EXO70B1	0.097875	1	-0.104843	0.839785	0.171213	0.66211	0.502419	0.0209713	0.0525362	0.965963	7		Up
HORVU.MOREX.r3.2HG0212970	Acyl-protein thioesterase 1	0.612812	1	1.41866	0.0451756	0.948668	0.256043	-0.208289	0.833395	0.993836	0.261102	7		Up
HORVU.MOREX.r3.2HG0213820	Late embryogenesis abundant (LEA) hydroxyproline-rich glycoprotein family, putative	0.410077	1	1.66423	9.02882e-05	1.02139	0.0675526	0.343657	0.599171	1.12776	0.0205978	7		Up
HORVU.MOREX.r3.3HG0234870	MICOS complex subunit MIC60	0.287915	1	-0.0531558	0.985686	-0.329075	0.760932	1.17945	0.0432594	-0.154309	0.957721	7		Up
HORVU.MOREX.r3.3HG0287360	Cysteine proteinase inhibitor	0.722893	1	3.30368	7.58899e-05	3.32633	1.73994e-06	1.83163	0.0468383	4.03721	6.7985e-07	7		Up
HORVU.MOREX.r3.3HG0290340	ABIL1-like protein	0.6231	0.628739	0.643281	0.221704	0.640167	0.252523	0.43941	0.35815	0.930592	0.0398419	7		Up
HORVU.MOREX.r3.3HG0295570	DNA-directed RNA polymerase II	0.0830922	1	0.109312	0.511353	0.134276	0.407633	0.0169486	0.930318	0.301948	0.00282199	7		Up
HORVU.MOREX.r3.3HG0295890	Protein kinase, putative	0.67051	1	1.27292	0.110046	0.948496	0.339561	0.741574	0.363663	1.62336	0.0270107	7		Up
HORVU.MOREX.r3.3HG0297110	Transducin/WD40 repeat-like superfamily protein	0.00100033	1	0.0613999	0.865317	0.158285	0.505814	0.376886	0.0104744	0.13914	0.656342	7		Up
HORVU.MOREX.r3.3HG0300120	Late embryogenesis abundant (LEA) hydroxyproline-rich glycoprotein family, putative	0.30526	1	1.94372	0.0172791	1.03484	0.400974	0.168921	0.906333	1.02827	0.410733	7		Up
HORVU.MOREX.r3.3HG0300150	transcription repressor	0.42161	0.744852	0.881631	0.00238982	0.73294	0.0138679	0.732982	0.00848889	0.66285	0.0664921	7		Up
HORVU.MOREX.r3.3HG0300510	Hemerythrin class glutathione S-transferase	-0.0099702	1	0.0260487	0.97709	0.306296	0.347043	0.591828	0.0066694	0.345338	0.253275	7		Up
HORVU.MOREX.r3.3HG0305770	Formin-like protein	0.0691178	1	0.400115	0.0284353	0.0648915	0.874902	-0.0348957	0.910119	0.215923	0.444182	7		Up
HORVU.MOREX.r3.3HG0306200	pfkB-like carbohydrate kinase family protein	0.233418	1	0.491811	0.115467	0.190412	0.71396	0.431492	0.15587	0.6828	0.0127586	7		Up
HORVU.MOREX.r3.3HG0306260	RING/U-box superfamily protein	0.763259	0.625657	0.665981	0.333872	0.718767	0.262287	1.1038	0.0116549	0.870196	0.159769	7		Up
HORVU.MOREX.r3.3HG0306270	BTB/POZ and TAZ domain protein	0.765876	0.600358	1.13291	0.038176	1.25723	0.0129019	0.792208	0.0935993	0.496855	0.574714	7		Up
HORVU.MOREX.r3.3HG0309660	Zinc finger CCCH domain protein	0.0121107	1	0.403662	0.00880214	0.406711	0.0138559	0.306096	0.0602415	0.360497	0.028016	7		Up
HORVU.MOREX.r3.3HG0316220	Basic 7S globulin 2	0.250521	1	0.68972	0.0593557	0.467442	0.347043	0.735095	0.0333608	1.16998	8.80052e-05	7		Up
HORVU.MOREX.r3.3HG0316280	Transcription initiation factor TFIID subunit 9	-0.00223123	1	0.186956	0.677943	0.177535	0.702446	0.519512	0.0436405	0.252934	0.596969	7		Up
HORVU.MOREX.r3.3HG0325250	Peroxidase	1.39643	0.0165527	1.10776	0.0401272	0.299102	0.771153	0.858276	0.127058	0.816953	0.218794	7		Up
HORVU.MOREX.r3.3HG0325900	Growth inhibition and differentiation-related protein 88-like protein	-0.146162	1	0.136373	0.637467	0.161528	0.567276	0.338808	0.0496808	0.246694	0.288905	7		Up
HORVU.MOREX.r3.4HG0339430	Growth-regulating factor	0.0498034	1	0.0961136	0.840946	0.226249	0.51398	0.52005	0.0135713	0.248141	0.483361	7		Up
HORVU.MOREX.r3.4HG0369200	RNA-binding protein Nova	0.126925	1	0.247369	0.417772	0.175502	0.634528	0.486465	0.0198877	0.190939	0.655121	7		Up
HORVU.MOREX.r3.4HG0386580	centrosomal protein of 135 kDa-like protein	0.176384	1	0.442926	0.241108	0.130269	0.841931	0.649422	0.02993	0.249966	0.710473	7		Up
HORVU.MOREX.r3.4HG0386830	UDP-glucuronate decarboxylase protein 1	-0.126493	1	-0.264301	0.505867	0.146785	0.761009	0.530144	0.0404838	0.0579756	0.966048	7		Up
HORVU.MOREX.r3.4HG0408140	Phosphate import ATP-binding protein PstB	0.472078	0.0419679	0.342505	0.118766	-0.030455	0.958484	0.0873163	0.756534	0.224733	0.485161	7		Up
HORVU.MOREX.r3.4HG0413030	Plant/F12P19-7 protein	0.377558	0.734996	0.272927	0.523478	0.569115	0.0626525	0.629227	0.0185887	0.883133	0.000456927	7		Up
HORVU.MOREX.r3.4HG0416320	Leucine-rich repeat receptor-like protein kinase family protein, putative	1.19095	0.0459788	0.0200212	0.999673	0.0252891	0.989599	0.081865	0.898473	0.0745	0.993764	7		Up
HORVU.MOREX.r3.5HG0466060	2-oxoglutarate (2OG) and Fe(II)-dependent oxygenase superfamily protein	0.0435756	1	0.106802	0.921064	0.062066	0.953938	1.01039	0.00562339	0.124795	0.934531	7		Up
HORVU.MOREX.r3.5HG0480350	AIG2-like (Avirulence induced protein) family protein	0.162769	1	0.175811	0.553077	0.0525937	0.911636	0.376803	0.0451429	0.103106	0.854375	7		Up
HORVU.MOREX.r3.5HG0487140	RNA-binding protein	0.124875	1	0.40266	0.274995	0.455808	0.247597	0.583685	0.0473245	0.703596	0.0147002	7		Up
HORVU.MOREX.r3.5HG0493200	Fasciclin-like arabinogalactan-protein-like	0.380982	0.130357	0.304342	0.13308	0.276535	0.252463	0.173527	0.427614	0.501036	0.00207037	7		Up
HORVU.MOREX.r3.5HG0497770	BAG family molecular chaperone regulator-like protein	0.0598883	1	0.95399	0.0126599	0.559981	0.313906	-0.0181609	0.985986	0.48494	0.42124	7		Up
HORVU.MOREX.r3.5HG0505190	Trihelix transcription factor	0.130021	1	0.763522	0.000719322	0.155286	0.708303	0.341216	0.181191	0.57053	0.0228941	7		Up
HORVU.MOREX.r3.5HG0511790	WRKY transcription factor	-0.302358	1	1.25247	0.0192779	0.911719	0.181161	0.18871	0.822588	0.866271	0.200278	7		Up
HORVU.MOREX.r3.5HG0513260	HTH-type transcriptional regulator	0.433771	1	0.976055	0.171393	1.36431	0.0372258	0.919842	0.15249	1.26789	0.0712456	7		Up
HORVU.MOREX.r3.5HG0513730	DUF1005 family protein	-0.275723	1	1.0506	0.045325	0.905608	0.151553	1.0667	0.0350085	0.978479	0.0806732	7		Up
HORVU.MOREX.r3.5HG0535920	AIG2-like (Avirulence induced gene) family protein	0.577669	0.443797	0.730212	0.0427564	0.236271	0.710685	0.591354	0.104318	0.693556	0.0588273	7		Up
HORVU.MOREX.r3.6HG0539430	Protein kinase, putative	6.52011	0.0159401	3.93428	0.0350206	0.316308	0.951579	0.875211	0.727803	2.35315	0.374925	7		Up
HORVU.MOREX.r3.6HG0564870	F-box protein	-0.078825	1	0.250929	0.431328	0.374255	0.181928	0.51408	0.0181801	0.300562	0.350178	7		Up
HORVU.MOREX.r3.6HG0573070	MLO-like protein	-0.00527009	1	0.469068	0.098547	0.408022	0.197985	0.529623	0.0318565	0.187624	0.757262	7		Up
HORVU.MOREX.r3.6HG0575030	RPM1-interacting 4-like protein	0.071315	1	0.52326	0.0632974	0.321394	0.416095	0.333453	0.26334	0.63249	0.0177385	7		Up
HORVU.MOREX.r3.6HG0588300	ATP-dependent RNA helicase	0.189185	1	0.430102	0.284121	0.823175	0.00431045	0.75618	0.00618013	0.447048	0.279104	7		Up
HORVU.MOREX.r3.6HG0608960	Galactan beta-1,4-galactosyltransferase GALS1	0.119292	1	1.03855	0.0389585	0.61903	0.372022	0.252069	0.711401	0.694937	0.28987	7		Up
HORVU.MOREX.r3.6HG0617020	Protein EXORDIUM-like 1	0.165894	1	0.62324	0.289809	0.640885	0.325942	1.04609	0.0213643	0.658481	0.29224	7		Up
HORVU.MOREX.r3.6HG0627470	Clathrin interactor EPSIN-like protein	0.0990186	1	0.534857	0.000243365	0.399018	0.0233112	0.227521	0.217944	0.245194	0.258896	7		Up
HORVU.MOREX.r3.6HG0630560	Ethylene receptor	0.546782	0.0259364	0.153701	0.684057	-0.141945	0.721474	0.0020441	0.999925	0.250034	0.464267	7		Up
HORVU.MOREX.r3.7HG0649020	Carbonic anhydrase	0.924884	0.694907	2.20457	0.000205282	1.19126	0.134068	0.152237	0.888487	1.4086	0.0435448	7		Up
HORVU.MOREX.r3.7HG0649520	Early nodulin 93	7.20233	0.187424	3.69909	0.398244	4.02329	0.389388	3.49885	0.347822	10.6016	0.000925568	7		Up
HORVU.MOREX.r3.7HG0649530	Early nodulin 93	12.0132	3.00189e-06	0	1	3.76483	0.252523	3.24562	0.234832	0	1	7		Up
HORVU.MOREX.r3.7HG0651010	Xyloglucan endotransglucosylase/hydrolase	0.0966694	1	0.635943	0.0840052	0.3141	0.579548	0.0845635	0.880923	0.751288	0.0327836	7		Up
HORVU.MOREX.r3.7HG0677510	Glycosyltransferase	-0.152862	1	-0.00155293	1	0.0330669	0.948129	0.389512	0.0228956	0.119735	0.782419	7		Up
HORVU.MOREX.r3.7HG0683070	RPM1-interacting protein 4	0.29093	1	1.12279	0.0101858	0.54014	0.432916	0.146959	0.841953	0.668229	0.267065	7		Up
HORVU.MOREX.r3.7HG0685300	transmembrane protein, putative (DUF247)	0.457245	0.916116	1.9146	0.0463525	0.199791	0.765969	0.619645	0.0980773	0.281322	0.770063	7		Up
HORVU.MOREX.r3.7HG0705190	Fructokinase-2	0.319303	0.545277	0.318649	0.182127	0.172982	0.621792	0.210991	0.387532	0.492864	0.0128978	7		Up
HORVU.MOREX.r3.7HG0710360	Ubiquitin-conjugating enzyme E2	-0.107661	1	0.513918	0.0156205	0.240714	0.476296	-0.0717975	0.838196	0.28136	0.37359	7		Up
HORVU.MOREX.r3.7HG0714950	Cytokinin riboside 5'-monophosphate phosphoribohydrolase	0.161289	1	0.149836	0.743935	0.388511	0.162138	0.866108	3.44679e-05	0.345933	0.318437	7		Up
HORVU.MOREX.r3.7HG0725830	Arogenate dehydrogenase	0.237329	1	0.908882	0.000904903	0.634255	0.0681286	0.405468	0.233679	0.921056	0.000812814	7		Up
HORVU.MOREX.r3.7HG0731750	Auxin response factor	-0.097682	1	0.386208	0.382996	0.51414	0.237204	0.644263	0.0499823	0.594274	0.107592	7		Up
HORVU.MOREX.r3.7HG0733910	Protein LONGIFOLIA 1	-0.253629	0.936515	0.381647	0.135953	0.315407	0.312769	0.457512	0.0387161	0.221237	0.603722	7		Up
HORVU.MOREX.r3.7HG0742710	Histone-lysine N-methyltransferase	0.0485969	1	-0.00190278	1	0.115967	0.816683	0.485628	0.0481996	0.0616965	0.957083	7		Up
HORVU.MOREX.r3.7HG0742770	Phospholipase D Z	0.109291	1	0.211753	0.408225	0.153496	0.584491	0.478444	0.0040988	0.388161	0.0460615	7		Up
HORVU.MOREX.r3.7HG0748720	Heme oxygenase 1	0.0977966	1	0.00382263	1	-0.131671	0.891246	0.955131	0.017175	-0.423131	0.623177	7		Up
HORVU.MOREX.r3.1HG0019060	RING/U-box superfamily protein, putative	0.0611085	1	0.0977018	0.656322	0.0996755	0.662547	0.276228	0.0335316	0.0576736	0.891131	8		Up
HORVU.MOREX.r3.1HG0024440	EGG APPARATUS-1 protein	0.353353	0.839282	0.374775	0.301355	0.278949	0.546039	0.617657	0.0277648	0.466102	0.174352	8		Up
HORVU.MOREX.r3.1HG0027180	RING/U-box superfamily protein	0.0334768	1	0.231134	0.0944726	0.201004	0.223728	0.294398	0.0174491	0.0788838	0.805864	8		Up
HORVU.MOREX.r3.1HG0033540	Alpha/beta-hydrolase	0.155257	1	0.143151	0.555361	0.319792	0.0774049	0.353244	0.0228956	0.131886	0.677132	8		Up
HORVU.MOREX.r3.1HG0037270	Methylthioribose-1-phosphate isomerase	-0.0160181	1	0.0598883	0.823043	0.16065	0.382671	0.30537	0.0137709	0.0519478	0.901487	8		Up
HORVU.MOREX.r3.1HG0050150	Protein jagunal 1	0.0432718	1	0.0787418	0.755105	0.0643715	0.808513	0.279087	0.034681	0.0943053	0.769867	8		Up
HORVU.MOREX.r3.1HG0055840	Phosphatidylinositol N-acetyglucosaminlytransferase subunit P-like protein	0.136665	1	0.369701	0.0128628	0.270488	0.154913	0.00300581	0.997044	0.0544909	0.918609	8		Up
HORVU.MOREX.r3.1HG0056800	Replicase polyprotein 1ab	0.0732224	1	0.0908937	0.869827	0.207157	0.609737	0.481856	0.0477012	0.105153	0.892651	8		Up
HORVU.MOREX.r3.1HG0065030	Nucleic acid binding protein	-0.0529477	1	0.0803327	0.80723	0.115828	0.68452	0.334612	0.0349626	0.0356494	0.96234	8		Up
HORVU.MOREX.r3.1HG0068420	zinc finger CCCH domain protein	0.174039	0.92596	0.430255	0.00265572	0.352215	0.038331	0.207953	0.240942	0.322267	0.0459015	8		Up
HORVU.MOREX.r3.1HG0078260	Protein PAT1-1-like protein	0.0678565	1	0.3107	0.138075	0.349325	0.116893	0.547097	0.00117816	0.164408	0.651671	8		Up
HORVU.MOREX.r3.2HG0111790	Receptor-like kinase	-0.00590004	1	-0.0651767	0.873212	0.103853	0.76027	0.534938	0.00075543	0.157391	0.648297	8		Up
HORVU.MOREX.r3.2HG0112170	Actin-related protein 2/3 complex subunit 5	0.0384704	1	0.0527912	0.936913	-0.0577262	0.928604	0.486305	0.0451429	0.0837774	0.921292	8		Up
HORVU.MOREX.r3.2HG0112560	Peroxidase	17.3689	0.0753405	-0.179032	1	46.1195	1.38176e-14	46.4958	3.39838e-15	1.3376	0.972927	8		Up
HORVU.MOREX.r3.2HG0113660	ATP-dependent zinc metalloprotease FtsH	0.0149463	1	0.484095	0.000754292	0.337036	0.0642405	0.268794	0.113977	0.255393	0.198487	8		Up
HORVU.MOREX.r3.2HG0141370	RNA-binding protein	-0.0631257	1	0.165991	0.458614	0.206165	0.352983	0.315143	0.0460597	0.00786578	1	8		Up
HORVU.MOREX.r3.2HG0170550	Glutathione S-transferase family protein isoform 2	-0.0918598	1	0.11363	0.852588	0.108912	0.862548	0.639543	0.0202876	0.0533889	0.971127	8		Up
HORVU.MOREX.r3.2HG0174680	hapless protein	-0.0994467	1	0.27465	0.0115687	0.227632	0.0768421	0.07825	0.604391	-0.0796486	0.761079	8		Up
HORVU.MOREX.r3.2HG0176660	Elongator complex protein 3	0.00653011	1	0.00372377	1	-0.0447063	0.863723	0.256519	0.0278401	0.0252802	0.966048	8		Up
HORVU.MOREX.r3.2HG0177570	cDNA clone:001-108-A06, full insert sequence	-0.0598458	1	0.120853	0.709061	0.221846	0.406449	0.45301	0.00885427	0.0822484	0.88522	8		Up
HORVU.MOREX.r3.2HG0182320	Endoplasmic reticulum metallopeptidase 1	0.125992	1	0.292081	0.159219	0.391535	0.0532273	0.222889	0.283429	0.41496	0.0194747	8		Up
HORVU.MOREX.r3.2HG0191880	Protein strawberry notch-like protein 1	0.000742324	1	-0.0153254	0.992068	0.310223	0.32668	0.494068	0.0277922	0.133098	0.820056	8		Up
HORVU.MOREX.r3.2HG0191910	Protein strawberry notch-like protein 1	0.0389758	1	0.133571	0.783293	0.31833	0.36696	0.568367	0.0202055	0.256246	0.536657	8		Up
HORVU.MOREX.r3.2HG0196330	zinc finger matrin-type protein	0.13516	1	0.221681	0.535845	0.137186	0.761265	0.47993	0.0420213	0.217721	0.625255	8		Up
HORVU.MOREX.r3.2HG0200290	Zinc finger CCCH domain-containing protein	-0.0999186	1	0.0192107	0.988193	0.168137	0.713591	0.640709	0.00694039	0.179369	0.755601	8		Up
HORVU.MOREX.r3.2HG0205540	NEDD8 ultimate buster 1	0.050259	1	0.132091	0.818888	0.302281	0.474303	0.622248	0.0213643	0.129871	0.876318	8		Up
HORVU.MOREX.r3.2HG0208840	Receptor-like protein kinase	19.1621	0.00240313	42.251	2.78534e-18	0.143457	1	0	1	2.07315	0.926408	8		Up
HORVU.MOREX.r3.2HG0208890	Thiol-disulfide oxidoreductase DCC	0.06274	1	0.659474	0.0730407	0.854206	0.0359686	0.537684	0.222788	0.906612	0.00587394	8		Up
HORVU.MOREX.r3.2HG0216880	NBS-LRR disease resistance protein-like	0.620243	0.779195	0.997364	0.0400184	0.607656	0.380121	0.336291	0.740163	0.589512	0.401347	8		Up
HORVU.MOREX.r3.3HG0220770	Dipeptidyl peptidase family member 6	0.244556	1	0.369651	0.359135	0.530179	0.160085	1.12098	1.92523e-05	0.420333	0.307334	8		Up
HORVU.MOREX.r3.3HG0227010	Non-canonical purine NTP pyrophosphatase	1.07725	0.287208	0.703782	0.416306	0.0781058	0.971414	-0.0184909	0.993469	1.40423	0.012509	8		Up
HORVU.MOREX.r3.3HG0229720	F-box/LRR-repeat protein	-0.002485	1	0.113703	0.711271	0.243454	0.301614	0.38899	0.0230231	0.11173	0.792331	8		Up
HORVU.MOREX.r3.3HG0248540	Peroxisomal membrane 22 kDa (Mpv17/PMP22) family protein	0.0785014	1	0.20638	0.0655513	0.0153524	0.964881	0.0893033	0.520044	0.226038	0.043698	8		Up
HORVU.MOREX.r3.3HG0263430	Ubiquitin fusion degradation protein 1-like protein	-0.0628431	1	0.239374	0.410971	0.433381	0.0718672	0.641876	0.00079741	0.28191	0.337693	8		Up
HORVU.MOREX.r3.3HG0267550	Alpha/beta-Hydrolases superfamily protein	0.271302	0.335354	0.304679	0.062109	0.389229	0.0148694	0.264914	0.10465	0.250072	0.18664	8		Up
HORVU.MOREX.r3.3HG0278120	CTD small phosphatase-like protein	0.00116253	1	0.119832	0.570994	0.348797	0.0086612	0.092999	0.604613	0.0875778	0.788473	8		Up
HORVU.MOREX.r3.3HG0279030	Serine/threonine-protein kinase	0.147635	1	0.784457	0.0395966	0.808521	0.0559282	0.806486	0.0305873	0.843323	0.0229751	8		Up
HORVU.MOREX.r3.3HG0279430	GPN-loop GTPase	0.0605563	1	0.074559	0.835591	0.0912064	0.777547	0.346705	0.0385463	0.081928	0.868959	8		Up
HORVU.MOREX.r3.3HG0280830	Histone chaperone	-0.0913874	1	0.0153559	0.992068	0.135849	0.752187	0.535455	0.0151048	0.126217	0.837852	8		Up
HORVU.MOREX.r3.3HG0291910	Peroxidase	0.882105	0.256193	1.42509	0.000670549	0.164082	0.883669	0.191936	0.789571	0.0806135	0.974042	8		Up
HORVU.MOREX.r3.3HG0295900	Protein kinase, putative	0.918669	0.09779	1.50127	3.09821e-05	0.717328	0.19541	0.978378	0.0225678	1.24412	0.000622004	8		Up
HORVU.MOREX.r3.3HG0295960	Protein kinase, putative	0.735662	0.426576	0.927158	0.0413275	0.367755	0.639159	0.145577	0.842779	1.3312	0.000708871	8		Up
HORVU.MOREX.r3.3HG0302090	CASP-like protein	0.098584	1	0.27595	0.098547	0.247333	0.2126	0.339633	0.0259872	0.182142	0.445874	8		Up
HORVU.MOREX.r3.3HG0314210	2-oxoglutarate (2OG) and Fe(II)-dependent oxygenase superfamily protein	0.314895	1	0.950659	0.248884	0.40212	0.757541	1.45127	0.0296284	0.981962	0.266159	8		Up
HORVU.MOREX.r3.3HG0314300	Regulator of Vps4 activity in the MVB pathway protein	-0.0333161	1	0.340257	0.0130367	0.36723	0.0115771	0.182407	0.25466	0.146625	0.553655	8		Up
HORVU.MOREX.r3.3HG0315650	UV-stimulated scaffold protein A-like protein	0.0270212	1	0.308191	0.287452	0.255968	0.477053	0.731195	0.000429134	0.312768	0.320358	8		Up
HORVU.MOREX.r3.4HG0338060	Phytochrome	0.149065	1	0.458373	0.0102797	0.423835	0.0384705	0.495475	0.00514378	0.374148	0.0577621	8		Up
HORVU.MOREX.r3.4HG0360060	GTPase obg	0.0382326	1	0.2307	0.709463	0.437096	0.396746	0.73909	0.034179	0.252193	0.751064	8		Up
HORVU.MOREX.r3.4HG0388860	Serine/arginine repetitive matrix protein 1	-0.0763311	1	0.17801	0.543248	0.178387	0.568155	0.421934	0.0240279	0.186183	0.586786	8		Up
HORVU.MOREX.r3.4HG0396140	Oberon-like protein	-0.010045	1	0.355052	0.151494	0.379145	0.160085	0.437927	0.0451429	0.211333	0.59323	8		Up
HORVU.MOREX.r3.4HG0408690	Protein phosphatase 2C	0.0983284	1	0.182482	0.250757	0.17045	0.363808	0.285037	0.0254793	0.186675	0.278661	8		Up
HORVU.MOREX.r3.4HG0413520	Flowering-promoting factor 1-like protein 1	1.69885	0.0704766	1.35017	0.0977588	1.40865	0.149391	1.88426	0.0270125	0.611948	0.685256	8		Up
HORVU.MOREX.r3.5HG0423980	Transcription factor	-0.194059	1	-0.0467707	0.934978	0.0582953	0.912337	0.422377	0.0378709	0.0518602	0.956649	8		Up
HORVU.MOREX.r3.5HG0440270	Plant calmodulin-binding-like protein	0.0377889	1	0.306046	0.604662	0.43771	0.423466	0.810373	0.0263369	0.0169399	1	8		Up
HORVU.MOREX.r3.5HG0441770	Nuclear pore complex protein NUP93A	0.00468272	1	-0.00766659	0.99596	0.177311	0.335528	0.303645	0.0177636	0.0518432	0.905646	8		Up
HORVU.MOREX.r3.5HG0446560	Vernalization insensitive 3	0.0795383	1	0.1271	0.429577	0.161011	0.301614	0.300948	0.00462274	0.0854869	0.732804	8		Up
HORVU.MOREX.r3.5HG0491960	(RAP Annotation release2) Conserved hypothetical protein	-0.0873407	1	0.0377921	0.942664	0.174904	0.549163	0.40269	0.0231591	0.0250072	0.98358	8		Up
HORVU.MOREX.r3.5HG0493360	Chymotrypsin inhibitor	0.683162	0.0942463	0.815849	0.0039671	0.816522	0.00813616	0.518345	0.125097	0.495825	0.179456	8		Up
HORVU.MOREX.r3.5HG0497200	Cell division cycle 5-like protein	-0.135623	1	0.205493	0.365535	0.235975	0.321333	0.355388	0.0359228	0.0547319	0.932316	8		Up
HORVU.MOREX.r3.5HG0509380	CWF19-like protein 2	0.127743	1	0.243196	0.307624	0.174036	0.567157	0.55231	0.0010683	0.16814	0.640756	8		Up
HORVU.MOREX.r3.5HG0522160	Calcium-binding EF-hand	-0.400202	1	1.10649	0.457803	0.515945	0.810088	3.20055	0.00115757	0.44042	0.897675	8		Up
HORVU.MOREX.r3.6HG0546870	Kinase family protein	0.242797	0.937052	0.649407	0.00124644	0.627094	0.00320481	0.487726	0.0315235	0.505291	0.0211833	8		Up
HORVU.MOREX.r3.6HG0549550	Methyltransferase-like protein	-0.368233	0.839282	0.141501	0.821012	0.274925	0.575693	0.923958	0.000954631	0.158925	0.849056	8		Up
HORVU.MOREX.r3.6HG0557400	Protein phosphatase 2c, putative	-0.0219241	1	0.198133	0.590926	0.192341	0.623635	0.556233	0.0128075	0.17962	0.720184	8		Up
HORVU.MOREX.r3.6HG0571700	Nuclear transcription factor Y subunit C-2	-0.124925	1	0.183181	0.593196	0.146167	0.706781	0.442753	0.0385827	0.211525	0.579924	8		Up
HORVU.MOREX.r3.6HG0590190	Armadillo repeat-containing protein LFR	-0.11403	1	0.0340484	0.948469	0.0925112	0.795698	0.411086	0.0193076	0.0205719	0.98963	8		Up
HORVU.MOREX.r3.6HG0617310	5-adenylylsulfate reductase-like protein	0.0262466	1	0.155394	0.558953	0.242672	0.307557	0.378082	0.0252138	0.323889	0.080389	8		Up
HORVU.MOREX.r3.6HG0619540	THO complex subunit 5	-0.0846948	1	0.174409	0.469668	0.0955875	0.765271	0.361697	0.0281834	0.0913303	0.843846	8		Up
HORVU.MOREX.r3.6HG0630500	Deoxyhypusine hydroxylase	0.086649	1	0.12018	0.653172	0.198954	0.405215	0.367937	0.0226886	0.248832	0.206856	8		Up
HORVU.MOREX.r3.6HG0633600	Zinc finger CCCH domain-containing protein 19	0.0285813	1	0.102789	0.565632	0.11753	0.521885	0.272148	0.0141118	0.130833	0.46563	8		Up
HORVU.MOREX.r3.6HG0633650	F-box family protein	0.160295	1	0.321508	0.54256	0.380269	0.482141	0.971875	0.00284005	0.154476	0.891131	8		Up
HORVU.MOREX.r3.7HG0642220	Essential protein Yae1, N-terminal	0.0246587	1	0.411813	0.585532	0.57401	0.417803	1.12516	0.0190307	0.233573	0.869875	8		Up
HORVU.MOREX.r3.7HG0650960	Cysteine synthase	-0.0111556	1	0.34702	0.161535	0.427928	0.0898635	0.498397	0.0181801	0.380121	0.126064	8		Up
HORVU.MOREX.r3.7HG0664070	Dipeptidyl peptidase family member 6	0.0178356	1	0.0834842	0.770838	0.141264	0.552708	0.311921	0.0346824	0.10197	0.772235	8		Up
HORVU.MOREX.r3.7HG0675290	NADH-ubiquinone oxidoreductase chain	-0.519844	1	0.0586181	0.990249	7.15822	1.08165e-05	0.846251	0.406665	0.133301	0.976932	8		Up
HORVU.MOREX.r3.7HG0680690	subtilisin-like protease	0.038317	1	-0.0186455	0.98184	0.127592	0.721874	0.399398	0.0453015	0.0816578	0.899072	8		Up
HORVU.MOREX.r3.7HG0696680	Methyl-CpG-binding domain-containing protein 8	-0.114084	1	0.200425	0.59186	0.302285	0.363223	0.517746	0.024673	0.0395125	0.97489	8		Up
HORVU.MOREX.r3.7HG0697550	ABC transporter ATP-binding protein ARB1	0.0411325	1	0.0721771	0.69086	0.127975	0.406353	0.237233	0.0198877	0.0252165	0.958546	8		Up
HORVU.MOREX.r3.7HG0723530	Cinnamoyl-CoA reductase family protein	1.2689	1	22.6336	0.000811792	0	1	0	1	-1.17587	0.977436	8		Up
HORVU.MOREX.r3.7HG0727510	ATP-dependent RNA helicase	0.0043161	1	0.0396731	0.871554	0.181451	0.179648	0.274995	0.00638261	0.127317	0.438109	8		Up
HORVU.MOREX.r3.1HG0093870	Pathogen-related protein	-1.56953	6.24779e-05	-2.17494	9.40335e-11	-2.16915	1.79107e-09	-2.69978	8.47618e-08	-2.11086	1.25892e-09	9	Down_All	Down
HORVU.MOREX.r3.2HG0119630	Peroxidase	-3.8057	0.000680585	-3.23045	0.00279014	-6.39513	0.000897615	-5.07151	0.000156018	-6.97506	5.47691e-05	9	Down_All	Down
HORVU.MOREX.r3.2HG0119650	Peroxidase	-3.76277	0.000153868	-3.28026	0.00104549	-6.30164	0.000730878	-5.86558	0.00021215	-6.66952	8.15216e-05	9	Down_All	Down
HORVU.MOREX.r3.2HG0173750	Aldehyde dehydrogenase	-0.421248	0.0259364	-0.383403	0.0195131	-0.502777	0.00143947	-0.62764	1.19404e-05	-0.723815	5.30948e-08	9	Down_All	Down
HORVU.MOREX.r3.2HG0190680	Aminotransferase	-0.791074	0.0470743	-0.927583	0.00181973	-0.911682	0.0049381	-1.07416	0.000256108	-1.27535	2.44563e-06	9	Down_All	Down
HORVU.MOREX.r3.2HG0197370	Pathogenesis-related (PR)-10-related norcoclaurine synthase-like protein	-0.874774	0.00363413	-1.19349	9.70785e-06	-0.882622	0.0139102	-0.932495	0.00122079	-0.810471	0.0184033	9	Down_All	Down
HORVU.MOREX.r3.2HG0215440	Peroxidase	-2.96349	0.0145842	-3.31993	0.00746992	-2.79044	0.000484903	-2.25272	0.0125238	-4.78216	8.27426e-05	9	Down_All	Down
HORVU.MOREX.r3.3HG0241630	Embryo-specific 3	-0.86775	0.00335518	-0.977541	9.85663e-05	-1.13475	9.77064e-06	-0.891379	0.000809063	-1.14961	2.26548e-06	9	Down_All	Down
HORVU.MOREX.r3.3HG0266310	Vacuolar cation/proton exchanger, putative	-1.52876	0.0135782	-1.74143	0.000736913	-2.38522	3.2162e-06	-2.44922	5.58749e-07	-2.31546	6.92484e-07	9	Down_All	Down
HORVU.MOREX.r3.4HG0338860	Sulfite exporter TauE/SafE family protein	-0.824506	0.0473456	-1.16669	0.000120224	-1.14829	0.000256552	-1.60176	4.81621e-08	-1.55718	2.7263e-08	9	Down_All	Down
HORVU.MOREX.r3.4HG0347570	Methylsterol monooxygenase 1-2	-1.5389	0.00170671	-1.3857	0.00236125	-1.20946	0.0213333	-1.34145	0.00411011	-2.23414	1.86149e-08	9	Down_All	Down
HORVU.MOREX.r3.5HG0474190	Cysteine desulfurase IscS	-0.640569	0.0136435	-0.68515	0.00185444	-0.821367	0.000167176	-0.577284	0.0132062	-0.799857	0.000107215	9	Down_All	Down
HORVU.MOREX.r3.5HG0487570	Carbonic anhydrase	-1.30722	0.00068044	-1.41293	6.50223e-05	-1.232	0.00155334	-1.61923	3.79811e-06	-2.12764	2.5563e-11	9	Down_All	Down
HORVU.MOREX.r3.7HG0700030	Nitrate transporter 1.1	-0.775307	0.0470743	-0.939694	0.00123088	-1.12144	0.000108518	-1.00774	0.000529827	-1.45264	1.99912e-08	9	Down_All	Down
HORVU.MOREX.r3.1HG0000630	RING-finger E3 ubiquitin ligase, putative	-0.303828	0.68356	-0.570917	0.00415932	-0.547436	0.0138962	-0.489632	0.0207126	-0.487644	0.0228941	9		Down
HORVU.MOREX.r3.1HG0002450	Arginine decarboxylase	-1.93151	0.121996	-1.46926	0.151494	-3.21175	6.52448e-05	-3.21339	5.30428e-05	-3.13999	3.92206e-05	9		Down
HORVU.MOREX.r3.1HG0015110	Phosphoinositide phospholipase C	-1.00062	0.0882707	-0.0458873	0.978125	-0.518723	0.434293	-0.387914	0.477934	-1.02559	0.0171438	9		Down
HORVU.MOREX.r3.1HG0018800	Dehydrogenase	0.122511	1	-3.26399	0.222529	-0.414013	0.936045	0	1	-5.96594	0.00758806	9		Down
HORVU.MOREX.r3.1HG0019410	Transducin/WD-like repeat-protein	-0.259703	0.879872	-0.345275	0.182539	-0.185837	0.621574	-0.0865	0.801	-0.469367	0.04043	9		Down
HORVU.MOREX.r3.1HG0021800	Glycosyltransferase	-0.0938645	1	-0.398685	0.429577	-0.695939	0.106504	-0.850371	0.0194179	-0.344803	0.611296	9		Down
HORVU.MOREX.r3.1HG0022120	Anaphase-promoting complex subunit 7	-0.122458	1	-0.174406	0.572069	-0.126989	0.7206	-0.434515	0.0240279	-0.149526	0.729519	9		Down
HORVU.MOREX.r3.1HG0022440	Chromatin remodeling factor, putative	-0.182502	0.890759	-0.199666	0.325193	-0.170968	0.477378	-0.359933	0.0176447	-0.236068	0.23601	9		Down
HORVU.MOREX.r3.1HG0026900	Protein apaG	-0.132058	1	-0.333604	0.276222	-0.398632	0.198189	-0.488881	0.0490826	-0.571831	0.0146829	9		Down
HORVU.MOREX.r3.1HG0029280	FACT complex subunit SSRP1	-0.125938	0.832011	-0.0171975	0.957807	-0.104765	0.51617	-0.219993	0.0283765	-0.187812	0.0983598	9		Down
HORVU.MOREX.r3.1HG0041250	Peroxisome biogenesis protein 12	-0.157512	0.92596	-0.0811843	0.786402	-0.00708102	0.995692	-0.279838	0.0582395	-0.363445	0.0102983	9		Down
HORVU.MOREX.r3.1HG0042320	UDP-glucose:glycoprotein glucosyltransferase	-0.0947897	1	-0.0770779	0.692323	-0.0702811	0.736305	-0.288328	0.0057039	-0.192757	0.133604	9		Down
HORVU.MOREX.r3.1HG0043100	Transportin-3	-0.109542	1	-0.0941749	0.64309	-0.00215794	1	-0.349805	0.00106203	-0.179541	0.250006	9		Down
HORVU.MOREX.r3.1HG0044470	Cytokinin oxidase/dehydrogenase	-0.067645	1	-0.649965	0.00862325	-0.578459	0.03925	-0.355881	0.207291	-0.488005	0.0791255	9		Down
HORVU.MOREX.r3.1HG0044490	Receptor-like protein kinase	-0.783367	0.496921	-0.977741	0.0670979	-0.85826	0.156602	-0.552929	0.385813	-1.29608	0.00733123	9		Down
HORVU.MOREX.r3.1HG0046170	Alpha-galactosidase	-1.51291	0.218846	-0.931623	0.376174	-1.30548	0.190799	-0.142354	0.91674	-1.76675	0.0231944	9		Down
HORVU.MOREX.r3.1HG0048100	Malic enzyme	-0.216346	0.782247	-0.284633	0.1287	-0.221489	0.352983	-0.434406	0.00560726	-0.406332	0.011764	9		Down
HORVU.MOREX.r3.1HG0049600	Kinesin-like protein	-0.253263	0.831954	-0.470691	0.0180948	-0.325938	0.221763	-0.480615	0.0147893	-0.405871	0.0600395	9		Down
HORVU.MOREX.r3.1HG0051860	Glutathione S-transferase	-0.635181	0.553026	-0.709857	0.113918	-0.874071	0.0557877	-0.795131	0.0579444	-0.906705	0.0239977	9		Down
HORVU.MOREX.r3.1HG0051900	Glutathione S-transferase	-0.608765	0.284296	-1.2012	5.43008e-05	-1.29854	1.19056e-05	-1.32467	6.60124e-06	-1.15221	0.000201932	9		Down
HORVU.MOREX.r3.1HG0052940	Nuclear control of ATPase protein 2	-0.141856	0.844098	-0.140772	0.39487	-0.204312	0.159054	-0.266546	0.0247218	-0.162607	0.324112	9		Down
HORVU.MOREX.r3.1HG0054950	Chitinase	-1.26724	0.316514	-0.843767	0.370068	-1.63199	0.0324326	-0.286277	0.788561	-1.96277	0.00205187	9		Down
HORVU.MOREX.r3.1HG0055640	transmembrane protein	-1.50251	0.59967	-0.997105	0.505194	-1.18378	0.421622	-1.10325	0.370874	-2.97456	0.000890172	9		Down
HORVU.MOREX.r3.1HG0056360	Oxysterol-binding protein, expressed	-0.127448	1	-0.248247	0.154088	-0.214905	0.297063	-0.359452	0.0125122	-0.268774	0.118696	9		Down
HORVU.MOREX.r3.1HG0059170	Annexin	-0.724181	0.872385	-0.550974	0.556522	-0.529339	0.601201	-0.98057	0.127058	-1.24954	0.0459015	9		Down
HORVU.MOREX.r3.1HG0061470	Mitochondrial carrier protein, putative	-0.0561038	1	-0.123502	0.67156	-0.315278	0.103962	-0.384375	0.0175715	-0.437675	0.00627284	9		Down
HORVU.MOREX.r3.1HG0061730	AMP deaminase	-0.317889	0.140939	-0.33899	0.0342936	-0.233922	0.277375	-0.434835	0.00265736	-0.394761	0.00860562	9		Down
HORVU.MOREX.r3.1HG0067000	Secretory carrier membrane protein (SCAMP) family protein	-0.320604	1	-1.15039	0.0209705	-1.05047	0.0568224	-0.52235	0.350955	-0.414289	0.666665	9		Down
HORVU.MOREX.r3.1HG0070670	Protein kinase-like protein	-0.218545	1	-0.431652	0.203319	-0.333464	0.438721	-0.44227	0.151772	-0.667615	0.0178312	9		Down
HORVU.MOREX.r3.1HG0073170	F-box protein	-0.254576	0.960042	-0.596939	0.0141663	-0.651821	0.00686067	-0.434001	0.0875014	-0.59495	0.0164655	9		Down
HORVU.MOREX.r3.1HG0073180	HXXXD-type acyl-transferase family protein	0.0855535	1	-0.926455	0.0145225	-0.596095	0.211447	-0.0325233	0.963464	-0.387166	0.607637	9		Down
HORVU.MOREX.r3.1HG0074010	Guanylyl cyclase	-0.167202	1	-0.0543497	0.931019	-0.126355	0.76473	-0.596954	0.00416262	-0.293772	0.386935	9		Down
HORVU.MOREX.r3.1HG0074280	MYB transcription factor	-0.443415	0.821992	-0.366763	0.516691	-0.767682	0.0596522	-0.917755	0.00791983	-0.630121	0.147775	9		Down
HORVU.MOREX.r3.1HG0076980	Dolichyl-diphosphooligosaccharide--protein glycosyltransferase subunit STT3	0.0415972	1	-0.103001	0.750157	-0.118975	0.702446	-0.364507	0.0305515	-0.0383611	0.96234	9		Down
HORVU.MOREX.r3.1HG0077090	DUF616 family protein	-0.0668083	1	-0.331077	0.150006	-0.399195	0.0869101	-0.50248	0.00849576	-0.254542	0.390075	9		Down
HORVU.MOREX.r3.1HG0080890	Protein phosphatase 2C	-0.484507	0.696331	-0.211421	0.750627	-0.292602	0.6197	-0.0354679	0.957779	-0.973201	0.00208071	9		Down
HORVU.MOREX.r3.1HG0081480	Calcineurin B-like protein	-0.185872	1	-0.903965	0.029169	-0.742377	0.141737	-0.489361	0.309144	-0.691547	0.156262	9		Down
HORVU.MOREX.r3.1HG0083440	Lactation elevated protein 1	-0.547786	0.479483	-0.551271	0.163155	-0.564951	0.204464	-0.547159	0.139734	-1.18809	4.51677e-05	9		Down
HORVU.MOREX.r3.1HG0084900	NBS-LRR disease resistance protein-like	-0.151797	1	-0.565993	0.0168551	-0.354229	0.276213	-0.349199	0.17858	-0.34697	0.277774	9		Down
HORVU.MOREX.r3.1HG0089200	Protein FRIGIDA	-0.0660504	1	-0.150938	0.540301	-0.230586	0.285468	-0.222798	0.197108	-0.337669	0.038701	9		Down
HORVU.MOREX.r3.2HG0097620	Protein PLANT CADMIUM RESISTANCE 2	-1.43333	1	-5.97478	0.00360977	-5.83837	0.0096975	-1.26057	0.505625	-2.04546	0.311507	9		Down
HORVU.MOREX.r3.2HG0097950	Apyrase	-0.581566	0.277058	-0.448292	0.238434	-0.558602	0.147925	-0.682669	0.0271034	-0.81571	0.00509548	9		Down
HORVU.MOREX.r3.2HG0102560	Sulfotransferase	-0.46679	0.678431	-0.750689	0.0226989	-0.613704	0.12793	-0.500155	0.173551	-0.736485	0.024023	9		Down
HORVU.MOREX.r3.2HG0106450	Glycosyltransferase	-1.06234	0.93644	-4.31597	0.00969858	-1.97577	0.170923	-0.167859	0.920018	-0.843335	0.663181	9		Down
HORVU.MOREX.r3.2HG0111520	RNA-binding domain CCCH-type zinc finger protein	-0.220124	0.937339	-0.539432	0.00359908	-0.353521	0.154282	-0.376046	0.0653177	-0.411572	0.048596	9		Down
HORVU.MOREX.r3.2HG0115930	4-alpha-glucanotransferase	-0.812441	0.276	-1.25227	0.00148652	-1.09823	0.0145323	-1.33982	0.000686631	-0.992225	0.0226643	9		Down
HORVU.MOREX.r3.2HG0116310	Metallo-beta-lactamase-like	-0.226769	1	-2.81718	0.0399105	-0.525354	0.836815	-0.701576	0.669863	-1.67639	0.316102	9		Down
HORVU.MOREX.r3.2HG0117250	Thioredoxin reductase	-0.249167	0.803766	-0.471158	0.0222559	-0.396538	0.0879396	-0.648176	0.000367081	-0.445509	0.0402472	9		Down
HORVU.MOREX.r3.2HG0119170	Sulfotransferase	-0.225238	1	-0.303761	0.351015	-0.223987	0.571802	-0.592201	0.0107895	-0.489651	0.0577034	9		Down
HORVU.MOREX.r3.2HG0120470	Peroxidase	-0.755771	1	-1.40535	0.33556	-1.92981	0.232831	-4.83523	0.00438976	-2.56241	0.034103	9		Down
HORVU.MOREX.r3.2HG0120490	Peroxidase	-0.249974	1	-1.20857	0.555184	-3.18807	0.0424271	-2.71157	0.0574929	-2.33627	0.140277	9		Down
HORVU.MOREX.r3.2HG0120560	Peroxidase	-0.974141	0.996966	-1.11809	0.423082	-2.42407	0.0616887	-2.95652	0.0104128	-1.81207	0.126324	9		Down
HORVU.MOREX.r3.2HG0120870	tolB protein-like protein	-0.720662	0.545277	-0.671047	0.232084	-0.612032	0.353825	-0.688591	0.170657	-1.05889	0.0210508	9		Down
HORVU.MOREX.r3.2HG0121200	Dirigent protein	0.396726	0.88163	-0.0591236	0.955541	-0.495764	0.295221	-0.687335	0.0437252	-0.171215	0.863203	9		Down
HORVU.MOREX.r3.2HG0121520	Pectin acetylesterase	-0.144211	1	-0.35557	0.178012	-0.231308	0.517324	-0.516229	0.0187788	-0.385314	0.153657	9		Down
HORVU.MOREX.r3.2HG0122160	RING/U-box superfamily protein	-0.845729	0.942145	-1.58152	0.0451756	-1.20208	0.247016	-0.878787	0.340204	-0.942068	0.413596	9		Down
HORVU.MOREX.r3.2HG0124760	RING/U-box superfamily protein	-0.166839	1	-1.32997	0.0441686	-0.983722	0.255279	-1.06347	0.117238	-0.491101	0.72626	9		Down
HORVU.MOREX.r3.2HG0126450	Sulfotransferase	-0.996681	0.788383	-0.0578649	0.989384	-1.08795	0.315788	-1.32887	0.101427	-1.58507	0.0499574	9		Down
HORVU.MOREX.r3.2HG0126880	Ninja-family protein	-0.554566	0.124003	-0.456639	0.117116	-0.325908	0.397106	-0.196619	0.566034	-0.805815	0.000493538	9		Down
HORVU.MOREX.r3.2HG0131150	Polyol transporter	-0.611405	1	-0.0208319	1	-0.589616	0.579548	-0.632331	0.424084	-1.36321	0.0405787	9		Down
HORVU.MOREX.r3.2HG0133060	Vacuole membrane-like protein	-0.449521	0.765284	-0.692844	0.0826047	-0.977601	0.00385875	-0.981566	0.00195061	-1.14736	9.49542e-05	9		Down
HORVU.MOREX.r3.2HG0135980	Receptor-type tyrosine-protein phosphatase	-23.5099	0.0358585	0.221476	1	-0.806738	0.983358	-23.452	0.0106218	-24.2656	0.00711158	9		Down
HORVU.MOREX.r3.2HG0144230	Nucleobase ascorbate transporter	-0.18902	0.824625	-0.379294	0.0110669	-0.210466	0.327289	-0.322283	0.0328475	-0.329331	0.040256	9		Down
HORVU.MOREX.r3.2HG0146930	Histone-lysine N-methyltransferase	0.00605319	1	-0.0342194	0.927977	-0.225669	0.194485	-0.367122	0.00414059	-0.220641	0.2064	9		Down
HORVU.MOREX.r3.2HG0152100	fanconi anemia group D2 protein	-0.304914	0.817229	-0.502969	0.0798857	-0.609888	0.025749	-0.494027	0.0628666	-0.82786	0.000372328	9		Down
HORVU.MOREX.r3.2HG0152460	Cytidylate kinase	-1.13983	0.560281	-1.64039	0.0318249	-1.09939	0.300668	-0.721726	0.445902	-0.95595	0.371116	9		Down
HORVU.MOREX.r3.2HG0152880	Receptor-like kinase	-0.474913	1	-1.37926	0.0016278	-0.938103	0.0969808	-0.952342	0.0468218	-1.41841	0.000770984	9		Down
HORVU.MOREX.r3.2HG0152970	Transporter	-0.964774	0.602857	-1.65202	0.00909187	-1.46068	0.0456152	-1.23881	0.070847	-1.31329	0.05723	9		Down
HORVU.MOREX.r3.2HG0155540	Two-component response regulator	-0.241749	0.910024	-0.561752	0.00390994	-0.473113	0.03925	-0.169592	0.531044	-0.349205	0.164772	9		Down
HORVU.MOREX.r3.2HG0155790	Autophagy-related protein 2	-0.795263	0.788383	-0.807531	0.307884	-0.872057	0.301151	-0.511783	0.51208	-1.63443	0.00447783	9		Down
HORVU.MOREX.r3.2HG0158120	Plant/T7H20-70 protein	-1.54796	0.384377	-1.59498	0.10897	-1.16456	0.374761	-1.64782	0.0818132	-2.48039	0.00348925	9		Down
HORVU.MOREX.r3.2HG0159540	Glycosyltransferase	-1.61723	0.0395042	-0.963766	0.229526	-1.89059	0.00177654	-1.54922	0.0139177	-2.32067	4.9952e-05	9		Down
HORVU.MOREX.r3.2HG0161450	F-box/kelch-repeat protein	-0.630121	1	-1.89841	0.00198882	-1.49391	0.045118	-1.44799	0.0305473	-1.19635	0.120856	9		Down
HORVU.MOREX.r3.2HG0162570	phosphoribosylformylglycinamidine synthase	-0.860521	0.216829	-1.20243	0.00774155	-1.22667	0.00890879	-1.50115	0.000457599	-1.78044	1.35856e-05	9		Down
HORVU.MOREX.r3.2HG0163240	Dehydrogenase/reductase SDR family protein 7-like protein	-1.6651	0.233916	-0.95532	0.543248	-1.54065	0.159054	-0.485327	0.710531	-2.60058	0.00122482	9		Down
HORVU.MOREX.r3.2HG0164310	Mei2-like protein	-0.0156622	1	-0.0307855	0.909759	-0.0625932	0.75858	-0.243354	0.0181898	-0.146875	0.307518	9		Down
HORVU.MOREX.r3.2HG0164470	Nudix hydrolase	-0.526371	0.845998	-0.911532	0.0364922	-0.934042	0.0479338	-0.913619	0.0335004	-0.864633	0.0544264	9		Down
HORVU.MOREX.r3.2HG0173360	Amino acid transporter, putative	-0.449033	1	-0.12725	0.932187	-1.17176	0.0961866	-1.17016	0.0460379	-1.03259	0.140884	9		Down
HORVU.MOREX.r3.2HG0173400	NAC domain protein	-0.568021	0.97575	-0.534192	0.519648	-0.662936	0.416751	-0.313209	0.680523	-1.22214	0.0262096	9		Down
HORVU.MOREX.r3.2HG0175970	Glycosyl hydrolase family 5 protein	-0.770374	0.09779	-0.653373	0.0841203	-0.427723	0.415696	-0.45681	0.260156	-0.767143	0.0337951	9		Down
HORVU.MOREX.r3.2HG0178040	choice-of-anchor C domain protein, putative (Protein of unknown function, DUF642)	-1.53918	0.550278	-2.88183	0.00170037	-2.82293	0.0047748	-2.03888	0.0443338	-1.85997	0.114703	9		Down
HORVU.MOREX.r3.2HG0178580	CONSTANS-like protein	-0.814052	0.719382	-1.27764	0.0335814	-0.832165	0.31727	-1.15297	0.0558632	-1.11298	0.0879456	9		Down
HORVU.MOREX.r3.2HG0181510	Beta-glucosidase	-0.696912	0.35075	-1.11301	0.0024717	-0.979066	0.020742	-1.49057	1.92523e-05	-1.69436	1.98244e-07	9		Down
HORVU.MOREX.r3.2HG0183720	RNA polymerase II C-terminal domain phosphatase-like protein	0.112093	1	-0.358062	0.0672499	-0.375882	0.0759378	-0.472367	0.00652744	-0.225212	0.415867	9		Down
HORVU.MOREX.r3.2HG0185140	senescence regulator (Protein of unknown function, DUF584)	-0.73124	0.25864	-1.12329	0.00129676	-1.14839	0.00216282	-0.605602	0.151186	-0.936542	0.0124452	9		Down
HORVU.MOREX.r3.2HG0188020	DUF630 family protein, putative (DUF630 and DUF632)	-0.209833	1	-0.62171	0.120186	-0.848234	0.0240819	-0.221991	0.640407	-0.294794	0.694601	9		Down
HORVU.MOREX.r3.2HG0190630	Lecithin:cholesterol acyltransferase	-0.451687	0.764277	-0.294166	0.595184	-0.248525	0.689103	0.0469344	0.940211	-0.762293	0.0272992	9		Down
HORVU.MOREX.r3.2HG0192000	HXXXD-type acyl-transferase family protein, putative	-0.887263	0.876675	-1.40778	0.103057	-1.94744	0.0184171	-2.48463	0.000701429	-2.42415	0.00127746	9		Down
HORVU.MOREX.r3.2HG0192400	Receptor protein kinase, putative	-0.726756	0.608313	-0.548347	0.423077	-0.525451	0.491971	-0.868292	0.0887014	-1.06098	0.0336541	9		Down
HORVU.MOREX.r3.2HG0192620	NADH-quinone oxidoreductase subunit I	-0.489646	0.350339	-0.232552	0.623437	-0.198537	0.710685	-0.498116	0.103533	-0.766385	0.00426668	9		Down
HORVU.MOREX.r3.2HG0193070	Aldose 1-epimerase family protein	-0.654739	0.0738218	-0.4861	0.132738	-0.302877	0.503436	-0.490962	0.103891	-0.592329	0.0474148	9		Down
HORVU.MOREX.r3.2HG0195130	Multidrug resistance protein ABC transporter family protein	-0.190439	0.971791	-0.145336	0.633114	-0.153975	0.621966	-0.242118	0.236181	-0.385738	0.0399908	9		Down
HORVU.MOREX.r3.2HG0200310	Myb-like transcription factor family protein	-0.480412	0.690487	-0.538282	0.172354	-0.75521	0.0438297	-0.549314	0.130527	-0.373321	0.505134	9		Down
HORVU.MOREX.r3.2HG0200430	Sulfotransferase	-0.0379915	1	-0.985868	0.0608354	-0.927299	0.106771	-1.40578	0.00174996	-1.17588	0.0177205	9		Down
HORVU.MOREX.r3.2HG0202090	Xyloglucan endotransglucosylase/hydrolase	-0.271026	1	-1.22579	0.360576	-1.96978	0.100293	-1.87725	0.0719864	-2.12182	0.0438281	9		Down
HORVU.MOREX.r3.2HG0202100	Xyloglucan endotransglucosylase/hydrolase	-0.292349	1	-1.03935	0.482318	-1.76637	0.171118	-2.52677	0.0120413	-2.2032	0.0379729	9		Down
HORVU.MOREX.r3.2HG0202520	Aldose 1-epimerase family protein	-0.405218	0.0660921	-0.402099	0.0200028	-0.319767	0.137382	-0.569365	0.000279834	-0.378419	0.035575	9		Down
HORVU.MOREX.r3.2HG0204690	dicer-like 3	-0.336861	1	-1.08313	0.0196313	-0.74	0.241997	-0.490512	0.383094	-0.372035	0.715663	9		Down
HORVU.MOREX.r3.2HG0205130	Glycerol kinase	-0.536914	0.581586	-0.559464	0.173827	-0.604297	0.180346	-0.465457	0.245096	-0.766809	0.0341664	9		Down
HORVU.MOREX.r3.2HG0206030	ATP-binding cassette sub-family A member 7	-0.269464	1	-0.553496	0.192341	-0.67269	0.123577	-1.08327	0.000898143	-0.856149	0.0153068	9		Down
HORVU.MOREX.r3.2HG0206040	Hypoxia sensor histidine kinase response regulator DosT	-0.839046	0.839282	-1.48661	0.0277875	-1.50899	0.0417137	-1.79073	0.00462608	-1.30787	0.0723915	9		Down
HORVU.MOREX.r3.2HG0206590	Cyclic nucleotide-gated cation channel alpha-3	-0.809291	1	-1.32049	0.163625	-1.17246	0.300668	-2.40781	0.00184362	-1.3914	0.15311	9		Down
HORVU.MOREX.r3.2HG0208290	Sulfotransferase	-0.907772	0.124715	-1.14441	0.00428871	-1.26881	0.00185571	-0.936238	0.0277648	-0.790562	0.0937908	9		Down
HORVU.MOREX.r3.2HG0215460	Peroxidase	-2.8208	0.130614	-6.20503	0.000456669	-3.12656	0.00436723	-3.20523	0.00885026	-7.10479	1.85504e-05	9		Down
HORVU.MOREX.r3.2HG0215490	Peroxidase	-1.50842	0.681985	-3.90048	0.00638938	-2.88834	0.00247711	-2.24931	0.04989	-3.99056	0.00129501	9		Down
HORVU.MOREX.r3.2HG0215510	Protein NRT1/ PTR FAMILY 5.5	-0.58219	1	-0.640037	0.671798	-1.41971	0.264776	-1.89349	0.0555126	-3.83229	0.0232132	9		Down
HORVU.MOREX.r3.3HG0218320	Protein kinase	-0.36057	0.848144	-0.670091	0.0216387	-0.535621	0.133634	-0.630379	0.0300008	-0.448326	0.234376	9		Down
HORVU.MOREX.r3.3HG0228120	MYB-related transcription factor	-0.0509206	1	-0.568693	0.0441544	-0.384229	0.319807	-0.381544	0.215221	-0.248473	0.646456	9		Down
HORVU.MOREX.r3.3HG0228140	MYB transcription factor	-0.394266	0.634533	-0.361178	0.291026	-0.679364	0.014549	-0.328967	0.286725	-0.595323	0.0289515	9		Down
HORVU.MOREX.r3.3HG0231410	Stress responsive protein	-0.225463	1	-0.226989	0.763439	-0.409034	0.504182	-0.402283	0.385818	-0.830821	0.0373519	9		Down
HORVU.MOREX.r3.3HG0231720	Major facilitator superfamily protein	-0.707185	0.634533	-0.740518	0.185927	-0.947752	0.107013	-1.14707	0.0182835	-1.35207	0.00498746	9		Down
HORVU.MOREX.r3.3HG0232140	Ankyrin repeat protein family-like protein	-0.812628	0.676467	-0.914451	0.15515	-1.50625	0.0383815	-1.5376	0.00960637	-1.94568	0.00200147	9		Down
HORVU.MOREX.r3.3HG0234950	Multidrug resistance 3	-0.860027	0.619711	-1.26206	0.0454874	-1.50247	0.0156377	-0.630905	0.383672	-1.35886	0.0225026	9		Down
HORVU.MOREX.r3.3HG0235350	Pollen Ole e 1 allergen and extensin family protein	-0.33785	1	-0.809743	0.631605	-1.7288	0.202991	-2.04114	0.055399	-2.16281	0.0459113	9		Down
HORVU.MOREX.r3.3HG0236520	Myb-like transcription factor family protein, putative	-0.484037	0.964635	-1.16817	0.00727959	-0.790729	0.173981	-0.419841	0.463254	-0.703319	0.229262	9		Down
HORVU.MOREX.r3.3HG0236900	MYB-RELATED transcription factor	-0.345599	0.343044	-0.339883	0.121724	-0.205494	0.504109	-0.266668	0.225684	-0.539042	0.00321892	9		Down
HORVU.MOREX.r3.3HG0237110	Protein kinase	-0.208647	1	-0.569198	0.0130367	-0.494635	0.0683315	-0.595131	0.00865316	-0.406929	0.144524	9		Down
HORVU.MOREX.r3.3HG0242870	Carboxypeptidase	-0.423396	0.249491	-0.365868	0.153669	-0.410479	0.132406	-0.480922	0.0302784	-0.516876	0.0200935	9		Down
HORVU.MOREX.r3.3HG0243960	Protein kinase	-0.442232	0.350339	-0.46853	0.0861297	-0.535906	0.0594289	-0.260254	0.39121	-0.624969	0.0102983	9		Down
HORVU.MOREX.r3.3HG0245310	GDSL esterase/lipase	-0.565508	0.706611	-0.782537	0.0720278	-0.790981	0.0984034	-0.605266	0.170001	-0.959846	0.017783	9		Down
HORVU.MOREX.r3.3HG0248650	Glyoxylate reductase isoform 1	-0.608058	0.563543	-0.866294	0.034483	-0.701206	0.160085	-0.562046	0.20514	-0.859033	0.0374817	9		Down
HORVU.MOREX.r3.3HG0252490	LIM domain and RING finger protein	-0.182788	1	-0.274448	0.297541	-0.418345	0.0724875	-0.272354	0.236813	-0.498601	0.011764	9		Down
HORVU.MOREX.r3.3HG0257890	COP9 signalosome complex subunit 2	0.0203278	1	-0.0997296	0.71954	-0.0752294	0.80794	-0.32237	0.0327012	-0.128015	0.679257	9		Down
HORVU.MOREX.r3.3HG0265700	Mitochondrial-processing peptidase subunit beta, mitochondrial, putative	-0.165209	0.834618	-0.162464	0.369938	-0.160849	0.414132	-0.225664	0.104419	-0.28093	0.0410859	9		Down
HORVU.MOREX.r3.3HG0267730	Protein phosphatase 2C	-0.481948	0.376586	-0.211266	0.657559	-0.216983	0.658253	-0.185833	0.620693	-0.650742	0.0177205	9		Down
HORVU.MOREX.r3.3HG0269810	Aspartyl protease family protein	-0.369807	0.980035	-0.640388	0.106654	-0.712728	0.094043	-0.745542	0.0396164	-0.508414	0.30153	9		Down
HORVU.MOREX.r3.3HG0272360	ATP-dependent zinc metalloprotease FTSH protein	-0.265416	0.329999	-0.246048	0.168522	-0.201138	0.35338	-0.403353	0.0053537	-0.338936	0.0314734	9		Down
HORVU.MOREX.r3.3HG0273450	Neutral ceramidase	-0.309145	0.793207	-0.183212	0.651562	-0.10914	0.831345	-0.278043	0.321105	-0.539954	0.0265058	9		Down
HORVU.MOREX.r3.3HG0273590	Heat shock transcription factor	-1.1959	0.782247	-1.41006	0.291345	-1.32575	0.301614	-0.834447	0.45534	-2.12532	0.0246124	9		Down
HORVU.MOREX.r3.3HG0274910	HD domain-containing protein 2	-0.1811	0.915924	-0.368026	0.0228366	-0.298502	0.125339	-0.24509	0.159065	-0.365968	0.0234183	9		Down
HORVU.MOREX.r3.3HG0276500	CTP synthase	-0.617991	0.0333997	-0.220819	0.602684	-0.221636	0.59502	-0.430074	0.109628	-0.564541	0.0401676	9		Down
HORVU.MOREX.r3.3HG0277900	Mg2+ transporter protein, CorA-like/Zinc transport protein ZntB	-0.444728	0.248737	-0.642695	0.00649715	-0.600736	0.0201045	-0.654907	0.00628062	-0.733512	0.000622004	9		Down
HORVU.MOREX.r3.3HG0280160	Evolutionarily conserved C-terminal region 2	0.0306039	1	-0.24696	0.274465	-0.26279	0.288639	-0.380771	0.0307969	-0.288455	0.186861	9		Down
HORVU.MOREX.r3.3HG0284000	3'-N-debenzoyl-2'-deoxytaxol N-benzoyltransferase	-0.502436	0.376586	-0.57648	0.0583721	-0.487041	0.193128	-1.14364	7.59379e-06	-0.930158	0.000276196	9		Down
HORVU.MOREX.r3.3HG0284740	Protein phosphatase 2C	-1.07456	0.225065	-0.950554	0.129197	-0.826925	0.28276	-0.268131	0.741585	-1.55851	0.0020169	9		Down
HORVU.MOREX.r3.3HG0289010	Ras-like protein	-0.421737	0.0762526	-0.451332	0.0110669	-0.43275	0.0318832	-0.415381	0.0240279	-0.554594	0.000740059	9		Down
HORVU.MOREX.r3.3HG0289520	CLAVATA3/ESR-RELATED 26	-0.907049	0.59132	-1.59396	0.00711621	-1.5643	0.013345	-1.91639	0.000481067	-1.24512	0.0550052	9		Down
HORVU.MOREX.r3.3HG0289910	Katanin p60 ATPase-containing subunit, putative	-0.428888	0.0507366	-0.516913	0.00161052	-0.358277	0.0879797	-0.472246	0.00546238	-0.511253	0.00176696	9		Down
HORVU.MOREX.r3.3HG0291710	Protein PAT1-1-like protein	-0.197649	0.936349	-0.269778	0.20084	-0.221759	0.39802	-0.329655	0.0706838	-0.397831	0.0253043	9		Down
HORVU.MOREX.r3.3HG0292680	Replicase polyprotein 1a	-0.308319	0.782247	-0.502234	0.0412163	-0.243763	0.525055	-0.382499	0.136043	-0.514776	0.035215	9		Down
HORVU.MOREX.r3.3HG0298070	Amino acid permease	-1.07913	0.318806	-1.25997	0.0400009	-1.9581	0.000580095	-1.10448	0.0740249	-1.92805	0.00025095	9		Down
HORVU.MOREX.r3.3HG0298800	Kinase-like protein	-0.102268	0.942233	-0.234561	0.0184836	-0.0478853	0.809962	-0.28471	0.00103435	-0.268413	0.00406331	9		Down
HORVU.MOREX.r3.3HG0298800	Kinase-like protein	-0.102268	0.942233	-0.234561	0.0184836	-0.0478853	0.809962	-0.28471	0.00103435	-0.268413	0.00406331	9		Down
HORVU.MOREX.r3.3HG0299570	Sterol 3-beta-glucosyltransferase,putative,expressed	-0.559719	0.119785	-0.518473	0.0666036	-0.410649	0.247368	-0.428588	0.137919	-0.844082	0.000309756	9		Down
HORVU.MOREX.r3.3HG0299990	Glutathione-S-transferase	-3.01584	0.00363413	-2.4901	0.00265572	-1.39957	0.117911	-1.42984	0.0851392	-2.0139	0.0247324	9		Down
HORVU.MOREX.r3.3HG0308270	Proline transporter	-0.102174	1	-0.694792	0.132057	-0.723327	0.14985	-0.902661	0.0240279	-0.903025	0.0280223	9		Down
HORVU.MOREX.r3.3HG0312620	Kelch repeat-containing F-box protein-like	-1.00063	0.0243742	-0.773819	0.0608379	-0.763759	0.100293	-1.07166	0.00364729	-1.50269	4.30396e-06	9		Down
HORVU.MOREX.r3.3HG0313120	Acetolactate synthase	-0.0246133	1	-0.0532331	0.854828	-0.287611	0.0459937	-0.265154	0.04237	-0.0512578	0.909008	9		Down
HORVU.MOREX.r3.3HG0313560	Flowering-promoting factor 1-like protein 1	-0.451391	1	-1.0042	0.0395133	-0.615682	0.358722	-1.13637	0.0153325	-0.759013	0.206853	9		Down
HORVU.MOREX.r3.3HG0316060	Salicylate O-methyltransferase	-0.615457	0.388254	-0.64504	0.117116	-0.694924	0.150539	-0.506265	0.229086	-0.901641	0.0157485	9		Down
HORVU.MOREX.r3.3HG0328960	Telomere-binding family protein	-0.23304	0.782247	-0.619115	6.39583e-05	-0.317866	0.156602	-0.436096	0.0120413	-0.429759	0.0147002	9		Down
HORVU.MOREX.r3.4HG0340820	Serine hydroxymethyltransferase	-0.343924	0.381487	-0.47998	0.0126599	-0.529947	0.00846241	-0.826556	1.0398e-06	-0.58837	0.000917028	9		Down
HORVU.MOREX.r3.4HG0341870	T-box transcription factor, putative (DUF863)	-0.198237	1	-0.85373	0.008266	-0.691049	0.0840868	0.402056	0.308962	-0.299305	0.648826	9		Down
HORVU.MOREX.r3.4HG0342720	LOB domain-containing protein, putative	-0.32198	1	-0.919357	0.0514945	-1.00549	0.0453131	-0.468843	0.388214	-0.685599	0.239707	9		Down
HORVU.MOREX.r3.4HG0344500	Non-lysosomal glucosylceramidase	-0.354027	0.59132	-0.437248	0.0853784	-0.536321	0.0392585	-0.65344	0.00302995	-0.745964	0.000319449	9		Down
HORVU.MOREX.r3.4HG0347170	1-aminocyclopropane-1-carboxylate oxidase	-2.25206	0.0165101	-2.6445	0.000642395	-2.26534	0.0086612	-1.40109	0.124862	-2.82069	0.000135051	9		Down
HORVU.MOREX.r3.4HG0348190	ABC transporter G family member	-0.699618	0.700562	-0.798773	0.183567	-0.458656	0.584434	-0.790576	0.146033	-1.48708	0.00113822	9		Down
HORVU.MOREX.r3.4HG0348850	Neutral/alkaline invertase	-0.295958	0.948824	-0.369654	0.287061	-0.549402	0.0863565	-0.643961	0.0160779	-0.598863	0.0312611	9		Down
HORVU.MOREX.r3.4HG0348870	Protein FRIGIDA	-0.671995	0.231962	-0.622393	0.132738	-0.77497	0.0636432	-0.722636	0.0568031	-0.782242	0.0411033	9		Down
HORVU.MOREX.r3.4HG0349080	CBS domain containing protein	-0.569622	0.058057	-0.907846	7.71124e-05	-0.861487	0.000309304	-0.81545	0.000802616	-1.10383	1.80176e-07	9		Down
HORVU.MOREX.r3.4HG0349780	F-box/LRR-repeat protein, putative	-0.809632	0.138025	-0.770039	0.0573884	-0.670923	0.167583	-0.482917	0.279169	-0.851718	0.0303802	9		Down
HORVU.MOREX.r3.4HG0351290	B3 domain-containing protein	0.0370093	1	-1.04628	0.0948767	-1.63127	0.00289921	-1.30229	0.0179019	-1.28397	0.0222196	9		Down
HORVU.MOREX.r3.4HG0354970	Omega-3 fatty acid desaturase	-0.61696	0.0659558	-1.07342	1.84948e-06	-0.881057	0.000288553	-0.915094	0.000107757	-0.930708	4.9952e-05	9		Down
HORVU.MOREX.r3.4HG0357430	Ribulose bisphosphate carboxylase/oxygenase activase	-0.688778	1	-0.729491	0.505867	-1.64386	0.0440898	-1.99818	0.00510758	-0.949013	0.401347	9		Down
HORVU.MOREX.r3.4HG0361590	Sister-chromatid cohesion protein 3	-0.093817	1	-0.0716219	0.789361	-0.139768	0.50089	-0.263242	0.0477012	-0.255174	0.0753022	9		Down
HORVU.MOREX.r3.4HG0361800	14-3-3-like protein	-0.0761251	1	-0.348429	0.161814	-0.27474	0.375971	-0.451246	0.032992	-0.209647	0.588186	9		Down
HORVU.MOREX.r3.4HG0364820	Aberrant pollen transmission 1, putative, expressed	-0.201941	1	-0.167595	0.625451	-0.0866961	0.850263	-0.360684	0.0935993	-0.542369	0.00536492	9		Down
HORVU.MOREX.r3.4HG0372820	RNA polymerase II C-terminal domain phosphatase-like protein	-0.0750449	1	-0.163988	0.647593	-0.237283	0.466313	-0.461123	0.0277648	-0.270262	0.383343	9		Down
HORVU.MOREX.r3.4HG0376000	Auxin-repressed/dormancy-associated protein	-0.469133	0.820393	-0.837444	0.0238123	-0.773817	0.069081	-0.708791	0.0620184	-0.764519	0.0492039	9		Down
HORVU.MOREX.r3.4HG0376340	Ubiquitin-like-specific protease ESD4	-0.0126664	1	-0.337442	0.0410515	-0.0322716	0.941886	-0.182489	0.327282	-0.0911176	0.834565	9		Down
HORVU.MOREX.r3.4HG0380540	Aquaporin-1	-0.169422	1	-0.260578	0.360763	-0.363511	0.168731	-0.408836	0.0686635	-0.459378	0.0379943	9		Down
HORVU.MOREX.r3.4HG0380570	Non-specific serine/threonine protein kinase	-0.148234	1	-0.462096	0.299083	-0.462014	0.353825	-0.717327	0.0391875	-0.795573	0.0212156	9		Down
HORVU.MOREX.r3.4HG0384360	Protein kinase, putative	-0.274166	0.46473	-0.369329	0.0452234	-0.262214	0.263584	-0.273144	0.144385	-0.366796	0.0453929	9		Down
HORVU.MOREX.r3.4HG0385970	TBC1 domain family member 8B	-0.0213675	1	0.0368984	0.911237	-0.0527462	0.849269	-0.26351	0.0366965	-0.133668	0.541483	9		Down
HORVU.MOREX.r3.4HG0391040	Phosphoenolpyruvate carboxykinase (ATP)-like protein	-1.22825	0.62563	-1.08356	0.311387	-1.47307	0.154913	-1.61151	0.0569695	-2.52656	0.000603594	9		Down
HORVU.MOREX.r3.4HG0391470	FAD-binding Berberine family protein, putative	-1.30254	0.189395	-1.46186	0.0346495	-1.12994	0.173588	-1.29173	0.0595506	-0.874636	0.353269	9		Down
HORVU.MOREX.r3.4HG0391730	UDP-glucuronate 4-epimerase 4	-0.147161	1	-0.398483	0.0374941	-0.174193	0.574531	-0.184765	0.416703	-0.100502	0.85054	9		Down
HORVU.MOREX.r3.4HG0393640	Anaphase-promoting complex subunit 6-like protein	-0.196834	1	-0.658201	0.0396053	-0.376401	0.406353	-0.309274	0.398988	-0.343051	0.495372	9		Down
HORVU.MOREX.r3.4HG0393720	Peptide transporter	-0.895753	0.102617	-1.01884	0.00972647	-0.900517	0.0496752	-0.932588	0.0251475	-1.27513	0.000475533	9		Down
HORVU.MOREX.r3.4HG0394690	F-box family protein	-0.0151538	1	-0.221649	0.389095	-0.281888	0.276206	-0.393113	0.0373055	-0.207145	0.517871	9		Down
HORVU.MOREX.r3.4HG0396020	Beta-hexosaminidase	-0.176684	1	-0.600843	0.163953	-0.52079	0.307878	-0.435155	0.301873	-0.775319	0.0411669	9		Down
HORVU.MOREX.r3.4HG0398090	Syntaxin protein	-0.185007	1	-0.622606	0.0228882	-0.353953	0.37754	-0.696538	0.00791983	-0.5579	0.0535031	9		Down
HORVU.MOREX.r3.4HG0398870	AT2G18410-like protein	-0.184409	0.986469	-0.367156	0.0695411	-0.422943	0.0406177	-0.162401	0.507252	-0.368483	0.0675207	9		Down
HORVU.MOREX.r3.4HG0403370	O-fucosyltransferase family protein	-0.434795	0.740892	-1.073	0.000308332	-0.732126	0.0440898	-0.98481	0.000750029	-0.887645	0.00315563	9		Down
HORVU.MOREX.r3.4HG0409150	F-box/LRR-repeat protein	-0.220277	0.483995	-0.170614	0.396797	-0.152418	0.470817	-0.164355	0.324453	-0.314867	0.033579	9		Down
HORVU.MOREX.r3.4HG0409360	Acetyl-coenzyme A synthetase	-0.492022	0.46473	-0.445226	0.220118	-0.715218	0.0335176	-0.146109	0.750005	-0.716017	0.0206112	9		Down
HORVU.MOREX.r3.4HG0409700	Late embryogenesis abundant protein	-0.402941	1	-1.20147	0.264548	-1.05851	0.399126	-2.94852	0.000609204	-1.41681	0.306241	9		Down
HORVU.MOREX.r3.4HG0409710	Expansin-like protein	-0.604599	0.734996	-1.28633	0.00156462	-1.29627	0.00264482	-1.01369	0.0217915	-1.03187	0.0201204	9		Down
HORVU.MOREX.r3.4HG0412650	TVP38/TMEM64 family membrane protein	-0.591865	0.951731	-0.723126	0.330992	-0.546863	0.541479	-0.159974	0.859625	-1.19515	0.0407722	9		Down
HORVU.MOREX.r3.4HG0413480	Post-GPI attachment to proteins factor 3	-0.747709	0.0843526	-0.825417	0.00948635	-0.594781	0.147925	-0.74003	0.0247218	-0.896321	0.00348925	9		Down
HORVU.MOREX.r3.4HG0414960	Apyrase	-1.0005	0.151049	-0.900321	0.083133	-1.29438	0.00776639	-1.05626	0.0274286	-1.38498	0.00146174	9		Down
HORVU.MOREX.r3.4HG0414970	3'-N-debenzoyl-2'-deoxytaxol N-benzoyltransferase	-1.02038	0.551188	-1.26599	0.0708	-1.99752	0.00147278	-1.4868	0.0222366	-1.94314	0.00104422	9		Down
HORVU.MOREX.r3.4HG0415030	Acid phosphatase 1	-0.625469	0.46826	-0.510079	0.297772	-0.900682	0.0297253	-0.729641	0.0629105	-1.03942	0.00324364	9		Down
HORVU.MOREX.r3.4HG0415590	Bifunctional inhibitor/lipid-transfer protein/seed storage 2S albumin superfamily protein	-2.16905	0.556182	-3.47635	0.0585464	-2.74165	0.0753124	-4.20262	0.0550818	-4.53887	0.00509548	9		Down
HORVU.MOREX.r3.4HG0417910	Heat shock transcription factor	-1.53377	0.722037	-1.06709	0.557214	-1.05179	0.579519	-0.230778	0.922281	-3.15257	0.00447783	9		Down
HORVU.MOREX.r3.5HG0425250	Disease resistance protein RPH8A	-1.47298	0.120476	-1.14237	0.215774	-0.807876	0.407413	-1.15635	0.145117	-2.13511	0.00247888	9		Down
HORVU.MOREX.r3.5HG0425370	Disease resistance protein RPH8A	-1.72603	0.0104092	-0.280147	0.886684	-1.34283	0.0336768	-0.988232	0.24698	-2.22196	0.00243903	9		Down
HORVU.MOREX.r3.5HG0425420	Udp-glucose 4,6-dehydratase	-0.277453	1	-0.514169	0.172398	-0.402324	0.402754	-0.748315	0.0177274	-0.472115	0.267898	9		Down
HORVU.MOREX.r3.5HG0429100	Homeobox leucine-zipper protein	-0.174881	1	-0.508171	0.0189256	-0.54789	0.0174489	-0.405707	0.0715468	-0.441855	0.0578209	9		Down
HORVU.MOREX.r3.5HG0433570	E3 ubiquitin protein ligase DRIP2	-0.122024	1	-0.383276	0.0368336	-0.133623	0.66918	0.0827645	0.74771	-0.0856799	0.873161	9		Down
HORVU.MOREX.r3.5HG0434380	Receptor-like kinase	-0.446684	0.0450885	-0.232615	0.394815	-0.297518	0.248375	-0.200017	0.389974	-0.151756	0.723097	9		Down
HORVU.MOREX.r3.5HG0437090	HVA22-like protein	-1.26952	0.492633	-1.01018	0.327528	-0.0893803	0.974897	0.0138936	0.997119	-1.80207	0.0225026	9		Down
HORVU.MOREX.r3.5HG0442770	Boron transporter	-0.242774	1	-0.774888	0.00222235	-0.66578	0.0202885	-0.922879	0.000146114	-0.693389	0.00770702	9		Down
HORVU.MOREX.r3.5HG0444860	Kinesin-related protein	-0.420375	1	-0.540504	0.942733	-0.856689	0.888892	-7.16729	0.0162805	-1.34916	0.855363	9		Down
HORVU.MOREX.r3.5HG0445970	RING finger and CHY zinc finger protein	-0.0956144	1	-0.10795	0.589355	-0.151945	0.408244	-0.285127	0.017175	-0.318014	0.00732584	9		Down
HORVU.MOREX.r3.5HG0448020	CASP-like protein	0.147687	1	-0.694542	0.165762	-0.950362	0.0640688	-0.814372	0.080618	-1.01151	0.0215142	9		Down
HORVU.MOREX.r3.5HG0448480	T-box transcription factor, putative (DUF863)	-0.045061	1	-0.615868	0.0105957	-0.313535	0.408419	-0.431574	0.113792	-0.0913222	0.917157	9		Down
HORVU.MOREX.r3.5HG0454480	SAP domain containing protein, expressed	-0.161987	0.949131	-0.198108	0.317127	-0.222741	0.28899	-0.40003	0.00521465	-0.323328	0.0405988	9		Down
HORVU.MOREX.r3.5HG0454720	Filament-like plant protein	-0.0824044	1	-0.427507	0.0463519	-0.248188	0.421622	-0.35337	0.101413	-0.344735	0.164421	9		Down
HORVU.MOREX.r3.5HG0455200	Protein SUPPRESSOR OF GENE SILENCING 3	-0.0260586	1	-0.302222	0.181917	-0.224237	0.432051	-0.230661	0.295805	-0.425163	0.029402	9		Down
HORVU.MOREX.r3.5HG0457430	S-adenosyl-L-methionine-dependent methyltransferases superfamily protein	-0.449656	0.638974	-0.726123	0.0362596	-0.848034	0.0116868	-0.924148	0.00401858	-0.905908	0.00464418	9		Down
HORVU.MOREX.r3.5HG0460720	L-galactono-1,4-lactone dehydrogenase	-0.238697	0.136507	-0.196256	0.140381	-0.193607	0.180718	-0.252659	0.0272867	-0.269071	0.0229751	9		Down
HORVU.MOREX.r3.5HG0461170	Protein FAR1-RELATED SEQUENCE 5	-0.12673	1	-0.349634	0.0293607	-0.256562	0.174023	-0.159401	0.381485	-0.332744	0.0384899	9		Down
HORVU.MOREX.r3.5HG0463760	Ethanolamine-phosphate cytidylyltransferase	-0.886136	0.0470844	-0.631683	0.127529	-0.580477	0.230791	-0.434226	0.313862	-0.89218	0.011764	9		Down
HORVU.MOREX.r3.5HG0467950	Divalent metal cation transporter MntH 2	-0.17142	1	-0.228396	0.342429	-0.109302	0.756471	-0.404731	0.0256631	-0.222562	0.42009	9		Down
HORVU.MOREX.r3.5HG0468940	NAD(P)-binding Rossmann-fold superfamily protein	-0.471642	0.0974202	-0.53167	0.0091838	-0.358502	0.18457	-0.195589	0.460096	-0.56941	0.0042338	9		Down
HORVU.MOREX.r3.5HG0470680	Heavy metal transport/detoxification protein	-0.55243	1	-0.674329	0.415341	-0.704987	0.444291	-1.74584	0.00447087	-1.54551	0.00957719	9		Down
HORVU.MOREX.r3.5HG0474610	Histone-lysine N-methyltransferase	-0.112718	1	-0.625349	0.0045246	-0.43336	0.113788	-0.356794	0.142015	-0.744933	0.000153428	9		Down
HORVU.MOREX.r3.5HG0475650	Histone-lysine N-methyltransferase, H3 lysine-9 specific	-0.106476	1	-0.283871	0.136695	-0.253875	0.247663	-0.216852	0.255104	-0.482209	0.00113902	9		Down
HORVU.MOREX.r3.5HG0479640	Dihydrolipoamide acetyltransferase component of pyruvate dehydrogenase complex	-0.645136	0.312694	-0.879673	0.0148358	-0.980084	0.00689628	-0.790147	0.0247521	-1.09925	0.00162605	9		Down
HORVU.MOREX.r3.5HG0479810	Phospholipid:diacylglycerol acyltransferase	-0.243044	0.323095	-0.274952	0.0551031	-0.163795	0.418281	-0.422104	0.000672909	-0.419162	0.000534608	9		Down
HORVU.MOREX.r3.5HG0480100	Cysteine protease	-0.414553	0.739549	-0.545451	0.103057	-0.461075	0.270573	-0.465035	0.159671	-0.769118	0.0080704	9		Down
HORVU.MOREX.r3.5HG0480830	Auxin repressed/dormancy associated protein	-1.22321	0.174298	-2.0452	0.000110778	-2.14363	8.38551e-05	-1.35227	0.0243124	-2.06718	6.23041e-05	9		Down
HORVU.MOREX.r3.5HG0485050	Mitochondrial carrier-like protein	-0.764423	0.803275	-1.36639	0.0223122	-0.773291	0.375421	-0.298084	0.73395	-0.982792	0.176413	9		Down
HORVU.MOREX.r3.5HG0486650	Calmodulin	-1.68473	0.240618	-2.10384	0.0128043	-1.37703	0.238594	-0.700455	0.563601	-1.22897	0.310633	9		Down
HORVU.MOREX.r3.5HG0486960	Alpha/beta-Hydrolases superfamily protein, putative	-0.815236	0.508004	-0.332596	0.73313	-0.771361	0.323922	-1.24668	0.0198877	-0.523285	0.640756	9		Down
HORVU.MOREX.r3.5HG0487770	GRAM-containing/ABA-responsive protein	-0.687615	0.479483	-0.899136	0.0627868	-1.53014	0.0086612	-0.977269	0.0271017	-0.803739	0.23601	9		Down
HORVU.MOREX.r3.5HG0488090	1,4-alpha-glucan branching enzyme GlgB	-0.352846	0.312694	-0.371502	0.0986808	-0.204658	0.509362	0.105833	0.702215	-0.466321	0.0252683	9		Down
HORVU.MOREX.r3.5HG0488970	Cellulose synthase, putative	-1.2011	0.0593884	-0.289398	0.773539	-0.797177	0.25144	-0.747173	0.185051	-1.09436	0.0387983	9		Down
HORVU.MOREX.r3.5HG0490990	CCAAT/enhancer-binding protein delta	-0.173068	1	-0.452619	0.11178	-0.582437	0.0346388	-0.212933	0.506922	-0.285498	0.485131	9		Down
HORVU.MOREX.r3.5HG0491270	Dihydroflavonol-4-reductase	-0.499782	0.941326	-0.386021	0.601384	-0.363779	0.64552	-0.967565	0.0327012	-0.378551	0.692383	9		Down
HORVU.MOREX.r3.5HG0502730	O-fucosyltransferase-like protein	-0.636431	0.151049	-1.09139	0.000138479	-0.924288	0.00256401	-0.898738	0.00350143	-1.32127	9.83837e-07	9		Down
HORVU.MOREX.r3.5HG0505710	Transporter-related family protein	-0.346454	0.11481	-0.451662	0.0037837	-0.581259	8.22705e-05	-0.499082	0.00108653	-0.565388	0.000102755	9		Down
HORVU.MOREX.r3.5HG0509200	Lipoxygenase	-0.563283	1	-0.36121	0.771372	-0.854109	0.346545	-1.5029	0.0148364	-1.77455	0.00206112	9		Down
HORVU.MOREX.r3.5HG0510110	Pre-mRNA cleavage complex 2 protein Pcf11, putative isoform 2	-0.47936	0.92225	-0.889903	0.0401272	-0.817267	0.0993637	-0.230973	0.698176	-0.73978	0.127055	9		Down
HORVU.MOREX.r3.5HG0510160	Myb/SANT-like DNA-binding domain protein	-0.0605407	1	-0.21618	0.255571	-0.240059	0.226159	-0.274154	0.0926331	-0.365187	0.0140948	9		Down
HORVU.MOREX.r3.5HG0511630	UDP-glycosyltransferase	-1.22009	0.0201516	-0.986285	0.0423815	-1.09343	0.0327407	-0.706603	0.171426	-1.26074	0.00409988	9		Down
HORVU.MOREX.r3.5HG0511680	UDP-glycosyltransferase	-0.17721	1	-1.11541	0.0484915	-0.731322	0.349249	-0.445342	0.526092	-0.710181	0.366305	9		Down
HORVU.MOREX.r3.5HG0513200	Cold acclimation protein	-0.766807	0.308969	-0.47078	0.424201	-0.652301	0.25144	-0.147575	0.825996	-0.955238	0.0228941	9		Down
HORVU.MOREX.r3.5HG0516720	Glutathione-S-transferase	-0.131881	1	-0.97591	0.00756232	-0.839639	0.0501501	-0.698596	0.0786961	-0.676173	0.126324	9		Down
HORVU.MOREX.r3.5HG0517030	Trafficking protein particle complex subunit 8	-0.00452272	1	-0.0886466	0.765838	-0.140843	0.577391	-0.323133	0.0318565	-0.218495	0.281446	9		Down
HORVU.MOREX.r3.5HG0517330	Aldehyde oxidase, putative	-0.833205	0.0729665	-0.930985	0.00706885	-0.954287	0.0099081	-0.685441	0.0674349	-1.37378	5.53799e-06	9		Down
HORVU.MOREX.r3.5HG0517740	Peroxidase	-0.374239	1	-0.588285	0.640231	-1.8875	0.0159927	-1.93477	0.0110851	-1.17668	0.242506	9		Down
HORVU.MOREX.r3.5HG0524920	RING/U-box superfamily protein	-1.29237	0.492633	-0.781112	0.525998	-1.36041	0.187444	-1.38015	0.110418	-1.85477	0.0226643	9		Down
HORVU.MOREX.r3.5HG0525290	Amino acid transporter, putative	-0.645445	1	-0.486176	0.73554	-0.793817	0.527547	-1.54759	0.0526928	-1.63627	0.0459113	9		Down
HORVU.MOREX.r3.5HG0527460	Pectin acetylesterase	-0.491471	1	-0.697471	0.436118	-0.785173	0.408581	-1.50201	0.0175489	-1.17882	0.110807	9		Down
HORVU.MOREX.r3.5HG0534870	Geranylgeranyl pyrophosphate synthase	-1.25433	0.458718	-2.83469	0.292603	-1.64532	0.0900969	-1.51598	0.098743	-1.80176	0.0228941	9		Down
HORVU.MOREX.r3.6HG0546770	GDSL esterase/lipase	-0.179094	1	-0.549264	0.0783176	-0.782559	0.00762433	-0.738005	0.00816684	-0.571546	0.0669038	9		Down
HORVU.MOREX.r3.6HG0549580	Cold shock protein	-0.0297808	1	-0.343863	0.0295174	-0.441673	0.00378755	-0.268689	0.0993049	-0.439147	0.00197509	9		Down
HORVU.MOREX.r3.6HG0553150	Polyubiquitin	-1.09632	1	-23.2402	0.0109847	-0.561741	0.992201	0.225315	0.996013	-0.28269	1	9		Down
HORVU.MOREX.r3.6HG0558300	Purple acid phosphatase	-0.382205	0.737732	-0.368103	0.311193	-0.39966	0.312959	-0.42558	0.166403	-0.711593	0.00785783	9		Down
HORVU.MOREX.r3.6HG0560050	Protein kinase, putative	-0.43164	0.582427	-0.621932	0.0384784	-0.378181	0.350718	-0.19193	0.620136	-0.507195	0.140147	9		Down
HORVU.MOREX.r3.6HG0565360	Formin-like protein	-0.684261	0.263003	-0.860815	0.0255631	-0.291682	0.644305	-1.0299	0.00336636	-1.24609	0.000276196	9		Down
HORVU.MOREX.r3.6HG0566940	Sulfurtransferase	-0.305195	0.93644	-0.227454	0.614056	-0.422808	0.253051	-0.436725	0.138428	-0.58853	0.0381161	9		Down
HORVU.MOREX.r3.6HG0566970	Sulfurtransferase	-0.267203	0.67111	-0.369907	0.0644459	-0.184522	0.544921	-0.242921	0.275881	-0.531909	0.00245131	9		Down
HORVU.MOREX.r3.6HG0568410	Zinc finger protein, putative	-0.530884	1	-1.11158	0.0617401	-1.38389	0.0256252	-0.0739282	0.943574	-0.494786	0.651088	9		Down
HORVU.MOREX.r3.6HG0573300	DUF1680 domain protein	-0.15887	1	-0.086651	0.810578	-0.173117	0.535431	-0.328104	0.0662236	-0.386476	0.0302048	9		Down
HORVU.MOREX.r3.6HG0573940	Brefeldin A-inhibited guanine nucleotide-exchange protein	-0.16687	1	-0.253292	0.403789	-0.176815	0.644558	-0.468079	0.031581	-0.430731	0.067437	9		Down
HORVU.MOREX.r3.6HG0574990	ABC transporter B family protein	-0.308128	1	-1.14148	0.0499085	-1.12859	0.0879396	-0.89472	0.141963	-1.58386	0.00206112	9		Down
HORVU.MOREX.r3.6HG0579680	Allene oxide synthase	-1.02736	0.312694	-0.87222	0.190745	-1.19343	0.0643603	-1.01466	0.0854517	-1.43291	0.00770702	9		Down
HORVU.MOREX.r3.6HG0582570	Kinesin-like protein	-0.152824	1	-0.235647	0.332473	-0.205107	0.47381	-0.338507	0.0781929	-0.466432	0.00873001	9		Down
HORVU.MOREX.r3.6HG0587010	Phosphoenolpyruvate carboxylase	-0.142045	0.82421	-0.241474	0.0385971	-0.160474	0.312849	0.0345608	0.852219	-0.168012	0.255247	9		Down
HORVU.MOREX.r3.6HG0587680	Cryptochrome-1	-0.507023	0.168215	-0.795998	0.000453801	-0.734994	0.00273535	-0.624869	0.0115171	-0.834633	0.000160328	9		Down
HORVU.MOREX.r3.6HG0590450	senescence-associated family protein (DUF581)	-0.0979317	1	-1.07847	0.0138487	-0.689108	0.253881	-0.718366	0.139323	-0.67898	0.239842	9		Down
HORVU.MOREX.r3.6HG0596770	Aquaporin	-1.2112	0.0254027	-0.838858	0.108319	-1.04249	0.0488751	-1.03456	0.0277922	-1.3107	0.00249593	9		Down
HORVU.MOREX.r3.6HG0598780	Shortage in chiasmata	-0.372638	1	-0.813979	0.311193	-0.494104	0.621574	-1.18195	0.0454486	-0.676283	0.454419	9		Down
HORVU.MOREX.r3.6HG0601060	F-box protein-like	-0.172603	1	-0.720437	0.0125194	-0.497173	0.176629	-0.370166	0.261352	-0.391952	0.355351	9		Down
HORVU.MOREX.r3.6HG0603790	SPX domain-containing family protein	-0.557004	0.942233	-1.23864	0.011178	-0.93084	0.134756	-1.0488	0.0398792	-1.53287	0.000666933	9		Down
HORVU.MOREX.r3.6HG0605290	Protein phosphatase 2C	-0.0666835	1	-0.380642	0.0520842	-0.454773	0.0171582	-0.223943	0.277991	-0.337823	0.0993214	9		Down
HORVU.MOREX.r3.6HG0606940	Pentatricopeptide repeat-containing protein	-0.175856	1	-0.411026	0.28152	-0.355476	0.385148	-0.555218	0.0485357	-0.332554	0.45377	9		Down
HORVU.MOREX.r3.6HG0607150	Syntaxin family protein	-0.318836	0.781919	-0.433921	0.112455	-0.49565	0.0806592	-0.513205	0.0370293	-0.688911	0.00210324	9		Down
HORVU.MOREX.r3.6HG0607370	9-cis epoxycarotenoid dioxygenase	-1.12281	0.19652	0.0677079	0.980935	-0.59071	0.539768	-1.13518	0.0726848	-1.36793	0.0273699	9		Down
HORVU.MOREX.r3.6HG0611880	Homeobox-leucine zipper protein	-0.0989798	1	-0.0532634	0.869148	-0.13491	0.554751	-0.0310504	0.895618	-0.379901	0.003148	9		Down
HORVU.MOREX.r3.6HG0612250	Potassium transporter	-0.170869	1	-0.212534	0.528844	-0.171233	0.659626	-0.0648786	0.857612	-0.508465	0.0204214	9		Down
HORVU.MOREX.r3.6HG0615170	transmembrane protein (DUF616)	-0.707657	0.278378	-0.558142	0.31808	-0.356391	0.586203	-0.498458	0.273707	-0.890774	0.0407502	9		Down
HORVU.MOREX.r3.6HG0615860	ATP synthase subunit b	-1.07721	1	-2.18754	0.0888284	-1.81123	0.246396	-0.6304	0.716651	-2.88882	0.0111777	9		Down
HORVU.MOREX.r3.6HG0618640	1-aminocyclopropane-1-carboxylate oxidase	-1.08049	0.634742	-1.26806	0.1382	-1.00312	0.350718	-1.35234	0.0842128	-2.03134	0.00348925	9		Down
HORVU.MOREX.r3.6HG0619650	BZIP transcription factor	-1.26468	0.0220633	-0.272943	0.778752	-0.304842	0.745572	-0.143668	0.858236	-1.01359	0.0473397	9		Down
HORVU.MOREX.r3.6HG0622520	Amino acid transporter family protein	-0.576763	0.185899	-0.670336	0.0157941	-0.458676	0.220745	-0.371275	0.25422	-0.580031	0.0540269	9		Down
HORVU.MOREX.r3.6HG0623700	Myosin heavy chain-like protein, putative	-0.11949	1	-0.287648	0.316049	-0.197989	0.593448	-0.439303	0.0495394	-0.298763	0.33241	9		Down
HORVU.MOREX.r3.6HG0624550	Alpha/beta-Hydrolases superfamily protein	-0.199553	1	-0.73093	0.00122463	-0.54496	0.0475406	-0.247923	0.413718	-0.420865	0.158101	9		Down
HORVU.MOREX.r3.6HG0627770	Diphthine--ammonia ligase	-0.0166121	1	-0.126997	0.456927	-0.061546	0.789073	0.0254561	0.900432	-0.260348	0.0333293	9		Down
HORVU.MOREX.r3.6HG0628930	Alcohol dehydrogenase	-0.10111	1	-0.280087	0.0362335	-0.163472	0.398036	-0.152881	0.314977	-0.167194	0.381662	9		Down
HORVU.MOREX.r3.6HG0631090	Na(+)/H(+) antiporter NhaB	-0.793837	0.318806	-0.885063	0.0543859	-0.533107	0.418281	-0.928814	0.0349182	-0.808846	0.102354	9		Down
HORVU.MOREX.r3.6HG0631490	Zinc finger family protein	-0.93981	0.165653	-1.11033	0.0142509	-0.83808	0.143325	-0.85258	0.0801721	-1.0804	0.022392	9		Down
HORVU.MOREX.r3.6HG0631810	Phosphatidylinositol-4-phosphate 5-kinase, putative	-0.272634	0.864628	-0.572889	0.0071936	-0.507665	0.0391527	-0.350485	0.147535	-0.533882	0.0153431	9		Down
HORVU.MOREX.r3.7HG0637100	Glutathione S-transferase	-1.42463	0.998852	-0.681106	0.810188	-2.63075	0.137113	-0.206343	0.935136	-3.0672	0.0464325	9		Down
HORVU.MOREX.r3.7HG0648350	O-methyltransferase family protein, expressed	-1.10519	0.719382	-1.17687	0.22287	-1.48267	0.129066	-1.57221	0.0540954	-1.6479	0.0499803	9		Down
HORVU.MOREX.r3.7HG0651470	Anthocyanin 5-aromatic acyltransferase	-1.2917	0.329442	-1.2819	0.117802	-1.45799	0.0803531	-2.40167	0.00166514	-1.69995	0.0857884	9		Down
HORVU.MOREX.r3.7HG0656000	Auxin-responsive protein	0.0695501	1	-0.909347	0.471616	-2.1921	0.0128472	-2.00309	0.0178813	-1.35346	0.193266	9		Down
HORVU.MOREX.r3.7HG0658660	Ethylene-responsive transcription factor	-0.978769	1	-6.17532	0.000860767	-1.50569	0.430358	-2.84494	0.0271266	-1.6334	0.340609	9		Down
HORVU.MOREX.r3.7HG0659730	Major facilitator superfamily protein	-0.228688	0.786741	-0.274934	0.190372	-0.426678	0.0237268	-0.633989	4.38255e-05	-0.408383	0.0228941	9		Down
HORVU.MOREX.r3.7HG0665520	MBOAT (Membrane bound O-acyl transferase) family protein	-0.354845	0.959923	-0.926629	0.0260708	-0.635241	0.130087	-0.734954	0.0459169	-0.838872	0.0405988	9		Down
HORVU.MOREX.r3.7HG0668260	Coiled-coil domain-containing protein 21, putative isoform 1	-0.977312	0.719755	-0.908544	0.33835	-0.567406	0.658395	-0.0367254	0.98351	-1.61678	0.0297721	9		Down
HORVU.MOREX.r3.7HG0670690	HIPL1 protein	-0.763796	0.17208	-0.692075	0.0898948	-0.677482	0.144351	-0.499561	0.238483	-0.968942	0.00645982	9		Down
HORVU.MOREX.r3.7HG0671360	Aldehyde dehydrogenase	-0.372765	0.605097	-0.720841	0.0013881	-0.639557	0.0126037	-0.858461	9.95989e-05	-0.790656	0.000266027	9		Down
HORVU.MOREX.r3.7HG0679180	Beta-1,2-xylosyltransferase	-0.109225	1	-0.0941503	0.688282	-0.123362	0.57012	-0.129515	0.426991	-0.291151	0.0348843	9		Down
HORVU.MOREX.r3.7HG0679220	Tonoplast dicarboxylate transporter	-0.98554	0.130763	-1.17717	0.0130447	-1.42638	0.00148762	-1.44312	0.00284201	-2.2405	9.4552e-08	9		Down
HORVU.MOREX.r3.7HG0680900	Sulfotransferase	-0.693916	0.700562	-0.691604	0.259199	-1.20779	0.0213333	-0.624052	0.27075	-1.07666	0.0330281	9		Down
HORVU.MOREX.r3.7HG0681560	Methyltransferase-like protein 13	-0.406705	0.998852	-1.07764	0.0238123	-0.736241	0.154282	-0.625666	0.16228	-1.12815	0.0206112	9		Down
HORVU.MOREX.r3.7HG0682490	Type I inositol-1,4,5-trisphosphate 5-phosphatase	-0.689153	0.735648	-0.851844	0.140381	-0.686274	0.339561	-0.427556	0.508311	-1.15069	0.023511	9		Down
HORVU.MOREX.r3.7HG0683560	Fork head transcription factor 1	0.0746899	1	-0.0972809	0.758845	-0.308157	0.11022	-0.343912	0.0309656	-0.0773038	0.877263	9		Down
HORVU.MOREX.r3.7HG0686540	ATP-binding protein, putative	-1.14927	0.121996	-1.30415	0.0513631	-0.921972	0.172743	-0.687103	0.292041	-1.37292	0.00861212	9		Down
HORVU.MOREX.r3.7HG0686690	Nck-associated protein 1	-0.2029	0.443797	-0.411953	0.000194423	-0.421538	0.000160773	-0.615399	1.43205e-09	-0.529858	1.44115e-07	9		Down
HORVU.MOREX.r3.7HG0687560	MYB transcription factor	-0.415374	1	-1.04595	0.0477158	-0.619118	0.41747	-0.387162	0.562343	-0.451929	0.653064	9		Down
HORVU.MOREX.r3.7HG0688050	DUF241 domain protein, putative (DUF241)	-0.441995	0.954598	-0.979373	0.0343738	0.0642107	0.960372	0.0267992	0.9769	-0.099044	0.959794	9		Down
HORVU.MOREX.r3.7HG0688080	DUF241 domain protein, putative (DUF241)	-0.343367	1	-1.31712	0.021465	-0.279361	0.792916	-0.766418	0.245934	-0.546465	0.558643	9		Down
HORVU.MOREX.r3.7HG0690460	NAC domain protein,	-0.18293	0.81652	-0.333791	0.0198337	-0.292472	0.0805543	-0.388371	0.0041023	-0.515258	2.11983e-05	9		Down
HORVU.MOREX.r3.7HG0690780	Heme oxygenase-like, multi-helical protein	-0.177879	0.5166	-0.329137	0.00181973	-0.211792	0.115141	-0.327213	0.00174004	-0.314619	0.0029992	9		Down
HORVU.MOREX.r3.7HG0708040	Cleavage and polyadenylation specificity factor subunit 5	-1.70406	0.00414761	-0.442386	0.651427	-0.564112	0.540617	0.0542058	0.961637	-1.70107	0.000927975	9		Down
HORVU.MOREX.r3.7HG0709270	RING/U-box superfamily protein	-0.320578	1	-0.459576	0.266717	-0.77881	0.0324561	-0.153639	0.758385	-0.43371	0.371012	9		Down
HORVU.MOREX.r3.7HG0711850	RNA-binding KH domain-containing protein	-0.166514	1	-0.393649	0.0400184	-0.274947	0.275496	-0.337987	0.0786999	-0.281911	0.244989	9		Down
HORVU.MOREX.r3.7HG0712100	Aminotransferase-related family protein	-0.219735	1	-0.313444	0.366168	-0.387992	0.247368	-0.312692	0.298939	-0.894668	9.29846e-05	9		Down
HORVU.MOREX.r3.7HG0717850	Potassium efflux antiporter	-0.197572	0.845998	-0.157143	0.528301	-0.221226	0.336855	-0.293026	0.0767724	-0.352412	0.0312192	9		Down
HORVU.MOREX.r3.7HG0725470	Pentatricopeptide repeat-containing protein	-0.637882	0.700562	-1.21276	0.0251562	-0.876574	0.145791	-0.835678	0.101279	-0.723251	0.274004	9		Down
HORVU.MOREX.r3.7HG0726450	Peptide transporter, putative	-0.575426	0.972473	-1.34662	0.0138828	-0.798085	0.295174	-0.912653	0.124889	-1.22872	0.0302435	9		Down
HORVU.MOREX.r3.7HG0727350	Endoglucanase	-1.83802	0.130763	-2.14248	0.00969858	-1.95182	0.0406177	-2.48317	0.0018653	-2.44732	0.00202409	9		Down
HORVU.MOREX.r3.7HG0731940	External alternative NAD(P)H-ubiquinone oxidoreductase B2, mitochondrial	-0.4984	0.0824697	-0.604406	0.00337052	-0.565903	0.0135128	-0.706646	0.000463102	-0.739356	0.000140421	9		Down
HORVU.MOREX.r3.7HG0732710	transmembrane protein, putative (Protein of unknown function, DUF642)	-0.537671	0.839282	-0.371978	0.593561	-0.710487	0.203751	-1.00183	0.0176455	-0.516546	0.440482	9		Down
HORVU.MOREX.r3.7HG0746680	Chaperone protein dnaJ	-1.2778	0.392289	-1.63553	0.0364922	-1.04749	0.325847	-1.2242	0.13399	-1.80176	0.0197787	9		Down
HORVU.MOREX.r3.7HG0749640	Transmembrane protein 53	-0.991018	0.0251856	-0.254171	0.737503	-0.74315	0.115409	-0.967586	0.0162805	-1.1309	0.00386719	9		Down
HORVU.MOREX.r3.7HG0751260	Copalyl diphosphate synthase-like protein	-0.477695	0.196646	-0.650989	0.0140391	-0.660344	0.0067722	-0.432088	0.123157	-0.754452	0.0014661	9		Down
HORVU.MOREX.r3.7HG0751660	1,4-alpha-glucan branching enzyme	-0.221513	0.963152	-0.1406	0.711664	-0.33154	0.239567	-0.524753	0.0095577	-0.220962	0.547943	9		Down
HORVU.MOREX.r3.6HG0599530	ATP-dependent rRNA helicase SPB4	0	1	28.2498	0.000950053	0	1	-28.5069	0.000962728	0	1	10		Both
HORVU.MOREX.r3.1HG0001460	Transmembrane protein, putative (DUF247)	-0.0811131	1	-0.88787	0.0218625	-0.406883	0.518084	-0.285602	0.581014	-0.462023	0.464974	10		Down
HORVU.MOREX.r3.3HG0307300	transmembrane protein, putative (DUF679 domain membrane protein 1)	0.0292592	1	0.236235	0.810338	0.124312	0.923033	-1.03233	0.0302784	-0.197002	0.906716	10		Down
HORVU.MOREX.r3.4HG0338770	basic helix-loop-helix (bHLH) DNA-binding superfamily protein	-1.12274	0.621366	0.664953	0.582289	0.0687589	0.980767	-1.51635	0.046176	-0.629953	0.688925	10		Down
HORVU.MOREX.r3.5HG0436880	Cinnamoyl-CoA reductase	-0.555514	1	2.97841	0.51372	-0.0495841	1	-7.2768	0.033609	-1.49273	0.86966	10		Down
HORVU.MOREX.r3.5HG0482110	NBS-LRR-like resistance protein	-0.385463	0.661372	-0.381236	0.213834	-0.276731	0.496091	-0.284216	0.336735	-0.639119	0.0146592	10		Down
HORVU.MOREX.r3.1HG0029730	Malic enzyme	0.250045	1	0.796218	0.0180372	0.0688377	0.944177	-0.366796	0.366998	0.0583461	0.97489	10		Up
HORVU.MOREX.r3.1HG0046020	Plant/F9H3-4 protein	-0.105664	1	0.573427	0.011696	0.101439	0.844909	-0.0662663	0.864033	0.180844	0.731873	10		Up
HORVU.MOREX.r3.1HG0053590	Lysine-specific demethylase	-0.211607	1	0.604185	0.0404947	0.539726	0.115791	-0.131248	0.752943	0.465837	0.182345	10		Up
HORVU.MOREX.r3.1HG0069290	Nucleotide-sugar transporter family protein	0.1604	1	0.549013	0.0182696	0.12968	0.779593	-0.0654005	0.866092	0.271375	0.475926	10		Up
HORVU.MOREX.r3.1HG0091080	DNA-directed RNA polymerase III subunit RPC6	0.272993	1	1.74483	0.0272792	0.0556315	0.989047	-0.876438	0.344385	0.376982	0.879239	10		Up
HORVU.MOREX.r3.1HG0093550	Tryptophan synthase alpha chain	0.408944	0.898865	0.791447	0.0217604	0.0494853	0.965252	-0.102375	0.857281	0.33717	0.60173	10		Up
HORVU.MOREX.r3.2HG0123810	Signal peptidase subunit-12	0.431582	0.748326	0.781842	0.00933738	-0.0332695	0.977552	0.321035	0.380645	0.182794	0.841922	10		Up
HORVU.MOREX.r3.2HG0123880	Phospho-2-dehydro-3-deoxyheptonate aldolase	0.447336	0.835559	0.729643	0.0488809	0.0980626	0.916834	-0.290571	0.52762	0.110235	0.938036	10		Up
HORVU.MOREX.r3.2HG0165450	Arogenate dehydratase	0.214198	1	2.93083	0.0174953	1.14332	0.585329	-1.35492	0.359787	1.21927	0.600276	10		Up
HORVU.MOREX.r3.2HG0171680	Lipoxygenase	0.0270541	1	1.53194	0.0274035	0.574996	0.632496	-0.610185	0.483313	0.5569	0.707734	10		Up
HORVU.MOREX.r3.2HG0183740	Sugar transporter, putative	0.211532	1	0.681165	0.028143	0.041058	0.967778	-0.220837	0.587169	0.312902	0.57043	10		Up
HORVU.MOREX.r3.3HG0218140	basic helix-loop-helix (bHLH) DNA-binding superfamily protein	-0.533782	1	2.52394	0.0189256	0.783516	0.692469	-1.53803	0.200659	0.109337	0.993249	10		Up
HORVU.MOREX.r3.3HG0239550	3'-N-debenzoyl-2'-deoxytaxol N-benzoyltransferase	0.0834631	1	2.64126	0.00160208	1.33203	0.301614	-0.711175	0.554278	0.579492	0.807388	10		Up
HORVU.MOREX.r3.3HG0239600	LOW protein: M-phase inducer phosphatase-like protein	0.0500488	1	1.57152	0.0282762	0.749151	0.509705	-0.504699	0.594946	-0.0254365	1	10		Up
HORVU.MOREX.r3.3HG0294660	DUF4228 domain protein	0.199297	1	1.54248	0.00936308	1.0004	0.215277	0.185206	0.853064	0.443464	0.763851	10		Up
HORVU.MOREX.r3.3HG0307240	Amino acid permease	0.406012	1	0.88257	0.0490148	0.34936	0.644413	-0.102266	0.887765	0.480967	0.500813	10		Up
HORVU.MOREX.r3.4HG0334410	Ubiquitin-conjugating enzyme E2	0.289914	0.033159	0.128676	0.436118	-0.0839205	0.692008	0.0597178	0.715981	0.131106	0.499472	10		Up
HORVU.MOREX.r3.4HG0395230	Major facilitator superfamily transporter	-1.28765	0.942233	2.30438	0.049291	0.0563023	0.995478	-1.25473	0.343484	-0.763484	0.783408	10		Up
HORVU.MOREX.r3.4HG0412460	MADS-box transcription factor	0.137476	1	0.66107	0.0381919	0.424666	0.4316	0.532847	0.0996122	0.81523	0.0153139	10		Up
HORVU.MOREX.r3.4HG0413890	Alpha/beta-Hydrolases superfamily protein	0.0941563	1	1.06798	0.0295635	0.404771	0.632427	-0.542566	0.340562	0.196996	0.903915	10		Up
HORVU.MOREX.r3.5HG0479000	Alcohol dehydrogenase, putative	0.909873	0.195148	0.939078	0.0452567	0.206799	0.832137	-0.0799416	0.919779	0.307327	0.781313	10		Up
HORVU.MOREX.r3.5HG0500000	1-phosphatidylinositol phosphodiesterase	-0.144107	1	1.48889	0.00379301	0.693278	0.402357	-0.285695	0.715365	0.273985	0.87046	10		Up
HORVU.MOREX.r3.5HG0525340	Pathogenesis-related thaumatin family protein	0.00577159	1	1.26797	0.0496258	0.749225	0.413952	-0.0819643	0.940558	-0.0550991	0.996316	10		Up
HORVU.MOREX.r3.5HG0530290	Harpin-induced protein	-0.0363144	1	1.03749	0.0445527	0.579956	0.443693	-0.417502	0.511196	0.558059	0.503135	10		Up
HORVU.MOREX.r3.6HG0560140	Endoglucanase	0.343585	1	0.936686	0.0488809	0.265907	0.764976	-0.452669	0.411107	-0.00617995	1	10		Up
HORVU.MOREX.r3.6HG0560520	Ring finger protein, putative	1.17891	0.607488	1.98128	0.00584142	1.15812	0.269457	-0.298126	0.785398	0.418422	0.840336	10		Up
HORVU.MOREX.r3.6HG0577220	Glycosyltransferase	0.169415	1	2.2121	0.00395951	0.567296	0.710685	-0.558043	0.612976	-0.0139263	1	10		Up
HORVU.MOREX.r3.6HG0616240	Endoglucanase	0.0528098	1	1.5673	0.000337481	0.82009	0.199686	-0.0330736	0.974402	0.636334	0.379395	10		Up
HORVU.MOREX.r3.7HG0634850	Acyl-coenzyme A oxidase	0.201606	1	0.557405	0.00270609	0.26603	0.367053	-0.00723405	0.990478	0.210304	0.557175	10		Up
HORVU.MOREX.r3.7HG0641560	Glutamate formiminotransferase 1	0.523922	1	0.17537	0.80906	0.18602	0.791223	0.791088	0.0314255	0.752912	0.164726	10		Up
HORVU.MOREX.r3.7HG0644220	Arginine decarboxylase	0.123933	1	1.18551	0.0377678	0.0451005	0.984505	-0.646641	0.318334	0.0846879	0.979517	10		Up
HORVU.MOREX.r3.7HG0662260	Pathogenesis-related protein 1	1.19005	0.405199	1.68137	0.00436528	-0.350293	0.782457	-0.65532	0.35756	-0.869745	0.591068	10		Up
HORVU.MOREX.r3.7HG0663650	Lipase	-0.476273	1	2.3397	0.0410515	0.336801	0.904069	-1.75171	0.141635	0.0993509	0.996316	10		Up
HORVU.MOREX.r3.7HG0663850	EF hand calcium-binding protein family, putative	-0.630912	1	1.90291	0.0483567	0.702881	0.686668	-1.49295	0.129143	0.632066	0.783499	10		Up
HORVU.MOREX.r3.7HG0663860	EF hand calcium-binding protein family, putative	-0.704317	1	1.90291	0.0381919	0.654329	0.676388	-1.10914	0.263611	0.339126	0.913628	10		Up
HORVU.MOREX.r3.7HG0669330	Jasmonate zim-domain protein	-1.04484	1	3.68131	0.0313007	0.553403	0.891247	-1.94147	0.318887	0.798976	0.877524	10		Up
HORVU.MOREX.r3.7HG0713940	GTP-binding nuclear protein	0.20626	1	0.940825	0.0246506	0.502082	0.431067	0.0898975	0.896158	0.790904	0.0950681	10		Up
HORVU.MOREX.r3.7HG0726360	12-oxophytodienoate reductase	0.316201	1	0.897884	0.0251562	0.250058	0.745829	-0.209699	0.713062	-0.0331755	0.998273	10		Up
HORVU.MOREX.r3.7HG0743270	WRKY transcription factor	-0.0735325	1	2.02649	0.0385774	0.419907	0.840475	-1.32309	0.2131	0.848043	0.657333	10		Up
HORVU.MOREX.r3.7HG0743280	WRKY transcription factor	0.0883351	1	3.16657	0.00933738	0.902182	0.696626	-1.3917	0.350221	1.11434	0.65812	10		Up
HORVU.MOREX.r3.3HG0236670	Protein kinase	20.8138	0.0326082	-50.5859	6.49285e-15	0.401647	0.995623	-0.0952531	0.999174	-0.469448	1	11		Both
HORVU.MOREX.r3.1HG0015130	Phosphoinositide phospholipase C	-0.526539	0.711195	0.06663	0.955248	-0.308769	0.641331	0.0303695	0.967187	-0.799596	0.0407722	11		Down
HORVU.MOREX.r3.1HG0018620	DUF1685 family protein	-1.74072	0.800273	-2.25755	0.132866	-1.22252	0.59412	0.166742	0.949654	-5.28842	3.52462e-05	11		Down
HORVU.MOREX.r3.1HG0022750	Translocator protein-like protein	-1.91981	1	-4.5488	0.337745	-2.9744	0.616566	-0.87387	0.897168	-8.94778	0.0129506	11		Down
HORVU.MOREX.r3.1HG0049040	Low-temperature-induced 65 kDa protein	-5.46452	0.744852	-5.57374	0.20414	-5.65919	0.268984	-3.86711	0.423744	-8.48662	0.0285525	11		Down
HORVU.MOREX.r3.1HG0058280	D-3-phosphoglycerate dehydrogenase	-0.218129	1	-0.506656	0.10994	-0.646151	0.0383815	-0.624173	0.025857	-0.960818	5.8987e-05	11		Down
HORVU.MOREX.r3.1HG0080000	Late embryogenesis abundant protein	-1.2322	1	-3.4531	0.532359	-10.8786	0.00547801	-3.04744	0.546946	-5.93584	0.172887	11		Down
HORVU.MOREX.r3.1HG0080020	Late embryogenesis abundant protein	-0.282718	1	-9.02451	0.0286862	-10.6668	0.0106657	0.0267754	1	-7.02581	0.0950854	11		Down
HORVU.MOREX.r3.2HG0100180	UNC93-like protein 2	-0.466068	0.953797	-0.700671	0.184809	-0.448447	0.501518	-0.387937	0.463254	-0.903896	0.038701	11		Down
HORVU.MOREX.r3.2HG0128040	IgA FC receptor	-1.11791	0.859138	-0.489786	0.784824	-0.333238	0.869538	-0.767798	0.494991	-1.83558	0.04764	11		Down
HORVU.MOREX.r3.2HG0135680	MYB transcription factor	-0.479837	1	-1.42473	0.22287	-1.3789	0.300668	0.0124186	0.998675	-2.36403	0.00714355	11		Down
HORVU.MOREX.r3.2HG0136460	Mitochondrial pyruvate carrier	0	1	-26.9599	0.00184381	0	1	0	1	-27.6582	0.00116678	11		Down
HORVU.MOREX.r3.2HG0162620	Auxin response factor	-0.417672	1	-1.13795	0.337693	-0.622962	0.707432	0.633912	0.624812	-2.82022	0.000319449	11		Down
HORVU.MOREX.r3.2HG0167060	Protease inhibitor/seed storage/lipid transfer family protein	-0.285574	1	-0.473916	0.31999	-0.429933	0.439403	-0.563096	0.15541	-1.01164	0.00246144	11		Down
HORVU.MOREX.r3.2HG0174510	ATP-dependent 6-phosphofructokinase	-0.284981	1	-0.79206	0.0902089	-0.572951	0.350718	-0.216867	0.724709	-1.16744	0.00292277	11		Down
HORVU.MOREX.r3.2HG0184620	Hsp70-Hsp90 organizing protein 1	0.0210163	1	-0.594113	0.152451	-0.683983	0.117245	-1.00469	0.00132716	-0.235304	0.770224	11		Down
HORVU.MOREX.r3.2HG0187880	Syntaxin-binding protein 5	-0.587528	0.73507	-0.293249	0.694429	-0.415699	0.540617	-0.119583	0.863253	-1.04867	0.00756164	11		Down
HORVU.MOREX.r3.3HG0248140	Late embryogenesis abundant protein Lea14	-1.04255	1	-0.934067	0.796905	-0.996897	0.776577	-0.701228	0.800123	-3.90604	0.0333591	11		Down
HORVU.MOREX.r3.3HG0248290	ATP-dependent zinc metalloprotease FtsH 1	-0.793993	1	-1.98255	0.177275	-1.59132	0.36607	-0.269165	0.901412	-4.12706	0.000106932	11		Down
HORVU.MOREX.r3.3HG0257590	Exportin-7	-0.0914718	1	-0.179349	0.515189	-0.164192	0.591633	-0.484823	0.0046355	-0.19611	0.520091	11		Down
HORVU.MOREX.r3.3HG0268620	MYB-related transcription factor	-0.0119454	1	-0.277883	0.0742762	-0.228558	0.25144	-0.337248	0.0187465	-0.257583	0.118616	11		Down
HORVU.MOREX.r3.3HG0270610	Emb|CAB62340.1	-1.50971	0.87749	-0.791225	0.709609	-0.656511	0.778374	-0.845009	0.610044	-2.95126	0.012208	11		Down
HORVU.MOREX.r3.3HG0283640	Late embryogenesis abundant protein	0	1	-26.2022	0.00270609	-28.349	0.00188276	0	1	-28.9564	0.000570497	11		Down
HORVU.MOREX.r3.3HG0286890	Heat shock transcription factor	-1.17418	0.97575	-0.0678096	0.995507	-1.05377	0.571789	0.699794	0.660174	-2.57818	0.0226246	11		Down
HORVU.MOREX.r3.3HG0298170	Mitotic spindle assembly checkpoint protein MAD1	-0.0688538	1	-0.2135	0.398649	-0.318789	0.163523	-0.467607	0.00709854	-0.270421	0.24918	11		Down
HORVU.MOREX.r3.3HG0300410	GATA zinc finger domain-containing protein C1393.08 isoform 2	-0.836969	1	-4.137	0.0295174	-0.131066	0.974897	-1.8242	0.148533	-1.12121	0.590448	11		Down
HORVU.MOREX.r3.4HG0337240	Glutamine synthetase	0.37646	1	-0.397225	0.807168	-1.05336	0.346339	-0.361627	0.754735	-1.7741	0.0212156	11		Down
HORVU.MOREX.r3.4HG0338360	late embryogenesis abundant protein	-17.1322	0.333197	-21.3057	0.025035	-22.0594	0.0335078	-16.4039	0.106095	-23.3952	0.010902	11		Down
HORVU.MOREX.r3.4HG0339550	Subtilisin-like protease	0	1	-28.5916	0.000816321	0	1	0	1	-0.788536	0.997525	11		Down
HORVU.MOREX.r3.4HG0381800	AP-2 complex subunit mu	-0.0850287	1	-0.223879	0.184072	-0.21119	0.283484	-0.383642	0.00402307	-0.167042	0.454419	11		Down
HORVU.MOREX.r3.4HG0399990	Auxin-induced in root cultures 12-like protein	-0.924286	1	-0.337908	0.902897	0.39446	0.879155	-0.176699	0.924125	-2.38399	0.0362223	11		Down
HORVU.MOREX.r3.4HG0403120	Late embryogenesis abundant protein, expressed	-1.34064	1	-2.79687	0.330012	-2.5875	0.429416	0.220727	0.95949	-4.7747	0.0337551	11		Down
HORVU.MOREX.r3.4HG0409470	Transcription activator-like protein	-0.234394	1	-1.74945	0.321456	-3.13608	0.0262767	-0.516421	0.809366	-4.2937	0.000266027	11		Down
HORVU.MOREX.r3.4HG0418180	Heat shock transcription factor	-0.716864	1	-0.961311	0.424662	-0.866832	0.527233	-0.396641	0.753416	-1.96961	0.0187282	11		Down
HORVU.MOREX.r3.5HG0424600	Cation calcium exchanger	0.493977	1	-2.32294	0.284968	-1.85942	0.283484	-2.07651	0.120288	-3.93473	0.000898509	11		Down
HORVU.MOREX.r3.5HG0425330	Disease resistance protein RPH8A	-1.3047	0.0994759	-0.33218	0.840941	-0.622169	0.44107	-1.70217	0.0277922	-1.41292	0.00571561	11		Down
HORVU.MOREX.r3.5HG0428270	Bidirectional sugar transporter SWEET	-1.11124	0.62563	-0.685147	0.559363	-1.01247	0.34396	-1.19698	0.137757	-1.53665	0.0491023	11		Down
HORVU.MOREX.r3.5HG0439090	ERD (Early-responsive to dehydration stress) family protein	-0.474875	0.283429	-0.254921	0.508041	-0.432412	0.183863	-0.405024	0.14478	-0.688312	0.00333915	11		Down
HORVU.MOREX.r3.5HG0448780	Ureide permease-like protein	-0.220517	1	-0.434743	0.208405	-0.332303	0.453906	-0.232028	0.536604	-0.616483	0.038701	11		Down
HORVU.MOREX.r3.5HG0465890	Asparagine synthetase	-0.703033	1	-0.790035	0.645948	-1.31453	0.378831	0.915094	0.475549	-2.16256	0.040256	11		Down
HORVU.MOREX.r3.5HG0510530	Nitrate transporter 1.2	-0.240305	1	-0.741012	0.613435	-0.509685	0.748971	-2.48904	0.0352038	-2.07366	0.0162181	11		Down
HORVU.MOREX.r3.5HG0526170	Actin depolymerizing factor	0.297459	1	-4.27425	0.220344	-4.36745	0.283484	-1.16472	0.8075	-10.2434	0.000368576	11		Down
HORVU.MOREX.r3.5HG0537660	AWPM-19-like membrane family protein	-2.33854	1	-3.4072	0.188685	-4.10208	0.141224	0.334908	0.941692	-6.12295	0.00733123	11		Down
HORVU.MOREX.r3.6HG0540430	F-box family protein	-0.83221	0.378985	-0.187874	0.850131	-0.564302	0.371061	-0.33318	0.549234	-0.863205	0.0488859	11		Down
HORVU.MOREX.r3.6HG0545480	Catalase	1.17684	1	-1.86688	0.552006	-5.40142	0.0346746	0.456057	0.894411	-4.95397	0.0143128	11		Down
HORVU.MOREX.r3.6HG0602620	Mechanosensitive ion channel family protein	-0.577962	1	-0.75914	0.436664	-1.38254	0.0849204	0.560368	0.536582	-1.69877	0.00952999	11		Down
HORVU.MOREX.r3.6HG0622710	Dehydrin	-2.6502	0.350339	-1.06195	0.652415	-0.634444	0.836207	-1.36932	0.43373	-3.66309	0.0060073	11		Down
[truncated: 1,950 more rows]

## Sheet: Number of DEGs
Variety	Direction in Waterlogging	Number of DEGs p<0.05 W vs C
Golden Promise	Up	175
Infinity	Up	1028
[truncated: 8 more rows]

## Sheet: Control vs Control padj<0.05
Gene ID	Gene Description	Golden Promise Control vs Infinity Control log2(Fold Change)	Golden Promise Control vs Infinity Control padj	Passport Control vs Golden Promise Control log2(Fold Change)	Passport Control vs Golden Promise Control padj	Pilastro Control vs Golden Promise Control log2(Fold Change)	Pilastro Control vs Golden Promise Control padj	Regina Control vs Golden Promise Control log2(Fold Change)	Regina Control vs Golden Promise Control padj	Passport Control vs Infinity Control log2(Fold Change)	Passport Control vs Infinity Control padj	Pilastro Control vs Infinity Control log2(Fold Change)	Pilastro Control vs Infinity Control padj	Regina Control vs Infinity Control log2(Fold Change)	Regina Control vs Infinity Control padj	Passport Control vs Pilastro Control log2(Fold Change)	Passport Control vs Pilastro Control padj	Passport Control vs Regina Control log2(Fold Change)	Passport Control vs Regina Control padj	Regina Control vs Pilastro Control log2(Fold Change)	Regina Control vs Pilastro Control padj	Manik et al. 2022 (QTL)
[truncated: 35,826 more rows]

[truncated: 2 more sheets: Water v Water padj<0.05, Manik et al 2022]
