# Supplementary material for: Transcriptional analysis in multiple barley varieties identifies signatures of waterlogging response
Source: Plant Direct. 2023 Aug 12;7(8):e518. doi: 10.1002/pld3.518 (PMC10422865; doi:10.1002/pld3.518)
Supplement: Supplementary file 4 — Table S5. VST gene counts. [file PLD3-7-e518-s006.xlsx]

## Sheet: vsd_matrix
Gene ID	Gp_C_1	Gp_C_2	Gp_C_3	Gp_W_1	Gp_W_2	Gp_W_3	Inf_C_1	Inf_C_2	Inf_C_3	Inf_W_1	Inf_W_2	Inf_W_3	Pa_C_5	Pa_C_6	Pa_C_7	Pa_W_5	Pa_W_6	Pa_W_7	Pi_C_5	Pi_C_6	Pi_C_7	Pi_W_5	Pi_W_6	Pi_W_7	Reg_C_1	Reg_C_2	Reg_C_3	Reg_W_1	Reg_W_2	Reg_W_3
HORVU.MOREX.r3.1HG0000030	7.55357	7.21331	7.36076	7.2998	7.01988	7.33397	7.07192	7.20861	7.29227	7.23636	7.13205	7.09345	7.20972	7.24041	7.32122	7.21329	7.3586	7.26053	7.31986	6.92879	7.1763	7.38145	7.31512	7.27585	7.23838	7.1623	7.42993	7.26134	7.01986	7.12598
HORVU.MOREX.r3.1HG0000040	10.6913	10.2509	10.5698	10.3181	10.0874	10.5994	10.2217	10.1451	10.4843	10.4318	10.2723	10.2371	10.3205	10.6161	10.432	10.3699	10.4557	10.3747	10.2579	10.086	10.0295	10.1636	10.2531	10.0794	10.1188	9.97768	10.4702	10.2531	9.91821	10.1817
HORVU.MOREX.r3.1HG0000050	9.21372	8.77584	8.92718	8.90239	8.77817	8.97746	8.42731	8.73857	8.96901	8.88326	8.74718	8.73688	8.69646	8.78351	8.58721	8.66596	8.76399	8.70187	8.1637	7.95133	8.18368	8.21054	8.16648	8.27476	8.61899	8.56388	9.02899	8.76591	8.56351	8.88557
HORVU.MOREX.r3.1HG0000060	8.65355	8.5188	8.62221	8.53039	8.60212	8.56863	8.33194	8.40309	8.43333	8.27281	8.44546	8.34602	8.82285	8.72885	8.82302	8.81118	8.68434	8.67789	8.43997	8.55043	8.39311	8.5572	8.47631	8.37671	8.61104	8.8657	8.72655	8.68422	8.64394	8.62395
HORVU.MOREX.r3.1HG0000070	11.5601	11.6569	11.5785	11.5789	11.5731	11.7329	11.4096	11.5791	11.6834	11.6445	11.3842	11.5922	11.6217	11.6208	11.7773	11.5929	11.5529	11.6558	11.1096	11.505	11.5386	11.311	11.2964	11.272	11.5104	11.3669	11.4158	11.7548	11.5056	11.5655
HORVU.MOREX.r3.1HG0000080	9.4687	9.44309	9.28313	9.54663	9.38269	9.36704	9.31858	9.09816	9.17786	8.92349	9.09498	9.19796	9.36457	9.43487	9.3447	9.12044	9.27205	9.25521	9.39182	9.31251	9.5425	8.8916	9.2696	9.2998	9.43337	9.11925	9.16808	9.26016	9.11083	9.28829
HORVU.MOREX.r3.1HG0000090	8.50815	8.46956	8.49457	8.50459	8.67987	8.56863	8.26611	8.48293	8.1093	8.33004	8.35329	8.23464	8.71943	8.2508	8.20955	8.64539	8.34488	8.27479	8.34833	8.29351	8.31055	8.43322	8.40321	8.37244	8.29861	8.45413	8.3814	8.4863	8.41147	8.37258
HORVU.MOREX.r3.1HG0000110	11.0039	10.8668	10.7619	11.0026	11.2801	11.0847	11.1249	10.8764	10.7785	11.4369	11.4462	11.5433	11.3009	10.9992	10.917	11.2883	11.4107	11.2725	11.3006	11.1018	10.6749	11.3345	11.2325	10.9894	10.9223	10.9508	10.9955	11.025	11.4191	11.2693
HORVU.MOREX.r3.1HG0000140	8.59723	8.48108	8.49457	8.62557	8.47082	8.47076	8.62412	8.55835	8.63846	8.90017	8.7843	8.58771	8.65277	8.71566	8.7184	8.72914	8.66369	8.65349	8.3266	8.49652	8.56321	8.53795	8.4644	8.68476	8.60304	8.64177	8.71194	8.91273	8.78453	8.87168
HORVU.MOREX.r3.1HG0000210	6.25705	6.25359	6.30208	6.25204	6.29932	6.25551	6.41097	6.34456	6.3204	6.37714	6.28172	6.28306	6.44762	6.30519	6.4504	6.30363	6.38643	6.42275	6.67493	6.48426	6.42035	6.70806	6.48208	6.38582	6.27508	6.41395	6.44316	6.38149	6.28401	6.38087
HORVU.MOREX.r3.1HG0000130	12.0063	11.6822	12.0591	11.674	11.8318	11.7958	11.5966	11.3462	11.5903	11.8667	11.6487	11.4787	11.5881	11.6453	11.5892	11.7257	11.7789	11.7298	11.6759	11.603	11.269	11.732	11.5791	11.6033	11.5125	11.5738	11.7614	11.4752	11.6283	11.7188
HORVU.MOREX.r3.1HG0000220	6.50862	6.44459	6.3808	6.49958	6.55253	6.4477	6.51352	6.43261	6.36391	6.45476	6.63617	6.49224	6.50574	6.56256	6.41833	6.5599	6.4534	6.42275	7.03417	6.81477	6.67878	7.03839	6.93994	6.65763	6.32519	6.45081	6.40685	6.42237	6.42154	6.49396
HORVU.MOREX.r3.1HG0000270	6.20077	5.94944	5.94944	5.94944	5.94944	5.94944	5.94944	5.94944	5.94944	5.94944	5.94944	5.94944	5.94944	6.34693	6.20086	5.94944	5.94944	5.94944	5.94944	5.94944	5.94944	5.94944	5.94944	5.94944	6.27508	6.2184	6.36728	6.2846	6.22282	6.22291
HORVU.MOREX.r3.1HG0000250	6.48025	6.41289	6.34346	6.41055	6.37743	6.30264	6.32681	6.47092	6.43918	6.45476	6.55303	6.52475	7.11778	6.84432	6.87538	7.15669	6.92768	6.97548	7.03417	6.91344	6.63537	6.90587	6.67789	6.51139	6.44547	6.45081	6.47688	6.45989	6.71482	6.28412
HORVU.MOREX.r3.1HG0000230	5.94944	5.94944	5.94944	5.94944	5.94944	5.94944	5.94944	5.94944	5.94944	5.94944	5.94944	5.94944	5.94944	5.94944	5.94944	5.94944	5.94944	5.94944	5.94944	5.94944	5.94944	5.94944	5.94944	5.94944	5.94944	5.94944	5.94944	5.94944	5.94944	5.94944
HORVU.MOREX.r3.1HG0000240	8.22312	7.67328	7.73669	8.02168	8.35078	7.77967	7.44232	7.50689	7.41883	7.82742	8.03094	7.86639	7.09338	7.06341	7.22737	7.51755	7.4063	7.2497	7.02078	7.34044	6.73907	7.56936	7.43901	6.82987	7.47592	7.81436	7.69696	7.73372	8.78081	7.92942
HORVU.MOREX.r3.1HG0000350	9.93497	9.73376	9.76583	9.8089	9.47515	9.83919	9.33305	9.54034	9.81033	9.69349	9.55418	9.54263	9.75069	9.79722	9.81103	9.88985	9.60817	9.71588	9.20286	9.17966	9.18015	9.42875	9.4944	9.42571	9.36758	9.29458	9.75936	9.67987	9.38762	9.61995
HORVU.MOREX.r3.1HG0000380	7.78787	8.46183	8.50599	8.67572	8.13304	8.26	8.67112	8.79377	8.92942	8.45635	8.62531	9.27289	9.76781	9.47014	9.81103	9.79685	9.28323	9.65335	9.43783	8.61675	9.28368	8.87652	8.18134	8.78333	9.17909	9.48592	9.27762	9.42533	8.988	9.16642
HORVU.MOREX.r3.1HG0000390	7.79451	8.22957	8.17707	8.16349	7.91323	8.09489	8.02779	8.06564	8.28362	7.90031	7.68671	8.22353	8.31772	8.37963	8.68844	8.26085	8.23531	8.4773	8.73247	8.29807	8.76676	8.17546	7.93231	8.24683	8.50321	8.12404	7.92859	8.0656	7.99735	8.0374
HORVU.MOREX.r3.1HG0000410	7.03487	6.8649	7.10411	7.2998	6.66513	7.01631	6.69792	6.73249	6.97955	6.55212	6.75467	7.25565	7.01613	6.95346	7.03527	7.15669	6.79608	7.00398	7.29973	6.77893	7.07899	6.98193	6.84543	6.71976	6.7389	7.07887	6.97196	6.82469	6.58634	6.88187
HORVU.MOREX.r3.1HG0000420	7.71236	8.28379	8.29739	8.33435	7.92487	7.9236	7.9705	8.10483	8.34173	7.95573	7.88148	8.4106	8.94424	8.66508	8.97339	9.008	8.47832	8.86206	8.89207	8.12842	8.59627	8.24953	7.73895	8.18914	8.53309	8.55542	8.5064	8.50925	8.20643	8.42671
HORVU.MOREX.r3.1HG0000430	7.85902	8.22031	8.35794	8.16349	8.01438	8.02582	7.9241	7.99055	8.1317	7.93523	7.59913	8.16653	8.23664	8.38386	8.55792	8.27454	8.21614	8.42842	8.65899	8.17417	8.75063	8.15498	7.97922	8.13906	8.39079	8.1357	8.07807	8.12761	7.89312	8.04385
HORVU.MOREX.r3.1HG0000450	6.92165	7.00987	7.06683	7.10535	6.72435	6.94649	6.65053	6.77876	6.61415	6.45476	6.37779	7.24309	6.97491	6.77457	6.73574	7.03257	6.79608	6.74302	7.25829	6.83208	6.91077	6.96725	6.84543	6.82987	6.59666	6.90311	6.9397	6.84466	6.55714	6.76036
HORVU.MOREX.r3.1HG0000460	7.52903	8.13395	8.18672	8.24716	7.62481	7.88762	7.46232	7.71686	7.83314	7.50232	7.25074	7.95856	8.4665	8.21775	8.5242	8.48818	7.99012	8.32947	8.36971	7.78001	8.09705	7.87378	7.17485	7.75528	7.91669	8.12404	8.06626	7.94589	7.7635	7.91525
HORVU.MOREX.r3.1HG0000470	9.51238	9.69409	9.7873	10.0554	9.92005	9.60967	9.74479	9.73164	9.84959	9.66248	9.73142	9.99812	10.1415	10.0516	10.2156	10.3781	10.1657	10.3008	10.4823	9.99009	10.3953	10.1782	9.86219	10.0832	9.77469	9.6642	9.57104	9.66797	9.32333	9.58459
HORVU.MOREX.r3.1HG0000480	8.2136	8.62951	8.78616	8.73674	8.37976	8.53181	8.33194	8.45848	8.66113	8.33513	8.22147	8.57057	8.80154	8.88679	9.03769	8.74851	8.68092	8.84378	9.13625	8.61675	9.08127	8.66382	8.44835	8.65028	8.95835	8.49909	8.4183	8.71199	8.44992	8.40728
HORVU.MOREX.r3.1HG0000520	5.94944	6.37878	5.94944	5.94944	6.25263	5.94944	6.48163	6.34456	6.36391	6.37714	6.33285	6.28306	6.58256	6.3846	6.4504	6.30363	6.38643	6.45511	8.22656	8.00365	7.85425	8.2686	7.69635	7.59294	6.54108	6.27861	5.94944	6.42237	6.42154	6.33561
HORVU.MOREX.r3.1HG0000530	6.4502	6.41289	6.25503	6.49958	6.25263	6.38148	6.41097	6.5065	6.43918	6.37714	6.41833	6.55543	6.44762	6.3846	6.50883	6.41712	6.4534	6.34997	6.25685	6.45399	6.3857	6.31025	6.38516	6.53846	6.36925	6.32925	6.40685	6.61534	6.49378	6.52657
HORVU.MOREX.r3.1HG0000540	6.75437	6.55441	6.55725	6.66377	6.95171	6.58267	6.59942	6.65686	6.5885	6.5216	6.45553	6.63888	6.8379	6.50983	6.41833	6.75262	6.56512	6.5672	6.4799	6.25939	6.20195	6.62016	6.53757	6.20203	6.71717	7.09329	6.79654	6.66765	6.86257	6.73807
HORVU.MOREX.r3.1HG0000590	5.94944	6.25359	5.94944	6.3766	6.25263	6.34408	5.94944	5.94944	5.94944	5.94944	5.94944	5.94944	5.94944	5.94944	5.94944	5.94944	5.94944	5.94944	6.25685	5.94944	6.34794	5.94944	5.94944	6.38582	5.94944	5.94944	5.94944	5.94944	5.94944	5.94944
HORVU.MOREX.r3.1HG0000580	7.26965	7.16913	6.73036	7.20724	7.34097	6.91692	6.48163	6.29189	5.94944	6.75346	6.52247	6.84064	6.25546	6.30519	5.94944	6.20021	6.34861	5.94944	5.94944	5.94944	5.94944	5.94944	5.94944	5.94944	6.21551	6.2184	5.94944	5.94944	5.94944	6.33561
HORVU.MOREX.r3.1HG0000600	6.60945	6.66736	6.60515	6.59883	6.68545	6.65068	6.91458	7.06022	6.89867	7.26123	7.25074	8.06985	5.94944	5.94944	5.94944	5.94944	6.65861	6.30791	6.56083	6.38694	6.34794	6.64326	6.51054	6.42049	5.94944	5.94944	6.44316	5.94944	5.94944	5.94944
HORVU.MOREX.r3.1HG0000610	9.82365	9.62653	9.58838	9.69736	10.01	9.78364	9.76087	9.65608	9.70364	9.92484	9.94658	10.2358	9.41699	9.50267	9.45802	9.43999	9.70736	9.50413	9.84135	9.73489	9.579	9.97669	9.8309	9.67552	9.27151	9.32913	9.63153	9.56043	9.66358	9.75882
HORVU.MOREX.r3.1HG0000620	11.1291	10.7537	10.9504	10.7292	10.8618	10.9128	10.8061	10.6106	10.8645	10.9478	10.7993	10.9073	10.4834	10.7417	10.466	10.5789	10.8162	10.6675	10.692	10.4461	10.3561	10.5696	10.5852	10.3683	10.7668	10.6427	11.008	10.7087	10.742	10.7827
HORVU.MOREX.r3.1HG0000630	11.1436	11.0388	11.1308	10.8846	10.7613	10.8102	11.0992	11.3009	10.7877	10.39	10.7216	10.5027	10.835	10.2786	10.8677	10.3083	9.99114	10.2345	10.6771	10.6478	10.699	10.1562	10.2587	10.2627	10.9247	11.1691	10.8569	10.5584	10.6	10.4446
HORVU.MOREX.r3.1HG0000660	9.48786	9.34988	9.44878	9.46483	9.4488	9.42334	9.19977	9.24281	9.60182	9.64672	9.38553	9.29616	9.34388	9.35531	9.35101	9.55656	9.51105	9.35667	9.23729	9.14809	9.10161	9.56545	9.57954	9.75736	9.30345	9.18555	9.41531	9.46722	9.34343	9.41717
HORVU.MOREX.r3.1HG0000680	6.77282	6.78155	6.74917	6.74152	6.89305	6.94649	6.89717	6.77876	6.70755	6.79578	6.83718	6.86004	6.8379	6.84432	6.77313	6.75262	6.81377	7.0179	6.89025	6.97327	7.03978	6.95231	6.84543	6.77684	6.78049	6.62981	6.83479	6.73917	6.71482	6.71507
HORVU.MOREX.r3.1HG0000670	9.51051	9.48657	9.38159	9.5607	9.17743	9.58526	8.90446	9.07623	9.0787	8.47934	8.72823	8.79305	9.14505	9.02334	8.98703	8.87114	8.73795	8.78747	9.05862	8.81724	9.0502	8.67789	8.82367	8.86343	8.73309	8.57647	8.72291	8.72761	8.34655	8.73998
HORVU.MOREX.r3.1HG0000720	6.58583	6.57874	6.34346	6.64285	6.76123	6.38148	6.54361	6.60116	6.504	7.23636	6.89382	7.3958	5.94944	6.20132	5.94944	6.20021	6.25903	6.20324	6.75383	6.30711	6.42035	6.76732	6.7571	6.38582	5.94944	5.94944	6.27355	5.94944	5.94944	5.94944
HORVU.MOREX.r3.1HG0000690	6.56124	6.89594	6.64959	6.87597	6.66513	6.50583	7.26762	7.27528	7.28102	7.75	7.88867	8.72922	6.44762	5.94944	5.94944	6.53427	7.02807	5.94944	6.41784	5.94944	5.94944	6.31025	6.25812	6.20203	6.32519	6.54742	6.50849	6.33616	6.64082	6.4217
HORVU.MOREX.r3.1HG0000730	7.81422	7.3161	7.39804	7.65106	7.44082	7.6242	6.59942	6.75599	6.63878	7.05771	6.98045	7.42818	6.25546	5.94944	5.94944	5.94944	6.4534	5.94944	6.3458	5.94944	5.94944	6.31025	6.20164	6.25859	6.71717	7.06423	7.04783	6.73917	6.95347	6.88187
HORVU.MOREX.r3.1HG0000850	10.109	10.4175	10.3675	10.2635	10.1222	10.1773	9.98261	10.124	10.0425	9.73877	9.79729	9.79479	10.4013	10.2576	10.487	10.1694	10.1895	10.3129	10.1023	10.4803	10.5294	10.1818	10.1652	10.1632	10.2385	10.1343	9.81754	10.0684	10.1932	9.95852
HORVU.MOREX.r3.1HG0000880	8.26052	8.16821	8.36637	8.65921	8.6194	8.62554	7.83312	8.00453	7.80477	8.07228	7.8523	7.79836	8.30012	8.04421	7.90899	8.12572	8.05178	8.18832	8.11321	8.13872	8.33277	8.39499	8.11567	8.34212	8.35274	8.08239	8.24359	8.71199	8.42119	8.26274
HORVU.MOREX.r3.1HG0000990	6.6322	6.50237	6.69117	6.64285	6.77899	6.78669	7.34754	7.49638	7.3574	7.8644	7.65245	7.57746	7.5856	7.32352	7.36998	7.60557	7.61853	7.54324	7.45114	7.4626	7.66902	7.51011	7.393	7.45901	6.7389	6.90311	6.85324	6.8042	7.01986	6.9538
HORVU.MOREX.r3.1HG0001020	6.25705	6.19793	5.94944	6.29864	6.37743	5.94944	6.72043	6.62962	6.77011	6.66051	6.52247	6.61231	6.53253	6.53682	6.4504	6.65262	6.38643	6.51408	6.25685	6.30711	6.20195	6.31025	6.20164	6.34805	6.36925	6.37378	6.36728	6.2233	6.45899	6.52657
HORVU.MOREX.r3.1HG0001010	7.11141	6.74548	6.85306	6.70373	7.03291	6.9609	7.18105	7.20861	7.09539	7.48244	7.08909	7.29245	7.54596	7.47269	7.64748	7.73683	7.79831	7.59217	7.35901	7.4626	7.38522	7.38145	7.22009	7.56089	6.8755	6.88522	6.9397	6.90175	7.1946	7.03608
HORVU.MOREX.r3.1HG0001050	7.37896	7.43644	7.37956	7.42945	7.78397	7.12995	9.81663	8.93341	9.26565	9.72196	9.45541	9.28586	7.76605	8.65127	8.39288	7.98068	8.22096	8.49322	8.24997	7.76633	7.3757	8.00189	7.79353	6.84677	8.21572	7.62935	8.3578	7.19668	9.82173	7.24699
HORVU.MOREX.r3.1HG0001030	6.73544	6.52901	6.74917	6.93557	6.72435	6.67182	6.87938	6.90285	6.70755	7.01127	6.89382	6.98443	6.97491	6.84432	7.04848	7.12111	7.04154	6.98984	6.92101	6.84902	7.05303	6.90587	6.69855	7.04008	6.67158	6.88522	6.71363	6.8042	6.86257	6.86288
HORVU.MOREX.r3.1HG0000950	12.6972	12.118	11.5493	12.6564	13.2792	12.7815	12.8395	12.0406	12.7721	13.4145	13.7046	14.242	10.7672	11.5553	11.0003	11.9792	12.7276	12.4293	11.9945	12.8214	12.3363	13.3498	13.1671	12.7373	12.374	11.6061	12.0801	13.2076	13.922	13.6719
HORVU.MOREX.r3.1HG0001120	8.6327	8.90257	8.76748	8.88556	8.97747	8.7834	8.90446	9.05395	9.07592	8.96259	8.94663	8.9326	9.10613	9.04703	9.38007	8.93144	8.91366	8.95	8.84188	9.47158	9.36347	9.13102	9.08861	9.20214	9.01613	8.93191	8.5064	8.87832	9.00396	8.67718
HORVU.MOREX.r3.1HG0001140	7.50395	7.21331	7.51124	7.23902	7.23088	7.56224	7.29108	7.06022	7.40882	7.2237	7.29937	7.16428	7.05555	6.84432	6.90676	6.84049	6.74038	6.81665	7.0072	7.05606	7.02633	7.10442	7.19772	6.98504	7.02309	7.06423	7.39945	7.09851	6.97054	7.25959
HORVU.MOREX.r3.1HG0001130	9.503	9.37426	9.46985	9.4592	9.57767	9.50008	9.42369	9.40938	9.3823	9.51175	9.40686	9.16741	9.63325	9.45848	9.49449	9.53473	9.41293	9.45335	9.69795	9.6853	9.70481	9.78901	9.88848	9.96572	9.47488	9.47716	9.4932	9.49673	9.52791	9.46377
HORVU.MOREX.r3.1HG0001150	6.99409	6.78155	6.86911	6.74152	6.70517	7.01631	7.20655	7.13723	7.36788	7.08743	7.11794	7.07864	7.28384	7.06341	6.87538	7.05873	7.01441	7.00398	7.35901	7.21386	7.16465	7.38145	7.42996	7.18814	7.0528	7.07887	7.3891	6.91993	6.95347	7.16797
HORVU.MOREX.r3.1HG0001180	7.67643	7.59192	7.39804	7.28991	7.43211	7.86305	9.17314	8.32912	9.65456	9.24672	9.61235	9.17301	8.48593	8.86911	8.13053	8.68287	8.47035	8.84378	8.1387	8.02062	7.47623	8.67087	8.38641	6.92636	8.18325	7.34486	7.62305	8.05284	7.97718	8.2184
HORVU.MOREX.r3.1HG0001190	6.8084	6.79896	6.74917	6.41055	6.47267	6.76877	6.80403	6.34456	7.08168	6.70854	6.63617	6.68896	5.94944	6.34693	6.25717	5.94944	5.94944	6.34997	6.56083	5.94944	5.94944	5.94944	6.30565	5.94944	6.8755	5.94944	6.59366	5.94944	6.66641	6.78199
HORVU.MOREX.r3.1HG0001210	7.59336	7.44518	7.22975	6.84447	6.99323	7.61663	7.75058	6.68301	7.908	7.43117	7.36838	7.24309	6.78655	6.61087	5.94944	5.94944	5.94944	6.5672	6.38336	5.94944	6.20195	6.2049	5.94944	5.94944	7.83318	5.94944	7.00308	7.18323	7.08173	7.37791
HORVU.MOREX.r3.1HG0001280	5.94944	5.94944	5.94944	5.94944	5.94944	5.94944	5.94944	6.47092	5.94944	5.94944	5.94944	5.94944	5.94944	5.94944	5.94944	5.94944	5.94944	5.94944	5.94944	5.94944	5.94944	5.94944	5.94944	5.94944	5.94944	5.94944	6.53833	5.94944	5.94944	6.28412
HORVU.MOREX.r3.1HG0001350	7.00789	7.04908	7.00118	7.22854	7.11937	6.98904	7.45237	7.55801	7.5591	7.44162	7.44373	7.29245	7.35307	7.28279	7.40747	7.23507	7.37793	7.36308	7.36857	7.27906	7.53584	7.70191	7.36445	7.72734	7.29716	7.14888	6.95598	7.39096	7.05131	7.05167
HORVU.MOREX.r3.1HG0001400	7.3977	7.69454	7.58351	7.56898	7.91906	7.47983	8.51207	8.75854	8.70538	8.64246	8.54925	8.25113	8.14532	7.87521	8.34177	8.15089	8.12106	8.03581	7.95461	7.82016	7.94042	8.36449	7.9442	8.27014	8.05682	7.93524	7.79634	8.12761	7.81852	7.7958
HORVU.MOREX.r3.1HG0001410	8.2136	8.82733	8.7164	8.54852	8.62626	8.36951	10.0553	10.345	9.99226	9.18774	9.65447	9.19796	9.38091	9.12325	9.6403	9.01596	8.94232	9.0853	10.164	10.7901	10.78	10.3201	10.336	10.3013	9.88704	9.94799	9.01725	9.50346	9.14855	9.15221
HORVU.MOREX.r3.1HG0001450	7.07392	7.34507	6.98746	7.17443	7.35043	7.18773	7.77364	8.01147	7.95978	7.92138	7.79182	7.60513	7.63145	7.58875	7.78182	7.60557	7.57105	7.52646	7.7042	7.7385	7.79556	8.13418	7.85218	8.23738	7.43639	7.40991	7.27977	7.52671	7.16757	7.24699
HORVU.MOREX.r3.1HG0001460	7.66175	8.27044	8.08683	8.02168	8.06211	7.85058	9.93308	10.1949	9.81199	9.07967	9.50016	9.07454	9.15699	8.90713	9.37595	8.83547	8.81465	8.8711	9.33371	9.89747	9.88874	9.49288	9.4752	9.49048	8.94588	9.13332	8.2174	8.73149	8.3155	8.35234
HORVU.MOREX.r3.1HG0001480	6.50862	6.6021	6.44692	6.49958	6.64417	6.50583	5.94944	5.94944	5.94944	6.14127	5.94944	6.14234	6.12634	6.3846	6.12734	6.20021	6.30669	6.30791	6.12715	6.25939	6.3857	6.1302	6.25812	5.94944	6.97661	6.88522	6.59366	6.91993	6.95347	6.84342
HORVU.MOREX.r3.1HG0001470	7.12359	7.13465	7.20805	7.21794	7.40555	7.18773	6.67464	6.73249	6.77011	6.99524	6.87538	6.77939	6.97491	7.05037	7.15968	7.10896	7.09354	7.00398	7.20405	7.28954	7.42252	7.23558	7.06478	7.51108	7.4058	7.43077	7.52594	7.53651	7.54366	7.4001
HORVU.MOREX.r3.1HG0001530	6.38366	6.34161	6.47678	6.3766	6.41144	6.47761	6.37106	6.34456	6.27092	6.45476	6.33285	6.3795	6.34401	6.30519	6.25717	6.34519	6.25903	6.30791	6.3458	6.25939	6.48274	6.31025	6.30565	6.20203	6.409	6.27861	6.32343	6.2233	6.28401	6.4217
HORVU.MOREX.r3.1HG0001510	7.26965	7.59955	7.68062	7.48067	7.60991	7.49679	7.29108	7.38558	7.24652	7.42063	7.32287	7.56809	7.40907	7.38186	7.73404	7.36654	7.75753	7.49214	8.1387	8.53524	7.90421	8.52236	8.61526	7.57702	8.85195	8.8992	8.69718	8.75071	8.81392	8.99838
HORVU.MOREX.r3.1HG0001910	6.6322	6.55441	6.6707	6.52609	6.72435	6.69232	6.74224	6.65686	6.5885	6.63513	6.49009	6.61231	6.60606	6.63367	6.50883	6.5599	6.58986	6.59202	7.07319	7.36014	6.61252	7.31102	7.24197	6.56427	7.50468	7.55767	7.3467	7.3798	7.34332	7.55379
HORVU.MOREX.r3.1HG0001930	6.25705	6.44459	6.30208	6.25204	6.44304	6.41581	6.13853	6.22927	6.3204	6.14127	6.14157	6.14234	6.58256	6.67697	6.71629	6.34519	6.51217	6.51408	6.63174	6.68083	6.51124	6.45839	6.45193	6.20203	6.59666	6.60358	6.44316	6.45989	6.45899	6.38087
HORVU.MOREX.r3.1HG0001920	6.99409	7.18036	6.98746	6.77742	7.17668	6.93184	5.94944	5.94944	5.94944	5.94944	5.94944	5.94944	7.28384	7.44621	7.38888	6.63071	6.94274	7.27124	7.08585	7.59679	7.24348	7.21297	7.18635	6.4527	7.51411	7.07887	6.88891	6.82469	6.93605	6.80302
HORVU.MOREX.r3.1HG0001940	6.8084	7.16913	7.05407	6.84447	7.1311	6.94649	5.94944	5.94944	6.13531	5.94944	5.94944	5.94944	7.15327	7.49857	7.37947	6.69438	6.89672	7.0179	7.24767	7.5565	7.23259	7.09158	7.19772	6.58898	7.54195	7.00323	6.97196	6.95518	6.88156	6.71507
HORVU.MOREX.r3.1HG0001950	6.20077	6.41289	6.3808	6.19666	6.41144	6.4477	5.94944	5.94944	6.21211	6.14127	5.94944	5.94944	6.65055	6.5872	6.90676	6.3827	6.42114	6.54127	6.65369	6.5906	6.69946	6.39077	6.41977	6.12816	6.64757	6.54742	6.36728	6.38149	6.38073	6.33561
HORVU.MOREX.r3.1HG0001980	7.43425	8.15363	7.8604	7.57668	7.80964	8.07403	6.37106	6.34456	6.21211	6.22053	5.94944	6.33438	8.53518	8.37113	8.84423	7.68025	7.58709	8.10639	8.23128	8.39883	8.35463	7.75956	7.8836	6.89543	8.42779	8.05797	7.27977	7.61207	7.60942	7.4641
HORVU.MOREX.r3.1HG0002020	5.94944	6.37878	5.94944	5.94944	6.25263	5.94944	6.69792	6.5065	6.70755	6.37714	6.68606	6.68896	7.15327	7.81127	7.3604	6.65262	7.45203	7.10987	7.84525	7.05606	7.0917	6.68714	6.90961	6.56427	7.66372	7.5201	7.79634	6.64203	6.97054	6.88187
HORVU.MOREX.r3.1HG0001990	7.47831	7.87087	7.6442	7.20724	7.70354	7.61663	7.59332	7.32571	7.51424	7.18475	7.26311	7.33961	7.8751	8.09243	8.20955	7.44015	7.67163	8.0246	8.03907	8.18907	8.0099	7.80787	7.99069	7.16498	8.08665	7.73735	7.4498	7.71708	7.59101	7.41102
HORVU.MOREX.r3.1HG0002040	7.26965	6.8649	7.04113	7.2494	7.10749	7.08113	6.51352	6.62962	6.3204	6.85516	6.68606	6.58455	7.31406	7.48138	7.20531	7.79748	7.23463	6.91552	7.28952	7.01561	7.02633	7.67202	7.33513	7.11695	6.81989	6.78927	7.11794	7.05317	7.20784	6.97087
HORVU.MOREX.r3.1HG0002080	6.25705	6.25359	6.12609	6.19666	6.25263	6.1995	6.48163	6.5713	6.43918	6.70854	6.68606	6.71267	6.38141	6.25773	6.34622	6.53427	6.88079	6.59202	6.63174	6.51283	6.45255	6.57119	6.63453	6.69967	6.32519	6.76857	6.71363	6.64203	6.69104	6.90044
HORVU.MOREX.r3.1HG0002130	9.18808	8.96051	9.25243	9.27917	8.75347	9.17865	8.6281	8.79763	9.05631	8.98491	8.87642	8.72922	8.96075	9.03392	9.04813	9.04476	9.07744	9.11592	8.87749	8.85711	8.94419	9.0663	8.93006	9.21385	8.68858	8.73051	9.0143	9.07311	8.7545	8.87168
HORVU.MOREX.r3.1HG0002220	6.25705	6.30042	6.12609	6.12436	6.1247	6.25551	6.21666	6.39085	6.40316	6.33226	6.14157	6.22204	6.25546	6.34693	6.25717	6.3827	6.20238	6.12902	6.25685	6.25939	6.25851	6.1302	6.25812	6.20203	6.32519	6.2184	6.36728	6.33616	6.22282	6.22291
HORVU.MOREX.r3.1HG0002260	7.20485	7.30626	7.10411	6.92106	7.17668	6.90174	7.33649	7.50689	7.08168	6.5216	6.81737	6.80036	7.47101	7.22954	7.79514	7.20222	6.89672	6.86759	7.55258	7.36014	7.33673	7.14195	7.29474	6.8126	7.52347	7.35598	7.53511	7.05317	7.08173	7.00407
HORVU.MOREX.r3.1HG0002160	9.79326	9.43925	9.50738	9.56419	9.60176	9.57466	9.57315	9.68925	9.70364	9.72196	9.43711	9.583	9.3748	9.43487	9.41658	9.51442	9.52427	9.34169	9.25532	9.10823	9.17297	9.32016	9.1287	9.21385	9.3606	9.54995	9.87346	9.67195	9.5518	9.58248
HORVU.MOREX.r3.1HG0002280	10.1418	10.0078	9.65671	9.53064	10.0228	9.77597	10.0068	10.6019	10.0745	9.11759	9.92548	9.4445	10.5531	10.1984	10.8174	9.7361	9.20071	9.54199	10.4133	10.3552	10.0321	9.79377	9.80966	8.97002	10.4785	10.0749	10.5808	9.37483	9.3208	9.53094
HORVU.MOREX.r3.1HG0002320	9.40761	9.5485	9.40168	9.3212	9.23382	9.49821	9.21811	9.19719	9.23616	8.86959	9.19952	9.349	9.71582	9.70015	9.67244	9.27828	9.33783	9.42726	9.61003	9.93185	9.99222	9.57473	9.75352	9.49239	9.33944	9.19094	8.81452	9.10902	9.3208	8.93979
HORVU.MOREX.r3.1HG0002330	10.0904	10.1076	9.87868	10.0714	10.2062	10.056	10.2191	10.121	10.0635	10.0331	10.1194	10.3916	9.89221	10.106	9.90218	10.039	9.9189	9.89149	9.93741	10.0526	10.1637	10.0933	9.85332	9.90676	9.88219	9.93371	10.0478	9.98308	9.88279	9.93565
HORVU.MOREX.r3.1HG0002350	5.94944	5.94944	5.94944	5.94944	5.94944	5.94944	5.94944	5.94944	5.94944	5.94944	5.94944	5.94944	5.94944	5.94944	5.94944	5.94944	5.94944	5.94944	5.94944	5.94944	5.94944	5.94944	5.94944	5.94944	5.94944	5.94944	5.94944	5.94944	5.94944	5.94944
HORVU.MOREX.r3.1HG0002340	9.46484	9.21219	9.5349	9.36604	9.34436	9.40549	9.41918	9.40438	9.53904	9.70304	9.48243	9.45829	9.31865	9.51584	9.54294	9.69082	5.94944	5.94944	9.04049	9.21757	9.18491	9.33994	9.39363	9.4397	9.45099	9.43027	9.61616	9.63574	9.50584	9.65845
HORVU.MOREX.r3.1HG0002380	8.17484	8.66674	8.31497	8.20133	8.29087	8.38207	8.84121	8.6385	8.89819	8.15038	8.85222	8.62965	9.03532	9.50267	9.41056	8.88574	8.95643	9.0057	7.02078	6.94387	6.92608	6.78605	6.77561	6.65763	7.08159	6.78927	6.95598	6.58745	6.66641	6.69129
HORVU.MOREX.r3.1HG0002410	6.20077	6.19793	6.19911	6.44209	6.47267	6.30264	6.21666	6.47092	6.21211	6.75346	6.52247	6.45755	6.71209	6.41917	6.50883	6.65262	6.72082	6.61586	6.44987	6.20268	6.58879	6.72836	6.93994	6.77684	6.67158	7.01887	6.73526	6.97227	6.90012	6.98763
HORVU.MOREX.r3.1HG0002440	5.94944	5.94944	5.94944	5.94944	6.19714	5.94944	5.94944	5.94944	5.94944	5.94944	6.41833	6.28306	6.25546	6.25773	5.94944	6.3827	6.34861	6.38792	6.2006	5.94944	6.3857	6.31025	6.41977	6.34805	5.94944	6.27861	5.94944	5.94944	6.28401	5.94944
HORVU.MOREX.r3.1HG0002470	6.92165	6.96887	6.71104	6.89127	7.07094	6.94649	6.99671	7.40864	6.89867	7.42063	7.4013	6.87898	7.56991	7.10147	6.79114	7.4752	6.89672	7.17053	7.04736	6.65943	6.89517	7.26858	7.19772	7.39505	7.34194	8.17007	7.89511	8.37036	7.5723	7.92235
HORVU.MOREX.r3.1HG0002450	8.23727	8.30575	8.96304	7.40294	7.10749	7.63172	9.55684	9.08567	8.84014	7.47237	7.68671	8.80037	10.1065	9.44279	9.09667	7.67299	7.16659	7.41091	9.83689	7.98644	8.31502	6.64326	7.13953	7.36646	8.88833	9.73007	9.58887	7.76635	6.98728	7.23424
HORVU.MOREX.r3.1HG0002530	5.94944	5.94944	6.19911	5.94944	5.94944	5.94944	5.94944	5.94944	5.94944	5.94944	5.94944	5.94944	5.94944	5.94944	5.94944	5.94944	5.94944	5.94944	5.94944	5.94944	5.94944	5.94944	5.94944	5.94944	5.94944	5.94944	5.94944	6.38149	5.94944	5.94944
HORVU.MOREX.r3.1HG0002520	6.9064	7.07433	6.71104	6.77742	7.78397	6.76877	7.21906	7.5173	6.8278	7.55054	8.27577	7.23037	7.23145	7.54043	7.13605	8.46867	7.53828	7.03161	7.22609	6.8978	5.94944	8.2204	7.25274	6.48289	6.78049	7.14888	7.06227	7.00551	8.00401	6.97087
HORVU.MOREX.r3.1HG0002560	8.45337	8.2063	8.1277	8.28272	8.42803	8.29603	7.87593	7.88049	8.21245	8.07846	7.88867	8.11909	8.28677	8.60899	8.44614	8.55988	8.58152	8.48528	7.85158	7.92738	7.90421	8.11305	8.19116	8.19404	8.03245	7.76097	8.30439	8.24348	8.05605	8.33696
HORVU.MOREX.r3.1HG0002570	7.3977	7.16913	7.18588	6.86037	7.15415	7.18773	7.61957	7.09178	7.46754	6.81608	7.10363	6.98443	7.16482	7.5155	6.77313	6.65262	5.94944	6.97548	7.80657	7.4172	7.0661	7.15414	7.35476	5.94944	7.4464	6.76857	6.87127	6.82469	6.91828	6.90044
HORVU.MOREX.r3.1HG0002580	7.1475	7.21331	7.04113	6.70373	7.1311	7.41837	8.93026	8.18592	8.783	8.10891	8.46871	8.35616	7.83135	8.08187	7.51293	7.24579	7.28806	7.80391	8.10805	7.75943	7.19919	7.67956	7.46572	6.30619	7.16309	6.54742	6.85324	6.78315	6.76009	6.98763
HORVU.MOREX.r3.1HG0002510	12.4622	12.4356	12.4287	12.4774	12.4946	12.5407	12.8082	12.5103	12.396	12.4185	12.316	12.8331	12.6011	12.4573	12.5316	12.2153	12.4306	12.5157	12.6503	12.4122	12.3791	12.1306	12.2722	11.9577	13.0303	13.0065	12.3609	12.4432	12.6083	12.4803
HORVU.MOREX.r3.1HG0002590	8.67409	8.37782	8.45186	8.54491	8.56333	8.55769	8.41343	8.46341	8.85976	8.86615	8.90022	8.93591	8.47041	8.63732	8.31547	8.64539	8.70132	8.42426	8.08722	8.10756	7.92245	8.20559	8.03002	8.20865	8.01387	8.12988	8.52335	8.52284	8.3155	8.47876
HORVU.MOREX.r3.1HG0002640	6.48025	6.47431	6.55725	6.47166	6.1247	6.4477	6.37106	6.39085	6.40316	6.48927	6.37779	6.33438	7.39993	7.33347	7.20531	7.23507	7.36831	7.17053	6.5854	6.34908	6.42035	6.51774	6.51054	6.4527	6.409	6.54742	6.40685	6.49473	6.45899	6.38087
HORVU.MOREX.r3.1HG0002630	8.13995	8.41044	8.37892	8.68554	8.09806	8.46686	8.11214	8.27368	8.07496	7.98918	8.19911	7.98563	8.74202	8.40895	8.81075	8.9757	8.62501	8.80964	8.04993	8.27512	8.22733	8.48256	8.61883	9.06907	8.10423	8.28378	8.05433	8.51833	8.58942	8.22963
HORVU.MOREX.r3.1HG0002660	9.41964	9.28486	9.37956	9.43074	9.33616	9.43512	9.66155	9.54034	9.58638	9.66444	9.50456	9.45829	9.51636	9.43686	9.4907	9.45558	9.46284	9.43735	9.4843	9.47158	9.42502	9.48502	9.35629	9.34728	9.51311	9.52893	9.46127	9.37728	9.44448	9.58669
HORVU.MOREX.r3.1HG0002680	5.94944	6.25359	5.94944	5.94944	5.94944	5.94944	6.21666	6.29189	6.21211	5.94944	6.28172	6.28306	6.34401	6.30519	6.25717	5.94944	5.94944	6.26008	6.25685	5.94944	5.94944	5.94944	6.25812	5.94944	5.94944	6.27861	5.94944	6.2233	6.28401	5.94944
HORVU.MOREX.r3.1HG0002690	6.12727	6.19793	6.12609	5.94944	6.1247	6.12637	6.27649	6.29189	6.36391	5.94944	6.14157	6.14234	6.47751	6.25773	5.94944	6.30363	6.20238	5.94944	6.30418	5.94944	5.94944	6.31025	6.20164	5.94944	6.13772	6.2184	6.13683	6.14324	5.94944	6.22291
HORVU.MOREX.r3.1HG0002810	6.25705	6.57874	6.41508	5.94944	6.37743	5.94944	8.4227	7.55801	7.9724	8.65053	8.88667	8.01213	7.0426	6.99628	7.77511	7.24579	7.00053	6.98984	8.88917	7.64338	7.6983	7.90548	7.29474	6.51139	6.32519	6.37378	5.94944	5.94944	6.82319	5.94944
HORVU.MOREX.r3.1HG0002820	6.75437	6.96887	6.83669	6.59883	6.84616	5.94944	5.94944	5.94944	5.94944	5.94944	5.94944	5.94944	5.94944	5.94944	5.94944	5.94944	5.94944	5.94944	6.44987	5.94944	5.94944	5.94944	5.94944	5.94944	6.62263	6.67926	6.56665	5.94944	7.16757	6.28412
HORVU.MOREX.r3.1HG0002800	6.60945	6.44459	6.50496	6.57558	6.57678	6.47761	6.51352	6.62962	6.27092	6.55212	6.55303	6.49224	6.34401	6.53682	6.50883	6.60801	6.4534	6.51408	7.60014	7.93341	7.58458	7.48375	7.62183	7.84193	6.64757	6.67926	6.40685	6.5582	6.49378	6.61441
HORVU.MOREX.r3.1HG0002830	6.77282	6.78155	6.81997	6.77742	6.74302	6.71222	5.94944	5.94944	6.3204	5.94944	5.94944	5.94944	6.55809	6.61087	6.65443	6.90435	6.61362	6.61586	6.56083	6.30711	6.75808	6.62016	6.30565	6.69967	5.94944	5.94944	5.94944	5.94944	5.94944	5.94944
HORVU.MOREX.r3.1HG0002840	6.41815	5.94944	5.94944	5.94944	6.5272	6.30264	5.94944	5.94944	5.94944	5.94944	6.22095	6.22204	5.94944	5.94944	6.34622	6.67383	6.25903	5.94944	6.30418	5.94944	6.34794	6.39077	5.94944	6.25859	5.94944	5.94944	5.94944	5.94944	5.94944	5.94944
HORVU.MOREX.r3.1HG0002670	13.7062	13.8033	12.4661	13.9607	13.5922	12.8656	11.4518	11.3088	12.5505	11.5789	11.5539	12.5353	12.1761	13.4621	12.3918	11.9812	13.2623	12.8354	12.4173	13.3826	13.5161	12.0774	13.8664	13.6412	13.0346	11.9726	13.6808	13.1672	11.9236	13.1687
HORVU.MOREX.r3.1HG0002860	6.75437	6.76374	6.80288	6.68405	6.70517	6.75041	6.67464	6.60116	6.6625	6.66051	6.68606	6.68896	6.65055	6.61087	6.56147	6.75262	6.56512	6.51408	6.5854	6.63731	6.51124	6.66556	6.67789	6.56427	6.7389	6.74727	6.8159	6.69233	6.86257	6.80302
HORVU.MOREX.r3.1HG0002870	10.3869	10.116	10.4006	10.2484	9.86437	10.2586	9.61705	9.72366	9.89718	9.97923	9.87218	9.6782	9.88224	9.83217	9.9498	10.1717	10.018	9.93044	9.5531	9.34065	9.53509	9.81425	9.76303	10.3024	9.4619	9.47276	9.86699	9.96539	9.62524	9.81007
HORVU.MOREX.r3.1HG0002880	10.7374	10.9604	10.8238	10.7816	10.6409	10.7568	10.9993	11.009	10.9938	10.6581	10.7787	10.9668	11.0774	11.1094	11.1814	10.7668	10.807	11.0762	10.8979	11.1511	11.3347	10.9526	10.9013	11.0352	10.8656	10.6849	10.5808	10.8482	10.6688	10.5695
HORVU.MOREX.r3.1HG0002910	6.38366	6.37878	6.34346	6.25204	6.37743	5.94944	6.21666	6.22927	5.94944	5.94944	5.94944	6.22204	6.34401	5.94944	6.25717	5.94944	5.94944	5.94944	5.94944	6.20268	5.94944	6.42582	6.30565	6.25859	6.21551	6.27861	5.94944	5.94944	6.22282	6.28412
HORVU.MOREX.r3.1HG0002920	6.41815	6.37878	6.3808	6.47166	6.44304	6.30264	5.94944	5.94944	5.94944	5.94944	5.94944	5.94944	6.34401	5.94944	5.94944	5.94944	5.94944	5.94944	5.94944	5.94944	5.94944	6.31025	5.94944	5.94944	6.21551	5.94944	6.27355	6.2846	5.94944	5.94944
HORVU.MOREX.r3.1HG0002890	8.96427	8.87411	8.87595	8.777	8.94254	8.82625	8.34179	8.39794	8.55197	8.78462	8.57933	8.42987	8.55366	8.82085	8.81383	8.93985	8.93092	8.88009	8.55941	8.44448	8.49066	8.69183	8.76406	8.80223	8.8317	8.78546	8.94152	8.91612	8.72768	8.90955
HORVU.MOREX.r3.1HG0002940	6.96583	6.81597	6.7854	6.89127	7.05843	7.04278	6.27649	5.94944	6.13531	6.14127	6.22095	6.14234	7.05555	7.25117	7.02188	7.04574	7.0679	6.91552	6.93598	6.77893	6.84652	6.92163	6.7571	6.84677	6.78049	6.70268	7.06227	6.5582	6.86257	6.90044
HORVU.MOREX.r3.1HG0002950	6.75437	6.44459	6.64959	6.44209	6.64417	6.58267	5.94944	5.94944	5.94944	5.94944	5.94944	5.94944	6.82116	6.67697	6.63246	6.73373	6.58986	6.59202	6.69551	6.53996	6.3857	6.59617	6.58801	6.42049	6.62263	6.62981	6.61951	6.38149	6.64082	6.61441
HORVU.MOREX.r3.1HG0002960	6.20077	6.25359	6.30208	5.94944	6.19714	5.94944	6.21666	5.94944	6.3204	5.94944	6.22095	6.33438	5.94944	5.94944	5.94944	5.94944	5.94944	5.94944	6.25685	6.20268	5.94944	6.26211	6.30565	5.94944	6.36925	6.27861	6.32343	5.94944	6.22282	5.94944
HORVU.MOREX.r3.1HG0002990	5.94944	5.94944	6.3808	5.94944	5.94944	6.25551	5.94944	5.94944	5.94944	5.94944	5.94944	5.94944	5.94944	5.94944	5.94944	5.94944	5.94944	6.26008	5.94944	5.94944	5.94944	5.94944	6.25812	5.94944	5.94944	5.94944	5.94944	5.94944	5.94944	5.94944
HORVU.MOREX.r3.1HG0003000	7.07392	6.91104	7.02801	6.86037	7.04576	6.94649	6.13853	6.14746	5.94944	6.22053	5.94944	6.14234	7.12975	7.08895	7.07433	7.03257	7.01441	6.91552	7.02078	6.84902	6.82962	6.90587	6.81131	6.8126	6.54108	6.70268	6.9397	6.73917	6.78171	7.00407
HORVU.MOREX.r3.1HG0003010	6.77282	6.57874	6.69117	6.52609	6.81331	6.50583	6.13853	5.94944	5.94944	6.14127	5.94944	6.14234	6.80405	6.71764	6.4504	6.60801	6.65861	6.61586	6.71549	6.76035	6.48274	6.59617	6.58801	6.51139	6.44547	6.48505	6.50849	6.45989	6.58634	6.58656
HORVU.MOREX.r3.1HG0003040	5.94944	5.94944	5.94944	5.94944	5.94944	5.94944	5.94944	5.94944	5.94944	5.94944	5.94944	5.94944	5.94944	5.94944	5.94944	5.94944	6.20238	5.94944	5.94944	5.94944	5.94944	5.94944	5.94944	5.94944	5.94944	5.94944	5.94944	5.94944	6.14289	5.94944
HORVU.MOREX.r3.1HG0003050	6.12727	6.19793	6.30208	5.94944	6.25263	6.12637	6.59942	6.29189	6.43918	6.22053	6.33285	6.49224	6.19946	5.94944	6.30456	6.12687	6.12841	5.94944	6.12715	6.12862	5.94944	6.1302	6.20164	5.94944	6.54108	6.32925	6.36728	6.14324	6.38073	6.33561
HORVU.MOREX.r3.1HG0003060	5.94944	5.94944	5.94944	5.94944	5.94944	5.94944	5.94944	5.94944	5.94944	5.94944	5.94944	5.94944	5.94944	5.94944	5.94944	5.94944	5.94944	5.94944	5.94944	5.94944	5.94944	5.94944	5.94944	5.94944	5.94944	5.94944	5.94944	5.94944	5.94944	5.94944
HORVU.MOREX.r3.1HG0003070	6.25705	6.19793	6.19911	6.19666	6.1247	6.30264	6.37106	6.29189	6.3204	6.37714	6.37779	6.45755	6.47751	6.56256	6.38382	6.53427	6.42114	6.34997	6.25685	6.25939	6.20195	6.2049	6.20164	6.20203	6.13772	6.27861	6.27355	6.2233	6.33548	6.33561
HORVU.MOREX.r3.1HG0003090	11.4972	11.6874	11.9982	10.5133	10.6176	11.4921	10.8018	10.6288	12.0418	10.5431	10.0204	10.1226	12.999	13.0157	13.1129	12.5013	11.9058	12.2954	12.037	10.4985	11.5372	11.0818	10.5727	10.3991	12.2927	12.01	11.8632	11.3744	10.3678	11.2337
HORVU.MOREX.r3.1HG0003100	5.94944	5.94944	5.94944	5.94944	5.94944	5.94944	5.94944	5.94944	5.94944	5.94944	5.94944	5.94944	5.94944	5.94944	5.94944	5.94944	5.94944	5.94944	5.94944	5.94944	5.94944	5.94944	5.94944	5.94944	5.94944	5.94944	5.94944	5.94944	5.94944	5.94944
HORVU.MOREX.r3.1HG0003110	5.94944	5.94944	5.94944	5.94944	5.94944	5.94944	5.94944	5.94944	5.94944	5.94944	5.94944	5.94944	5.94944	5.94944	5.94944	5.94944	5.94944	5.94944	6.63174	5.94944	5.94944	5.94944	5.94944	5.94944	5.94944	5.94944	5.94944	5.94944	6.42154	5.94944
HORVU.MOREX.r3.1HG0003130	8.93923	9.15924	9.07551	9.05294	9.27951	9.00424	9.23621	9.13195	9.12513	8.92018	9.04725	8.95237	9.08125	9.11829	9.12648	9.0265	9.08259	9.07234	9.04309	9.27035	9.12166	9.22166	9.24252	9.10227	9.23373	9.33157	9.08909	9.48319	9.33843	9.21644
HORVU.MOREX.r3.1HG0003140	12.3887	12.5582	12.4954	12.5102	12.8035	12.3172	12.7869	12.7288	12.8137	12.8147	12.9413	12.8483	12.5194	12.8373	12.7455	12.7519	12.8676	12.7733	12.384	12.7558	12.6486	12.7164	12.6707	12.5694	12.9088	12.8396	12.688	12.9433	12.9768	12.8969
HORVU.MOREX.r3.1HG0003170	5.94944	5.94944	5.94944	5.94944	5.94944	5.94944	5.94944	5.94944	5.94944	5.94944	5.94944	5.94944	5.94944	5.94944	5.94944	5.94944	5.94944	5.94944	5.94944	5.94944	5.94944	5.94944	5.94944	5.94944	5.94944	5.94944	5.94944	5.94944	5.94944	5.94944
HORVU.MOREX.r3.1HG0003150	8.47712	8.63293	8.49457	8.76473	8.66001	8.55034	8.158	8.45354	8.4065	8.47477	8.37816	8.3358	7.63893	7.55676	7.79514	7.89241	7.82478	7.89437	7.93111	8.21838	8.02669	8.24472	8.39484	8.14416	8.23166	8.39812	8.39072	8.58453	8.4827	8.47876
HORVU.MOREX.r3.1HG0003160	6.696	6.66736	5.94944	5.94944	5.94944	5.94944	5.94944	5.94944	6.70755	5.94944	5.94944	5.94944	6.6717	6.82746	6.69629	5.94944	6.56512	6.68244	7.06036	5.94944	6.56409	5.94944	6.69855	5.94944	6.80044	6.82906	6.71363	5.94944	6.69104	6.69129
HORVU.MOREX.r3.1HG0003180	6.20077	5.94944	6.12609	6.12436	6.19714	5.94944	5.94944	6.14746	6.21211	6.14127	6.22095	6.3795	6.12634	6.12766	6.12734	5.94944	5.94944	5.94944	6.2006	5.94944	5.94944	6.1302	6.12789	6.20203	6.13772	6.13976	6.32343	5.94944	6.22282	6.22291
HORVU.MOREX.r3.1HG0003200	8.39628	8.17303	8.16245	8.03763	8.21894	8.04747	7.87593	7.75137	7.71551	7.67586	7.77622	7.83661	8.1797	8.19848	8.18047	7.86779	8.09485	8.12214	6.12715	6.12862	6.12811	5.94944	5.94944	5.94944	6.21551	6.2184	6.21426	5.94944	6.22282	6.22291
HORVU.MOREX.r3.1HG0003220	6.34607	6.34161	6.34346	6.33962	6.34038	6.1995	6.57218	6.47092	6.47264	6.48927	6.49009	6.55543	6.19946	6.20132	6.20086	6.34519	6.20238	6.30791	6.63174	6.84902	6.84652	6.51774	6.7571	6.84677	6.96057	6.98732	6.85324	6.90175	6.80273	7.03608
HORVU.MOREX.r3.1HG0003230	6.56124	6.57874	6.62776	6.33962	6.47267	6.53264	6.51352	6.39085	6.36391	6.37714	6.37779	6.52475	6.71209	6.3846	6.58607	6.53427	6.38643	6.48544	5.94944	5.94944	5.94944	5.94944	5.94944	5.94944	5.94944	5.94944	5.94944	5.94944	5.94944	5.94944
HORVU.MOREX.r3.1HG0003210	8.06191	7.90094	7.93264	7.55342	7.94214	7.86924	8.04633	7.66318	7.39873	7.78932	7.72822	7.58675	8.06844	7.81127	7.7885	7.75057	7.9552	7.8564	7.07319	7.17963	7.1763	7.16619	7.22009	7.17663	7.56913	7.61184	7.27977	7.53651	7.3886	7.4641
HORVU.MOREX.r3.1HG0003270	6.65416	6.72675	6.80288	6.94984	6.9081	6.62882	6.32681	6.34456	5.94944	5.94944	5.94944	6.22204	6.71209	6.63367	6.73574	6.63071	6.63651	6.48544	7.69706	7.29992	8.03224	7.22434	7.29474	8.01603	6.92756	6.90311	6.66824	6.95518	6.95347	6.9186
HORVU.MOREX.r3.1HG0003260	6.716	6.62461	6.71104	6.77742	6.84616	6.71222	6.8612	6.68301	6.61415	6.81608	6.77616	6.89749	6.6717	6.5872	6.48046	5.94944	6.56512	6.42275	7.23694	7.13208	7.15286	7.0106	7.09035	7.17663	7.50468	7.53904	7.19587	7.39096	7.39964	7.50483
HORVU.MOREX.r3.1HG0003280	6.75437	6.66736	6.60515	6.68405	6.57678	6.83805	6.76341	6.82233	6.6854	6.68495	6.55303	6.87898	7.71819	7.72991	7.61718	7.43121	7.55478	7.53488	6.9507	6.92879	6.94113	6.68714	6.61171	6.75831	6.89321	6.67926	7.11794	6.95518	6.84313	7.0821
HORVU.MOREX.r3.1HG0003290	8.59723	8.19215	8.28851	8.00552	8.29524	8.27813	8.35156	8.11764	8.27866	8.46559	8.35329	8.9491	8.12526	8.02218	7.97955	8.10005	8.39225	8.11691	8.71281	7.93341	8.1935	8.39929	8.3126	8.13395	8.06284	8.11817	8.31917	8.18102	8.20074	8.31617
HORVU.MOREX.r3.1HG0003310	6.696	6.88057	6.74917	6.89127	6.82991	6.87052	6.8426	7.06022	6.8278	6.79578	6.98045	6.84064	6.97491	6.71764	6.90676	6.90435	6.72082	6.94602	7.13485	7.05606	6.98475	7.15414	7.05172	7.0793	7.0528	7.01887	6.73526	7.03756	6.90012	6.86288
HORVU.MOREX.r3.1HG0003300	9.86952	9.96452	10.0225	10.2752	9.73054	10.1609	9.27924	9.69129	9.47337	9.1601	9.71446	9.22248	10.0769	10.091	10.2041	10.2835	10.0612	10.3463	10.6796	10.1224	10.2775	10.0997	10.3232	10.6297	10.1188	9.59311	9.56304	9.85094	9.43282	9.70178
HORVU.MOREX.r3.1HG0003390	6.20077	5.94944	5.94944	6.25204	6.29932	6.30264	6.37106	6.29189	5.94944	5.94944	6.22095	6.33438	6.58256	6.63367	6.50883	6.3827	6.58986	6.54127	6.44987	5.94944	6.25851	6.26211	6.25812	6.42049	6.32519	6.32925	6.27355	6.2846	6.33548	5.94944
HORVU.MOREX.r3.1HG0003410	6.696	6.34161	6.44692	6.55137	6.47267	6.62882	6.59942	6.62962	6.5885	6.66051	6.66159	6.75783	6.96073	7.05037	7.03527	6.94921	6.84799	7.03161	6.84183	6.51283	6.84652	6.51774	5.94944	6.67898	6.409	6.37378	6.40685	6.2846	6.38073	6.4217
HORVU.MOREX.r3.1HG0003430	9.07554	8.86546	9.01385	9.03276	9.26444	9.05887	9.56909	9.44631	9.43721	9.33329	9.63457	9.61817	8.97706	9.12325	8.98975	8.99731	9.08259	8.99473	9.31452	9.18923	8.76676	9.18074	9.19149	8.67451	9.47488	9.4881	9.5347	9.39428	9.46523	9.54617
HORVU.MOREX.r3.1HG0003610	8.19436	8.08853	8.1819	8.2871	8.1862	8.1703	7.75832	8.01836	7.82611	7.87166	7.75246	7.84412	7.9233	7.85637	7.63998	7.91656	7.79161	7.76303	7.80657	8.18907	7.84787	8.17037	8.26257	7.9047	8.06884	7.8798	7.97402	8.22673	8.1835	8.05667
HORVU.MOREX.r3.1HG0003620	8.79129	8.5076	8.47533	8.74925	8.79339	8.47466	10.0202	10.0092	10.0297	10.397	10.1616	10.4453	8.09457	8.34965	8.01342	8.42473	8.35362	8.31149	9.11167	9.12081	8.99956	9.1561	8.74143	9.2932	9.03095	9.18825	9.13322	9.20053	9.26656	9.2137
HORVU.MOREX.r3.1HG0003630	7.53727	7.28631	7.20805	7.17443	7.67551	7.29423	7.23141	6.80085	7.06776	7.02701	7.08909	7.30444	7.25272	7.25117	7.03527	7.32779	7.36831	7.52646	7.45995	7.20258	6.63537	7.6019	7.49182	6.34805	7.59569	7.40991	7.56219	7.41295	7.4427	7.62807
HORVU.MOREX.r3.1HG0003650	8.57914	7.95903	8.04998	7.80645	8.31687	8.42311	8.36127	7.96212	8.48545	8.42823	8.6335	8.6172	8.60057	9.08566	8.35902	8.79267	8.71809	9.17281	8.88626	8.36463	7.7617	8.96754	8.67808	7.54452	8.45041	8.14149	8.58512	8.25452	8.40659	8.62812
HORVU.MOREX.r3.1HG0003690	10.679	10.6764	10.7172	10.5989	10.9511	10.6819	11.0544	10.7667	10.7564	10.7691	10.8543	10.9976	10.9616	10.9414	11.0363	10.8923	10.9445	10.9419	10.9536	10.9944	10.8351	10.7328	10.6657	10.4012	10.9231	10.8516	10.5286	10.5563	10.7972	10.825
HORVU.MOREX.r3.1HG0003710	8.11959	8.18262	8.07116	8.32588	8.08278	8.06876	7.98345	8.06564	8.00953	7.88607	7.96516	7.99895	7.9233	7.72991	7.72706	7.86156	7.77128	7.81059	7.7934	8.0917	7.86061	8.0642	8.09478	7.89856	7.82597	7.95541	7.78157	7.91769	8.1777	8.13103
HORVU.MOREX.r3.1HG0003720	6.25705	5.94944	5.94944	6.19666	6.19714	5.94944	5.94944	5.94944	5.94944	5.94944	5.94944	5.94944	6.38141	6.34693	6.25717	6.34519	6.30669	6.42275	6.25685	6.34908	6.20195	6.39077	6.30565	6.20203	6.32519	5.94944	6.40685	6.38149	5.94944	6.45917
HORVU.MOREX.r3.1HG0003780	10.0753	10.5448	10.1162	9.76866	7.87764	9.07914	9.92042	10.0075	10.4	8.01532	7.69513	10.095	12.3083	12.5403	12.2172	10.5073	9.92032	10.1781	12.7034	10.8666	10.2753	9.56917	9.07328	8.22788	10.7403	11.3336	11.4853	8.96607	7.99066	9.11457
HORVU.MOREX.r3.1HG0003820	9.41764	9.23016	9.39768	9.17289	9.39261	9.25616	9.61312	9.56067	9.36653	9.30586	9.25558	9.59759	10.008	9.66008	9.69238	9.72491	9.68907	9.59516	10.0584	9.83524	9.41089	10.0673	9.91713	9.23239	9.50681	9.72084	9.57701	9.20053	9.57741	9.22189
HORVU.MOREX.r3.1HG0003870	6.12727	5.94944	5.94944	5.94944	5.94944	6.12637	5.94944	5.94944	5.94944	5.94944	5.94944	5.94944	5.94944	5.94944	6.12734	5.94944	6.12841	6.12902	6.12715	6.12862	5.94944	6.1302	6.12789	5.94944	5.94944	5.94944	5.94944	6.2233	5.94944	5.94944
HORVU.MOREX.r3.1HG0003860	8.94763	9.06965	8.88174	8.99673	9.00895	9.03572	8.79973	8.84314	8.73055	8.54607	8.60877	8.62136	9.24907	8.96367	9.29104	8.87992	8.68092	8.83764	9.09672	9.06461	9.38841	9.04226	9.00755	9.10479	9.16844	9.11925	8.98745	9.01746	8.80663	8.86818
HORVU.MOREX.r3.1HG0003890	7.28006	7.4008	7.43411	7.30959	7.42333	7.49679	7.14155	7.33795	7.16118	7.15792	6.92953	6.84064	7.42712	7.26181	7.52129	7.61325	7.31886	7.4834	7.54446	7.31019	7.72689	7.83465	7.55865	8.14416	7.46617	7.46134	7.47895	7.64811	7.4943	7.29649
HORVU.MOREX.r3.1HG0003900	8.60439	8.91099	8.83178	8.9436	8.76587	8.77717	8.43648	8.47321	8.48545	8.37018	8.31767	8.19534	8.8935	8.77402	8.85919	8.96202	8.81465	8.86508	8.56309	8.7306	8.70107	8.72606	8.8359	8.69832	8.6961	8.68105	8.56075	8.73149	8.71992	8.69315
HORVU.MOREX.r3.1HG0003980	5.94944	5.94944	5.94944	5.94944	5.94944	5.94944	5.94944	5.94944	5.94944	5.94944	5.94944	5.94944	6.6287	6.71764	6.63246	6.50739	6.7007	6.834	5.94944	5.94944	6.30609	5.94944	5.94944	6.20203	5.94944	5.94944	5.94944	5.94944	5.94944	5.94944
HORVU.MOREX.r3.1HG0003950	9.29884	9.22345	9.20049	9.4095	9.45449	9.46223	9.52994	9.55167	9.51068	9.6487	9.66236	9.71877	9.325	9.29531	9.25559	9.28048	9.21012	9.28463	9.33159	9.24076	9.45678	9.35297	9.29177	9.37252	9.24644	9.1583	9.1865	9.26016	9.35089	9.32921
HORVU.MOREX.r3.1HG0003990	6.716	6.55441	6.7854	6.77742	6.74302	6.71222	6.57218	6.62962	6.70755	6.75346	6.68606	6.82076	7.34345	7.12603	7.24897	7.31789	7.32893	7.12231	6.4799	6.45399	6.71955	6.72836	6.87815	6.98504	6.62263	6.65501	6.61951	6.69233	6.80273	6.69129
HORVU.MOREX.r3.1HG0004000	6.56124	5.94944	6.55725	6.64285	6.55253	6.5582	6.59942	6.68301	6.72902	6.68495	5.94944	6.75783	7.15327	7.21855	7.47886	7.4752	5.94944	7.42023	6.60901	6.25939	6.69946	6.51774	6.58801	7.09202	6.54108	6.70268	6.44316	6.61534	6.76009	6.49396
HORVU.MOREX.r3.1HG0004060	6.75437	6.6021	6.55725	6.79474	6.81331	6.76877	6.54361	6.5713	6.40316	6.6087	6.49009	6.45755	7.01613	7.13808	7.03527	7.08418	7.11851	6.96087	6.60901	6.51283	6.82962	6.76732	6.51054	6.95619	6.409	6.62981	6.44316	6.42237	6.55714	6.4217
HORVU.MOREX.r3.1HG0004030	7.69093	7.47945	7.53584	7.71425	7.77092	7.57804	7.55738	7.48578	7.36788	7.93523	7.91702	8.10695	7.2632	7.60443	7.47886	7.75057	7.96695	7.7768	8.47965	7.40789	8.46292	8.25432	8.03554	8.52227	7.22621	7.34486	7.49798	7.32221	7.87855	7.67224
HORVU.MOREX.r3.1HG0004110	7.54545	7.49621	7.38884	7.33845	7.33142	7.4539	7.32531	7.38558	7.5591	7.45196	7.4013	7.33961	7.52152	7.8999	7.52129	7.6435	7.46981	7.61589	7.37806	7.60468	7.56047	7.56936	7.67448	7.74836	7.22621	7.06423	7.10433	7.14179	7.20784	7.12598
HORVU.MOREX.r3.1HG0004130	6.20077	5.94944	5.94944	5.94944	5.94944	6.12637	5.94944	5.94944	5.94944	5.94944	5.94944	5.94944	5.94944	5.94944	6.12734	5.94944	5.94944	6.12902	5.94944	5.94944	6.12811	5.94944	5.94944	5.94944	5.94944	6.13976	5.94944	6.14324	5.94944	5.94944
HORVU.MOREX.r3.1HG0004150	9.2275	9.29128	9.41558	9.28343	9.38468	9.34638	9.35449	9.32457	9.22869	9.24672	9.32703	9.24659	9.50152	9.23949	9.35101	9.42026	9.24486	9.32873	9.39588	9.3342	9.45482	9.33557	9.20793	9.38704	9.25401	9.29458	9.07218	9.28906	9.2129	9.29605
HORVU.MOREX.r3.1HG0004160	7.35023	7.54505	7.54392	7.4723	7.42333	7.53813	7.46232	7.43123	7.5591	7.72579	7.55278	7.42818	8.03095	8.28305	8.26126	8.53015	8.42569	8.32051	7.61557	7.33045	7.58458	7.46583	7.393	7.82898	7.38492	7.26365	7.42993	7.48665	7.3662	7.54416
HORVU.MOREX.r3.1HG0004210	8.49272	8.44229	8.45973	8.56285	8.32543	8.56499	8.11796	8.38758	8.56006	8.38493	8.44546	8.28352	8.48593	8.29664	8.38449	8.48818	8.42155	8.28867	8.25921	8.18412	8.53693	8.41636	8.39063	8.67451	8.16116	8.42641	8.31426	8.63112	8.33628	8.43633
HORVU.MOREX.r3.1HG0004240	6.34607	6.34161	6.30208	6.49958	6.41144	6.25551	6.57218	6.65686	6.40316	6.70854	6.75467	6.49224	6.41573	6.45129	6.38382	6.3827	6.34861	6.45511	6.38336	6.30711	6.51124	6.51774	6.38516	6.56427	5.94944	6.2184	5.94944	5.94944	6.22282	5.94944
HORVU.MOREX.r3.1HG0004270	6.53555	6.50237	6.50496	6.64285	6.64417	6.50583	6.48163	6.60116	6.40316	6.55212	5.94944	6.55543	7.06833	6.98224	6.95173	6.93452	6.95755	6.93091	6.41784	5.94944	6.67878	6.51774	6.34744	6.77684	5.94944	6.37378	6.36728	6.38149	6.45899	6.33561
HORVU.MOREX.r3.1HG0004220	10.1857	10.4812	10.6098	10.3677	10.6384	10.6555	11.0297	10.5217	10.9629	11.2691	11.0943	11.1794	10.0014	10.6056	10.2827	10.102	10.593	10.7662	10.8198	10.7018	11.1619	10.5237	10.6505	10.787	10.8047	10.4736	10.1878	10.8074	10.6186	10.2254
HORVU.MOREX.r3.1HG0004310	6.25705	6.12526	6.19911	6.12436	6.1247	6.12637	6.21666	6.14746	6.3204	6.14127	6.41833	6.28306	6.12634	6.20132	6.20086	5.94944	6.25903	5.94944	6.25685	6.20268	5.94944	6.26211	6.12789	5.94944	6.13772	6.13976	6.21426	5.94944	6.22282	6.28412
HORVU.MOREX.r3.1HG0004300	6.65416	6.50237	6.64959	6.72288	6.37743	6.5582	5.94944	5.94944	5.94944	5.94944	5.94944	5.94944	6.75027	6.65568	6.65443	6.80655	6.65861	6.66099	6.85829	7.26847	6.61252	7.0246	7.24197	6.38582	7.42629	7.47134	7.52594	7.42378	7.46362	7.42184
HORVU.MOREX.r3.1HG0004280	9.66981	9.82912	9.66004	10.5276	9.49552	10.0811	12.3024	11.9108	12.6244	12.1845	12.1047	12.5585	8.87034	8.90713	9.18899	9.32154	8.49018	8.99198	10.5114	6.83208	11.0584	9.60583	8.22496	10.98	7.08159	7.09329	7.06227	7.14179	6.52638	6.90044
HORVU.MOREX.r3.1HG0004290	11.4567	12.1647	12.2937	12.7266	12.317	12.615	11.4719	11.3932	11.7421	10.9438	11.5019	11.5103	12.2955	12.2399	12.5143	12.2297	11.6676	12.1526	11.1459	10.2571	11.0687	10.8223	10.7435	10.7588	11.226	10.8857	11.0633	11.0722	9.90818	10.5811
HORVU.MOREX.r3.1HG0004340	7.46089	7.43644	7.5195	7.41185	7.70354	7.44512	5.94944	5.94944	5.94944	5.94944	5.94944	5.94944	7.61636	7.10147	7.3112	7.46654	7.3586	7.35325	8.11835	6.91344	8.08647	7.67202	7.31512	8.36385	6.97661	6.95462	6.71363	7.16961	7.18118	6.9186
HORVU.MOREX.r3.1HG0004350	6.50862	6.44459	6.44692	6.59883	6.68545	6.50583	5.94944	5.94944	5.94944	5.94944	5.94944	6.22204	6.55809	6.30519	6.50883	6.47909	6.38643	6.48544	7.74618	7.27906	7.76855	7.65679	7.42083	8.06557	7.09566	7.27564	6.92311	7.44513	7.29605	7.15417
HORVU.MOREX.r3.1HG0004370	6.73544	6.6021	6.71104	6.70373	6.62251	6.69232	5.94944	5.94944	5.94944	5.94944	5.94944	5.94944	6.65055	6.5872	6.6097	6.65262	6.72082	6.61586	6.44987	6.56583	6.48274	6.42582	6.53757	6.4527	6.409	6.45081	6.36728	6.5582	6.49378	6.52657
HORVU.MOREX.r3.1HG0004450	6.73544	6.62461	6.71104	6.70373	6.82991	6.73157	5.94944	5.94944	5.94944	5.94944	5.94944	5.94944	6.80405	6.71764	6.63246	6.69438	6.89672	6.81665	6.53516	6.48426	6.42035	6.39077	6.38516	6.38582	6.36925	6.48505	6.36728	6.52738	6.52638	6.49396
HORVU.MOREX.r3.1HG0004540	9.14025	9.60443	9.59013	9.53421	9.35658	9.24054	9.63269	9.62641	9.47966	9.57355	9.51113	9.17859	9.60751	9.23949	9.66573	9.53656	9.34211	9.43936	9.35265	9.67178	9.45482	9.46118	9.33297	9.53393	9.60836	9.76459	9.21241	9.46493	9.59214	9.35667
HORVU.MOREX.r3.1HG0004600	6.30442	6.37878	6.44692	6.59883	6.55253	6.38148	6.32681	5.94944	5.94944	5.94944	6.41833	6.3795	5.94944	5.94944	5.94944	5.94944	5.94944	5.94944	5.94944	5.94944	5.94944	5.94944	5.94944	5.94944	5.94944	5.94944	5.94944	5.94944	5.94944	5.94944
HORVU.MOREX.r3.1HG0004560	9.30535	9.17092	9.22331	9.12851	9.29017	8.96932	9.64816	9.05073	8.82024	9.70494	9.37835	10.095	9.39102	9.34267	9.40451	9.31085	9.56683	9.57705	9.38571	9.31032	9.28811	9.39347	9.33724	8.92206	9.4619	9.96369	9.60063	9.80463	9.90145	9.61171
HORVU.MOREX.r3.1HG0004660	7.74036	7.66611	7.72982	7.75462	7.50821	7.68308	7.39068	7.46428	7.63576	7.46221	7.31119	7.38479	7.63893	7.49857	7.5622	7.4752	7.43396	7.43865	7.5845	7.56467	7.7479	7.46583	7.65967	7.72734	7.48559	7.53904	7.43991	7.59364	7.3317	7.65477
HORVU.MOREX.r3.1HG0004670	7.06108	6.68773	6.80288	6.93557	6.76123	6.97508	6.57218	6.60116	6.63878	6.66051	6.63617	6.52475	6.58256	6.56256	6.65443	6.71433	6.63651	6.74302	6.60901	6.51283	6.58879	6.70806	6.67789	6.75831	6.56953	6.57617	6.8159	6.73917	6.66641	6.71507
HORVU.MOREX.r3.1HG0004730	9.74165	10.3881	10.0919	10.8922	9.94977	10.6925	9.76087	9.14704	9.78861	9.3602	9.63658	11.6082	9.76472	10.3177	9.95668	10.2878	11.2648	9.98078	10.1699	10.3457	9.84754	9.5258	10.587	9.83326	9.39517	9.36048	10.5194	10.0131	10.1112	10.9227
HORVU.MOREX.r3.1HG0004870	9.12804	9.41596	9.3755	9.49812	9.31544	9.28035	9.2233	9.439	9.30166	9.37946	9.26601	9.15329	9.18058	8.93851	9.32134	9.40428	9.2653	9.21579	8.90936	9.24535	9.01037	9.24285	9.27629	9.41766	9.24137	9.36286	9.06079	9.44643	9.43983	9.18887
HORVU.MOREX.r3.1HG0004880	9.39345	9.3843	9.30679	9.36403	9.5156	9.22476	9.4702	9.46082	9.66928	9.45169	9.42555	9.5231	9.3418	9.52332	9.67244	9.20389	9.38833	9.46917	9.1556	9.33636	9.50883	9.35513	9.22648	9.5432	9.43115	9.334	9.4308	9.54097	9.32586	9.34674
HORVU.MOREX.r3.1HG0004940	6.25705	5.94944	5.94944	5.94944	5.94944	5.94944	6.80403	6.5065	6.3204	6.28122	6.45553	6.58455	7.66107	7.76447	7.60948	6.88884	6.51217	6.98984	9.75421	5.94944	8.29703	7.55273	7.16322	7.77582	5.94944	7.21424	7.88147	5.94944	5.94944	6.4217
HORVU.MOREX.r3.1HG0004890	8.59363	8.51508	8.60116	8.62557	8.57756	8.47855	8.41807	8.6642	8.59982	8.59302	8.43605	8.44886	8.52397	8.50879	8.60521	8.41249	8.28665	8.37339	8.6828	8.88997	8.8598	8.72268	8.79888	8.61132	8.9396	8.87583	8.85484	8.9628	8.72768	8.79269
HORVU.MOREX.r3.1HG0005000	7.87774	7.90687	7.51124	7.82534	8.09299	7.48834	8.58778	8.53988	8.17	8.63841	8.02451	8.35616	8.2505	8.47764	8.82607	8.52262	8.49803	8.67443	7.39679	6.91344	7.12886	7.44762	7.49182	6.71976	8.22106	8.14726	8.01788	8.33975	7.52417	8.14302
HORVU.MOREX.r3.1HG0005070	7.60115	7.25565	7.46904	7.30959	7.28235	7.52177	7.5203	7.33795	7.13539	7.39925	7.35718	7.24309	7.80564	7.53218	7.46143	7.5008	7.4063	7.41091	7.51976	7.27906	7.12886	7.38145	7.19772	7.18814	7.22621	7.52961	7.55323	7.03756	7.23382	7.28433
HORVU.MOREX.r3.1HG0005040	10.181	9.6299	10.072	9.74426	9.76443	10.024	9.69729	9.86087	9.76997	9.68387	9.57314	9.50552	10.3528	10.2396	9.88065	9.92793	9.73841	9.78842	9.97977	9.47937	9.32305	9.86193	9.63763	9.3259	9.52147	9.70408	10.0146	9.51681	9.52352	9.64439
HORVU.MOREX.r3.1HG0005090	6.41815	6.30042	6.47678	6.29864	6.19714	6.30264	6.59942	6.5713	6.63878	6.22053	6.22095	6.4202	6.38141	7.02373	6.56147	6.30363	6.4534	6.38792	6.80784	6.25939	6.65743	6.2049	6.25812	6.42049	6.21551	6.54742	6.87127	5.94944	5.94944	5.94944
HORVU.MOREX.r3.1HG0005110	6.58583	6.47431	6.41508	6.41055	6.60007	6.4477	6.57218	6.5065	6.6625	6.58108	6.45553	6.49224	6.30258	6.20132	6.34622	6.3827	6.34861	6.30791	6.5854	6.6144	6.42035	6.59617	6.58801	6.48289	6.62263	6.62981	6.69131	6.61534	6.66641	6.66665
HORVU.MOREX.r3.1HG0005170	9.19043	8.98196	8.20107	9.0353	9.33204	9.42334	8.67497	8.19796	9.05349	9.12046	9.28152	9.66837	7.40907	7.14998	7.33115	8.29258	7.52994	7.42023	9.11662	7.89057	7.12886	9.31351	8.73162	7.04008	8.13868	8.20907	8.2174	7.91054	8.25114	8.57725
HORVU.MOREX.r3.1HG0005350	6.25705	5.94944	5.94944	5.94944	6.29932	5.94944	6.27649	6.29189	6.21211	5.94944	6.28172	6.33438	5.94944	5.94944	5.94944	5.94944	5.94944	5.94944	6.44987	5.94944	5.94944	6.26211	5.94944	5.94944	5.94944	5.94944	6.21426	5.94944	5.94944	5.94944
HORVU.MOREX.r3.1HG0005360	6.58583	6.34161	6.60515	6.3766	6.44304	6.41581	6.27649	6.39085	6.5336	6.41762	6.37779	6.45755	6.55809	6.53682	6.53578	6.25637	6.38643	6.38792	6.65369	6.30711	6.45255	6.48892	6.20164	6.51139	6.21551	6.41395	6.53833	6.2233	6.42154	6.33561
HORVU.MOREX.r3.1HG0005190	8.08845	7.76945	7.38884	7.65825	7.88364	8.10006	7.77364	7.71686	7.50505	8.01532	8.1415	8.13111	6.69219	6.45129	6.50883	7.04574	6.74038	6.70322	7.49451	7.4626	6.34794	7.84783	7.5089	6.38582	7.43639	7.56687	7.54421	7.4968	7.67171	7.68088
HORVU.MOREX.r3.1HG0005370	8.93361	8.76033	9.13698	8.8996	8.79339	8.95291	8.7091	8.71423	8.81355	9.14042	8.98204	8.60884	8.56098	8.56166	8.73151	8.77392	8.68775	8.6605	8.23128	8.31165	8.21775	8.54954	8.55317	8.52227	8.66193	8.62169	8.76595	8.76968	8.72768	8.75145
HORVU.MOREX.r3.1HG0005400	8.71757	8.7572	8.7612	8.67572	8.75968	8.52808	8.77137	8.87631	8.75177	8.75882	8.54053	8.7483	8.79231	8.68553	8.58721	8.69957	8.52515	8.51674	8.7678	8.6662	8.64967	8.78238	8.70511	8.69494	8.76556	8.8657	8.75175	8.73921	8.78824	8.69315
HORVU.MOREX.r3.1HG0005410	10.2751	9.9791	10.3346	10.2826	9.97627	10.4264	9.50464	9.81283	9.79533	9.92972	9.66432	9.72447	9.87508	9.88955	9.88065	10.0796	10.0404	9.87975	9.69302	9.26584	9.72934	9.92698	9.86807	10.3432	9.52147	9.50112	9.9519	10.0471	9.64555	9.93235
HORVU.MOREX.r3.1HG0005420	8.35826	8.45405	8.35371	9.05294	8.21431	8.78029	8.00898	7.52761	8.01562	8.55473	9.14681	10.2278	7.96974	9.01	8.11	9.59221	10.1681	8.86508	8.9655	8.62034	8.54449	8.63161	9.2696	9.06907	7.39541	7.52961	8.36255	7.91769	9.14281	9.04231
HORVU.MOREX.r3.1HG0005480	7.3107	7.47098	7.22975	7.40294	7.07094	7.24235	7.25569	7.44236	7.17382	7.15792	7.1732	7.16428	7.47958	7.22954	7.57022	7.22424	7.04154	7.21653	7.31986	7.48026	7.59251	7.20148	7.29474	7.45901	7.20144	7.32229	7.04783	7.23596	7.22092	7.23424
HORVU.MOREX.r3.1HG0005580	6.9064	7.09892	7.19703	7.06886	6.84616	7.01631	6.93164	7.2358	7.00991	7.08743	6.77616	7.03275	6.98886	7.07627	7.00828	6.94921	7.09354	6.93091	6.67493	6.53996	6.56409	6.57119	6.73811	6.67898	6.75999	6.93779	6.87127	6.82469	6.66641	6.73807
HORVU.MOREX.r3.1HG0005590	8.15001	8.12898	8.13773	8.38405	8.29959	8.1945	7.99628	8.23927	8.44216	8.40435	8.39287	8.19534	7.85029	8.14905	8.11	8.06325	8.35362	8.30696	6.99341	7.4172	7.39467	7.17809	7.393	7.72734	6.8755	6.92063	6.69131	7.26134	7.23382	7.00407
HORVU.MOREX.r3.1HG0005600	13.6993	14.2014	13.9306	14.4594	13.9031	14.2119	13.2107	13.7257	13.4896	13.385	13.3591	13.4281	13.6293	13.7252	14.0079	13.5186	13.5252	13.7628	13.1733	13.4261	14.2878	13.3529	13.338	14.4404	13.4506	13.5962	13.1461	13.9728	13.5249	13.4675
HORVU.MOREX.r3.1HG0005610	7.9616	7.71543	7.60664	7.63655	7.98708	7.75961	7.80374	7.8728	7.69998	7.93523	7.80722	7.75889	8.15028	7.55676	7.73404	7.86156	7.77128	7.6917	8.1387	7.78001	7.7198	8.51054	8.53814	7.54452	7.9234	7.90087	7.83963	8.03994	7.90752	8.1608
HORVU.MOREX.r3.1HG0005620	7.71236	7.6589	7.5195	7.55342	7.67551	7.40016	7.51084	7.49638	7.45796	7.48244	7.45408	7.52006	7.57778	7.60443	7.69872	7.41312	7.57105	7.54324	7.45995	7.53999	7.63901	7.6019	7.6522	7.55273	7.55108	7.5201	7.63987	7.4968	7.43209	7.53446
HORVU.MOREX.r3.1HG0005660	6.77282	7.03619	6.98746	6.94984	6.72435	6.9609	6.91458	6.90285	6.72902	6.68495	6.66159	6.71267	7.0426	6.82746	7.18275	6.93452	6.65861	6.88388	6.90577	7.22502	7.11663	6.93711	7.06478	6.9414	6.96057	6.88522	6.73526	6.82469	6.80273	6.80302
HORVU.MOREX.r3.1HG0005700	5.94944	5.94944	6.30208	5.94944	5.94944	6.30264	6.32681	5.94944	6.3204	5.94944	5.94944	6.33438	6.38141	5.94944	5.94944	5.94944	5.94944	5.94944	6.65369	5.94944	6.30609	5.94944	5.94944	5.94944	5.94944	5.94944	6.32343	5.94944	5.94944	5.94944
HORVU.MOREX.r3.1HG0005730	6.41815	6.44459	6.34346	6.47166	6.60007	6.47761	7.08626	6.29189	6.504	6.33226	6.55303	7.19124	6.34401	6.50983	6.38382	6.84049	6.53927	6.42275	7.25829	6.68083	6.45255	7.07856	6.95471	6.38582	5.94944	6.27861	6.53833	6.2846	6.84313	6.64106
HORVU.MOREX.r3.1HG0005640	7.34049	7.0867	7.00118	7.06886	7.28235	6.94649	6.8612	6.95849	6.9481	7.27344	7.26311	7.36244	6.73144	6.75609	6.67568	7.14498	7.01441	6.59202	7.21513	6.74129	6.79469	6.8898	5.94944	6.4527	5.94944	5.94944	5.94944	5.94944	5.94944	5.94944
HORVU.MOREX.r3.1HG0005780	7.02148	7.0867	7.01469	7.23902	6.97961	7.02964	6.8426	6.84323	6.72902	6.63513	6.89382	6.82076	6.55809	6.61087	6.48046	6.50739	6.75942	6.26008	6.89025	6.83208	6.75808	6.8567	6.92491	6.8126	6.59666	6.67926	6.8159	6.58745	6.71482	6.58656
HORVU.MOREX.r3.1HG0005750	10.7302	10.5403	10.7092	10.8741	10.5938	10.8347	10.0553	10.2485	10.4369	10.5217	10.4174	10.407	10.4425	10.7321	10.5761	10.7807	10.7273	10.8859	10.308	10.3885	10.3529	10.4791	10.7657	10.7627	10.2448	10.0083	10.4924	10.4564	10.2124	10.5727
HORVU.MOREX.r3.1HG0005790	7.13562	6.8649	7.1632	6.89127	6.79634	6.9609	7.04257	7.22229	6.97955	6.85516	6.98045	6.96773	7.57778	7.48138	7.3112	7.40396	7.36831	7.47459	7.0072	6.79706	6.48274	6.8567	6.99758	6.56427	6.92756	7.28749	7.46932	6.52738	6.90012	6.88187
HORVU.MOREX.r3.1HG0005810	7.9382	8.02541	8.14271	8.20599	7.81598	8.0845	7.79628	7.96212	7.83314	7.9421	7.89582	7.79057	8.11	7.95375	8.18047	8.04174	8.08422	8.00189	7.80657	7.97485	7.85425	8.08069	8.08421	8.12881	7.87563	8.01411	7.95474	8.07824	7.89312	8.01783
HORVU.MOREX.r3.1HG0005830	7.98458	7.72917	8.05531	8.10459	7.86555	8.07928	7.84036	7.85728	7.89471	7.77374	7.72003	7.74274	7.70416	7.64272	7.73404	7.73683	7.64916	7.74206	7.7801	7.7028	8.0758	7.80108	7.85852	8.06557	7.80406	7.72938	7.85373	7.91769	7.7635	7.63704
HORVU.MOREX.r3.1HG0006080	5.94944	5.94944	5.94944	6.19666	5.94944	5.94944	5.94944	5.94944	6.13531	5.94944	5.94944	5.94944	5.94944	5.94944	5.94944	5.94944	5.94944	5.94944	5.94944	5.94944	5.94944	5.94944	5.94944	5.94944	5.94944	5.94944	5.94944	5.94944	5.94944	6.33561
HORVU.MOREX.r3.1HG0005840	7.30059	7.20245	7.12818	7.35727	7.37834	7.12995	7.18105	7.18067	7.10891	7.1979	7.21271	7.0483	6.97491	7.08895	7.18275	7.30788	7.18978	7.2497	6.90577	7.34044	7.0917	7.22434	7.23109	7.3856	7.12319	7.12148	7.11794	7.1558	7.15378	7.02021
HORVU.MOREX.r3.1HG0006090	6.89087	6.98275	6.93034	6.84447	7.1311	6.73157	9.78029	8.7625	9.12244	9.5922	9.42555	9.24924	8.67311	9.77395	9.5077	8.90305	9.19598	9.59696	9.03788	8.32062	8.17378	8.78238	8.36941	7.09202	8.24218	7.5201	8.37201	7.14179	9.9065	7.24699
HORVU.MOREX.r3.1HG0006160	6.48025	6.55441	6.64959	6.64285	6.64417	6.47761	6.76341	6.5065	6.6854	6.45476	6.41833	6.55543	8.6865	8.73539	8.44212	8.74851	9.06969	8.5701	6.65369	6.65943	6.75808	6.48892	6.38516	6.65763	6.81989	6.78927	6.64433	6.78315	6.93605	6.73807
HORVU.MOREX.r3.1HG0006210	7.59336	7.47098	7.24043	7.2998	7.59483	7.4539	7.39068	7.28811	7.39873	7.8047	7.99188	7.83661	7.70416	7.33347	7.28054	8.18533	8.11586	7.4834	7.71835	7.47146	6.84652	7.93027	7.73895	7.10456	7.30853	7.61184	7.80366	7.44513	8.43563	7.97778
HORVU.MOREX.r3.1HG0006230	7.03487	7.12289	6.94497	7.16325	7.08328	7.09357	7.23141	7.37387	7.05364	6.83586	6.89382	6.75783	8.45865	8.54301	8.61589	8.40427	8.49411	8.65349	8.14374	8.23756	8.09705	8.09697	7.92031	8.06016	8.45489	8.40761	7.75907	8.10932	8.53265	8.18992
HORVU.MOREX.r3.1HG0006340	8.70101	8.47726	8.49457	8.55928	8.72831	8.75197	9.07002	8.71423	8.92013	9.24672	8.82402	8.92927	8.63904	8.77719	8.49739	8.91163	8.82395	8.81591	9.21903	8.84191	8.88948	9.55047	9.33937	9.44367	9.38144	9.09355	9.2021	9.90763	9.43983	9.74383
HORVU.MOREX.r3.1HG0006400	8.53097	8.74148	8.46364	8.6492	8.33816	8.69353	8.72401	8.67688	8.53564	8.4517	8.45014	8.77086	8.70306	8.68215	8.68507	8.60686	8.59617	8.74533	8.83283	8.95628	9.02644	8.80492	8.92436	8.95047	8.82488	8.74167	8.55252	8.58883	8.76207	8.61977
HORVU.MOREX.r3.1HG0006420	7.46964	7.35456	7.39804	7.42945	7.26207	7.28406	7.20655	7.07613	7.41883	7.23636	7.19971	7.09345	7.37205	7.38186	7.35074	7.43121	7.31886	7.21653	7.02078	6.9587	6.92608	7.03839	6.99758	7.23293	7.03806	6.97112	6.98766	6.8042	6.95347	6.93638
HORVU.MOREX.r3.1HG0006410	10.0715	9.84223	10.2545	9.86228	9.8226	10.0497	9.52366	9.58953	10.1999	9.75171	9.63658	9.50552	9.02229	9.51397	9.67244	9.21771	9.36961	9.11339	7.9192	7.62031	7.89191	8.15498	8.30812	8.53752	8.16116	8.41705	8.6785	8.63528	8.06874	8.41703
HORVU.MOREX.r3.1HG0006430	7.08658	6.8649	7.12818	6.86037	7.00665	7.02964	6.78399	6.90285	6.6854	7.01127	6.94684	6.84064	6.87036	6.95346	6.96621	7.15669	7.0679	6.88388	6.5854	6.6144	6.42035	6.7481	6.81131	6.65763	6.59666	6.54742	6.50849	6.5582	6.97054	6.55735
HORVU.MOREX.r3.1HG0006440	7.15923	7.36397	6.94497	7.28991	7.32179	7.32417	7.07192	7.04404	7.00991	7.04249	6.87538	6.9507	7.25272	7.22954	7.12402	7.08418	7.15479	7.0179	7.17005	7.31019	7.0917	7.16619	7.13953	6.92636	7.22621	7.07887	7.13137	7.12757	7.06664	7.03608
HORVU.MOREX.r3.1HG0006460	7.3107	7.26597	6.91545	7.18548	7.33142	6.85445	7.44232	7.73424	7.42874	7.26123	7.02859	7.36244	7.38142	7.67249	7.41665	7.44015	7.21245	7.50082	7.35901	8.03737	7.58458	7.94249	7.2634	7.56089	7.41609	7.34486	8.01788	7.4345	7.37746	7.30851
HORVU.MOREX.r3.1HG0006480	6.696	6.8649	6.7854	7.06886	6.79634	6.73157	6.74224	6.75599	6.47264	6.45476	6.58204	6.58455	6.73144	6.77457	6.73574	6.60801	6.67998	6.66099	7.13485	7.08208	6.97045	6.76732	6.77561	6.84677	7.03806	7.07887	6.83479	6.8042	6.84313	6.69129
HORVU.MOREX.r3.1HG0006490	8.2559	8.56272	8.1819	8.51939	8.55974	8.35258	8.36127	8.70189	8.4155	8.21301	8.39287	8.32551	8.2778	8.09243	8.30658	8.17068	7.9552	7.97877	8.42783	8.5766	8.71112	8.27804	8.48812	8.44334	8.57876	8.62976	8.33863	8.54076	8.54154	8.47411
HORVU.MOREX.r3.1HG0006570	8.76609	9.22792	8.998	9.16135	9.37671	9.04606	9.44159	9.51278	9.10892	9.6858	9.444	9.41887	9.39906	9.3595	9.5951	9.41628	9.57411	9.79626	9.72394	10.1591	10.3254	9.89482	10.0626	10.3683	9.63169	9.60119	9.1865	9.93927	10.0502	9.3089
HORVU.MOREX.r3.1HG0006580	11.9197	11.5619	11.7488	11.6287	11.3859	11.6307	11.4062	11.5213	11.9764	11.4656	11.2165	11.4533	11.3142	11.7526	11.7051	11.407	11.3656	11.3942	11.3166	11.0225	11.2325	11.3641	11.2455	11.4094	11.5073	11.305	12.1328	11.7045	10.8865	11.7391
HORVU.MOREX.r3.1HG0006610	11.3126	12.46	11.7102	11.9582	11.5456	11.5294	11.7371	11.9474	11.7404	11.5183	11.773	11.4993	11.9791	12.0154	12.6844	11.5285	11.5657	12.2257	12.3229	12.8461	13.1026	12.4523	12.3919	12.2936	12.2592	11.8525	10.6834	11.8155	11.9066	11.1751
HORVU.MOREX.r3.1HG0006630	6.12727	6.12526	5.94944	6.12436	6.1247	6.1995	6.21666	6.14746	6.13531	6.14127	6.14157	6.14234	6.12634	6.25773	6.20086	6.12687	6.12841	6.12902	6.12715	6.12862	6.12811	6.2049	6.12789	6.20203	6.13772	6.13976	6.13683	6.14324	5.94944	6.14296
HORVU.MOREX.r3.1HG0006650	10.4041	11.5815	10.6496	10.9558	10.514	10.4439	10.6695	10.8782	10.6468	10.4076	10.6494	10.3481	10.8877	10.8439	11.5234	10.3862	10.3447	11.0711	11.0911	11.6671	11.8823	10.9666	10.9649	10.891	11.0965	10.7791	9.55299	10.552	10.7278	9.99375
HORVU.MOREX.r3.1HG0006660	8.20882	8.61571	8.57618	8.38405	8.22355	8.33543	8.74607	8.68527	8.63846	8.22959	8.227	8.61302	8.60764	8.89845	8.72169	8.03086	8.20645	8.5701	9.27091	9.19874	9.06323	8.14462	8.50757	8.87536	9.13051	9.0993	8.61695	8.46295	8.80663	8.3214
HORVU.MOREX.r3.1HG0006690	9.24116	9.29342	9.49996	9.38398	9.40442	9.29984	9.13501	9.3086	9.22118	9.21754	9.34434	9.00379	9.00914	8.83307	9.20303	9.36558	9.3097	9.09302	8.90936	9.23153	8.8568	9.07159	9.06814	9.57248	9.1577	9.20963	9.10026	9.18381	9.33593	9.08491
HORVU.MOREX.r3.1HG0006820	5.94944	5.94944	5.94944	5.94944	5.94944	5.94944	5.94944	5.94944	5.94944	5.94944	5.94944	5.94944	5.94944	5.94944	5.94944	5.94944	5.94944	5.94944	5.94944	5.94944	5.94944	5.94944	5.94944	5.94944	5.94944	5.94944	5.94944	5.94944	5.94944	5.94944
HORVU.MOREX.r3.1HG0006840	8.87607	8.50007	8.65999	8.77394	8.82335	8.67011	8.08264	8.28495	8.4726	8.48389	8.2489	8.4394	7.30408	7.41909	7.40747	7.53405	7.45203	7.43865	8.19792	8.20868	8.35029	8.42481	8.48026	8.61491	8.35274	8.28896	8.59315	8.6681	8.29439	8.4834
HORVU.MOREX.r3.1HG0006880	7.99592	7.61467	7.77711	7.83158	7.90148	7.79942	7.78878	7.66318	7.73084	7.87889	7.88867	7.88101	6.96073	7.03714	7.12402	7.15669	7.26702	7.14672	7.83249	7.81356	7.48494	7.67202	7.64468	7.79603	7.60441	7.94872	7.83252	7.69168	8.09993	7.94342
HORVU.MOREX.r3.1HG0007170	5.94944	6.68773	6.55725	6.66377	6.93742	6.58267	6.8426	5.94944	6.74986	7.10194	6.83718	6.9507	6.50574	5.94944	6.34622	5.94944	6.67998	6.59202	6.9507	6.74129	6.53829	7.03839	6.77561	6.38582	6.59666	5.94944	5.94944	6.69233	6.82319	6.66665
HORVU.MOREX.r3.1HG0007160	8.879	8.94965	8.92997	8.72729	8.96146	8.82625	8.87486	8.83566	8.82691	8.93009	8.70515	8.67435	9.20378	9.15986	9.2511	9.13023	9.16727	9.15819	9.04829	8.95346	9.11167	8.96184	8.69504	9.23008	8.8077	8.94478	8.83483	8.84661	8.78453	8.85058
HORVU.MOREX.r3.1HG0007200	10.3869	10.678	10.5177	11.4963	11.8296	11.2588	11.1715	10.7887	10.7102	13.3094	12.4948	11.7108	10.9616	10.9247	11.022	12.4085	12.1899	12.3102	10.7678	11.5829	11.1463	12.8581	12.4126	13.0516	11.0009	10.9086	10.6953	12.9666	13.1842	12.5196
HORVU.MOREX.r3.1HG0007220	8.56817	9.03164	8.80459	8.86279	8.9854	8.71655	8.79269	8.90158	8.73766	8.58037	8.60042	8.59196	8.96621	8.76766	9.29759	8.54881	8.38376	8.66748	8.68616	9.17726	9.26806	8.69874	8.85705	9.06907	9.01613	8.86231	8.47184	8.83587	8.71992	8.62395
HORVU.MOREX.r3.1HG0007230	8.73393	8.93322	8.8961	8.93546	8.84685	8.88525	8.73508	8.80148	8.81019	8.90352	8.90022	8.6942	8.99853	8.82085	8.98432	9.06279	8.95643	8.88605	8.63476	8.85408	8.88359	8.69874	8.86601	9.13964	8.88506	8.99202	8.76241	8.992	9.01659	8.99199
HORVU.MOREX.r3.1HG0007240	8.88776	8.45794	8.27057	9.27062	9.67004	9.12856	8.6	8.88358	8.4897	9.66639	9.09204	8.94581	9.57954	8.67534	8.5505	9.18524	8.96762	8.93859	8.69287	9.25904	8.51013	9.8298	9.70006	8.71508	8.93013	9.2307	8.88109	9.85793	9.19915	9.63222
HORVU.MOREX.r3.1HG0007250	7.1823	7.03619	6.73036	7.19642	7.57955	7.00278	7.4012	7.15193	7.08168	8.20184	7.59001	7.61421	7.14158	7.03714	6.80873	7.00563	7.05481	7.07156	7.09833	7.48026	7.3466	7.70191	7.87738	7.37608	7.37433	7.73735	7.58866	7.81371	7.80305	7.62807
HORVU.MOREX.r3.1HG0007280	8.06191	7.73597	7.92089	8.03234	7.81598	8.04747	7.41162	7.60698	7.51424	7.62377	7.59001	7.42818	7.554	7.38186	7.46143	7.54222	7.30869	7.23876	7.20405	6.8978	7.43166	6.87342	6.79367	7.17663	6.89321	6.88522	6.85324	6.76149	6.78171	6.73807
HORVU.MOREX.r3.1HG0007340	6.20077	6.12526	6.12609	5.94944	6.19714	6.1995	6.21666	6.22927	6.21211	6.14127	5.94944	6.28306	5.94944	5.94944	5.94944	5.94944	5.94944	5.94944	6.2006	6.20268	6.20195	6.1302	5.94944	5.94944	5.94944	5.94944	5.94944	5.94944	5.94944	5.94944
HORVU.MOREX.r3.1HG0007290	8.52719	8.73831	8.59407	8.75547	8.81144	8.49398	8.66727	8.85428	8.79326	8.78826	8.82046	8.70987	8.61819	8.44575	8.7184	8.69625	8.49803	8.58866	8.56309	8.82345	8.94419	8.5026	8.48026	8.92779	8.76199	8.75275	8.61301	8.64356	9.00078	8.71676
HORVU.MOREX.r3.1HG0007360	7.50395	7.70155	7.68062	7.42069	7.45805	7.4093	7.51084	7.33795	7.44831	7.36636	7.34587	7.44925	7.52973	7.55676	7.63243	7.43121	7.4156	7.47459	7.63081	7.4626	7.58458	7.50139	7.67448	7.35676	7.57805	7.52961	7.46932	7.31031	7.31995	7.27203
HORVU.MOREX.r3.1HG0007370	8.00155	8.32735	8.30181	8.25166	8.06731	8.03126	8.2399	8.31273	8.32744	8.15038	8.38798	8.20669	8.13532	8.17893	8.28411	8.22834	8.19668	8.11691	8.15874	8.28434	8.28795	8.19562	8.21539	8.2562	8.16672	8.18133	7.97402	8.14566	8.20074	7.77207
HORVU.MOREX.r3.1HG0007590	7.25912	7.553	7.20805	7.3193	7.15415	7.08113	6.89717	7.06022	7.12224	6.6087	6.73253	6.9156	7.05555	7.20744	7.69872	7.03257	7.04154	7.28185	7.30984	7.76633	7.88571	7.14195	7.18635	7.43205	7.73591	7.33363	6.87127	7.20994	7.24657	6.9538
HORVU.MOREX.r3.1HG0007690	6.60945	6.92587	5.94944	6.64285	5.94944	5.94944	7.39068	7.48578	7.65214	7.50232	7.45408	7.51021	5.94944	6.4814	6.53578	5.94944	5.94944	6.59202	7.13485	7.10741	7.24348	7.27935	6.87815	7.42291	6.409	5.94944	5.94944	5.94944	5.94944	5.94944
HORVU.MOREX.r3.1HG0007600	10.9548	10.9637	11.0139	10.8394	10.965	10.937	10.6789	10.7744	10.5805	10.71	10.7705	10.7976	11.1124	11.0763	11.2432	11.1917	11.1154	11.1807	11.2762	11.0079	11.0699	11.0985	10.988	11.0234	10.8729	11.1336	10.824	10.6506	11.1914	10.8107
HORVU.MOREX.r3.1HG0007740	9.94606	10.8381	10.6719	10.487	10.3945	10.6157	10.972	10.4355	10.6036	11.0645	11.3901	10.9304	10.6961	11.1187	11.3307	11.0837	10.9128	11.189	11.3241	11.3325	12.0891	11.9203	10.9098	11.986	10.8962	10.2992	9.57303	10.802	10.3932	10.2718
HORVU.MOREX.r3.1HG0007840	9.65635	9.50507	9.66336	9.55544	9.50651	9.62686	9.8353	9.88609	9.90496	10.0938	9.88233	9.89418	9.68172	9.57278	9.50017	9.66764	9.62051	9.67052	9.42795	9.49676	9.62509	9.78901	9.58849	9.80276	9.54421	9.60521	9.6987	9.52784	9.67942	9.53531
HORVU.MOREX.r3.1HG0007900	6.8084	6.6021	6.60515	6.57558	6.60007	6.73157	6.4476	5.94944	6.43918	6.5216	6.52247	6.45755	5.94944	6.20132	5.94944	5.94944	5.94944	6.20324	6.65369	6.48426	6.48274	6.39077	6.56334	6.48289	6.67158	6.54742	6.64433	6.71614	6.42154	6.58656
HORVU.MOREX.r3.1HG0007850	10.5225	10.3149	10.4769	10.2495	10.3304	10.4038	10.2217	10.1331	10.3093	10.4858	10.212	10.0352	10.164	10.2385	10.2122	10.2293	10.1341	10.1528	10.1816	10.1224	10.0057	10.3102	10.2145	10.2391	10.2832	10.3115	10.4945	10.3773	10.1627	10.3953
HORVU.MOREX.r3.1HG0007910	7.89006	8.07822	7.75031	8.18255	8.11317	7.83799	7.87593	8.03884	8.05155	7.93523	8.07506	8.04452	7.63145	7.6577	7.82782	7.86156	7.81821	7.79719	7.7934	8.01499	7.86693	7.87378	7.91427	8.23738	7.91669	8.02679	7.78897	8.02692	7.99735	8.01783
HORVU.MOREX.r3.1HG0008070	7.58551	7.39171	7.66619	7.53764	7.29235	7.61663	7.5203	7.57785	7.54137	7.73391	7.67824	7.42818	7.34345	7.20744	7.34099	7.40396	7.49597	7.40151	7.49451	7.26847	7.26493	7.47483	7.50039	7.34698	7.45633	7.35598	7.4097	7.53651	7.47394	7.57281
HORVU.MOREX.r3.1HG0008080	5.94944	6.44459	6.25503	6.33962	6.25263	6.30264	6.41097	6.47092	6.36391	6.37714	5.94944	5.94944	5.94944	5.94944	5.94944	5.94944	5.94944	5.94944	5.94944	5.94944	5.94944	5.94944	5.94944	5.94944	6.32519	6.37378	6.32343	5.94944	5.94944	5.94944
HORVU.MOREX.r3.1HG0008140	6.34607	6.62461	6.50496	5.94944	6.34038	6.30264	6.80403	7.18067	7.03929	6.37714	6.55303	6.55543	6.34401	6.77457	6.937	5.94944	6.25903	6.45511	6.50824	5.94944	6.81236	5.94944	5.94944	5.94944	6.32519	6.2184	5.94944	5.94944	5.94944	5.94944
HORVU.MOREX.r3.1HG0008310	5.94944	5.94944	5.94944	5.94944	5.94944	5.94944	5.94944	5.94944	5.94944	5.94944	5.94944	5.94944	5.94944	5.94944	5.94944	5.94944	5.94944	5.94944	5.94944	5.94944	5.94944	5.94944	5.94944	5.94944	5.94944	5.94944	5.94944	5.94944	5.94944	5.94944
HORVU.MOREX.r3.1HG0008390	5.94944	5.94944	6.53172	5.94944	5.94944	6.41581	5.94944	5.94944	6.36391	5.94944	6.41833	6.28306	6.47751	6.50983	6.56147	6.63071	6.67998	6.61586	6.30418	5.94944	5.94944	5.94944	6.45193	6.38582	5.94944	6.41395	5.94944	5.94944	6.58634	6.49396
HORVU.MOREX.r3.1HG0008380	7.67643	7.69454	7.62181	7.67956	7.88961	7.46261	7.84036	7.82565	7.63576	7.51212	7.68671	7.59598	7.75257	7.77127	8.2191	7.73683	7.74363	7.79043	7.7934	7.73144	7.82199	7.56107	7.42083	8.11329	7.86164	7.77646	7.43991	7.76635	7.8712	7.51479
HORVU.MOREX.r3.1HG0008400	8.09891	8.02541	8.17221	8.10459	7.76435	8.13565	7.23141	7.35006	7.47703	7.28551	7.31119	7.1224	8.25966	8.09768	8.15574	7.98635	7.91321	7.98458	7.8131	7.78679	7.32677	7.66443	7.99069	7.49399	7.91669	7.89389	7.87459	7.94589	7.8338	7.90811
HORVU.MOREX.r3.1HG0008440	12.676	12.3569	12.3926	12.1387	12.0544	12.3497	11.8141	11.7929	11.9365	11.644	11.4382	12.0437	13.0335	13.6159	13.1903	12.7361	13.1767	13.3576	12.4679	13.1239	12.9441	12.2135	12.5104	12.7862	12.8599	12.724	13.0499	12.7666	12.4304	12.4912
HORVU.MOREX.r3.1HG0008460	6.8084	6.6021	6.58168	6.49958	6.76123	6.58267	6.72043	6.90285	7.12224	6.75346	6.68606	6.87898	6.8543	6.89286	6.77313	6.82371	6.72082	6.48544	7.02078	6.48426	6.34794	6.92163	7.06478	6.38582	6.64757	6.84822	7.01824	6.49473	6.90012	6.86288
HORVU.MOREX.r3.1HG0008450	10.6971	10.4464	10.2946	10.1499	10.0367	10.2858	11.083	10.8969	11.0304	10.4157	10.4776	10.8591	11.2681	10.9621	10.856	10.3431	10.2393	10.5281	10.8568	10.2983	10.5597	10.0043	10.3221	9.67214	10.6804	10.412	10.5935	10.1432	9.72591	10.1048
HORVU.MOREX.r3.1HG0008510	10.4427	10.3831	10.2268	10.2233	10.1768	10.3388	10.5372	10.3643	10.4977	10.4409	10.3606	10.5882	10.0158	10.0734	9.96624	9.93625	10.0495	10.088	10.2667	10.3404	10.3738	10.3002	10.1818	10.073	10.3548	10.2767	10.3377	10.2729	10.1932	10.2847
HORVU.MOREX.r3.1HG0008520	10.0829	9.74778	10.0405	9.8566	9.9802	10.0149	9.67482	9.68103	9.66928	9.8666	9.85339	9.67624	10.1065	9.98035	9.98787	10.0104	10.1788	10.1307	9.773	9.61285	9.50504	9.92409	9.84589	9.86312	9.7304	9.73007	9.70416	9.79008	9.76167	9.7718
HORVU.MOREX.r3.1HG0008600	9.01836	9.3843	9.21194	9.6587	9.63714	9.35675	9.47238	9.62212	9.48175	10.3075	10.1958	9.63645	9.49778	9.45653	9.41457	9.95822	9.86222	9.83329	9.04829	8.83885	9.66635	9.35297	7.5089	10.3725	8.12157	8.27336	8.55252	8.03345	7.92882	8.1549
HORVU.MOREX.r3.1HG0008610	8.75652	8.90819	8.76434	8.97308	8.95068	8.71981	8.8848	8.95423	9.04782	9.1573	9.22382	9.21164	8.91345	8.93002	8.89444	9.06279	9.09027	8.88009	8.39908	8.03737	8.47091	8.33779	7.29474	8.45144	7.28567	7.27564	7.67283	7.50686	7.46362	7.67224
HORVU.MOREX.r3.1HG0008620	9.15958	9.32714	9.41952	9.27276	9.14954	9.25394	9.08727	9.25955	9.1856	9.19048	9.17202	8.90578	9.37684	9.15261	9.32134	9.40428	9.0645	9.27112	9.16995	9.1057	9.35505	9.21213	9.08352	9.31291	9.21317	9.31196	9.30432	9.20605	9.12836	9.16075
HORVU.MOREX.r3.1HG0008660	6.60945	6.47431	6.41508	6.44209	6.34038	6.38148	6.13853	6.22927	6.40316	5.94944	5.94944	5.94944	6.19946	6.20132	6.34622	6.20021	6.12841	5.94944	6.2006	5.94944	6.12811	5.94944	5.94944	5.94944	5.94944	5.94944	5.94944	5.94944	5.94944	5.94944
HORVU.MOREX.r3.1HG0008810	6.38366	5.94944	6.25503	6.47166	6.37743	6.4477	6.37106	6.5713	6.5336	6.33226	6.52247	6.55543	6.30258	6.41917	6.4504	6.41712	6.56512	6.38792	5.94944	6.34908	6.3857	5.94944	6.38516	6.42049	6.32519	6.41395	6.71363	5.94944	6.45899	5.94944
HORVU.MOREX.r3.1HG0008790	5.94944	5.94944	6.25503	5.94944	6.60007	5.94944	5.94944	7.8728	5.94944	7.04249	7.02859	6.4202	8.57911	6.63367	6.34622	6.41712	5.94944	5.94944	6.41784	6.74129	5.94944	6.66556	6.65657	5.94944	6.409	7.52961	7.0765	6.49473	6.38073	5.94944
HORVU.MOREX.r3.1HG0008640	8.65009	8.22495	8.59051	8.51939	8.14287	8.63596	8.22392	8.18592	8.76574	8.54607	8.37816	8.3358	8.45471	8.87798	8.59083	8.41658	8.66715	8.73874	8.01153	8.3603	8.1688	8.34228	8.74143	8.20865	8.55819	8.153	8.85484	8.81416	8.26208	8.73614
HORVU.MOREX.r3.1HG0008650	10.8476	10.8859	11.0939	10.8629	10.8389	10.8988	10.8975	10.9421	10.7978	10.7727	10.8688	10.5893	11.0435	10.6906	10.842	10.7504	10.5778	10.6295	10.9141	10.7562	10.8192	10.7319	10.5718	10.4422	10.8866	11.0033	10.7688	10.7865	10.6042	10.7689
HORVU.MOREX.r3.1HG0008820	9.73206	9.69087	9.69942	9.55719	9.61703	9.71144	9.34262	9.22303	9.48383	9.57146	9.45541	9.47646	9.53288	9.74073	9.44826	9.53473	9.68572	9.59516	9.35891	9.35981	9.48401	9.37443	9.21259	9.50004	9.13051	9.01048	9.22009	9.21978	9.10494	9.19996
HORVU.MOREX.r3.1HG0008860	7.56965	7.62216	7.43411	7.58433	7.16548	7.68308	7.71914	7.33795	7.55027	7.15792	7.47452	7.68447	7.46236	7.61218	7.46143	7.24579	7.28806	7.51797	7.8196	7.65851	7.38522	7.37167	7.67448	7.37608	7.70436	7.78413	7.61454	7.32221	7.39964	7.38906
HORVU.MOREX.r3.1HG0008890	10.1997	9.79354	10.0869	10.005	9.9997	10.0623	9.58325	9.72166	9.84636	9.90183	9.84131	9.75264	9.69806	9.80183	9.67745	9.84485	9.79546	9.59336	9.72555	9.60575	9.65444	9.76493	9.79737	9.58869	9.69579	9.68713	10.1683	9.87354	9.64151	9.94058
HORVU.MOREX.r3.1HG0008900	9.29231	9.19857	9.3653	9.56593	9.06738	9.43707	8.86819	9.13195	9.02781	9.34313	9.31704	8.93922	9.45411	9.15745	9.30627	9.34268	9.24943	9.31564	9.04049	9.36614	9.28811	9.59857	9.74395	9.4496	9.16039	9.10503	9.06365	9.40391	9.29523	9.14935
HORVU.MOREX.r3.1HG0008950	7.6089	7.6589	7.69488	7.8562	7.43211	7.76633	7.47219	7.66318	7.53239	7.49242	7.5045	7.24309	7.9292	7.53218	7.69154	7.62847	7.37793	7.41091	7.63836	7.58884	7.61599	7.44762	7.56673	7.63944	7.56913	7.65515	7.33583	7.39096	7.60025	7.4641
HORVU.MOREX.r3.1HG0008980	8.26512	8.04148	8.03386	8.61531	8.06731	8.45901	7.59332	8.02522	7.84709	7.89321	7.82243	7.7014	8.29124	7.81782	7.94476	8.16576	7.93137	8.24183	7.9132	8.08101	8.13853	8.12893	8.20575	8.65724	7.75905	7.79176	7.87459	8.24901	7.99735	8.17835
HORVU.MOREX.r3.1HG0009100	5.94944	5.94944	5.94944	6.25204	5.94944	5.94944	5.94944	5.94944	5.94944	5.94944	5.94944	5.94944	5.94944	5.94944	5.94944	5.94944	5.94944	5.94944	5.94944	6.4217	5.94944	6.42582	5.94944	5.94944	5.94944	5.94944	5.94944	5.94944	5.94944	5.94944
HORVU.MOREX.r3.1HG0009120	6.50862	6.55441	6.44692	6.47166	6.55253	6.50583	5.94944	6.5065	6.47264	6.37714	6.52247	6.63888	5.94944	6.5872	6.25717	6.4491	6.61362	6.34997	6.63174	6.63731	6.42035	6.64326	6.48208	5.94944	6.44547	5.94944	6.50849	6.42237	6.42154	6.4217
HORVU.MOREX.r3.1HG0009050	14.6942	13.6642	14.2396	14.5253	13.8095	14.5827	13.2767	13.7101	13.8712	13.7885	13.2798	13.544	14.2303	13.7327	14.0956	13.9614	14.0673	14.1152	13.9117	13.4286	14.1923	13.969	13.9896	14.2726	13.5826	13.2621	13.6397	14.0657	13.3184	13.8225
HORVU.MOREX.r3.1HG0009210	7.03487	7.45384	7.55195	7.2998	7.35982	7.25294	7.88292	7.80138	7.58522	7.78156	7.59913	7.38479	7.56991	7.29312	7.66971	7.49233	7.75753	7.79043	7.66807	7.83326	7.82851	7.8992	7.6295	7.85474	7.81871	7.97528	7.09051	7.76635	8.1364	7.41102
HORVU.MOREX.r3.1HG0009360	6.34607	6.41289	6.34346	6.47166	6.47267	6.41581	7.43218	7.46428	7.34681	7.46221	7.81485	7.48014	6.65055	6.41917	6.50883	6.60801	6.4534	6.42275	6.60901	6.6144	6.30609	6.59617	5.94944	6.30619	6.32519	6.51714	6.47688	6.42237	6.71482	6.55735
HORVU.MOREX.r3.1HG0009400	6.56124	6.52901	6.60515	6.55137	6.64417	6.60618	6.6255	6.5713	6.5885	6.55212	6.92953	6.77939	6.55809	6.53682	6.25717	6.69438	6.34861	6.45511	6.56083	5.94944	6.30609	6.70806	6.51054	6.34805	6.47935	6.41395	6.47688	6.49473	6.66641	6.64106
HORVU.MOREX.r3.1HG0009380	5.94944	5.94944	5.94944	5.94944	5.94944	5.94944	5.94944	5.94944	5.94944	5.94944	5.94944	5.94944	5.94944	5.94944	5.94944	5.94944	6.30669	5.94944	5.94944	5.94944	5.94944	5.94944	5.94944	5.94944	5.94944	5.94944	5.94944	5.94944	5.94944	5.94944
HORVU.MOREX.r3.1HG0009390	8.8313	8.17784	8.15754	8.62557	8.99067	8.23698	7.78878	7.96212	7.73844	8.29913	8.72058	8.61302	7.43603	7.40063	7.36998	7.77089	7.79831	7.56796	7.19284	7.52324	6.71955	8.21054	7.67448	7.29666	7.94991	8.24695	8.23839	8.19834	9.44216	8.57725
HORVU.MOREX.r3.1HG0009450	5.94944	5.94944	5.94944	5.94944	5.94944	5.94944	5.94944	6.43261	5.94944	5.94944	5.94944	5.94944	6.44762	5.94944	5.94944	5.94944	6.25903	5.94944	5.94944	5.94944	5.94944	5.94944	5.94944	5.94944	6.21551	7.1623	6.97196	5.94944	5.94944	5.94944
HORVU.MOREX.r3.1HG0009420	7.66911	7.61467	7.72291	7.70739	7.97041	7.60901	8.21316	8.25658	8.02771	8.10891	8.19347	8.17234	7.88732	7.75764	7.80832	7.77759	7.73662	7.6917	7.5845	7.72434	7.60822	7.95459	7.5423	7.55273	7.68014	7.71328	7.4596	7.74196	7.88586	7.78794
HORVU.MOREX.r3.1HG0009460	6.75437	6.99641	6.6707	7.11721	6.95171	7.14178	6.80403	6.84323	6.8278	6.81608	7.29937	7.82145	6.82116	6.99628	6.85923	7.53405	7.27759	6.94602	7.27922	6.88186	6.73907	7.83465	7.31512	6.61271	6.78049	6.86694	7.00308	6.64203	7.58169	7.00407
HORVU.MOREX.r3.1HG0009480	7.22691	7.09892	6.91545	7.41185	7.74442	7.23166	7.12802	6.99369	6.8278	7.45196	8.38308	8.44886	6.8379	6.82746	6.73574	7.78426	7.59503	6.88388	8.54084	7.5565	7.18781	8.16526	7.99638	7.23293	6.67158	7.56687	7.4498	7.03756	8.57221	7.37791
HORVU.MOREX.r3.1HG0009610	6.41815	6.19793	6.19911	6.29864	6.25263	6.34408	6.37106	6.29189	6.21211	6.33226	6.14157	6.14234	6.38141	6.3846	6.25717	6.30363	6.20238	6.45511	6.38336	6.34908	6.25851	6.48892	6.38516	6.38582	6.409	6.27861	6.50849	6.33616	6.14289	6.22291
HORVU.MOREX.r3.1HG0009490	7.03487	6.70752	6.98746	7.04372	6.93742	6.98904	6.72043	6.60116	6.61415	6.85516	7.07433	6.87898	6.53253	6.41917	6.4504	6.75262	6.7007	6.61586	7.08585	6.56583	6.45255	6.96725	6.81131	6.71976	6.44547	6.65501	6.69131	6.69233	7.00372	6.76036
HORVU.MOREX.r3.1HG0009630	6.38366	6.19793	6.34346	6.29864	6.34038	6.34408	6.21666	6.29189	6.13531	6.28122	6.22095	6.3795	6.19946	6.12766	6.25717	6.34519	6.20238	6.20324	6.44987	6.34908	6.12811	6.26211	6.38516	6.20203	6.21551	6.2184	6.21426	6.2233	6.33548	6.14296
HORVU.MOREX.r3.1HG0009650	6.25705	6.30042	6.25503	6.29864	6.44304	6.38148	6.13853	6.22927	6.21211	6.22053	6.33285	6.22204	6.12634	6.12766	6.12734	6.25637	6.25903	5.94944	6.3458	6.12862	6.25851	6.2049	6.38516	6.20203	6.13772	6.13976	6.21426	6.2846	6.38073	6.14296
HORVU.MOREX.r3.1HG0009680	6.12727	5.94944	5.94944	6.19666	6.1247	6.1995	6.13853	5.94944	5.94944	5.94944	6.22095	6.22204	6.41573	5.94944	6.12734	6.20021	5.94944	6.20324	6.25685	5.94944	5.94944	5.94944	5.94944	6.20203	6.13772	5.94944	6.13683	6.14324	5.94944	6.14296
HORVU.MOREX.r3.1HG0009860	5.94944	5.94944	5.94944	5.94944	5.94944	5.94944	5.94944	5.94944	5.94944	5.94944	5.94944	5.94944	5.94944	5.94944	5.94944	5.94944	5.94944	5.94944	5.94944	5.94944	5.94944	5.94944	5.94944	5.94944	5.94944	5.94944	5.94944	5.94944	5.94944	5.94944
HORVU.MOREX.r3.1HG0009930	8.72741	8.79423	8.88174	9.01229	8.96949	9.31482	8.77137	8.75059	8.62698	8.49295	8.68168	9.29872	8.57911	8.26472	7.97955	8.13584	8.49411	8.13771	8.41148	8.93071	8.51399	8.44572	8.51143	7.87371	8.13868	8.16441	8.3814	7.8291	8.22897	8.31617
HORVU.MOREX.r3.1HG0009950	8.61508	8.57349	8.65319	8.73674	8.79339	9.08916	8.40409	8.56749	8.5274	8.22409	8.45946	9.03499	8.53518	8.20815	7.93295	8.17558	8.37949	8.12214	8.36971	8.81413	8.46692	8.41636	8.41153	7.93495	8.03859	7.90782	8.23839	7.76635	8.03029	7.94342
HORVU.MOREX.r3.1HG0010020	6.25705	6.19793	6.12609	5.94944	6.19714	6.34408	6.32681	6.22927	5.94944	6.22053	6.22095	6.22204	6.30258	6.20132	6.30456	6.47909	6.38643	6.42275	6.25685	6.30711	6.30609	6.42582	6.25812	6.20203	6.21551	6.2184	6.32343	6.2233	6.28401	6.22291
HORVU.MOREX.r3.1HG0010030	6.58583	6.52901	6.47678	6.52609	6.5272	6.34408	6.37106	6.34456	6.36391	6.48927	6.49009	6.58455	6.58256	6.5872	6.56147	6.63071	6.58986	6.45511	6.89025	6.79706	6.65743	6.98193	6.67789	6.63556	6.409	6.54742	6.50849	6.49473	6.58634	6.49396
HORVU.MOREX.r3.1HG0010090	6.60945	6.34161	6.55725	6.49958	6.5272	6.50583	6.6255	6.53984	6.61415	6.63513	6.70968	6.75783	6.47751	6.50983	5.94944	6.5599	6.42114	6.38792	6.4799	5.94944	5.94944	5.94944	5.94944	5.94944	6.409	5.94944	6.40685	6.2846	6.76009	6.55735
HORVU.MOREX.r3.1HG0010080	8.46529	8.0626	7.76378	8.3759	8.75658	8.18487	7.86182	7.96212	7.57658	8.19622	8.75093	8.42987	7.52152	7.30335	7.33115	7.90454	7.79161	7.42023	7.24767	7.35034	6.75808	7.6945	7.57476	6.89543	7.75139	8.153	7.93518	7.80594	9.22921	8.33696
HORVU.MOREX.r3.1HG0010130	8.27883	8.02541	8.21527	8.01632	8.40411	8.21355	8.68644	8.65141	8.35118	8.54607	8.52735	8.90916	8.23199	7.76447	7.80175	7.99762	8.21614	7.74206	8.45995	8.00365	7.77536	8.2253	7.92633	7.56898	8.00133	7.99484	8.05433	7.88153	8.33111	8.20708
HORVU.MOREX.r3.1HG0010140	7.49547	7.36397	7.15166	7.10535	7.33142	7.06852	7.45237	7.37387	7.28102	7.27344	7.60819	8.27817	7.31406	7.59662	7.18275	7.51755	7.67902	7.23876	9.32734	7.82673	8.49066	8.51843	7.77334	7.73439	7.16309	7.21424	7.56219	7.11315	7.98394	7.25959
HORVU.MOREX.r3.1HG0010170	7.49547	7.30626	7.06683	7.12892	7.27226	7.10585	7.23141	7.06022	7.19864	7.2237	7.71179	8.22353	7.23145	7.49857	7.29086	7.4838	7.62626	7.17053	9.16279	7.7385	8.28795	8.41211	7.57476	7.54452	7.20144	7.2015	7.46932	7.11315	7.86381	7.28433
HORVU.MOREX.r3.1HG0010330	7.15923	7.20245	7.11622	7.17443	6.99323	7.23166	7.02754	7.1664	7.03929	7.14422	7.08909	7.17785	7.24214	7.22954	7.06149	7.05873	7.2236	7.21653	6.96517	7.05606	7.18781	7.24669	7.17485	7.35676	7.09566	6.98732	6.92311	6.97227	6.95347	7.00407
HORVU.MOREX.r3.1HG0010340	9.06018	9.01354	9.02431	9.14737	9.17051	9.62173	8.74971	8.82057	8.73766	8.5846	8.78063	9.46741	10.504	10.3473	9.91776	10.1611	10.2963	10.057	10.164	10.3276	10.5089	9.98782	9.86219	9.77161	9.063	8.93513	9.41531	8.8818	9.17408	9.10868
HORVU.MOREX.r3.1HG0010370	8.88485	8.9578	8.96576	8.76781	8.75968	8.65314	9.02297	9.13195	8.89186	9.0285	8.94988	8.76712	8.84976	8.63029	8.90312	8.84448	8.8545	8.74204	8.70951	8.93928	8.72111	8.72944	8.69166	8.69832	9.00416	9.23852	8.85815	8.8105	9.09902	8.90615
HORVU.MOREX.r3.1HG0010450	7.66911	7.42764	7.3702	7.36656	7.50821	7.70443	7.91052	7.90328	7.80477	7.99576	7.70349	7.82145	7.57778	7.906	7.58608	7.37602	7.63395	7.78364	8.08722	7.57279	7.4497	7.86087	7.28439	7.43205	7.75905	8.02046	8.17986	7.8291	7.41056	7.64594
HORVU.MOREX.r3.1HG0010470	10.0575	9.61126	9.76738	10.0216	9.97364	9.82884	9.36391	9.42919	9.46706	9.67029	9.47348	9.53831	9.50525	9.48171	9.30843	9.53473	9.55217	9.39033	9.32734	9.28825	9.3338	9.46718	9.41194	9.5869	9.61227	9.59918	9.91948	10.0116	9.98334	10.0692
HORVU.MOREX.r3.1HG0010490	9.78092	9.76013	9.85129	9.82934	9.86578	9.82439	9.08154	9.18262	9.23864	9.21754	9.032	9.15895	9.26238	9.11829	9.18192	9.26947	9.28768	9.21814	9.03264	9.05152	9.1585	9.09255	9.22187	9.24156	9.62007	9.73374	9.83422	9.80644	9.58163	9.81725
HORVU.MOREX.r3.1HG0010600	6.20077	6.12526	6.12609	6.25204	6.19714	5.94944	6.13853	5.94944	5.94944	6.37714	6.33285	6.68896	6.25546	6.41917	6.12734	6.25637	6.34861	6.20324	6.38336	6.34908	6.12811	6.35258	6.45193	6.20203	6.13772	6.37378	6.32343	6.14324	6.28401	6.33561
HORVU.MOREX.r3.1HG0010610	7.1823	7.06179	7.12818	7.11721	6.95171	7.10585	6.98089	7.12232	7.00991	6.99524	7.04409	6.96773	7.09338	7.08895	7.087	7.12111	7.05481	7.00398	6.9794	7.19117	7.0917	7.06536	7.15145	7.21079	6.91056	7.07887	6.9397	7.03756	7.09657	6.88187
HORVU.MOREX.r3.1HG0010530	10.1598	9.59755	9.71231	9.28556	9.3707	9.73697	9.97192	9.81658	10.4229	9.74987	9.46447	10.2647	10.0881	10.4543	10.0079	9.54568	10.0404	9.7502	10.0998	9.73489	9.27254	9.58762	9.75034	9.14699	9.59061	9.63107	10.1774	9.3326	8.83557	9.47746
HORVU.MOREX.r3.1HG0010650	6.96583	7.15777	6.97352	7.03089	7.00665	6.9609	7.07192	7.01079	7.21082	7.15792	7.10363	7.01693	6.94632	6.98224	7.19409	7.15669	6.86456	6.98984	6.69551	6.76035	7.02633	6.83962	6.7571	6.92636	7.0528	7.1623	6.77667	7.19668	7.23382	6.86288
HORVU.MOREX.r3.1HG0010640	11.2314	9.39029	10.4835	9.4592	7.85946	9.46988	9.70655	8.29613	11.4463	7.8199	8.0437	8.78569	7.29401	9.91811	9.27785	7.07154	8.06268	7.44774	8.43997	8.46474	7.92847	6.7481	8.54191	6.51139	8.76199	7.27564	10.9619	7.54623	6.61418	7.81909
HORVU.MOREX.r3.1HG0010660	9.35636	9.32923	9.57608	9.51267	8.24184	9.65561	7.56647	8.17376	7.63576	7.46221	7.73635	7.80611	8.37754	7.8999	7.87218	8.0088	7.4063	7.83043	7.44227	7.38904	7.80884	7.37167	7.32517	8.38098	9.06012	9.28706	8.91956	9.37728	9.2129	8.85411
HORVU.MOREX.r3.1HG0010800	7.12359	7.04908	7.01469	6.9063	7.00665	6.91692	6.8612	7.09178	7.12224	7.02701	7.01283	7.10804	7.09338	7.18485	7.12402	6.94921	7.20118	7.10987	6.93598	6.97327	6.98475	6.90587	7.06478	7.22192	7.03806	6.90311	7.06227	6.93774	6.97054	6.9538
HORVU.MOREX.r3.1HG0010780	6.12727	5.94944	6.12609	6.12436	6.1247	5.94944	6.27649	5.94944	6.13531	6.14127	5.94944	5.94944	6.19946	5.94944	5.94944	5.94944	6.12841	5.94944	6.25685	6.12862	5.94944	5.94944	6.12789	6.12816	5.94944	6.13976	5.94944	5.94944	6.28401	5.94944
HORVU.MOREX.r3.1HG0010790	6.93663	6.76374	6.64959	6.57558	6.74302	6.71222	6.99671	6.62962	6.97955	6.79578	6.87538	6.89749	6.87036	6.75609	6.82593	6.5599	6.81377	6.85097	7.32978	6.83208	6.67878	6.82217	6.98352	6.25859	6.99237	7.10749	7.01824	6.76149	7.03572	6.73807
HORVU.MOREX.r3.1HG0010890	11.7977	11.5741	11.6058	11.5322	11.5149	11.5737	11.5605	11.2719	11.217	11.0264	11.3012	12.6056	11.4399	11.861	11.6547	11.7137	12.0387	11.3947	11.923	11.5484	11.6557	11.5326	11.5539	11.3471	11.3384	11.5491	11.9468	11.2422	11.647	11.4741
HORVU.MOREX.r3.1HG0010920	8.76927	8.89125	8.80763	8.62216	9.0321	8.87365	8.67112	8.91227	8.4155	8.52859	8.42657	8.27817	9.47517	9.08057	8.74772	9.04994	8.63212	9.18488	8.84788	8.49652	8.72772	8.98168	8.70845	8.56752	8.84859	9.09643	9.02899	8.6681	8.94565	8.42188
HORVU.MOREX.r3.1HG0010930	8.40871	8.68663	8.45186	8.73045	8.40813	8.68354	8.45915	8.74259	8.58801	8.47477	8.83819	8.63788	8.84085	8.50879	8.45415	8.77706	8.63212	8.52062	8.81762	8.82345	9.01306	8.96754	8.74143	8.87832	8.58283	8.48128	8.27939	8.41012	8.63155	8.24076
HORVU.MOREX.r3.1HG0010950	6.4502	6.37878	6.50496	6.33962	6.25263	6.53264	6.37106	6.39085	6.3204	6.37714	6.45553	5.94944	6.41573	6.56256	6.41833	6.5599	6.34861	6.42275	6.3458	5.94944	5.94944	6.26211	6.25812	5.94944	6.44547	6.37378	6.53833	6.38149	5.94944	6.33561
HORVU.MOREX.r3.1HG0010980	5.94944	6.25359	5.94944	5.94944	5.94944	5.94944	5.94944	5.94944	5.94944	5.94944	6.22095	6.45755	5.94944	5.94944	5.94944	6.20021	6.20238	5.94944	5.94944	6.25939	5.94944	5.94944	6.20164	5.94944	5.94944	5.94944	6.32343	6.2233	6.33548	6.33561
HORVU.MOREX.r3.1HG0011010	6.30442	6.19793	6.12609	6.29864	6.19714	6.5582	6.21666	6.14746	5.94944	6.28122	6.14157	6.14234	6.75027	6.61087	6.53578	6.97787	6.84799	6.88388	6.75383	6.79706	6.87927	6.76732	6.56334	6.87953	6.80044	6.84822	6.90619	6.82469	6.76009	6.93638
HORVU.MOREX.r3.1HG0011100	5.94944	5.94944	5.94944	5.94944	5.94944	5.94944	5.94944	5.94944	5.94944	5.94944	5.94944	5.94944	5.94944	5.94944	5.94944	5.94944	5.94944	6.20324	5.94944	5.94944	5.94944	5.94944	6.25812	5.94944	5.94944	5.94944	5.94944	5.94944	5.94944	5.94944
HORVU.MOREX.r3.1HG0011020	7.64689	8.00913	7.85418	7.93306	7.90148	7.654	8.02155	8.14912	8.04563	8.28867	8.16485	8.11909	8.09457	8.144	8.40535	8.23303	8.34488	8.45308	7.82606	8.26583	8.25097	8.20061	8.18134	8.44334	8.06284	8.04559	7.65646	8.40029	8.30498	8.10056
HORVU.MOREX.r3.1HG0011110	9.35845	9.32923	9.36735	9.51085	9.53003	9.265	9.06713	9.27059	9.25343	9.42879	9.28152	9.08053	9.20378	9.22806	9.33625	9.7104	9.49196	9.40686	8.83586	8.65925	8.6977	9.14612	9.24934	9.45158	9.09716	9.21228	9.5141	9.56472	9.35089	9.52656
HORVU.MOREX.r3.1HG0011170	7.81422	8.27935	8.01753	8.35528	7.75774	8.32677	7.86889	8.13661	7.81903	7.75	7.96516	8.06356	8.46258	8.05508	8.2191	8.10005	8.12624	8.14799	8.32221	8.27048	8.30155	8.37765	8.33911	8.23738	7.98229	8.00129	7.9153	8.00047	8.1777	8.1608
HORVU.MOREX.r3.1HG0011180	9.9989	9.92399	9.96591	9.86369	10.0591	9.88697	9.97192	9.89321	9.94777	9.93944	9.91892	9.91592	10.0014	10.0191	10.1186	10.0442	10.0586	10.0039	9.9608	9.81542	9.84006	9.91245	9.86366	9.88511	10.0091	10.1035	10.0691	10.0084	9.87937	10.1062
HORVU.MOREX.r3.1HG0011250	6.65416	6.64634	6.44692	6.64285	6.62251	6.34408	6.54361	6.47092	6.47264	6.48927	6.45553	6.52475	6.55809	6.45129	6.6097	6.63071	6.58986	6.63882	6.63174	6.56583	6.61252	6.48892	6.41977	6.56427	6.44547	6.48505	6.44316	6.38149	6.42154	6.55735
HORVU.MOREX.r3.1HG0011190	8.98616	9.24789	9.23906	9.05294	9.40049	9.04606	9.36391	9.08253	9.16747	9.10312	9.12974	9.12464	9.51081	9.74553	9.74897	9.50883	9.50154	9.83785	9.40799	9.67348	9.50883	9.31795	9.42402	9.53207	9.35123	9.32425	8.84153	9.08518	9.20742	9.0454
HORVU.MOREX.r3.1HG0011270	8.75332	8.35282	8.78616	8.49713	8.71876	8.62205	8.24518	8.268	8.41998	8.68627	8.51404	8.23464	8.29569	8.33221	8.32429	8.56355	8.6392	8.56636	8.08195	8.26116	8.22733	8.4374	8.46838	8.7184	8.28345	8.17007	8.57704	8.55404	8.36181	8.47876
HORVU.MOREX.r3.1HG0011400	6.34607	6.34161	6.47678	6.44209	6.37743	6.30264	6.32681	6.43261	6.40316	6.33226	6.28172	6.33438	6.34401	6.20132	6.41833	6.34519	6.34861	6.20324	6.3458	6.38694	6.20195	6.26211	6.34744	6.30619	6.13772	6.13976	6.27355	6.2233	6.14289	6.14296
HORVU.MOREX.r3.1HG0011450	6.25705	6.37878	6.3808	6.19666	6.44304	6.38148	6.21666	6.29189	6.3204	6.28122	6.41833	6.28306	6.30258	6.45129	6.30456	6.3827	6.20238	6.45511	6.38336	6.45399	6.30609	6.39077	6.25812	6.25859	6.32519	6.37378	6.36728	6.2846	6.22282	6.4217
HORVU.MOREX.r3.1HG0011510	6.34607	6.30042	6.30208	6.33962	6.41144	6.30264	6.32681	6.22927	6.3204	6.28122	6.22095	6.3795	6.19946	6.25773	6.38382	6.30363	6.20238	6.20324	6.2006	6.25939	6.12811	6.31025	6.25812	6.25859	6.21551	6.2184	5.94944	6.33616	6.22282	6.22291
HORVU.MOREX.r3.1HG0011560	6.38366	6.37878	6.41508	6.33962	6.55253	6.1995	6.32681	6.22927	6.3204	6.14127	6.14157	6.4202	6.30258	6.30519	6.4504	6.20021	6.20238	6.38792	6.3458	6.38694	6.34794	6.2049	6.25812	6.20203	6.21551	6.2184	6.32343	6.38149	6.38073	6.28412
HORVU.MOREX.r3.1HG0011590	6.20077	6.25359	6.12609	6.41055	6.50064	6.1995	6.13853	6.39085	6.3204	6.45476	5.94944	6.3795	6.19946	6.20132	6.25717	6.3827	6.25903	6.26008	6.2006	6.38694	6.30609	6.2049	6.20164	6.20203	6.21551	6.37378	6.13683	6.2233	6.28401	6.14296
HORVU.MOREX.r3.1HG0011360	9.11324	8.81838	8.78306	8.62557	8.84393	8.71328	8.96185	8.9264	9.09526	8.87302	8.77327	9.13617	8.61819	8.74191	8.7151	8.68622	8.64272	8.449	8.81762	8.48469	8.64267	8.73281	8.66437	8.43519	8.89159	8.88923	9.33054	8.87483	8.55477	9.02052
HORVU.MOREX.r3.1HG0011370	7.87774	7.6589	7.8604	7.72107	7.88961	7.81885	7.73496	7.80952	7.86088	7.74198	7.61717	7.66728	7.79913	7.7087	7.66971	7.94025	7.82478	7.82385	7.63081	7.53999	7.53584	7.52735	7.51734	7.69875	7.64708	7.62063	7.83963	7.69168	7.60942	7.75599
HORVU.MOREX.r3.1HG0011380	8.63968	8.18739	8.59051	8.4162	8.29959	8.58667	8.13527	8.25084	7.9911	8.39467	7.98525	7.87372	8.44679	7.98842	8.03552	8.3148	8.13654	7.99615	8.18336	7.83976	7.89807	8.28273	8.0189	8.22788	8.15557	8.29412	8.49784	8.20977	8.04966	8.33179
HORVU.MOREX.r3.1HG0011700	6.12727	6.19793	6.19911	6.25204	6.25263	6.30264	6.21666	6.22927	6.27092	6.14127	6.14157	6.28306	6.19946	6.12766	6.30456	6.25637	6.30669	6.12902	6.2006	6.20268	5.94944	5.94944	5.94944	6.12816	6.13772	6.13976	5.94944	6.2233	5.94944	6.14296
HORVU.MOREX.r3.1HG0011680	6.53555	6.52901	6.41508	6.57558	6.50064	6.34408	6.48163	5.94944	6.40316	6.37714	6.41833	6.55543	6.44762	6.50983	6.38382	6.5599	6.65861	6.54127	6.44987	6.48426	6.3857	6.45839	6.51054	6.38582	6.44547	6.37378	6.27355	6.2233	6.38073	6.33561
HORVU.MOREX.r3.1HG0011730	6.20077	6.30042	6.3808	6.19666	6.25263	6.25551	6.13853	6.29189	6.21211	6.14127	6.22095	6.14234	6.12634	5.94944	6.12734	6.12687	6.20238	6.26008	6.25685	6.20268	6.20195	6.1302	6.30565	6.34805	6.13772	6.2184	6.13683	5.94944	6.14289	6.14296
HORVU.MOREX.r3.1HG0011760	6.41815	6.47431	6.25503	6.41055	6.41144	6.34408	6.37106	6.22927	6.3204	6.22053	6.28172	6.33438	6.34401	6.41917	6.48046	6.30363	6.30669	6.12902	6.3458	6.34908	6.42035	6.31025	6.34744	6.30619	6.36925	6.37378	6.27355	6.33616	6.42154	6.22291
HORVU.MOREX.r3.1HG0011790	7.45208	7.3161	7.3702	7.39395	7.27226	7.38166	7.36932	7.15193	7.29227	7.2237	7.32287	7.24309	7.39072	7.32352	7.18275	7.34734	7.23463	7.30274	7.45114	7.16795	7.12886	7.16619	7.32517	7.11695	7.20144	7.33363	7.42993	7.16961	7.13979	7.51479
HORVU.MOREX.r3.1HG0011820	7.32072	7.09892	7.1632	7.11721	7.16548	7.08113	7.10038	7.13723	7.19864	7.24887	7.18654	7.07864	7.12975	7.08895	7.15968	6.90435	7.1061	6.97548	7.14673	7.21386	7.10425	7.0106	6.95471	6.86332	7.23838	7.23924	7.24465	7.08363	6.95347	7.15417
HORVU.MOREX.r3.1HG0011880	6.41815	6.34161	5.94944	5.94944	5.94944	6.41581	6.51352	6.34456	6.61415	5.94944	5.94944	6.4202	5.94944	6.41917	5.94944	5.94944	5.94944	5.94944	6.30418	6.34908	6.34794	6.31025	5.94944	6.30619	6.36925	5.94944	6.47688	6.38149	6.38073	6.33561
HORVU.MOREX.r3.1HG0011870	8.70101	8.53727	8.23396	8.33012	8.54894	8.28263	8.74971	8.50695	9.14646	8.46098	8.1356	8.62136	7.95252	8.68553	8.49351	7.77759	8.2113	8.32947	8.02262	8.47674	8.56321	8.00189	7.99069	8.11848	8.8553	8.30438	8.69718	8.41012	8.25662	8.55109
HORVU.MOREX.r3.1HG0011890	9.70944	9.07464	9.43325	9.38991	9.1866	9.31482	8.84121	8.99832	9.50042	9.46075	9.01036	9.26243	8.97976	9.12325	8.99515	9.14479	9.31188	9.10069	8.71611	8.61675	8.63915	8.95325	9.18676	9.23927	9.063	8.97017	9.6987	9.47409	8.87787	9.46607
HORVU.MOREX.r3.1HG0011900	8.70101	9.1451	8.80763	8.63575	8.8671	8.69353	8.95559	8.79763	8.78985	8.09072	8.45014	8.78569	8.95251	9.18612	9.03244	8.53015	8.46234	8.63578	9.21443	9.25904	9.36137	8.74953	8.76726	8.71174	9.18966	8.93836	8.65574	8.58022	8.43083	8.57292
HORVU.MOREX.r3.1HG0011970	6.20077	5.94944	6.25503	5.94944	5.94944	6.12637	6.13853	5.94944	6.21211	5.94944	5.94944	5.94944	6.19946	6.12766	6.20086	5.94944	6.12841	6.12902	6.25685	5.94944	6.25851	6.26211	5.94944	5.94944	5.94944	6.13976	5.94944	5.94944	6.14289	5.94944
HORVU.MOREX.r3.1HG0012000	6.34607	6.44459	6.3808	6.44209	6.44304	5.94944	6.32681	6.5065	6.36391	6.33226	6.45553	6.4202	5.94944	5.94944	5.94944	5.94944	5.94944	5.94944	6.44987	6.34908	6.34794	5.94944	5.94944	5.94944	6.409	6.48505	6.50849	6.33616	6.38073	6.38087
HORVU.MOREX.r3.1HG0012020	8.15502	7.77604	8.0659	7.83158	7.6024	7.97573	7.51084	7.44236	7.79033	7.36636	7.65245	7.52983	7.554	7.75076	7.64748	7.43121	7.62626	7.64679	7.47736	7.36014	7.59251	7.35183	7.41163	7.40442	7.5869	7.54839	8.01788	7.50686	7.3886	7.71484
HORVU.MOREX.r3.1HG0012100	8.19436	8.10385	8.13273	8.24265	8.36327	8.25084	8.28672	8.31273	8.19669	8.14453	8.22147	8.16653	8.40239	8.13385	8.13561	8.34097	8.16193	8.26077	8.2684	8.3472	8.20326	8.29671	8.19604	8.32892	8.38609	8.35453	8.20144	8.32418	8.42602	8.19566
HORVU.MOREX.r3.1HG0012110	7.56164	7.37329	7.5195	7.52968	7.52445	7.70443	7.42195	7.41999	7.49579	7.68433	7.49459	7.41749	7.47958	7.29312	7.17128	7.09665	7.29843	7.41091	7.45114	7.4626	7.51067	7.06536	7.2634	7.05334	7.20144	7.1623	7.53511	7.28611	7.13979	7.57281
HORVU.MOREX.r3.1HG0012160	11.015	10.8088	10.4853	10.8308	11.1654	10.749	10.8805	10.9335	10.9405	11.0571	10.9163	11.1211	10.7749	10.9092	10.7892	10.8916	10.8934	10.8451	10.9481	10.8338	10.713	10.8948	10.7178	10.7485	10.9457	10.6783	10.9807	10.9641	10.8461	11.1999
HORVU.MOREX.r3.1HG0012170	8.9532	8.74148	8.70989	8.73045	8.82335	8.74879	8.85477	8.36661	8.67604	8.46559	8.6335	8.64607	8.60411	8.70569	8.80457	8.56355	8.64624	8.58866	8.77727	8.46474	8.48673	8.49862	8.62947	8.29759	8.64647	8.57647	8.70826	8.65589	8.43563	8.78156
HORVU.MOREX.r3.1HG0012180	7.03487	6.98275	6.98746	7.05637	7.16548	7.00278	7.19388	7.32571	7.00991	7.18475	6.98045	7.30444	7.09338	6.75609	6.87538	7.13312	7.08081	6.97548	7.09833	7.00172	6.65743	7.16619	6.96923	5.94944	7.10952	7.38866	7.11794	7.18323	7.29605	7.05167
HORVU.MOREX.r3.1HG0012290	7.48692	8.09366	7.35123	7.49724	8.45928	7.69024	8.12376	7.54797	7.73844	8.09072	8.06885	7.91685	7.75933	7.72288	7.90899	7.96926	8.15183	8.45308	7.83249	8.15403	8.12313	8.65672	8.26719	7.60865	7.96944	7.56687	7.20829	8.21545	8.20074	7.86439
HORVU.MOREX.r3.1HG0012310	5.94944	7.18036	7.18588	7.19642	5.94944	5.94944	5.94944	7.09178	7.06776	5.94944	5.94944	5.94944	5.94944	5.94944	7.28054	5.94944	5.94944	5.94944	7.04736	5.94944	5.94944	7.15414	6.99758	5.94944	7.09566	5.94944	5.94944	7.14179	7.01986	7.05167
HORVU.MOREX.r3.1HG0012250	12.2144	12.1896	12.21	12.1217	11.8461	12.4599	12.328	12.5402	11.9036	11.7978	11.7382	12.229	12.627	11.9747	12.2544	12.2218	11.8786	12.366	12.4277	12.1814	12.2621	12.2991	11.9871	12.349	12.4795	12.6033	12.2766	12.4997	11.8598	12.3258
HORVU.MOREX.r3.1HG0012480	6.4502	6.37878	6.3808	6.29864	6.37743	6.30264	6.59942	6.65686	6.86401	6.75346	6.96381	6.96773	6.50574	6.45129	6.50883	6.60801	6.4534	6.45511	6.53516	6.68083	6.42035	6.66556	6.48208	6.38582	6.409	6.37378	6.47688	6.2846	6.38073	6.45917
HORVU.MOREX.r3.1HG0012330	8.94483	8.91658	9.15372	8.95976	8.77204	8.96114	9.00794	9.00498	8.975	9.04071	8.93352	8.54883	8.81376	8.66164	8.8169	8.76127	8.67061	8.71202	8.90936	8.98139	9.03175	8.90058	8.90421	8.96725	8.96145	9.0615	8.81793	8.85017	8.86742	8.86468
HORVU.MOREX.r3.1HG0012340	7.26965	7.24523	7.46041	7.37577	7.26207	7.52998	7.67865	7.48578	7.6683	7.48244	7.5045	7.75084	7.35307	7.54043	7.32122	7.21329	7.39693	7.17053	7.6533	7.4626	7.50216	7.51876	7.59853	7.49399	7.43639	7.32229	7.33583	7.32221	7.3886	7.41102
HORVU.MOREX.r3.1HG0012490	8.01829	8.00366	8.01753	8.70175	8.13797	8.35683	8.18587	7.76827	8.46397	7.96921	8.12371	8.20102	7.54596	7.53218	7.60173	7.81705	7.23463	7.52646	7.45995	6.20268	7.46746	6.83962	6.41977	7.50257	6.51111	6.45081	6.53833	6.33616	6.14289	6.28412
HORVU.MOREX.r3.1HG0012530	5.94944	6.25359	5.94944	5.94944	5.94944	6.1995	5.94944	5.94944	5.94944	5.94944	5.94944	5.94944	6.25546	5.94944	6.38382	5.94944	6.34861	5.94944	5.94944	5.94944	5.94944	5.94944	5.94944	6.20203	5.94944	5.94944	5.94944	5.94944	5.94944	5.94944
HORVU.MOREX.r3.1HG0012520	10.351	10.7203	10.8846	11.2588	11.3064	11.294	11.0802	10.8916	11.4495	10.7408	11.4088	11.4304	10.705	10.7856	11.1162	10.7282	10.2404	10.586	11.1047	10.1112	11.0127	10.7145	10.3146	10.8997	10.6822	10.2742	10.4038	10.3342	9.57317	10.19
HORVU.MOREX.r3.1HG0012580	5.94944	5.94944	5.94944	5.94944	5.94944	5.94944	5.94944	5.94944	5.94944	6.45476	5.94944	5.94944	5.94944	5.94944	5.94944	5.94944	5.94944	6.20324	5.94944	5.94944	5.94944	5.94944	5.94944	5.94944	5.94944	5.94944	5.94944	6.33616	5.94944	5.94944
HORVU.MOREX.r3.1HG0012650	6.30442	6.34161	6.41508	6.33962	6.44304	6.30264	5.94944	5.94944	5.94944	5.94944	5.94944	5.94944	5.94944	6.25773	5.94944	6.41712	6.30669	6.30791	7.34935	7.14418	7.21044	7.32137	7.24197	7.40442	6.97661	7.06423	6.88891	7.28611	7.25916	7.11158
HORVU.MOREX.r3.1HG0012660	6.48025	6.41289	6.50496	6.66377	6.60007	6.53264	5.94944	5.94944	5.94944	5.94944	5.94944	5.94944	6.25546	6.50983	6.50883	6.50739	6.51217	6.42275	6.71549	5.94944	6.69946	6.64326	6.56334	6.73929	6.44547	6.37378	5.94944	6.52738	6.52638	6.49396
HORVU.MOREX.r3.1HG0012620	12.0683	12.2872	12.202	11.9631	11.748	12.6584	12.5355	12.0278	12.4307	12.1609	12.4066	13.4427	12.9697	12.9039	12.7884	12.4317	12.6498	12.9226	13.3551	12.8743	12.5223	12.4937	12.8207	12.0338	12.5196	12.1352	11.9105	12.098	12.2341	12.2771
HORVU.MOREX.r3.1HG0012670	7.32072	6.94044	7.12818	7.2494	7.23088	7.38166	6.4476	6.29189	6.40316	6.55212	6.41833	6.28306	7.27357	6.98224	6.90676	7.29779	7.33891	7.09727	7.68988	7.53999	7.3466	7.56107	7.49182	7.60865	7.54195	7.47134	7.37865	7.74196	7.58169	7.55379
HORVU.MOREX.r3.1HG0012730	8.5234	7.71543	7.94429	7.85009	7.44082	8.05816	8.49027	7.79319	8.14276	7.95573	8.27044	9.68797	8.26876	8.74839	8.42182	8.68287	8.61426	8.69506	9.65804	7.66601	7.76855	7.87378	8.14639	7.60082	7.72024	7.62063	8.59714	7.54623	8.06874	8.08817
HORVU.MOREX.r3.1HG0012950	6.12727	5.94944	6.19911	6.12436	6.1247	5.94944	6.13853	6.14746	5.94944	6.22053	6.22095	6.14234	5.94944	5.94944	6.12734	6.20021	5.94944	6.12902	5.94944	5.94944	5.94944	5.94944	5.94944	6.12816	5.94944	6.13976	5.94944	5.94944	6.14289	6.22291
HORVU.MOREX.r3.1HG0012990	6.716	6.37878	6.34346	6.41055	6.25263	6.1995	6.41097	6.34456	6.61415	6.41762	6.52247	6.4202	6.53253	6.53682	6.41833	6.30363	6.42114	6.45511	6.44987	6.25939	6.30609	6.62016	6.48208	6.20203	6.47935	6.37378	6.40685	6.2846	6.33548	6.61441
HORVU.MOREX.r3.1HG0012840	6.4502	6.44459	6.3808	5.94944	6.44304	6.47761	6.37106	6.29189	6.27092	5.94944	6.55303	6.33438	5.94944	6.3846	6.38382	6.47909	6.34861	6.38792	6.4799	6.34908	6.42035	6.39077	6.41977	6.42049	6.32519	6.45081	6.27355	6.42237	6.38073	6.4217
HORVU.MOREX.r3.1HG0013000	7.72644	8.27044	7.96157	8.11459	8.04112	7.83164	8.10629	8.13661	7.95978	7.70937	7.90292	7.95856	8.17485	8.08716	8.31547	7.98635	7.96109	8.09044	8.05532	8.31614	8.35896	8.08614	8.00769	8.11848	8.20499	8.32467	7.98037	7.99378	7.97718	7.8937
HORVU.MOREX.r3.1HG0013020	6.89087	6.96887	6.90029	7.00468	7.08328	7.00278	6.98089	6.82233	6.9481	6.81608	6.98045	6.9156	6.93167	6.90842	7.04848	6.82371	6.83107	6.96087	6.79026	6.86561	7.02633	6.83962	7.07765	7.17663	7.02309	6.84822	6.95598	7.19668	6.82319	6.9538
HORVU.MOREX.r3.1HG0013070	6.56124	6.50237	6.71104	6.55137	6.5272	6.67182	6.48163	6.53984	6.6625	6.75346	6.52247	6.49224	6.38141	6.3846	6.30456	6.41712	6.48363	6.38792	6.44987	6.45399	6.56409	6.42582	6.61171	6.34805	6.54108	6.54742	6.59366	6.58745	6.38073	6.4217
HORVU.MOREX.r3.1HG0013050	10.8535	10.9463	10.9381	11.038	10.8324	10.8867	10.2822	10.5489	10.5873	10.4272	10.5577	10.2802	10.8276	10.7232	10.9545	10.9778	10.6853	10.7678	10.4282	10.5249	10.6478	10.5944	10.7259	11.0521	10.534	10.5555	10.5709	10.7514	10.4677	10.6236
HORVU.MOREX.r3.1HG0013180	7.47831	7.35456	7.06683	7.35727	7.53248	7.25294	7.12802	7.44236	7.14837	7.46221	7.45408	7.50027	7.18752	7.05037	7.38888	7.10896	7.17825	7.00398	7.37806	7.39851	7.21044	7.67202	7.69635	7.43205	7.10952	7.56687	7.3891	7.00551	7.69744	7.14018
HORVU.MOREX.r3.1HG0013240	6.12727	6.12526	6.19911	6.12436	6.1247	6.1995	5.94944	6.29189	5.94944	6.14127	5.94944	5.94944	6.19946	6.30519	6.25717	6.20021	6.30669	6.42275	5.94944	6.12862	5.94944	5.94944	5.94944	5.94944	6.21551	6.2184	6.27355	6.14324	5.94944	5.94944
HORVU.MOREX.r3.1HG0013280	6.12727	6.12526	6.12609	5.94944	5.94944	5.94944	5.94944	6.14746	5.94944	6.22053	6.14157	6.33438	6.19946	5.94944	5.94944	5.94944	6.48363	6.20324	6.12715	5.94944	6.25851	6.2049	6.38516	6.20203	6.13772	6.2184	6.21426	5.94944	6.14289	6.22291
HORVU.MOREX.r3.1HG0013220	10.8012	10.5024	10.49	10.476	10.4691	10.5863	10.7095	10.5274	10.6905	10.3876	10.1251	10.7501	10.6749	11.019	10.7119	10.2922	10.6273	10.5633	10.6487	10.5445	10.4085	10.517	10.7154	10.3133	10.5401	10.4426	10.8898	10.6243	10.2137	10.6854
HORVU.MOREX.r3.1HG0013300	8.71097	8.45794	8.85257	8.85416	8.46698	8.86195	8.38997	8.45848	8.62313	8.91354	8.69347	8.37621	8.54998	8.64779	8.64398	9.05509	9.02762	8.79702	8.35263	8.3472	8.05421	8.70219	8.8984	8.83622	8.36236	8.36434	8.67473	8.72761	8.5371	8.74764
HORVU.MOREX.r3.1HG0013690	8.69767	8.58771	8.67011	8.63236	8.69621	8.50163	8.14099	8.268	8.21245	8.37512	8.32282	8.11909	8.11511	8.04421	8.09962	8.14589	8.27284	8.21291	8.39075	8.46875	8.47488	8.74953	8.53436	8.75125	8.36714	8.47229	8.51913	8.62695	8.66839	8.68917
HORVU.MOREX.r3.1HG0013700	8.31471	8.10385	8.21527	8.2695	8.01977	8.16049	7.18105	7.22229	7.06776	7.07268	7.15967	7.17785	7.15327	7.08895	7.18275	7.19103	7.29843	7.12231	7.69706	7.75943	8.0099	8.09697	7.93827	8.30211	7.86164	8.03309	8.07218	8.03345	7.93584	8.14897
HORVU.MOREX.r3.1HG0013800	9.52911	9.86526	9.7091	9.7288	9.70697	9.7928	9.91405	9.81658	9.73719	9.72571	9.84477	10.2725	9.9189	10.086	9.98787	9.75821	10.0651	10.1983	10.0723	10.41	10.5079	10.1476	10.1472	10.3579	9.99718	9.81919	9.42859	9.87181	10.0862	9.67238
HORVU.MOREX.r3.1HG0013970	6.4502	6.70752	6.74917	6.59883	6.77899	6.60618	6.72043	6.5713	6.63878	6.68495	6.83718	6.49224	6.82116	6.81023	6.75467	6.789	6.74038	6.85097	6.79026	6.8978	6.87927	6.8567	6.58801	6.71976	6.54108	6.37378	6.56665	6.42237	6.52638	6.49396
HORVU.MOREX.r3.1HG0013820	11.232	11.3291	11.0198	11.3411	11.3022	11.235	11.281	10.9447	11.0011	10.9203	10.8839	11.3097	10.9406	11.2576	11.0517	10.7899	11.228	11.2539	11.1315	11.4738	11.5964	11.1629	11.5593	11.4633	11.4573	11.1063	10.8198	11.3817	11.2132	11.3808
HORVU.MOREX.r3.1HG0014100	6.67541	6.95477	6.93034	6.84447	6.84616	6.69232	5.94944	5.94944	5.94944	5.94944	5.94944	5.94944	5.94944	5.94944	5.94944	5.94944	5.94944	5.94944	6.56083	7.10741	6.92608	6.66556	6.86196	7.0793	6.75999	6.72532	6.61951	6.78315	6.88156	6.76036
HORVU.MOREX.r3.1HG0014120	10.0434	9.1332	9.29178	8.86566	8.62626	9.32753	8.39469	8.30169	9.86722	8.77362	8.9203	8.53562	7.95252	8.21296	8.0944	8.12062	8.09485	8.0246	8.68616	8.3472	7.6983	8.64602	9.10629	7.77582	9.34652	8.83831	10.1148	9.09715	8.66029	9.49999
HORVU.MOREX.r3.1HG0014190	8.56081	8.33163	8.20582	8.21525	8.57046	8.17517	8.54624	8.30722	8.70175	8.69409	8.67377	8.78569	8.00349	8.38386	8.238	8.24237	8.27746	8.27944	8.38657	8.40305	8.17874	8.29206	8.30812	8.13906	8.23693	8.28896	8.62088	8.17519	8.71211	8.38756
HORVU.MOREX.r3.1HG0014220	6.84242	7.03619	6.73036	7.1405	7.38749	7.18773	7.30261	6.90285	6.97955	7.60589	7.5045	7.21749	6.47751	6.81023	6.77313	6.90435	7.16659	6.96087	6.90577	6.9587	6.99883	7.44762	7.29474	7.51108	6.83886	6.72532	6.8159	7.69168	7.2839	7.4001
HORVU.MOREX.r3.1HG0014320	8.01829	7.99265	8.16734	7.92153	7.91323	7.89369	7.8968	8.03884	7.88802	7.78156	7.85966	7.78273	7.15327	7.13808	7.17128	7.15669	7.17825	6.91552	7.7113	7.83976	7.964	7.87378	7.82645	7.98766	8.03859	7.99484	7.80366	7.83673	7.81852	7.72318
HORVU.MOREX.r3.1HG0014380	6.48025	6.70752	6.58168	6.55137	6.70517	6.53264	6.67464	6.5065	6.5336	6.92808	6.58204	6.68896	6.47751	6.67697	6.4504	6.25637	6.56512	6.70322	6.53516	6.72171	6.58879	6.7481	6.58801	6.51139	6.69475	6.62981	6.53833	6.71614	6.84313	6.66665
HORVU.MOREX.r3.1HG0014350	7.71942	7.94188	7.90304	7.72786	7.50821	7.59363	7.65369	7.80952	7.84709	7.94893	7.69513	7.50027	7.54596	7.69435	7.89684	8.04715	7.81162	7.92516	7.60788	7.5565	7.66159	7.93027	7.75282	7.92294	7.61307	7.58506	7.51669	7.85184	7.50434	7.78003
HORVU.MOREX.r3.1HG0014400	6.48025	5.94944	5.94944	5.94944	5.94944	6.50583	5.94944	5.94944	6.78983	5.94944	6.22095	6.33438	5.94944	5.94944	5.94944	5.94944	5.94944	5.94944	5.94944	5.94944	5.94944	5.94944	6.38516	5.94944	5.94944	5.94944	6.27355	5.94944	5.94944	5.94944
HORVU.MOREX.r3.1HG0014340	10.5463	10.2886	10.5671	10.4593	10.5973	10.4961	10.5153	10.2949	10.3244	10.7809	10.5879	10.6231	10.3258	10.218	10.0988	10.5404	10.5218	10.4677	10.3841	10.2583	10.04	10.632	10.226	10.2345	10.2844	10.368	10.5448	10.5444	10.6952	10.6854
HORVU.MOREX.r3.1HG0014410	8.42512	8.34438	8.1819	8.57704	8.35912	8.55034	8.50774	8.51644	8.60763	8.5846	8.56222	8.68629	8.25509	8.4578	8.35473	8.15089	8.33608	8.54368	8.41148	8.47674	8.6601	8.85819	8.84802	8.81778	8.45935	8.19805	8.15791	8.54962	8.34143	8.4834
HORVU.MOREX.r3.1HG0014430	9.16676	9.21896	9.16556	9.02512	9.08469	9.19032	9.21289	9.08567	9.2705	9.30081	9.09498	9.13329	9.11596	9.1979	9.08911	8.98384	8.98424	9.11592	9.02211	9.16518	9.02377	9.05567	8.93857	8.87832	9.04269	9.07324	9.16277	8.91612	8.95882	8.93313
HORVU.MOREX.r3.1HG0014440	8.78817	8.00366	8.57978	8.00552	8.06211	8.1654	8.39469	8.6642	8.12054	8.19058	8.40741	7.77483	7.96974	8.01103	7.78182	7.7299	7.54656	7.74206	7.85158	7.57279	7.60822	7.87378	7.91427	7.74139	8.14997	8.54262	9.07502	7.98028	7.81081	8.06936
HORVU.MOREX.r3.1HG0014490	6.41815	6.64634	6.55725	6.57558	6.55253	6.50583	6.74224	6.53984	6.63878	6.41762	6.41833	6.55543	6.75027	6.61087	6.69629	6.58444	6.61362	6.51408	6.69551	6.94387	6.81236	6.66556	6.84543	6.63556	6.92756	6.80943	6.66824	6.58745	6.76009	6.71507
HORVU.MOREX.r3.1HG0014520	6.85889	6.66736	6.73036	6.49958	6.72435	6.83805	6.21666	6.43261	6.61415	6.28122	6.28172	6.45755	6.53253	6.79261	6.53578	6.4491	6.61362	6.61586	6.9794	6.65943	6.89517	6.72836	6.79367	6.67898	6.44547	6.78927	6.75626	6.58745	6.45899	6.69129
HORVU.MOREX.r3.1HG0014530	10.3173	10.2377	10.0187	9.85518	10.3242	10.1094	8.7203	8.47808	9.6601	9.82874	9.63457	9.20345	9.24237	10.218	9.57196	9.70716	9.98435	9.82259	9.66477	9.84129	9.71958	10.0315	10.2688	9.95883	9.80062	9.50974	10.7732	10.2142	9.67745	10.2757
HORVU.MOREX.r3.1HG0014560	8.38372	8.19215	7.70898	8.05861	8.11817	8.04209	7.95741	7.55801	8.58009	7.77374	8.07506	7.88101	7.51325	8.02218	7.87839	7.35699	7.88857	8.03581	8.16864	7.68821	7.9164	7.97846	8.33473	7.97033	7.90993	7.71328	8.44534	7.96663	7.5143	8.05667
HORVU.MOREX.r3.1HG0014570	5.94944	5.94944	5.94944	5.94944	5.94944	5.94944	7.72707	8.03205	8.05155	8.00884	7.68671	7.89547	5.94944	5.94944	5.94944	5.94944	7.04154	5.94944	5.94944	5.94944	5.94944	5.94944	5.94944	5.94944	5.94944	5.94944	5.94944	5.94944	5.94944	5.94944
HORVU.MOREX.r3.1HG0014590	5.94944	5.94944	5.94944	5.94944	5.94944	5.94944	6.59942	5.94944	5.94944	5.94944	5.94944	5.94944	5.94944	5.94944	5.94944	5.94944	5.94944	5.94944	5.94944	5.94944	5.94944	5.94944	5.94944	5.94944	5.94944	6.37378	5.94944	5.94944	5.94944	5.94944
HORVU.MOREX.r3.1HG0014580	7.96738	7.8212	7.891	7.76122	7.65404	7.95859	7.5013	7.48578	7.48645	7.87889	7.37947	7.49025	7.51325	7.57287	7.60173	7.77089	7.45203	7.72789	7.5845	7.36986	7.5766	7.7805	7.5505	7.89856	7.81871	7.77646	7.83252	7.87418	7.54366	7.73969
HORVU.MOREX.r3.1HG0014640	6.48025	6.70752	6.47678	6.49958	6.57678	6.65068	6.69792	6.62962	6.6625	6.45476	6.52247	6.68896	6.47751	6.41917	6.53578	6.82371	6.53927	6.54127	6.63174	6.63731	6.58879	6.66556	6.53757	6.65763	6.64757	6.60358	6.61951	6.58745	6.58634	6.71507
HORVU.MOREX.r3.1HG0014650	6.34607	6.41289	6.50496	6.55137	6.55253	6.50583	6.51352	6.5065	6.5617	6.45476	6.49009	6.4202	6.44762	6.3846	6.6097	6.5599	6.42114	6.45511	6.4799	6.51283	6.63537	6.42582	6.53757	6.48289	6.54108	6.41395	6.40685	6.61534	6.69104	6.49396
HORVU.MOREX.r3.1HG0014660	6.87503	6.81597	6.73036	6.89127	6.87772	6.75041	6.87938	6.80085	6.6854	6.77492	6.75467	6.87898	6.88612	6.71764	6.69629	6.90435	6.86456	6.81665	6.92101	6.91344	6.82962	6.72836	6.84543	6.73929	6.78049	6.98732	6.92311	6.73917	6.88156	6.71507
HORVU.MOREX.r3.1HG0014620	10.9575	11.3265	11.2166	11.1253	11.2393	10.9547	11.0717	11.0627	10.6761	10.9236	11.023	10.5684	11.3439	10.8063	11.3789	11.4114	11.2625	11.1854	11.1831	11.4003	11.0397	11.0371	11.0376	11.2236	11.2894	11.4735	10.869	11.1323	11.345	11.0616
HORVU.MOREX.r3.1HG0014680	8.75652	8.45405	8.82277	8.69529	8.78733	9.01218	8.83438	8.82813	8.64606	9.10021	8.75093	8.45826	8.45471	8.47369	8.22385	8.63846	8.49018	8.61061	8.41558	8.44448	8.7343	8.71928	8.51912	9.04824	8.17225	8.41705	8.60906	9.00797	8.70427	8.56423
HORVU.MOREX.r3.1HG0014710	6.12727	5.94944	6.25503	5.94944	6.1247	5.94944	5.94944	6.14746	5.94944	5.94944	5.94944	5.94944	5.94944	5.94944	5.94944	5.94944	5.94944	5.94944	5.94944	5.94944	6.12811	6.2049	5.94944	5.94944	6.13772	5.94944	5.94944	5.94944	5.94944	6.14296
HORVU.MOREX.r3.1HG0014730	6.41815	6.68773	6.55725	6.62122	6.5272	6.76877	6.41097	6.5065	6.47264	6.45476	6.49009	6.49224	6.65055	6.56256	6.75467	6.71433	6.58986	6.7234	6.3458	6.53996	6.51124	6.51774	6.45193	6.86332	6.71717	6.54742	6.50849	6.52738	6.66641	6.55735
HORVU.MOREX.r3.1HG0014690	9.36053	9.76013	9.63316	9.55544	9.25793	9.50753	9.04963	9.31927	9.11705	9.16845	9.21846	8.9491	9.72701	9.4048	9.79423	9.56016	9.30532	9.41913	9.46512	9.64262	9.66635	9.39767	9.52086	9.61178	9.37684	9.33885	8.98443	9.31993	9.29006	9.02678
HORVU.MOREX.r3.1HG0014740	10.7246	10.3851	10.4722	10.4916	10.6074	10.4323	10.6176	10.4391	10.6338	10.6264	10.5503	10.4983	10.2713	10.3123	10.3194	10.3316	10.4858	10.1817	10.4661	10.2594	10.2383	10.427	10.4914	10.341	10.457	10.5575	10.6861	10.5336	10.4122	10.6717
HORVU.MOREX.r3.1HG0014790	6.60945	6.76374	6.55725	7.16325	7.37834	7.02964	5.94944	6.22927	5.94944	7.37743	7.22555	6.58455	7.02946	7.48138	7.3112	7.39472	7.64158	7.55978	5.94944	6.98761	6.86306	7.45677	7.23109	7.47664	5.94944	6.45081	6.56665	7.35713	7.35482	7.14018
HORVU.MOREX.r3.1HG0014910	6.25705	5.94944	6.12609	6.25204	5.94944	6.12637	5.94944	6.14746	5.94944	5.94944	5.94944	6.14234	6.30258	6.12766	6.12734	6.30363	6.25903	6.20324	5.94944	6.12862	5.94944	5.94944	5.94944	5.94944	6.21551	6.27861	6.27355	6.14324	6.28401	5.94944
HORVU.MOREX.r3.1HG0014800	7.00789	7.27619	6.95937	7.05637	5.94944	7.05574	6.69792	5.94944	6.63878	6.55212	6.85651	6.75783	6.69219	6.89286	6.89122	6.80655	6.88079	6.86759	6.93598	6.79706	6.82962	6.83962	6.7571	6.75831	6.83886	6.76857	6.83479	5.94944	6.58634	6.9186
HORVU.MOREX.r3.1HG0015120	5.94944	5.94944	5.94944	5.94944	5.94944	5.94944	5.94944	5.94944	5.94944	5.94944	5.94944	5.94944	5.94944	5.94944	5.94944	5.94944	5.94944	5.94944	5.94944	5.94944	5.94944	5.94944	5.94944	5.94944	5.94944	5.94944	5.94944	5.94944	5.94944	5.94944
HORVU.MOREX.r3.1HG0015110	7.32072	7.14628	7.26147	6.84447	6.81331	6.97508	7.33649	7.09178	7.19864	7.32091	7.02859	7.21749	7.09338	7.36276	7.087	6.90435	7.0679	7.00398	7.32978	7.20258	7.03978	7.15414	7.10288	6.86332	7.2139	7.43077	7.6482	7.00551	6.97054	7.0821
HORVU.MOREX.r3.1HG0015130	9.7622	9.07215	9.60231	8.92452	9.10422	9.18799	9.25409	9.52892	9.39567	9.55254	9.32454	9.47194	9.53834	9.76611	9.23526	9.18993	9.40682	9.21108	9.72394	9.04888	9.0502	9.26833	9.31793	9.41967	9.4378	9.94007	10.4237	9.56686	9.01029	9.28569
HORVU.MOREX.r3.1HG0015170	9.79172	10.022	9.75498	9.71159	10.1561	9.81393	9.93308	9.91612	9.92806	9.9183	10.0019	10.0106	9.82097	9.89531	9.72982	9.77379	9.76246	9.87087	9.72394	9.87408	9.82345	9.81737	9.59028	9.75098	9.89187	9.90633	9.9519	9.91602	9.98175	9.82794
HORVU.MOREX.r3.1HG0015180	7.80768	7.51272	7.32214	7.09334	7.31207	7.47125	6.96478	6.80085	7.24652	6.70854	6.52247	6.86004	6.8379	7.13808	6.99448	6.82371	7.44303	6.78074	6.77227	6.68083	6.51124	6.57119	6.65657	6.38582	6.96057	6.80943	7.42993	6.91993	6.61418	7.0821
HORVU.MOREX.r3.1HG0015190	7.63184	7.65164	7.20805	7.22854	7.49173	7.76633	6.78399	6.80085	7.14837	6.48927	6.66159	6.68896	6.91676	7.02373	7.02188	6.84049	7.32893	6.68244	6.89025	6.56583	6.65743	6.57119	6.79367	6.38582	6.64757	6.82906	7.23267	6.61534	6.42154	6.97087
HORVU.MOREX.r3.1HG0015240	6.85889	6.37878	6.69117	6.52609	6.47267	6.62882	6.41097	6.47092	6.5336	6.48927	6.41833	6.55543	6.44762	6.63367	6.4504	6.50739	6.48363	6.45511	6.65369	6.4217	6.45255	6.51774	6.56334	6.56427	6.32519	6.45081	6.56665	6.42237	6.42154	6.45917
HORVU.MOREX.r3.1HG0015250	11.0423	11.4402	11.1213	11.7449	10.823	11.3367	10.5048	10.4269	10.4044	10.1082	10.715	11.7349	10.6238	11.2554	10.9303	11.4193	11.6347	11.0581	11.2022	10.7313	10.7219	10.4003	10.6377	10.9948	10.4504	10.5852	11.2812	10.792	10.8267	11.4182
HORVU.MOREX.r3.1HG0015330	5.94944	5.94944	5.94944	5.94944	5.94944	5.94944	5.94944	5.94944	5.94944	5.94944	5.94944	5.94944	5.94944	5.94944	5.94944	5.94944	5.94944	5.94944	5.94944	5.94944	5.94944	5.94944	5.94944	5.94944	5.94944	5.94944	5.94944	5.94944	5.94944	5.94944
HORVU.MOREX.r3.1HG0015270	9.13294	9.44117	9.48686	9.34787	9.16588	9.47939	9.11555	9.3456	9.09526	8.97857	9.32204	8.90916	9.61097	9.0729	9.4926	9.34687	9.04881	9.16552	9.22819	9.43395	9.5145	9.20735	9.31577	9.43771	9.19754	9.31689	9.00837	9.19775	9.25599	9.13785
HORVU.MOREX.r3.1HG0015390	6.30442	6.19793	6.19911	5.94944	5.94944	5.94944	5.94944	5.94944	6.27092	5.94944	5.94944	5.94944	5.94944	5.94944	5.94944	5.94944	5.94944	5.94944	5.94944	5.94944	5.94944	5.94944	6.20164	5.94944	5.94944	5.94944	5.94944	5.94944	5.94944	5.94944
HORVU.MOREX.r3.1HG0015420	6.30442	6.19793	6.19911	6.25204	6.37743	6.41581	6.21666	6.14746	6.3204	6.6087	6.41833	6.49224	6.19946	6.3846	6.25717	6.41712	6.34861	6.51408	6.4799	6.53996	6.51124	6.31025	6.30565	6.34805	6.32519	5.94944	6.21426	6.38149	6.42154	6.33561
HORVU.MOREX.r3.1HG0015430	7.06108	6.70752	6.7854	6.96387	7.05843	7.16502	6.89717	6.62962	6.9481	7.28551	7.23822	7.50027	6.76863	7.03714	6.90676	7.15669	7.4786	7.4834	7.18151	7.17963	7.01268	7.38145	7.59853	7.04008	6.51111	6.60358	6.56665	7.05317	7.23382	7.12598
HORVU.MOREX.r3.1HG0015470	6.34607	6.37878	6.41508	6.33962	6.60007	6.4477	6.4476	6.39085	6.43918	6.92808	6.73253	6.84064	6.47751	6.56256	6.6097	7.28759	7.09354	7.10987	6.69551	6.6144	6.56409	6.99638	6.71861	6.91104	6.44547	6.37378	6.47688	6.78315	6.66641	6.49396
HORVU.MOREX.r3.1HG0015480	8.91659	8.73195	8.91595	8.9517	8.53805	9.01218	8.57957	8.76645	8.64226	8.65455	8.80971	8.6942	9.01967	8.74839	8.906	8.84148	8.74777	8.8065	8.67942	8.68001	8.82947	8.91246	8.89549	8.9163	8.65422	8.62573	8.7338	8.84661	8.83199	8.66508
HORVU.MOREX.r3.1HG0015520	7.87774	7.81485	8.001	8.21525	8.0569	8.26	8.20231	8.02522	8.24851	8.4517	8.61292	9.00694	8.30895	7.96541	7.927	8.35815	8.54041	8.58127	8.26381	8.75033	8.04327	8.97604	8.68828	8.37671	8.15557	8.12988	8.0956	8.27092	9.01973	8.46477
HORVU.MOREX.r3.1HG0015620	6.20077	5.94944	5.94944	6.25204	5.94944	5.94944	5.94944	6.43261	5.94944	7.05771	6.92953	6.58455	5.94944	5.94944	5.94944	5.94944	5.94944	5.94944	6.30418	5.94944	6.48274	6.68714	5.94944	6.56427	6.36925	5.94944	5.94944	5.94944	8.32593	6.38087
HORVU.MOREX.r3.1HG0015680	8.40043	7.70851	8.27508	8.34276	8.48983	8.52808	8.3709	8.268	8.25864	8.22409	8.82758	8.65421	8.12019	8.174	7.53783	8.36665	7.88857	8.04138	8.7062	8.27048	7.93446	8.8946	8.36512	8.2038	8.13868	8.07633	8.12995	7.82143	9.13993	8.4834
HORVU.MOREX.r3.1HG0015720	8.57184	8.36953	8.87885	8.8968	8.205	8.89102	8.65952	8.05899	8.1914	8.59721	9.01967	10.5652	8.2459	8.9609	8.65091	9.31299	9.71231	9.03273	9.25756	8.595	8.4223	8.49462	8.89257	8.89598	8.06284	8.01411	8.71927	8.3137	9.16279	9.24882
HORVU.MOREX.r3.1HG0015750	7.55357	7.84628	7.55195	7.78081	7.71045	7.72542	7.73496	7.69924	7.63576	7.52185	7.75246	7.91685	7.75933	7.99411	7.69872	7.54222	8.00723	8.08508	8.15375	8.84191	8.83253	8.10235	8.16648	8.43927	7.89632	8.27858	7.55323	7.84431	8.06241	7.50483
HORVU.MOREX.r3.1HG0015760	8.16496	8.49251	8.31497	8.4476	8.46698	8.23232	8.18587	8.38237	8.0633	7.99576	8.1415	7.98563	8.44679	8.14905	8.58359	8.34529	8.24479	8.36472	8.40323	8.51989	8.47488	8.20061	8.29462	8.53372	8.34791	8.3496	7.78897	8.21545	8.14238	8.08193
HORVU.MOREX.r3.1HG0015890	8.37105	8.25243	8.42798	8.3759	8.20033	8.27362	8.35156	8.48293	8.53564	8.72111	8.56652	8.38118	8.57911	8.34965	8.48573	8.86231	8.59617	8.62146	8.39908	8.41561	8.13853	8.46631	8.58274	8.70169	8.35274	8.59721	8.58914	8.5452	8.57653	8.70501
HORVU.MOREX.r3.1HG0015960	5.94944	5.94944	5.94944	5.94944	6.29932	5.94944	6.27649	6.34456	5.94944	5.94944	6.28172	5.94944	6.41573	6.30519	5.94944	5.94944	5.94944	5.94944	6.60901	5.94944	6.25851	6.26211	5.94944	5.94944	6.32519	6.32925	6.27355	5.94944	5.94944	5.94944
HORVU.MOREX.r3.1HG0016030	7.66175	5.94944	7.19703	5.94944	7.09546	7.24235	7.23141	7.26228	5.94944	5.94944	5.94944	7.17785	7.25272	7.4099	7.22737	5.94944	5.94944	5.94944	7.33961	5.94944	5.94944	5.94944	5.94944	5.94944	7.35284	5.94944	8.14121	5.94944	5.94944	5.94944
HORVU.MOREX.r3.1HG0016090	9.21602	8.75407	8.77996	8.8799	8.96146	8.80193	8.68644	8.50695	9.01915	9.02543	8.71674	8.75962	8.41465	8.63029	8.8169	8.76127	8.88734	8.67096	8.39075	8.32509	8.35029	8.57619	8.59729	8.61491	8.82146	8.59721	9.13593	9.04247	8.57653	9.06681
HORVU.MOREX.r3.1HG0016110	9.98554	9.87663	10.0919	9.60207	9.83134	9.65896	10.4041	9.98607	10.3175	9.59426	9.63457	10.1154	9.61786	10.0746	9.75372	9.55294	9.55033	9.4672	9.97842	9.26131	9.63898	9.47513	9.18438	9.5302	10.1753	10.0278	10.37	9.76982	9.4375	9.80647
HORVU.MOREX.r3.1HG0016200	9.67649	9.54135	9.57255	9.61391	9.50102	9.2847	9.64237	9.71362	9.97906	9.62677	9.99722	10.1748	9.308	9.67356	9.66237	9.33426	9.69241	9.4171	9.47858	9.50442	9.54619	9.23817	9.62027	9.46531	9.61032	9.43254	9.8309	9.46722	9.71058	9.58037
HORVU.MOREX.r3.1HG0016210	6.56124	6.6021	6.55725	6.49958	6.66513	6.41581	6.54361	6.53984	6.40316	6.37714	6.68606	6.61231	6.41573	6.41917	6.56147	6.41712	6.4534	6.38792	6.87443	6.6144	6.58879	6.59617	6.53757	6.51139	6.51111	6.48505	6.32343	6.45989	6.55714	6.4217
HORVU.MOREX.r3.1HG0016260	7.95579	7.72917	7.86658	7.83158	7.33142	7.96433	7.01225	7.1664	7.08168	6.81608	5.94944	7.28033	7.30408	7.22954	5.94944	5.94944	7.3488	5.94944	7.45995	7.33045	7.4497	5.94944	7.32517	7.12918	7.42629	7.43077	7.63149	7.36852	7.39964	7.38906
HORVU.MOREX.r3.1HG0016310	12.6397	12.6609	12.5347	12.6013	12.2996	12.9546	11.7896	11.589	11.6198	11.9384	12.183	12.4678	12.4131	12.0926	12.187	12.9528	12.5682	12.2318	13.0485	12.1338	12.3251	12.6941	12.5972	12.2788	11.6551	11.806	12.0338	11.9372	12.1411	12.1403
HORVU.MOREX.r3.1HG0016340	7.97314	8.21099	8.09201	8.18727	7.66124	8.1654	8.12376	8.20394	7.92766	8.03459	8.22147	8.02519	8.50127	8.22728	8.22385	8.14589	8.0463	8.23226	8.13364	8.35158	8.32836	8.14981	8.29009	8.33774	8.05077	7.99484	7.69696	7.93889	7.99735	7.7958
HORVU.MOREX.r3.1HG0016370	8.03482	7.87694	7.58351	8.16349	7.95918	7.71846	7.86182	7.77663	7.65214	7.50232	7.32287	8.20669	7.99792	8.40064	8.21434	7.95773	8.23531	8.07969	8.14374	8.10229	8.35463	7.88655	8.22496	8.23738	8.17225	8.18133	8.14121	8.24901	7.84137	8.19566
HORVU.MOREX.r3.1HG0016410	8.50046	8.60178	8.4558	8.71458	8.41612	8.58308	8.43648	8.50218	8.43775	8.46098	8.44546	8.48607	8.60411	8.46577	8.5242	8.51883	8.25889	8.4813	8.56676	8.60592	8.57432	8.59491	8.42391	8.40209	8.46824	8.59309	8.57704	8.35003	8.39677	8.46945
HORVU.MOREX.r3.1HG0016450	7.92036	7.41876	7.75031	7.96701	7.98155	8.07403	7.9241	7.80138	7.73084	8.29913	8.2489	8.64607	7.86275	7.52387	7.47018	7.72293	8.28665	7.96705	8.13364	7.82673	7.53584	8.08614	8.03002	8.05472	7.45633	7.85114	8.03015	7.80594	8.04966	8.22403
HORVU.MOREX.r3.1HG0016480	7.51237	7.14628	7.251	7.19642	7.24138	7.18773	7.27942	7.31333	7.3574	7.35518	7.28743	7.3163	7.34345	7.26181	7.15968	7.41312	7.37793	7.26053	7.20405	7.11982	6.87927	7.26858	7.17485	6.97073	7.25041	7.27564	7.5799	7.22303	7.23382	7.4001
HORVU.MOREX.r3.1HG0016510	7.51237	7.14628	7.37956	7.22854	7.24138	7.66134	7.5013	7.55801	7.46754	7.52185	7.59001	7.60513	7.22064	7.25117	7.28054	7.04574	7.1061	7.45676	7.29973	7.4172	7.51912	7.23558	7.32517	7.04008	7.39541	7.09329	7.5799	7.44513	7.2839	7.23424
HORVU.MOREX.r3.1HG0016550	6.4502	6.25359	6.3808	6.25204	6.34038	6.34408	6.37106	6.29189	6.21211	6.33226	6.55303	6.3795	5.94944	6.25773	6.30456	6.12687	6.20238	6.20324	6.30418	6.25939	6.25851	6.2049	6.34744	6.12816	6.21551	6.13976	6.44316	6.2233	5.94944	6.33561
HORVU.MOREX.r3.1HG0016590	6.30442	6.44459	6.44692	6.44209	6.37743	6.60618	6.51352	6.39085	6.27092	6.41762	6.41833	6.45755	6.53253	6.4814	6.48046	6.58444	6.4534	6.54127	6.5854	6.48426	6.3857	6.39077	6.45193	6.56427	6.409	6.45081	6.32343	6.45989	6.42154	6.4217
HORVU.MOREX.r3.1HG0016660	6.34607	6.41289	6.41508	6.19666	6.34038	6.41581	6.54361	6.43261	6.36391	6.37714	6.33285	6.22204	6.41573	6.25773	6.20086	6.30363	6.34861	6.20324	6.38336	6.34908	6.20195	6.39077	6.25812	6.25859	6.32519	6.41395	5.94944	6.33616	6.33548	5.94944
HORVU.MOREX.r3.1HG0016730	7.50395	7.34507	7.41622	7.39395	7.43211	7.36283	7.25569	7.27528	7.32533	7.27344	7.25074	7.09345	7.27357	7.40063	7.3112	7.44015	7.27759	7.26053	7.13485	7.27906	7.4497	7.27935	7.41163	7.34698	7.27405	7.27564	7.36811	7.41295	7.22092	7.47442
HORVU.MOREX.r3.1HG0016710	11.4294	11.494	11.2301	11.4389	11.374	11.3563	11.2206	11.3286	11.2545	11.371	11.2669	11.2894	11.0743	11.4117	11.2748	10.9852	11.2825	11.4834	11.4117	11.171	12.005	11.3171	11.327	11.4735	11.4016	11.2018	11.2357	11.2627	11.0771	10.8984
HORVU.MOREX.r3.1HG0016740	9.94191	9.98173	10.0238	9.86652	9.94709	9.92213	9.89638	9.94725	9.76997	9.80234	9.85339	9.60379	9.90913	9.6919	9.89074	9.84337	9.7024	9.78999	9.92488	9.87408	9.86239	9.78263	9.78498	9.80584	9.95167	10.0113	9.85233	9.83685	9.78198	9.80647
HORVU.MOREX.r3.1HG0016770	6.4502	6.68773	6.55725	6.44209	6.62251	6.50583	6.59942	6.62962	6.504	6.58108	6.6097	6.45755	6.60606	6.45129	6.50883	6.65262	6.58986	6.54127	6.56083	6.63731	6.56409	6.48892	6.61171	6.56427	6.59666	6.67926	6.66824	6.64203	6.78171	6.58656
HORVU.MOREX.r3.1HG0016760	9.73687	9.41008	9.67658	9.66846	9.61196	9.70498	9.34262	9.26232	9.43289	9.94588	9.57941	9.66244	9.38901	9.52518	9.38212	9.73291	10.0918	9.80716	9.41401	9.33205	9.53137	9.79853	9.94243	10.0933	9.20016	9.20165	9.54692	9.80463	9.70092	9.65043
HORVU.MOREX.r3.1HG0016790	8.32354	7.70155	8.04998	7.46386	7.71045	7.73233	7.88292	8.0919	7.93415	7.82742	7.95159	7.90264	8.00903	8.32341	7.72004	7.86779	7.8313	7.59217	8.10805	7.68821	7.39467	8.30595	7.96183	8.2038	7.78924	8.18133	8.67095	8.24348	8.10608	8.14897
HORVU.MOREX.r3.1HG0016810	9.29231	9.34577	9.41755	9.43074	9.27092	9.38943	9.26924	9.41436	9.43505	9.30837	9.20224	9.27028	9.33342	9.35531	9.5809	9.30008	9.31406	9.41096	9.10671	9.43395	9.38221	9.166	9.34362	9.52084	9.35123	9.47497	9.31152	9.3326	9.35584	9.36406
HORVU.MOREX.r3.1HG0016820	8.00155	7.7956	7.75707	7.9558	7.87161	7.94122	7.85471	7.79319	7.82611	7.59684	7.86697	8.16069	7.88732	7.96541	7.84066	7.79748	7.93137	7.6917	7.77339	7.74551	7.69105	7.6099	7.87113	7.61642	7.76667	7.71328	7.92859	7.6392	7.64541	7.93644
HORVU.MOREX.r3.1HG0016850	7.9616	7.7956	7.96728	7.98366	7.93066	8.04209	7.88988	7.89573	7.92114	7.73391	7.76043	8.38613	7.90544	8.00541	7.85336	7.92846	8.1314	7.74206	7.7801	7.89057	7.84145	7.77356	7.90819	7.75528	7.88946	7.76097	8.05433	7.91769	7.81081	8.04385
HORVU.MOREX.r3.1HG0016910	6.95135	7.07433	7.07942	7.09334	7.07094	7.06852	6.99671	6.86359	6.80905	6.83586	6.83718	6.6644	7.01613	6.95346	7.07433	6.94921	6.86456	6.88388	7.30984	7.53999	7.50216	7.37167	7.27395	7.42291	7.20144	7.25151	6.9397	6.93774	7.1112	6.86288
HORVU.MOREX.r3.1HG0016940	7.21594	7.25565	7.15166	7.2494	6.92289	7.18773	7.18105	7.06022	7.00991	7.05771	6.87538	6.9507	7.38142	7.07627	7.40747	7.31789	7.02807	7.12231	7.17005	7.47146	7.56047	7.05197	7.12747	7.44111	7.25041	7.28749	6.90619	6.93774	7.06664	6.88187
HORVU.MOREX.r3.1HG0017050	6.96583	7.02313	7.5277	7.33845	6.76123	6.9609	6.72043	6.53984	6.61415	6.85516	7.07433	7.74274	6.53253	7.20744	7.06149	7.41312	7.2236	7.13459	7.94878	6.68083	6.53829	6.48892	6.86196	7.30692	6.36925	6.78927	7.19587	6.45989	7.2839	7.73146
HORVU.MOREX.r3.1HG0016950	9.07299	9.39029	9.26347	9.1957	9.20703	9.21337	9.23364	9.31394	9.06194	9.24935	9.28665	9.12174	9.3748	9.20491	9.27121	9.24495	9.1745	9.32655	9.19119	9.35769	9.34447	9.18561	9.21026	9.09722	9.31314	9.33643	9.10026	9.21978	9.02911	9.13785
HORVU.MOREX.r3.1HG0017070	9.72725	9.7322	9.57078	9.5431	9.84867	9.79128	9.57517	9.41684	9.89718	9.66444	9.60828	9.8287	9.77707	9.86629	9.61614	9.61144	9.65863	9.6568	9.73677	9.70036	9.7015	9.65037	9.71647	9.5469	9.5173	9.34127	9.74884	9.63574	9.29265	9.56764
HORVU.MOREX.r3.1HG0017100	6.89087	7.09892	6.81997	6.96387	7.08328	7.15347	6.74224	6.75599	6.72902	6.77492	6.92953	6.9507	6.8379	6.75609	6.90676	6.71433	6.89672	6.834	7.25829	6.79706	6.91077	7.10442	7.17485	6.73929	6.94422	6.70268	6.75626	6.82469	6.76009	6.9538
HORVU.MOREX.r3.1HG0017080	8.56817	8.25243	8.19152	8.35528	8.35078	8.48242	8.05855	8.2099	8.4155	8.40435	8.27044	8.38118	8.11	8.26472	8.17556	8.32795	8.24006	8.18832	8.10287	8.06482	8.15375	8.29206	8.17145	8.14923	8.18872	8.11227	8.44979	8.32418	8.18927	8.45062
HORVU.MOREX.r3.1HG0017110	11.3291	11.2182	11.2859	11.18	11.3373	11.2918	11.1575	10.9934	11.3163	11.6968	11.6379	11.6678	10.8157	11.2988	11.084	11.4674	11.6815	11.7076	11.059	10.9733	11.0047	11.4618	11.2778	11.7273	11.0463	11.0154	11.3795	11.562	11.5496	11.4593
HORVU.MOREX.r3.1HG0017150	6.60945	6.72675	6.85306	6.9063	6.82991	6.88628	6.87938	6.75599	7.02472	6.73136	6.89382	6.9507	6.87036	6.877	7.02188	6.80655	6.94274	6.96087	6.82502	6.98761	6.91077	6.82217	6.77561	6.9414	6.78049	6.82906	6.8159	6.69233	6.78171	6.82348
HORVU.MOREX.r3.1HG0017130	8.11445	8.00366	7.891	8.02702	8.09806	8.05282	7.71914	7.89573	7.93415	7.91439	7.91702	7.8138	8.0255	7.76447	7.90899	7.92846	7.88233	8.03581	7.83889	7.92738	7.89807	7.84126	7.90819	7.94686	7.78176	7.86555	7.86768	7.87418	7.70589	7.83437
HORVU.MOREX.r3.1HG0017240	9.47831	9.36821	9.29608	9.1889	9.34845	9.26721	9.33305	9.31661	9.33678	9.25196	9.21846	9.37833	9.39505	9.31487	9.33201	9.13267	9.15269	9.13348	9.35474	9.11075	9.17776	9.32458	9.30055	9.12481	9.28388	9.26937	9.5265	9.37238	9.1167	9.19996
HORVU.MOREX.r3.1HG0017250	9.9266	9.44117	9.90134	9.63565	9.45638	9.69198	9.41918	9.47518	9.6784	9.82175	9.62653	9.35146	9.42489	9.56737	9.40047	9.65758	9.65349	9.48286	9.27974	9.09043	9.02377	9.42259	9.47133	9.42169	9.38144	9.47497	9.94271	9.49223	9.27967	9.63425
HORVU.MOREX.r3.1HG0017280	9.70618	9.81735	9.75964	9.07283	9.05488	9.34221	10.2178	9.94383	9.96722	9.05582	9.31453	9.98554	9.76006	10.4288	9.94013	8.68957	9.4331	9.3757	10.5188	10.2367	10.4285	9.35729	9.56146	8.98931	10.0311	9.70221	9.84248	9.20053	8.95225	8.72066
HORVU.MOREX.r3.1HG0017310	9.72885	9.92399	9.92642	10.1672	9.29653	9.89549	9.51945	9.81283	9.54903	9.16289	9.5414	9.37105	9.9492	9.5289	10.0813	9.66931	9.4331	9.69086	9.68311	10.1458	10.1088	9.59128	9.89857	9.9519	9.92679	9.59311	9.31391	9.64386	9.48116	9.37874
HORVU.MOREX.r3.1HG0017350	9.29449	8.06783	8.67011	8.8012	7.66839	9.03052	8.36609	8.45848	8.93866	7.87166	8.38308	8.8185	8.11	8.12875	7.91502	7.79089	7.54656	7.88184	7.60788	8.6417	7.95815	7.64136	8.36941	8.27014	8.43688	7.90782	8.39535	7.63023	8.54596	8.79269
HORVU.MOREX.r3.1HG0017370	7.66911	8.34438	8.06061	7.10535	7.79687	7.3533	9.34738	8.4386	8.93559	8.00884	8.53176	8.52229	7.95252	8.9802	8.47003	7.15669	8.12106	8.81278	7.98339	8.6417	8.26031	7.85437	8.04104	6.65763	8.70357	7.74528	7.68897	7.59364	7.75543	7.4001
HORVU.MOREX.r3.1HG0017410	9.46096	10.3671	9.87868	9.37603	9.74605	9.78211	10.2711	9.73561	10.114	9.62677	9.98473	9.84273	9.99745	10.2819	10.2018	9.7217	9.50726	10.2528	10.1675	10.407	10.2269	10.1673	10.0652	9.21152	10.116	9.60119	9.0143	9.58598	9.58794	9.2568
HORVU.MOREX.r3.1HG0017420	8.18463	8.27044	7.50293	7.89226	8.40008	8.09489	7.95741	7.80138	8.00953	7.75796	8.48247	9.30383	8.1303	8.46974	8.28411	9.04476	9.0169	8.13255	8.86277	8.38611	8.36758	8.98168	9.01023	7.92294	8.32349	8.26812	8.71561	8.12761	8.71602	8.68119
HORVU.MOREX.r3.1HG0017430	7.47831	7.47945	7.02801	7.18548	7.57184	7.47983	7.69501	7.71686	7.09539	7.61486	7.73635	7.96538	7.70416	7.45511	7.3604	8.42066	7.99012	7.58415	8.60297	7.36014	6.77661	8.77261	8.36082	6.77684	7.4464	8.07024	7.78157	7.46608	8.34143	7.91525
HORVU.MOREX.r3.1HG0017480	5.94944	6.19793	6.30208	5.94944	6.44304	6.25551	6.32681	6.34456	6.3204	6.33226	6.58204	6.71267	6.44762	6.34693	6.34622	6.41712	6.65861	5.94944	6.4799	6.56583	6.48274	6.35258	6.41977	6.30619	5.94944	6.2184	6.50849	6.33616	6.42154	6.28412
HORVU.MOREX.r3.1HG0017460	7.19364	7.21331	7.15166	7.46386	7.88961	7.39095	7.61957	7.01079	7.37826	7.32091	8.5449	8.87152	7.05555	7.55676	7.32122	7.45781	8.42155	7.29235	7.87659	8.53906	7.82199	8.11305	7.92031	6.79493	7.34194	7.28749	8.39072	7.36852	8.46407	7.43256
HORVU.MOREX.r3.1HG0017440	8.64316	8.4963	8.46364	8.78004	8.65332	8.57948	8.28159	8.39794	8.51912	8.6705	8.5006	8.32033	8.5426	8.52411	8.50125	8.67613	8.58887	8.69165	8.34401	8.43219	8.33717	8.59863	8.59729	8.67107	8.30362	8.36434	8.6287	8.67619	8.5237	8.56858
HORVU.MOREX.r3.1HG0017670	6.60945	6.44459	6.50496	6.59883	6.37743	6.65068	6.54361	6.60116	6.5885	6.63513	6.55303	6.58455	6.76863	6.90842	6.71629	6.96366	6.92768	6.78074	6.79026	6.70157	6.75808	6.76732	6.93994	6.87953	6.44547	6.41395	6.75626	6.61534	6.69104	6.55735
HORVU.MOREX.r3.1HG0017620	8.12471	8.1389	7.72982	7.52968	7.90737	8.03126	8.70159	8.35067	8.56006	8.51534	8.50957	8.76338	7.70416	8.144	7.69154	7.53405	8.23531	7.69902	8.67264	8.2232	8.35896	8.65316	8.23446	8.01603	8.26813	8.53403	8.80425	8.33975	8.19501	7.99127
HORVU.MOREX.r3.1HG0017700	6.67541	6.62461	6.55725	6.62122	6.99323	6.62882	7.4012	7.52761	7.19864	7.88607	8.18209	7.88101	7.41813	7.05037	6.98045	7.60557	7.33891	7.29235	7.69706	6.94387	6.71955	7.86087	7.24197	6.92636	6.99237	7.12148	6.9397	6.97227	8.00401	7.06701
HORVU.MOREX.r3.1HG0017730	6.53555	6.55441	6.55725	6.72288	6.5272	6.60618	6.41097	6.47092	6.43918	6.63513	6.66159	6.45755	6.60606	6.63367	6.69629	6.69438	6.7007	6.74302	6.53516	6.56583	6.53829	6.57119	6.58801	6.82987	6.54108	6.57617	6.50849	6.5582	6.52638	6.52657
HORVU.MOREX.r3.1HG0017720	9.89406	9.78148	10.1462	10.2538	10.0266	10.3009	10.5362	10.4232	10.1718	10.5797	11.1109	10.7296	10.3691	10.0985	10.0826	10.0645	9.52239	9.95303	10.6032	10.488	10.5561	10.6918	10.1412	10.286	10.0571	10.4381	9.8309	10.0441	10.5441	9.93235
HORVU.MOREX.r3.1HG0017760	7.09908	7.47098	7.18588	7.30959	7.51636	7.23166	7.46232	7.59735	7.28102	7.28551	7.4013	7.3163	7.33374	7.28279	7.54601	7.29779	7.37793	7.34334	7.4243	7.63574	7.68375	7.4103	7.29474	7.3371	7.43639	7.4911	6.97196	7.33398	7.47394	7.09695
HORVU.MOREX.r3.1HG0017750	11.0372	10.6108	10.6752	10.9813	10.7189	10.834	10.824	10.1687	10.511	11.1684	11.1406	12.0628	10.1331	11.1968	10.8007	11.4198	11.5899	11.298	11.0314	10.5746	10.7612	10.8605	10.8826	10.8824	10.105	10.1658	10.6263	10.6476	11.455	11.1716
HORVU.MOREX.r3.1HG0017770	8.34966	8.75093	8.71965	8.14901	8.24184	8.67348	9.2867	8.92991	8.99872	9.24672	9.01347	9.20619	8.87326	9.24404	8.84723	8.67613	9.10298	9.41301	9.23047	9.44594	9.32951	8.90356	9.09622	8.5526	9.11671	8.72677	8.57299	8.75071	9.09902	8.41216
HORVU.MOREX.r3.1HG0017870	7.90227	7.90094	7.87273	7.88035	7.66839	7.86924	7.61957	7.78494	7.62748	7.58773	7.51432	7.52006	8.11	7.71581	7.7885	7.82993	7.52154	7.44774	7.7113	7.80692	7.77536	7.75956	7.79353	7.67685	7.75139	7.8798	7.60598	7.72543	7.71429	7.69798
HORVU.MOREX.r3.1HG0017880	9.26139	9.20767	9.51293	9.41144	9.14012	9.26721	9.06132	9.18555	8.98987	9.19865	9.22916	8.95891	9.25796	9.07546	9.32775	9.40829	9.32492	9.3799	8.95445	9.10317	9.08638	9.10806	9.18676	9.52834	9.12776	9.24888	9.0665	9.26546	9.24534	9.07589
HORVU.MOREX.r3.1HG0017900	6.20077	6.19793	5.94944	6.25204	5.94944	6.12637	5.94944	5.94944	5.94944	5.94944	5.94944	5.94944	5.94944	5.94944	5.94944	5.94944	5.94944	5.94944	5.94944	5.94944	5.94944	5.94944	5.94944	5.94944	5.94944	5.94944	5.94944	5.94944	5.94944	5.94944
HORVU.MOREX.r3.1HG0017890	8.34101	8.41446	8.31497	8.33012	8.24184	8.48629	8.25045	8.40822	8.28362	8.25677	8.21592	8.00556	8.51267	8.37539	8.31989	8.3323	8.24006	8.27013	8.17847	8.30713	8.29703	8.31512	8.37794	8.35953	8.30861	8.34465	8.22794	8.27092	8.09375	8.20139
HORVU.MOREX.r3.1HG0017930	7.36947	7.46245	7.19703	7.43815	7.41448	7.40016	7.48198	5.94944	7.46754	7.75	7.53371	7.9517	7.27357	7.48138	7.47018	7.61325	7.61853	7.42948	7.72537	7.25778	7.28595	7.64136	7.48319	7.3371	7.20144	7.47134	7.47895	7.45565	7.73092	7.53446
HORVU.MOREX.r3.1HG0018000	6.38366	6.34161	6.34346	6.33962	6.25263	6.25551	6.27649	6.29189	6.27092	6.22053	6.14157	6.14234	6.19946	6.41917	6.25717	5.94944	6.25903	6.12902	6.2006	6.12862	6.30609	6.1302	6.20164	6.20203	6.36925	6.32925	6.32343	6.38149	6.28401	6.28412
HORVU.MOREX.r3.1HG0017980	8.42512	8.11898	8.48691	8.14415	8.32969	8.37371	8.6281	8.49739	8.42889	8.71728	8.47331	8.9326	8.56098	8.55795	8.30658	8.85342	8.59981	8.50503	9.08161	8.10756	8.25565	8.49862	8.41567	8.33774	8.33331	8.97958	8.86145	8.42474	8.54596	8.64877
HORVU.MOREX.r3.1HG0018050	9.82815	9.7322	9.58137	9.6587	10.01	9.71305	10.9364	10.8511	10.3978	11.0429	10.7966	10.9057	10.4579	10.3723	10.2236	10.2405	10.7027	10.8881	10.88	10.5988	10.8373	11.2116	10.7331	10.7847	10.765	10.6991	10.2939	10.8768	10.8461	10.4201
HORVU.MOREX.r3.1HG0018170	6.12727	6.12526	5.94944	6.29864	5.94944	5.94944	6.27649	6.34456	6.27092	6.28122	6.22095	6.3795	5.94944	6.20132	5.94944	5.94944	6.30669	5.94944	6.3458	6.45399	6.45255	6.35258	6.51054	6.51139	6.32519	6.37378	6.21426	6.5582	6.52638	6.28412
HORVU.MOREX.r3.1HG0018130	8.89067	8.5076	8.71315	8.70175	8.84976	8.55034	8.58778	8.68108	8.88868	9.20948	8.94009	8.9159	8.51267	8.62322	8.44212	8.7095	8.77683	8.63222	8.61365	8.5542	8.49457	8.87955	8.802	9.02176	8.59499	8.72301	9.1521	9.14403	8.84627	8.97264
HORVU.MOREX.r3.1HG0018110	12.6911	12.4659	12.3032	12.5719	12.7872	12.457	12.5115	12.2192	12.5757	12.436	12.6547	12.6636	12.1831	12.4115	12.4907	12.1858	12.5227	12.4866	12.3674	12.306	12.613	12.2223	12.4773	12.3275	12.6728	12.3418	12.576	12.4673	12.2806	12.5262
HORVU.MOREX.r3.1HG0018210	7.7812	7.72232	7.5195	7.607	7.65404	7.6242	7.56647	7.61654	7.92114	7.46221	7.66111	7.85159	7.6828	7.74385	7.63243	7.63601	7.55478	7.60803	7.84525	7.75249	7.69105	7.58574	7.84579	7.76217	7.61307	7.72938	8.19069	7.68309	7.53396	7.63704
HORVU.MOREX.r3.1HG0018190	10.6059	9.89073	10.1836	9.83078	9.80051	9.86255	10.4824	10.4927	10.7538	10.4284	10.3351	10.7473	10.2044	10.6368	10.0328	10.1481	10.3072	10.107	10.3502	9.99416	9.7081	10.1562	10.1424	9.77789	10.4241	10.5831	11.2149	10.2923	10.0563	10.3929
HORVU.MOREX.r3.1HG0018200	6.84242	6.99641	6.88485	6.93557	6.82991	6.76877	6.54361	6.84323	6.77011	6.6087	5.94944	6.58455	6.60606	6.82746	6.90676	6.84049	6.75942	6.89985	6.5854	6.72171	6.69946	6.82217	6.82856	6.92636	6.71717	6.80943	6.73526	6.73917	6.61418	6.76036
HORVU.MOREX.r3.1HG0018240	8.5234	8.67672	8.54707	8.45148	8.69296	8.63941	8.19685	8.35067	8.25864	8.35527	8.61292	7.9517	8.72592	8.35397	8.72497	8.49976	7.91321	8.54749	9.04309	8.42392	8.64617	8.4374	8.36082	8.18914	8.60705	8.45869	8.19069	8.75453	8.08754	8.2518
HORVU.MOREX.r3.1HG0018250	8.5497	9.14035	9.03211	9.00194	8.93162	8.95291	9.02297	9.15004	9.23367	9.12046	9.16367	8.87499	9.37888	9.24857	9.66405	9.54932	9.28768	9.52318	8.98734	9.17485	9.27477	9.09515	9.52273	9.42772	9.08303	8.95436	8.81793	9.17538	9.00396	9.06984
HORVU.MOREX.r3.1HG0018260	12.2181	11.7668	11.5929	11.8252	11.27	11.7556	11.7168	11.1364	11.9067	11.502	11.2598	12.9482	11.5568	12.0544	11.7676	11.6021	12.5399	11.8467	12.0335	11.6539	11.9287	11.4301	11.9378	11.7925	11.7862	11.6081	12.6293	12.0407	11.595	12.3457
HORVU.MOREX.r3.1HG0018270	9.34378	9.33545	9.4507	9.43074	9.40049	9.44292	8.95245	9.06672	9.2035	9.26757	9.00724	9.21707	9.27338	9.30404	9.37389	9.35522	9.24486	9.32438	9.14596	9.22457	9.19912	9.23582	9.29397	9.38497	9.04852	9.12771	9.40415	9.29684	9.19362	9.24882
HORVU.MOREX.r3.1HG0018350	6.65416	6.41289	5.94944	6.44209	5.94944	5.94944	5.94944	5.94944	5.94944	6.58108	5.94944	5.94944	6.55809	6.45129	5.94944	6.4491	6.48363	6.42275	5.94944	6.6144	6.45255	6.51774	6.51054	6.63556	5.94944	6.37378	5.94944	6.45989	6.38073	6.52657
HORVU.MOREX.r3.1HG0018390	7.17084	7.60714	7.21896	7.4723	7.23088	6.9609	7.83312	7.8728	7.59379	7.35518	7.66111	7.49025	7.40907	7.57287	7.82782	7.08418	7.04154	7.52646	7.45995	7.91523	8.05964	7.46583	7.45689	7.24383	7.91669	7.71328	6.90619	7.50686	7.60942	7.195
HORVU.MOREX.r3.1HG0018430	6.95135	7.48786	7.13999	7.49724	7.15415	7.11797	7.72707	7.47508	7.56787	7.51212	7.35718	7.54911	7.29401	7.33347	7.7885	7.31789	7.1061	7.55978	7.30984	7.60468	7.96983	7.59385	7.32517	7.69875	7.70436	7.75315	6.95598	7.61207	7.69744	7.20825
HORVU.MOREX.r3.1HG0018510	6.56124	6.50237	6.55725	6.66377	6.47267	6.69232	6.65053	6.68301	6.6625	6.45476	6.55303	7.28033	7.15327	7.44621	7.30108	7.4752	7.36831	7.21653	6.41784	6.6144	6.69946	6.51774	6.53757	6.53846	6.409	6.62981	6.71363	6.45989	6.66641	6.58656
HORVU.MOREX.r3.1HG0018620	6.79082	6.34161	7.01469	6.3766	6.34038	6.47761	7.1143	7.36203	6.504	6.41762	6.45553	6.52475	6.6717	6.77457	6.38382	6.20021	6.4534	6.48544	6.53516	6.20268	6.34794	6.35258	6.51054	6.34805	6.36925	8.00772	7.73615	6.2846	5.94944	6.28412
HORVU.MOREX.r3.1HG0018590	8.8613	9.1686	8.69014	8.85704	9.01413	8.79578	9.15964	9.07306	9.13583	8.92679	8.7843	9.38316	8.78613	9.19555	8.9457	8.73563	9.11557	9.32002	9.0917	9.41578	9.29252	8.91541	9.24707	9.06648	9.48987	9.08489	8.75887	9.14115	9.08412	8.99199
HORVU.MOREX.r3.1HG0018730	11.0164	11.0204	10.9665	11.0411	11.0187	11.0679	11.0311	11.1077	11.3117	11.1773	11.087	11.2228	10.8699	10.9689	10.9883	10.87	10.9529	10.9185	10.8183	10.9917	11.1791	11.0061	11.0146	11.1999	11.1342	11.1078	11.1514	11.3865	11.1489	11.1937
HORVU.MOREX.r3.1HG0018820	6.77282	6.62461	6.71104	6.62122	6.62251	6.67182	6.76341	6.75599	6.70755	6.75346	6.55303	6.52475	6.76863	6.79261	6.73574	6.65262	6.53927	6.34997	6.75383	6.63731	6.69946	6.59617	6.45193	6.56427	6.7389	6.90311	6.75626	6.76149	6.66641	6.58656
HORVU.MOREX.r3.1HG0018800	6.85889	6.6021	7.02801	6.77742	6.76123	7.08113	6.4476	6.84323	5.94944	5.94944	5.94944	6.28306	7.08094	7.14998	6.84275	7.0192	6.79608	6.85097	5.94944	5.94944	5.94944	5.94944	5.94944	5.94944	5.94944	7.5201	7.30255	5.94944	6.22282	5.94944
HORVU.MOREX.r3.1HG0018810	7.32072	7.37329	7.87885	7.4723	7.48341	7.81885	8.65952	8.88358	8.81019	8.42823	8.5006	8.51781	7.68996	7.71581	7.82135	7.79748	7.72247	7.7063	8.52201	8.53906	8.552	8.36889	8.67467	8.56752	8.5415	8.73051	8.58914	8.42474	8.2401	8.47876
HORVU.MOREX.r3.1HG0018830	8.78817	8.69647	8.78924	8.28272	8.60212	8.79886	9.43043	9.11362	9.88779	8.98491	8.89685	9.39994	8.37336	9.39871	8.13053	7.79748	8.24006	8.25133	9.24408	9.81388	8.68415	9.441	8.8984	8.27476	9.44221	8.82092	9.61616	9.12955	8.3819	8.93646
HORVU.MOREX.r3.1HG0018930	7.1823	7.06179	7.06683	7.19642	7.16548	7.14178	6.82355	7.12232	6.74986	6.77492	6.77616	6.87898	7.08094	7.05037	7.00828	6.88884	6.83107	6.81665	6.9507	6.8978	6.84652	6.95231	6.92491	6.65763	6.78049	7.00323	7.04783	6.58745	6.82319	6.71507
HORVU.MOREX.r3.1HG0018940	7.85272	7.82751	7.79683	7.93306	7.91323	7.82526	7.94419	8.11125	7.92114	7.96921	7.80722	7.90977	7.94091	7.85637	8.09962	7.86156	7.77128	7.81059	7.71835	8.00933	8.22255	7.96658	7.8068	8.14416	7.99502	7.90087	7.89511	8.05284	8.09375	7.85695
HORVU.MOREX.r3.1HG0019140	6.696	6.30042	6.6707	6.59883	6.62251	6.58267	6.37106	6.73249	6.36391	6.6087	6.66159	7.13656	6.65055	6.25773	6.41833	6.3827	6.84799	6.38792	6.93598	6.51283	6.98475	6.8567	6.90961	6.73929	6.56953	6.72532	6.9397	6.8042	6.76009	6.45917
HORVU.MOREX.r3.1HG0019060	9.921	9.67953	10.0083	9.80596	9.94038	10.0343	9.97499	9.93867	10.0154	10.1782	10.0891	9.91093	9.71903	9.81859	9.81103	9.88556	9.8383	9.8871	9.60304	9.63567	9.579	9.88146	9.84589	9.80584	9.83949	9.9225	10.0219	9.98946	9.95277	10.0001
HORVU.MOREX.r3.1HG0019100	8.00155	8.18739	8.05531	8.3962	8.58462	8.49781	8.40877	8.2276	8.03371	8.65053	8.74341	8.90239	8.41871	8.31009	8.18047	8.45683	8.64624	8.52062	8.62072	8.7306	8.53313	8.85203	8.79888	8.75772	8.16672	8.27336	8.01788	8.4863	8.74307	8.33696
HORVU.MOREX.r3.1HG0019150	7.92634	7.45384	7.43411	7.59194	7.76435	7.40016	7.44232	7.35006	7.5591	7.38839	7.29937	8.69813	7.12975	7.67249	7.41665	7.21329	7.96109	7.64679	7.92517	7.37949	8.40151	7.67956	7.81994	7.95865	8.01387	7.79934	8.18529	8.29248	7.81081	7.98454
HORVU.MOREX.r3.1HG0019160	8.46529	7.7956	8.07641	7.84395	7.66124	7.8443	7.82584	7.94766	8.03968	7.50232	7.59001	8.57057	7.56991	7.89378	7.46143	7.36654	7.82478	7.55154	8.01709	7.14418	8.05964	7.4103	7.69635	7.43205	7.84036	7.98835	8.61301	7.95284	7.4943	7.88644
HORVU.MOREX.r3.1HG0019220	6.41815	6.34161	6.3808	6.52609	6.47267	6.50583	6.65053	6.5713	6.40316	6.37714	6.28172	6.33438	6.44762	6.61087	6.58607	6.50739	6.4534	6.61586	6.63174	6.51283	6.65743	6.57119	6.51054	6.51139	6.54108	6.60358	6.47688	6.52738	6.49378	6.4217
HORVU.MOREX.r3.1HG0019170	7.75413	8.12399	7.96157	8.03763	7.82229	8.00934	8.22392	8.32368	8.0633	7.8047	8.19911	7.9517	8.25966	8.00541	8.39288	8.11038	8.05178	8.21778	8.10805	8.28434	8.13853	8.09157	7.99069	8.05472	8.22637	8.45869	7.68897	7.98704	8.04966	7.90093
HORVU.MOREX.r3.1HG0019230	7.54545	7.553	7.33193	7.41185	7.63951	7.32417	7.64525	7.77663	7.13539	7.60589	7.62609	7.21749	7.79259	7.40063	7.54601	7.4222	7.3586	7.39203	7.87039	7.10741	7.87322	7.7525	7.67448	8.0104	7.42629	7.81436	7.72841	7.4968	7.20784	7.27203
HORVU.MOREX.r3.1HG0019240	7.60115	7.553	7.48611	7.45535	7.78397	7.6242	7.55738	7.61654	7.7232	8.07846	7.70349	7.93091	7.60108	7.69435	7.60173	7.67299	7.70816	7.6544	7.53629	7.63574	7.51912	7.87378	7.65967	7.53625	7.37433	7.58506	7.75907	7.75014	7.73092	7.64594
HORVU.MOREX.r3.1HG0019270	6.85889	6.62461	6.97352	6.74152	6.62251	7.02964	6.74224	6.82233	6.78983	7.11624	7.07433	7.07864	6.88612	7.01011	6.80873	6.73373	6.79608	6.89985	7.07319	6.74129	6.56409	6.87342	6.73811	6.84677	6.7389	6.90311	6.90619	6.88316	6.78171	6.88187
HORVU.MOREX.r3.1HG0019260	10.329	10.8228	10.733	11.8578	12.5274	11.5986	11.3788	10.6902	10.6716	14.4544	13.4844	12.3086	10.7741	11.1898	11.1465	13.3105	13.138	13.2457	10.8092	11.8739	11.5691	13.7873	12.9961	14.2371	10.8039	10.7994	10.4171	13.8835	14.1945	13.1948
HORVU.MOREX.r3.1HG0019320	8.03482	8.17784	7.97296	8.11957	8.04112	7.99264	7.86182	7.79319	8.01562	7.89321	7.80722	7.97217	7.86894	8.12875	7.90293	7.992	8.00723	7.84348	7.86415	8.04291	7.98141	7.97846	8.05197	8.03275	7.86164	7.76874	8.0956	7.81371	7.94283	8.02439
HORVU.MOREX.r3.1HG0019330	8.20402	7.7956	7.82902	7.63655	7.40555	7.63172	8.41343	8.54452	7.854	7.87889	7.67824	8.25113	8.20373	8.36686	8.03552	7.52583	7.70094	8.05794	8.8298	8.04291	7.86693	8.0249	7.73195	7.60865	7.94991	8.32467	8.76947	7.56542	7.71429	7.4001
HORVU.MOREX.r3.1HG0019340	8.97799	8.59476	8.90748	8.58056	8.43983	8.87656	8.76058	8.74259	8.66113	9.01927	8.84872	8.58344	9.07622	8.93569	8.64745	9.01596	8.59981	8.76494	8.88917	8.63106	8.5255	9.02053	8.68828	8.66763	8.60705	8.83831	8.85153	8.67619	8.85335	8.58586
HORVU.MOREX.r3.1HG0019360	10.6598	10.7156	10.9395	10.6513	10.6872	10.7669	10.7475	10.9926	10.3451	11.1294	10.8823	10.4222	10.9481	10.3805	10.599	11.1237	10.6169	10.7883	10.5067	10.4049	10.3382	10.8491	10.3756	10.7397	10.5675	11.0385	10.7409	10.8742	10.9192	10.702
HORVU.MOREX.r3.1HG0019380	11.1995	11.1245	11.3933	11.2075	11.1452	11.2848	10.594	10.8791	10.8405	10.9309	10.9399	10.5514	10.9433	10.835	10.9303	11.2015	11.0312	10.9106	10.6837	10.6843	10.5313	10.8361	10.9744	11.063	10.7233	10.7747	10.9189	10.973	10.7259	10.935
HORVU.MOREX.r3.1HG0019390	8.02383	7.36397	7.69488	7.42945	7.48341	7.55426	7.67865	7.76827	8.08074	7.76588	7.62609	7.85901	7.93507	8.23674	7.80832	7.75738	7.8378	7.80391	7.71835	7.61252	7.14094	7.82133	7.76654	7.10456	7.50468	7.63802	8.1468	7.66573	7.45321	7.99127
HORVU.MOREX.r3.1HG0019410	8.79752	8.54824	8.70661	8.38405	8.41612	8.68019	8.78562	8.74259	8.73411	8.46098	8.46871	8.57487	8.67647	8.70569	8.5204	8.65228	8.36662	8.4733	8.64173	8.31614	8.39311	8.454	8.44835	8.28394	8.61502	8.74907	8.97535	8.50469	8.36181	8.46945
HORVU.MOREX.r3.1HG0019420	8.66386	8.79423	8.89037	8.68554	8.62967	8.56863	8.79621	8.94386	8.71262	8.83129	8.67377	8.65826	8.67647	8.72556	8.79214	8.87114	8.73795	8.75844	8.69287	8.84191	8.87175	8.68836	8.59003	8.748	8.77621	8.94478	8.69718	8.74689	8.78453	8.69315
HORVU.MOREX.r3.1HG0019550	7.99026	7.85247	7.62932	7.93306	8.1281	7.74605	7.71115	7.80952	7.86772	7.99576	8.00503	7.98563	7.66836	7.70154	7.60173	7.74372	8.00723	7.67692	7.74618	7.85266	7.96983	8.10235	8.08421	8.04379	7.90315	7.96869	8.13559	8.22673	8.15426	8.06936
HORVU.MOREX.r3.1HG0019580	7.09908	6.83262	7.1746	7.1405	7.05843	7.05574	6.99671	6.86359	7.02472	6.77492	6.94684	7.00082	6.94632	6.90842	6.98045	6.85693	7.05481	6.834	6.93598	6.92879	6.79469	6.95231	7.01142	6.97073	6.8755	7.04935	6.90619	7.02167	6.84313	6.84342
HORVU.MOREX.r3.1HG0019650	6.8084	6.95477	7.31227	6.70373	6.89305	7.23166	7.19388	7.01079	7.00991	7.21089	7.11794	6.89749	6.8379	7.06341	6.73574	6.77103	6.84799	6.91552	6.71549	6.94387	6.86306	6.83962	6.77561	6.73929	7.03806	6.97112	6.88891	6.95518	6.86257	6.88187
HORVU.MOREX.r3.1HG0019680	8.39628	8.09366	8.023	8.48586	8.51601	8.22765	7.85471	7.88813	8.22803	8.27281	8.38798	8.46293	8.01454	8.21296	8.13053	8.19501	8.61066	8.17334	7.78677	7.93941	8.02112	7.99023	8.15144	8.2231	8.05682	8.11817	8.25905	8.26548	8.28371	8.3266
HORVU.MOREX.r3.1HG0019730	10.4964	10.1172	10.5223	10.3015	10.2448	10.2531	10.2036	10.1746	10.2725	10.2721	10.1392	10.0214	9.93551	9.9844	9.90502	10.0582	10.1354	10.0752	10.0596	9.88582	9.84305	9.92987	9.76145	9.97394	10.1527	10.2552	10.3971	10.1743	10.14	10.2808
HORVU.MOREX.r3.1HG0019870	10.0728	9.83496	9.89712	9.78967	9.93768	9.77135	10.0231	9.70352	9.94173	10.1604	9.9385	10.1154	9.75694	9.87796	9.847	9.83597	10.0404	9.99173	9.82644	9.89311	9.75186	9.9556	9.97276	9.86901	9.77643	9.88173	10.0364	9.80644	9.96411	9.88366
HORVU.MOREX.r3.1HG0019920	10.6309	10.4291	10.457	10.3304	10.3658	10.4707	10.1719	10.0826	9.925	10.1576	10.1863	10.4128	10.4162	10.5466	10.4418	10.713	10.6072	10.5679	10.8213	10.5637	10.5543	10.9861	10.5564	10.451	10.3443	10.447	10.4861	10.2197	10.5311	10.2937
HORVU.MOREX.r3.1HG0019930	8.31471	8.37368	8.50978	8.50086	8.46698	8.39863	8.58778	8.40822	8.35588	8.16199	8.36827	8.29942	8.59345	8.31898	8.48963	8.34097	8.32278	8.28867	8.51441	8.60592	8.33717	8.36889	8.49983	8.37671	8.43234	8.50791	8.29943	8.41988	8.39183	8.41703
HORVU.MOREX.r3.1HG0019950	5.94944	5.94944	5.94944	5.94944	5.94944	5.94944	5.94944	5.94944	5.94944	5.94944	5.94944	5.94944	5.94944	5.94944	5.94944	5.94944	5.94944	5.94944	5.94944	5.94944	5.94944	5.94944	5.94944	5.94944	5.94944	5.94944	5.94944	5.94944	5.94944	5.94944
HORVU.MOREX.r3.1HG0019960	6.92165	6.70752	6.74917	6.94984	6.89305	6.93184	6.99671	7.10717	6.78983	7.23636	7.34587	7.66728	6.47751	6.4814	6.38382	6.53427	7.17825	6.81665	6.93598	6.84902	6.56409	6.78605	6.99758	6.75831	5.94944	6.86694	7.04783	6.61534	7.06664	6.58656
HORVU.MOREX.r3.1HG0019970	8.46925	7.93611	8.09201	8.34276	8.13304	8.20881	8.01528	7.88049	7.68424	8.05984	8.19911	8.92927	7.17623	7.62755	7.52959	7.21329	8.09485	7.60803	8.38657	7.71002	7.60039	7.80787	8.13623	7.66203	7.31978	7.42039	8.12429	7.50686	7.91466	7.90811
HORVU.MOREX.r3.1HG0020180	5.94944	5.94944	5.94944	5.94944	5.94944	5.94944	5.94944	5.94944	5.94944	5.94944	5.94944	5.94944	5.94944	5.94944	5.94944	5.94944	5.94944	5.94944	5.94944	5.94944	5.94944	5.94944	5.94944	5.94944	5.94944	5.94944	5.94944	5.94944	5.94944	5.94944
HORVU.MOREX.r3.1HG0019980	8.65699	8.25243	8.3452	8.39216	8.61252	8.46686	8.34179	8.34532	8.70538	8.63434	8.55359	8.782	8.41871	8.56166	8.27045	8.57814	8.75753	8.45308	8.57043	8.36896	8.35896	8.54569	8.52294	8.46751	8.5415	8.48576	8.83483	8.60591	8.46407	8.65695
HORVU.MOREX.r3.1HG0020190	8.89358	9.22792	8.9018	8.82793	9.58113	8.87365	9.37561	9.42179	9.60947	9.36504	9.88064	9.5033	8.53518	8.88971	9.18428	8.93985	8.66369	8.50503	8.89207	9.09043	8.59627	9.79853	9.02892	8.44334	8.85195	8.9025	9.77153	8.82506	9.7486	8.57725
HORVU.MOREX.r3.1HG0020210	7.63939	7.80846	7.75707	7.93306	7.88961	7.77302	7.84036	8.06564	7.81903	8.06607	8.12967	7.74274	8.00903	7.79143	8.09962	8.3835	8.22096	8.31601	7.66807	7.83976	7.72689	7.88018	7.93827	8.31111	7.86164	7.83656	7.62305	8.11544	8.17188	7.80361
HORVU.MOREX.r3.1HG0020260	5.94944	6.19793	5.94944	5.94944	5.94944	5.94944	6.41097	5.94944	5.94944	6.70854	6.37779	6.89749	6.44762	5.94944	5.94944	5.94944	5.94944	5.94944	6.9794	5.94944	6.48274	5.94944	6.38516	6.79493	5.94944	6.37378	6.36728	5.94944	5.94944	5.94944
HORVU.MOREX.r3.1HG0020220	9.11819	9.07215	8.92158	9.11898	9.22272	9.00159	9.06132	8.94733	8.91077	9.08851	9.0891	9.27809	8.82887	8.96367	9.01658	9.1229	9.16968	9.07494	9.21903	9.1283	9.24773	9.16106	9.00485	9.23468	9.16039	9.30702	9.16011	9.12371	9.5301	9.14073
HORVU.MOREX.r3.1HG0020270	10.6756	10.3701	10.4465	10.4583	10.5998	10.3998	10.3427	10.3605	10.4915	10.4791	10.4393	10.3748	10.2316	10.1879	10.3321	10.2835	10.2233	10.2686	10.2412	10.2684	10.2462	10.3645	10.2721	10.36	10.3938	10.4526	10.5808	10.6253	10.4074	10.5947
HORVU.MOREX.r3.1HG0020280	10.0652	10.4987	10.5002	10.3067	10.1162	10.223	10.1878	10.3372	10.2928	10.1918	10.208	9.96805	10.2494	10.1607	10.4842	10.2781	10.3394	10.2931	10.03	10.3059	10.3912	10.1048	10.042	10.34	10.2808	10.2112	9.87346	10.1896	10.1429	10.0496
HORVU.MOREX.r3.1HG0020290	7.76774	7.82751	7.82902	7.75462	7.91906	7.69736	8.38997	8.27368	8.14825	8.22959	8.26509	8.27281	7.93507	8.07656	8.18047	7.92846	8.10013	8.07969	7.73235	7.95725	7.89191	7.72385	7.71072	7.6915	7.79667	7.83656	7.66467	7.69168	7.56283	7.66354
HORVU.MOREX.r3.1HG0020310	5.94944	5.94944	5.94944	5.94944	5.94944	5.94944	5.94944	6.39085	5.94944	5.94944	5.94944	5.94944	5.94944	5.94944	5.94944	5.94944	5.94944	5.94944	6.3458	5.94944	5.94944	5.94944	5.94944	5.94944	6.36925	5.94944	5.94944	5.94944	5.94944	5.94944
HORVU.MOREX.r3.1HG0020300	8.45735	8.64316	8.78306	8.77394	8.89552	8.60093	8.62412	8.81297	8.42444	8.63841	8.81689	8.4394	9.00649	8.56905	8.80148	8.94542	8.61066	8.69165	8.6828	8.98967	8.71779	8.73281	8.78632	8.93634	8.65035	8.78904	8.27434	8.74306	8.83914	8.59868
HORVU.MOREX.r3.1HG0020320	6.87503	7.20245	6.88485	7.23902	7.25178	6.83805	6.96478	7.01079	6.8278	6.94537	6.81737	6.84064	7.05555	6.99628	7.07433	7.05873	7.02807	7.03161	7.08585	7.13208	6.91077	7.07856	6.99758	6.95619	7.00786	7.14888	6.83479	7.02167	7.09657	6.97087
HORVU.MOREX.r3.1HG0020390	6.89087	6.74548	6.86911	6.94984	7.01988	6.94649	6.4476	6.73249	6.77011	6.68495	6.63617	7.07864	6.71209	6.61087	6.50883	6.50739	6.94274	6.81665	6.5854	6.56583	6.75808	6.87342	6.93994	6.9414	6.81989	6.76857	6.83479	6.71614	6.69104	6.93638
HORVU.MOREX.r3.1HG0020440	7.55357	7.28631	7.31227	7.48067	7.33142	7.63172	7.7031	6.95849	7.02472	7.49242	7.96516	10.0459	7.15327	8.02218	7.72004	8.66255	8.82086	7.90059	9.01682	7.10741	7.45861	8.00189	7.53404	7.34698	6.80044	7.06423	7.69696	6.8042	8.49192	8.04385
HORVU.MOREX.r3.1HG0020450	6.30442	5.94944	5.94944	5.94944	6.25263	6.25551	6.21666	6.53984	6.21211	6.33226	6.37779	6.28306	7.0426	6.30519	5.94944	6.30363	6.38643	6.20324	6.2006	6.30711	5.94944	5.94944	6.25812	5.94944	6.21551	6.54742	6.53833	6.2233	6.22282	6.33561
HORVU.MOREX.r3.1HG0020520	7.12359	6.76374	7.00118	6.74152	6.84616	6.91692	6.69792	6.82233	7.03929	6.81608	6.92953	6.9156	6.96073	6.82746	6.87538	6.82371	7.02807	6.91552	6.89025	6.81477	6.63537	6.90587	6.87815	6.77684	6.75999	6.97112	7.13137	6.90175	7.00372	6.98763
HORVU.MOREX.r3.1HG0020680	6.12727	5.94944	5.94944	5.94944	6.1247	5.94944	5.94944	5.94944	6.13531	5.94944	6.22095	6.14234	6.19946	6.20132	6.12734	5.94944	6.12841	5.94944	5.94944	5.94944	5.94944	6.2049	6.12789	5.94944	6.13772	5.94944	6.13683	6.14324	6.14289	6.14296
HORVU.MOREX.r3.1HG0020650	7.20485	6.84892	7.19703	6.93557	6.9081	6.98904	6.8426	6.73249	7.06776	7.07268	6.89382	6.9507	7.0426	6.90842	6.92201	6.96366	7.24554	6.97548	6.9507	6.8978	6.75808	6.93711	7.11525	6.91104	6.85739	7.01887	7.23267	6.98904	6.93605	7.09695
HORVU.MOREX.r3.1HG0020840	6.34607	6.57874	6.50496	6.55137	6.57678	6.41581	6.48163	6.5713	6.5617	6.48927	6.52247	6.45755	6.50574	6.50983	6.50883	6.50739	6.48363	6.45511	6.44987	6.45399	6.42035	6.57119	6.61171	6.67898	6.62263	6.48505	6.36728	6.64203	6.71482	6.45917
HORVU.MOREX.r3.1HG0020820	7.58551	7.74948	7.59898	7.74131	7.61738	7.43627	7.53899	7.62601	7.47703	7.43117	7.59001	7.3163	7.48809	7.37235	7.84066	7.30788	7.2236	7.50943	7.56064	7.74551	7.65411	7.44762	7.47449	7.63182	7.63866	7.51051	7.29123	7.51683	7.59101	7.43256
HORVU.MOREX.r3.1HG0020850	6.34607	6.37878	6.3808	6.41055	6.25263	6.4477	6.41097	6.39085	6.36391	6.5216	5.94944	6.3795	6.44762	6.50983	6.20086	6.41712	6.38643	6.30791	6.53516	6.45399	5.94944	6.39077	6.48208	6.4527	6.32519	6.27861	6.36728	6.45989	6.45899	5.94944
HORVU.MOREX.r3.1HG0020900	6.95135	7.553	7.11622	7.2998	7.08328	7.02964	7.67039	7.68134	7.53239	7.38839	7.25074	7.52006	7.23145	7.27235	7.63998	7.10896	7.0679	7.51797	7.09833	7.58884	7.90421	7.36179	7.20897	7.71313	7.62166	7.68041	6.95598	7.53651	7.663	7.20825
HORVU.MOREX.r3.1HG0020910	7.12359	7.85863	7.47761	7.62923	7.53248	7.26342	8.02155	7.92567	7.70777	7.48244	7.73635	7.71811	7.46236	7.72288	8.11	7.22424	7.13075	7.8564	7.51976	7.96315	8.28795	7.55273	7.32517	7.60865	8.13868	8.02679	7.14461	7.80594	7.88586	7.4001
HORVU.MOREX.r3.1HG0020930	9.07299	8.79118	8.82277	9.09488	9.10422	8.99893	8.93981	9.02149	9.07035	9.11471	8.99154	9.00379	8.91628	8.9609	8.78901	8.6795	8.80216	8.83764	8.83887	8.97029	8.92714	8.83962	8.9721	8.99204	9.063	8.98892	9.03483	9.15265	8.92901	9.11163
HORVU.MOREX.r3.1HG0020980	9.39751	9.7085	9.45263	9.26632	9.43927	9.30413	10.1639	9.52203	10.0226	9.9964	9.84477	10.1692	9.47517	10.0283	9.72338	9.42819	9.78767	10.0347	10.0622	9.98737	10.0176	9.74537	9.70665	9.2998	9.98368	9.50759	9.51618	9.82262	9.8038	9.49551
HORVU.MOREX.r3.1HG0020990	7.99592	7.95903	7.73669	8.04291	8.11317	7.86305	7.83312	7.84156	8.00953	8.07228	7.94475	8.13708	7.93507	7.86268	8.02452	7.96351	8.04079	8.21291	8.00595	8.04842	7.96983	8.18053	8.29914	8.31111	7.82597	7.942	7.993	8.14566	8.22897	8.22403
HORVU.MOREX.r3.1HG0021010	7.26965	7.32584	7.22975	7.37577	7.54046	7.41837	7.27942	7.5173	7.24652	7.11624	7.27534	7.26806	7.39993	7.14998	7.40747	7.32779	7.30869	7.07156	7.30984	7.33045	7.2963	7.31102	7.30498	7.3856	7.2139	7.35598	7.20829	7.18323	7.3317	7.11158
HORVU.MOREX.r3.1HG0021020	6.95135	7.12289	6.97352	7.1405	6.96577	6.87052	7.02754	7.02756	6.86401	6.91044	6.92953	6.89749	7.10565	6.99628	7.06149	7.20222	7.14284	7.23876	6.9794	6.98761	6.86306	6.87342	6.99758	7.12918	6.91056	6.97112	7.03315	6.93774	6.88156	6.90044
HORVU.MOREX.r3.1HG0021090	7.08658	7.11098	6.95937	7.11721	7.05843	6.85445	6.98089	6.99369	6.99486	6.83586	6.98045	6.87898	7.28384	7.13808	7.15968	7.10896	7.15479	7.1587	7.09833	7.00172	6.98475	7.07856	7.02505	6.99912	7.16309	7.12148	6.92311	7.02167	6.90012	6.98763
HORVU.MOREX.r3.1HG0021100	8.18951	7.9245	7.94429	8.1096	8.13797	8.07928	8.07065	7.96929	8.09795	8.16776	8.14738	8.30468	7.99792	8.15909	8.08915	8.29258	8.18685	8.06341	8.13364	8.05937	8.25097	8.24472	8.13623	8.16934	7.98229	8.0518	8.07807	8.24901	8.03029	8.07566
HORVU.MOREX.r3.1HG0021110	6.98007	7.0867	7.01469	6.70373	7.01988	7.11797	7.01225	6.97627	6.89867	6.92808	7.02859	7.07864	7.08094	7.05037	7.04848	7.14498	7.11851	7.00398	7.46869	7.00172	6.98475	7.30057	7.09035	7.10456	6.7389	6.70268	6.75626	6.64203	6.76009	6.69129
HORVU.MOREX.r3.1HG0021190	6.50862	6.66736	6.50496	6.55137	6.19714	6.50583	6.51352	6.47092	6.47264	6.41762	6.41833	6.55543	6.47751	6.50983	6.48046	6.30363	6.48363	6.59202	6.50824	6.48426	6.61252	6.35258	6.53757	6.48289	6.36925	6.2184	6.47688	6.38149	6.33548	6.55735
HORVU.MOREX.r3.1HG0021130	7.75413	7.40982	7.44294	7.65825	7.74442	7.654	7.38005	7.38558	7.5591	7.75796	7.64373	7.82145	7.64635	7.54043	7.62483	7.7299	7.86977	7.60803	7.60788	7.76633	7.89807	7.89289	7.82645	7.94686	7.70436	7.73735	7.66467	7.95284	7.8338	7.67224
HORVU.MOREX.r3.1HG0021150	8.20882	8.46956	8.13273	8.30015	8.48605	8.29603	7.7428	8.14912	7.95978	8.31982	8.36827	8.03811	8.18454	7.81782	8.26126	8.30595	8.23054	8.14799	8.27297	8.37326	8.72772	8.47039	8.16648	8.4595	8.4638	8.53403	8.16893	8.5452	8.45465	8.57292
HORVU.MOREX.r3.1HG0021200	5.94944	6.30042	5.94944	5.94944	5.94944	5.94944	5.94944	5.94944	5.94944	5.94944	5.94944	5.94944	5.94944	5.94944	5.94944	5.94944	5.94944	5.94944	5.94944	5.94944	5.94944	5.94944	5.94944	5.94944	5.94944	5.94944	6.36728	5.94944	5.94944	5.94944
HORVU.MOREX.r3.1HG0021280	6.34607	5.94944	6.44692	6.41055	6.25263	6.5582	5.94944	5.94944	6.40316	5.94944	5.94944	6.3795	5.94944	6.3846	6.34622	6.3827	6.30669	6.30791	5.94944	5.94944	6.25851	5.94944	6.34744	6.30619	5.94944	6.41395	6.47688	5.94944	5.94944	5.94944
HORVU.MOREX.r3.1HG0021240	10.3087	10.0536	10.1544	10.3466	10.4437	10.5228	10.4187	10.2787	10.5332	10.7435	10.5386	10.8965	10.2147	10.2192	10.1879	10.3168	10.7027	10.443	10.1758	10.1298	10.0229	10.3825	10.2576	10.1999	10.3859	10.1994	10.4038	10.5563	10.3408	10.9094
HORVU.MOREX.r3.1HG0021320	8.81298	9.4022	9.09051	9.14737	8.91785	8.96387	9.27924	9.28428	9.03069	8.90352	9.00411	8.84703	9.15699	8.90135	9.32562	8.90878	8.94798	8.96694	9.12155	9.46766	9.49361	9.04495	9.06297	9.12232	9.21057	9.24888	8.60906	8.86431	9.14855	8.81468
HORVU.MOREX.r3.1HG0021330	10.6275	11.0619	10.8782	10.8998	10.9557	10.7684	10.9766	10.9625	10.733	10.7175	10.8179	10.7877	11.0288	10.7409	11.1168	10.8851	10.6693	10.8801	10.9659	11.1686	11.1064	10.9673	10.9105	10.9097	11.0627	11.112	10.6528	10.8759	11.1651	10.8968
HORVU.MOREX.r3.1HG0021340	9.03156	9.2212	8.90748	9.08513	9.28378	9.13583	9.43267	9.45358	9.56685	9.54618	9.4802	9.38075	9.29727	9.23035	9.27785	8.83246	8.9508	9.35454	9.34216	9.73489	9.48593	9.43489	9.22187	9.20684	9.41777	9.22021	9.41531	9.34515	9.45143	9.23811
HORVU.MOREX.r3.1HG0021350	9.01836	8.9659	9.23233	8.85992	8.62283	8.89962	9.01096	9.38675	9.23118	9.14042	9.00098	8.80765	9.12329	8.94695	8.97613	8.88864	8.59617	8.8065	8.95167	8.74378	8.90989	8.8365	9.07071	8.94766	8.92378	9.16105	9.35395	8.91951	8.83557	8.68519
HORVU.MOREX.r3.1HG0021360	7.66175	7.51272	7.35123	7.59194	7.92487	7.57016	7.33649	7.35006	7.86088	7.33246	7.64373	7.80611	7.32395	7.55676	7.43478	7.38541	7.31886	7.2497	7.30984	7.17963	6.94113	7.38145	7.46572	7.14126	7.20144	7.1886	7.83963	7.35713	7.30807	7.51479
HORVU.MOREX.r3.1HG0021380	7.81422	7.57651	7.40717	7.57668	7.87161	7.54622	7.766	7.72558	7.84013	7.65875	7.76043	8.21794	7.85654	8.09768	7.7885	7.96351	8.06268	7.83043	7.97769	7.54828	7.1763	8.20061	7.89596	7.49399	7.50468	7.63802	8.07218	7.48665	7.75543	7.69798
HORVU.MOREX.r3.1HG0021390	8.45337	7.97595	8.07641	7.92731	8.1862	8.07928	8.19137	8.25658	8.4683	9.00998	8.78063	8.29942	7.75257	8.00541	7.84066	8.19501	8.23054	7.79719	7.99472	7.62031	7.19919	8.67789	8.52676	7.93495	7.67196	7.8798	8.46746	8.50012	8.28906	8.41216
HORVU.MOREX.r3.1HG0021400	6.85889	6.81597	6.97352	6.87597	6.66513	6.98904	6.82355	6.94034	6.97955	6.73136	6.77616	6.82076	6.97491	6.90842	6.89122	6.73373	6.65861	6.88388	6.77227	6.94387	6.92608	6.80432	6.58801	7.02663	6.7389	6.80943	6.85324	6.78315	6.71482	6.64106
HORVU.MOREX.r3.1HG0021430	7.03487	7.11098	7.02801	6.92106	6.9081	6.94649	7.19388	7.37387	7.02472	6.91044	7.21271	7.3163	7.53787	7.27235	7.40747	6.94921	7.18978	7.14672	7.18151	7.7028	7.5766	6.8567	7.05172	7.16498	7.73591	7.65515	7.54421	7.23596	7.2839	7.02021
HORVU.MOREX.r3.1HG0021450	6.87503	6.92587	6.85306	7.04372	6.89305	6.98904	6.67464	6.82233	6.72902	6.6087	6.52247	6.82076	6.78655	6.86082	6.98045	6.75262	6.72082	6.834	6.87443	6.97327	6.89517	6.83962	6.89403	6.86332	6.78049	6.95462	6.90619	6.82469	6.64082	6.9186
HORVU.MOREX.r3.1HG0021610	6.75437	6.88057	7.04113	6.92106	7.08328	6.9609	6.76341	6.94034	7.00991	6.73136	6.73253	6.87898	6.73144	7.06341	7.13605	6.93452	7.05481	6.94602	7.07319	7.0293	7.0917	6.93711	7.02505	7.06641	6.94422	6.82906	6.98766	6.8042	6.76009	7.0821
HORVU.MOREX.r3.1HG0021640	9.66813	10.2399	9.8858	10.7042	10.9174	10.7982	10.0567	10.4986	9.63407	11.3905	11.1937	10.3158	10.8364	10.0809	10.8807	11.347	10.4469	10.9656	9.78694	9.78751	10.5769	11.002	10.9084	11.7422	10.897	11.0993	10.65	11.3943	11.5981	10.9969
HORVU.MOREX.r3.1HG0021710	6.716	6.62461	5.94944	6.72288	6.55253	6.90174	6.96478	6.68301	7.31443	7.18475	6.96381	7.26806	6.90158	8.15408	7.6843	7.23507	7.66419	8.18335	5.94944	6.86561	6.75808	5.94944	6.92491	6.65763	7.56913	7.00323	7.68093	7.79026	7.60942	8.33696
HORVU.MOREX.r3.1HG0021690	11.9371	12.053	11.6771	12.2691	12.4402	12.2127	11.5746	12.0092	11.5748	12.1719	12.2545	11.6688	12.2114	11.7823	12.2246	12.3569	11.8555	12.1791	12.0774	11.7893	12.6147	12.4612	12.3815	12.8076	12.2592	12.2989	12.0449	12.2243	12.4807	11.9952
HORVU.MOREX.r3.1HG0021780	6.25705	6.30042	6.34346	5.94944	6.29932	6.30264	6.48163	6.34456	5.94944	6.22053	6.22095	6.22204	6.44762	6.3846	6.20086	6.4491	6.42114	6.42275	6.44987	6.25939	6.45255	6.26211	6.30565	6.53846	5.94944	6.45081	6.44316	6.33616	6.38073	5.94944
HORVU.MOREX.r3.1HG0021770	8.81605	8.94146	8.92438	8.90239	8.97481	8.83526	9.09297	9.02804	8.78985	8.91687	8.90694	8.86457	9.02491	8.78981	8.80457	9.07299	9.02227	8.83146	8.81149	9.00062	8.89826	8.81764	8.87788	8.96725	9.13872	9.17472	8.90366	9.10012	9.07811	8.94311
HORVU.MOREX.r3.1HG0021810	6.20077	6.19793	6.19911	6.12436	6.1247	6.30264	6.32681	6.14746	6.21211	5.94944	6.14157	6.33438	6.19946	6.12766	6.20086	6.20021	6.42114	6.34997	6.2006	6.12862	6.20195	6.1302	6.30565	6.12816	5.94944	5.94944	6.21426	6.2233	6.22282	6.28412
HORVU.MOREX.r3.1HG0021800	7.35989	7.47098	7.251	7.21794	7.29235	7.44512	7.38005	7.63542	7.46754	7.30924	7.28743	7.33961	7.59336	7.24041	7.47886	7.03257	7.11851	7.27124	7.29973	7.43558	7.50216	7.09158	7.20897	6.84677	7.56913	7.38866	7.36811	7.28611	7.24657	7.33214
HORVU.MOREX.r3.1HG0021830	10.0187	9.9444	10.0695	9.99988	10.0886	9.88981	9.91883	9.98607	10.0814	10.0967	9.80264	9.91923	9.89787	9.85746	9.95942	9.98655	9.81551	9.77421	9.60654	9.75264	9.65444	9.77461	9.76461	9.75417	10.0031	10.0219	10.2084	9.98148	9.97055	10.0737
HORVU.MOREX.r3.1HG0021880	7.13562	6.99641	7.15166	7.3193	7.18776	7.12995	6.93164	7.06022	7.33613	7.21089	7.10363	7.16428	7.06833	7.08895	7.11184	7.33761	7.15479	7.12231	7.38747	7.26847	7.28595	7.47483	7.43901	7.24383	7.02309	7.09329	7.04783	7.23596	6.88156	7.23424
HORVU.MOREX.r3.1HG0021870	9.9598	9.79953	9.95918	9.90826	9.56196	10.0149	9.63851	9.87893	9.53704	9.58394	9.58564	9.47194	10.151	9.82011	9.89504	9.96094	9.77197	9.83481	10.0799	9.7251	9.66126	9.79694	9.88413	9.76371	9.63938	9.8751	9.81082	9.7092	9.60257	9.75134
HORVU.MOREX.r3.1HG0021960	8.76927	8.7572	8.02844	8.90239	9.53361	8.61153	8.31203	8.03205	8.07496	9.59426	11.1406	10.2197	8.81679	8.12362	7.9966	9.4517	8.98974	8.07429	9.16279	8.63816	8.65663	9.57102	9.24934	9.16642	7.54195	7.85836	8.46746	7.7002	10.3069	8.54225
HORVU.MOREX.r3.1HG0021970	8.98887	8.93872	8.23859	9.66196	9.62376	9.17631	8.46812	7.93304	8.36522	9.64275	10.4776	10.5996	8.07371	8.76766	8.37606	9.34896	9.86666	8.98922	8.84788	9.00062	8.71446	9.28431	9.65307	9.05347	7.47592	7.75315	7.9867	8.5363	10.2499	9.622
HORVU.MOREX.r3.1HG0021980	7.56965	7.87087	7.47761	7.96701	7.85946	7.80593	7.41162	7.60698	7.5591	7.44162	7.37947	7.46994	7.59336	7.75764	7.78182	7.32779	7.64916	7.68433	8.02262	7.98066	7.98141	7.6945	7.79353	7.57702	7.66372	7.50085	7.23267	7.59364	7.34332	7.47442
HORVU.MOREX.r3.1HG0022060	11.277	11.0526	11.2417	11.1358	11.1938	11.1013	11.0399	10.9498	11.0047	10.9833	10.9797	10.8383	11.0416	11.0018	10.9903	11.1139	11.0872	11.0266	11.0514	11.098	11.0462	11.1207	11.0518	11.1477	11.0853	11.1985	11.094	11.0989	11.1102	11.0653
HORVU.MOREX.r3.1HG0022070	11.2765	11.1101	11.2194	11.0103	11.3136	11.086	11.4113	11.1842	11.3878	11.6181	11.503	11.3863	11.023	11.2324	11.0389	11.1381	11.3346	11.2736	11.0886	11.0803	10.8845	11.1974	10.9112	10.9881	11.3726	11.3166	11.4296	11.3406	11.322	11.346
HORVU.MOREX.r3.1HG0022090	9.79786	9.79204	9.84107	9.81623	10.1067	9.80491	9.88176	9.9056	9.96276	10.0072	9.95781	10.0106	9.75382	9.78486	9.71203	9.77998	9.93589	9.84543	9.72555	9.8473	9.87416	9.90953	9.78964	9.96847	10.0456	9.9353	9.83753	10.1187	10.0319	10.0871
HORVU.MOREX.r3.1HG0022120	8.24662	8.29701	8.46364	8.32163	8.25988	8.18487	8.38047	8.34532	8.23831	8.36523	8.1415	8.0947	8.18454	8.21775	8.33306	8.19501	8.12106	8.17334	8.20274	8.35595	8.25565	7.99023	7.92031	8.07096	8.33819	8.36434	8.12429	8.13967	8.12436	8.2736
HORVU.MOREX.r3.1HG0022330	6.20077	6.25359	6.12609	6.12436	6.19714	5.94944	6.4476	6.39085	6.5885	6.45476	6.41833	6.33438	6.44762	6.63367	6.50883	6.3827	6.4534	6.30791	6.25685	6.20268	6.20195	5.94944	6.12789	6.12816	6.21551	6.2184	6.21426	6.2233	6.22282	6.14296
HORVU.MOREX.r3.1HG0022380	6.12727	6.19793	5.94944	5.94944	5.94944	5.94944	5.94944	5.94944	5.94944	5.94944	5.94944	6.28306	5.94944	5.94944	5.94944	5.94944	6.12841	5.94944	5.94944	6.12862	5.94944	6.1302	6.12789	5.94944	5.94944	5.94944	5.94944	5.94944	5.94944	6.22291
HORVU.MOREX.r3.1HG0022360	6.6322	6.74548	6.64959	6.66377	6.64417	6.62882	6.37106	6.43261	6.27092	5.94944	6.41833	6.3795	6.30258	6.34693	6.4504	6.30363	6.20238	6.45511	6.75383	6.94387	6.86306	6.82217	6.65657	6.69967	6.89321	6.86694	6.71363	6.84466	6.80273	6.82348
HORVU.MOREX.r3.1HG0022400	6.75437	6.66736	6.60515	6.75969	6.68545	6.71222	6.67464	6.75599	6.86401	6.68495	6.70968	6.71267	6.69219	6.79261	6.67568	6.75262	6.56512	6.5672	6.67493	6.70157	6.75808	6.76732	6.73811	6.65763	6.81989	6.76857	6.75626	6.61534	6.69104	6.58656
HORVU.MOREX.r3.1HG0022430	6.48025	6.57874	6.58168	6.64285	6.55253	6.73157	6.6255	6.73249	6.63878	6.66051	6.45553	6.49224	6.60606	6.65568	6.6097	6.47909	6.53927	6.59202	6.63174	6.65943	6.56409	6.57119	6.65657	6.67898	6.59666	6.54742	6.64433	6.58745	6.64082	6.52657
HORVU.MOREX.r3.1HG0022350	8.92512	8.89692	8.99001	9.03783	9.01413	8.84719	8.93981	8.94386	8.92942	8.93337	8.94009	9.11883	8.83188	8.92148	8.93447	8.9482	8.99521	8.91839	8.8598	9.05414	9.22247	9.05833	8.82367	9.19979	9.07162	9.03472	9.15745	9.24415	9.17969	9.12334
HORVU.MOREX.r3.1HG0022440	10.6698	10.8957	10.8164	10.7066	10.587	10.5854	10.774	10.8076	10.5412	10.4902	10.6405	10.4442	10.7939	10.5384	10.8113	10.6555	10.5011	10.5234	10.7955	10.8828	10.8537	10.5567	10.4381	10.5348	10.8704	10.9911	10.5619	10.6406	10.6011	10.5557
HORVU.MOREX.r3.1HG0022450	9.45708	9.56973	9.52944	9.70844	9.74759	9.75894	9.58325	9.60483	9.53503	9.88516	9.92874	9.82163	9.80899	9.55649	9.55934	9.79838	9.8799	9.77579	9.5293	9.74298	9.55904	9.79377	9.80506	9.88656	9.54421	9.60722	9.6123	9.82797	9.82884	9.79561
HORVU.MOREX.r3.1HG0022460	11.1803	11.1227	11.3019	11.1538	11.0327	11.0465	10.9504	11.0667	11.3621	11.1615	11.0826	10.9467	10.9151	11.1769	11.384	11.314	11.2025	11.2391	10.7316	10.6926	10.8838	10.9785	10.9771	11.3967	10.9441	11.0048	11.1574	11.1914	10.9366	11.0204
HORVU.MOREX.r3.1HG0022500	5.94944	5.94944	6.44692	5.94944	5.94944	5.94944	6.21666	5.94944	6.36391	6.45476	6.33285	6.22204	6.41573	6.3846	6.50883	6.50739	6.48363	6.61586	6.5854	6.76035	6.61252	6.70806	6.51054	6.84677	6.56953	6.51714	6.40685	6.49473	6.52638	6.33561
HORVU.MOREX.r3.1HG0022490	8.66727	8.64655	8.70005	8.57351	8.89833	8.57225	8.4227	8.33994	8.30327	8.48843	8.43132	8.5043	8.24128	8.31898	8.39288	8.6033	8.33166	8.44491	8.52201	8.65575	8.58534	8.66028	8.56433	8.67451	8.59499	8.61765	8.54839	8.65997	8.73154	8.67718
HORVU.MOREX.r3.1HG0022540	6.12727	5.94944	5.94944	5.94944	5.94944	5.94944	5.94944	5.94944	5.94944	5.94944	5.94944	6.14234	5.94944	5.94944	5.94944	5.94944	5.94944	5.94944	5.94944	5.94944	6.12811	5.94944	5.94944	5.94944	5.94944	6.13976	5.94944	5.94944	5.94944	5.94944
HORVU.MOREX.r3.1HG0022530	7.63939	7.60714	7.51124	7.92731	7.77092	7.97573	7.10038	7.38558	6.96397	7.21089	7.21271	7.09345	7.85654	7.02373	7.45262	7.61325	7.26702	7.31304	7.68988	7.4626	7.70551	7.80108	7.57476	8.16434	7.65543	7.83656	7.3467	7.85184	7.72263	7.73146
HORVU.MOREX.r3.1HG0022580	5.94944	5.94944	5.94944	5.94944	5.94944	5.94944	5.94944	5.94944	5.94944	5.94944	5.94944	5.94944	5.94944	5.94944	5.94944	5.94944	5.94944	5.94944	5.94944	5.94944	5.94944	5.94944	5.94944	5.94944	5.94944	5.94944	5.94944	5.94944	5.94944	5.94944
HORVU.MOREX.r3.1HG0022570	9.14753	8.5076	8.78616	9.15437	9.14012	9.07914	8.034	8.2099	8.51495	8.60555	8.5006	8.53562	8.16997	8.31009	8.03552	8.34529	8.35796	8.19821	8.02813	7.95725	8.26959	8.18053	8.24859	8.32892	8.55819	8.41234	8.82132	8.90249	8.7082	9.1972
HORVU.MOREX.r3.1HG0022660	10.5733	10.5764	10.5177	10.4713	10.6343	10.5328	10.3533	10.4342	10.595	10.4466	10.3869	10.5631	10.4655	10.6832	10.5527	10.497	10.5181	10.5467	10.4955	10.5692	10.6899	10.6329	10.6143	10.6008	10.5874	10.4086	10.6081	10.4645	10.4723	10.4867
HORVU.MOREX.r3.1HG0022680	9.30751	9.72906	9.63147	9.67332	9.72116	9.601	9.55479	9.59392	9.25098	9.34068	9.50675	9.27289	9.80296	9.36993	9.72499	9.40628	9.35486	9.38616	9.67813	10.0885	9.82951	9.56731	9.56691	9.46726	9.73399	9.78066	9.13864	9.4063	9.63949	9.44299
HORVU.MOREX.r3.1HG0022730	5.94944	5.94944	5.94944	5.94944	5.94944	5.94944	5.94944	5.94944	5.94944	5.94944	5.94944	5.94944	5.94944	5.94944	5.94944	5.94944	5.94944	5.94944	5.94944	5.94944	5.94944	5.94944	5.94944	5.94944	5.94944	5.94944	5.94944	5.94944	5.94944	5.94944
HORVU.MOREX.r3.1HG0022750	6.20077	5.94944	6.19911	5.94944	5.94944	6.12637	6.4476	7.13723	5.94944	5.94944	5.94944	6.22204	6.91676	6.12766	5.94944	6.20021	5.94944	6.20324	6.2006	5.94944	5.94944	5.94944	6.12789	5.94944	5.94944	7.90087	8.14121	5.94944	5.94944	5.94944
HORVU.MOREX.r3.1HG0022760	8.55341	8.3612	8.33233	8.35112	8.60906	8.31806	8.08859	8.4436	8.24851	8.18491	8.34826	8.42027	8.37754	8.47764	8.35473	8.26999	8.14166	8.15819	8.39075	8.25177	7.95815	8.454	8.17641	8.11848	8.22106	8.1357	8.44979	8.12154	8.41634	8.39251
HORVU.MOREX.r3.1HG0022790	7.6089	7.40982	7.39804	7.40294	7.47502	7.54622	7.62819	7.64474	8.12613	7.8199	7.59913	7.79057	7.48809	7.91207	7.86594	7.8553	7.9552	7.6544	5.94944	5.94944	5.94944	5.94944	5.94944	5.94944	5.94944	5.94944	5.94944	5.94944	5.94944	5.94944
HORVU.MOREX.r3.1HG0022780	11.8676	11.5146	12.0139	11.7326	11.4064	12.2065	11.6381	11.5851	11.3643	11.9133	11.7534	12.5803	11.7508	11.8929	11.4964	12.0311	12.1864	11.8331	12.2168	11.7724	11.777	12.2938	12.1925	12.0064	11.3553	11.6566	11.853	11.8021	12.0901	11.8625
HORVU.MOREX.r3.1HG0022860	8.77244	8.87123	8.80763	8.71776	8.6194	8.80805	8.90446	8.92288	8.73766	8.60138	8.73963	8.80037	8.89637	9.09073	8.85322	8.7062	8.5852	8.87411	8.99004	9.06981	9.21084	8.71928	8.74469	9.08959	8.94901	8.84865	8.94463	9.0143	8.87091	8.81468
HORVU.MOREX.r3.1HG0022910	7.92634	7.88298	7.90902	7.89226	7.90737	7.90574	8.01528	8.06564	7.87452	7.96921	7.79954	7.94481	7.93507	8.27849	8.04642	8.07387	8.11586	8.39056	7.83249	8.51214	8.50626	8.13418	8.10003	8.31111	7.90993	7.93524	7.89511	7.95975	8.02377	7.55379
HORVU.MOREX.r3.1HG0023140	6.4502	6.50237	6.60515	6.59883	6.44304	6.50583	6.67464	6.65686	6.5336	6.48927	6.66159	6.52475	6.53253	6.4814	6.71629	6.58444	6.48363	6.59202	6.56083	6.65943	6.53829	6.78605	6.71861	6.61271	6.56953	6.54742	6.47688	6.5582	6.69104	6.61441
HORVU.MOREX.r3.1HG0023010	9.79172	10.5537	9.89712	9.71944	10.4848	10.4801	10.7058	10.3972	10.6206	10.66	10.6175	11.1863	9.86211	10.5728	10.1832	9.60098	10.7712	10.633	11.0443	10.3146	10.8086	11.3082	10.7728	10.8139	10.5685	11.2396	11.1764	11.0639	10.2656	10.3404
HORVU.MOREX.r3.1HG0023150	7.6166	7.97595	8.07641	8.54852	8.12314	8.24623	6.4476	6.14746	6.27092	6.28122	6.70968	7.09345	7.12975	8.01662	7.69872	8.2094	8.01852	7.82385	8.61719	7.44466	7.39467	7.21297	7.58274	7.30692	7.37433	7.54839	8.42285	7.74196	9.32586	9.06984
HORVU.MOREX.r3.1HG0023220	5.94944	5.94944	5.94944	5.94944	5.94944	5.94944	5.94944	5.94944	5.94944	5.94944	5.94944	5.94944	5.94944	5.94944	5.94944	5.94944	5.94944	5.94944	5.94944	5.94944	5.94944	5.94944	5.94944	5.94944	5.94944	5.94944	5.94944	5.94944	5.94944	5.94944
HORVU.MOREX.r3.1HG0023200	6.25705	6.47431	6.44692	6.41055	6.25263	6.34408	6.37106	6.22927	6.36391	6.28122	5.94944	6.33438	6.41573	6.25773	6.56147	5.94944	6.34861	6.30791	6.44987	6.38694	6.45255	6.31025	6.30565	5.94944	6.36925	6.41395	5.94944	5.94944	6.33548	6.28412
HORVU.MOREX.r3.1HG0023210	9.13049	8.90538	9.03987	8.95439	8.98276	8.90533	8.8378	8.8394	8.97799	9.10021	9.00098	8.8185	8.83786	8.84519	8.81996	8.98655	9.00338	8.86508	8.75505	8.56171	8.54071	8.79531	8.70511	8.70169	8.79379	9.02265	9.04643	8.75833	8.75829	8.9197
HORVU.MOREX.r3.1HG0023230	10.2396	10.1136	10.0545	10.1124	10.2513	10.1865	10.1162	10.0607	10.1897	10.4284	10.3202	10.1552	10.0831	10.0491	10.0813	10.1834	10.1669	10.1877	10.03	10.0076	10.0837	10.2376	10.0665	10.2728	10.1527	10.0949	10.24	10.3676	10.2472	10.295
HORVU.MOREX.r3.1HG0023420	5.94944	5.94944	5.94944	5.94944	5.94944	5.94944	5.94944	5.94944	5.94944	6.22053	5.94944	5.94944	5.94944	5.94944	5.94944	5.94944	5.94944	5.94944	6.38336	6.25939	5.94944	5.94944	5.94944	5.94944	5.94944	5.94944	6.32343	5.94944	5.94944	5.94944
HORVU.MOREX.r3.1HG0023370	11.715	11.9136	11.8906	11.6659	11.938	11.7202	12.0491	11.9782	11.7805	11.8931	11.9019	11.8048	11.7953	11.8046	11.9201	11.6587	11.7864	11.8647	11.8723	12.1227	11.9848	11.8153	11.6937	11.7656	12.0979	12.0853	11.7601	11.832	12.0087	11.8655
HORVU.MOREX.r3.1HG0023540	10.195	9.78752	9.96859	9.7837	9.98151	9.8611	10.0008	9.79391	9.89093	10.066	10.0371	10.1524	9.67348	9.95577	9.67745	10.0064	10.0391	9.9446	10.0378	9.80463	9.8005	10.0395	9.87977	9.88219	9.84946	9.73923	10.0761	9.84038	10.098	10.0572
HORVU.MOREX.r3.1HG0023610	7.09908	7.5045	7.18588	7.42069	7.09546	7.29423	7.5013	7.58764	7.37826	7.56928	7.43327	7.33961	7.22064	7.47269	7.82135	7.2773	7.38747	7.57608	7.27922	7.62805	7.91032	7.6491	7.45689	7.74139	7.61307	7.45124	6.88891	7.4968	7.60942	7.14018
HORVU.MOREX.r3.1HG0023580	8.87018	9.44309	9.27442	8.95708	9.30707	9.15502	9.26168	9.78436	9.25343	8.85925	8.79888	8.98473	9.55998	9.64133	9.85144	9.11799	8.7445	9.39655	9.39588	9.25677	9.93441	8.9213	8.88377	8.86642	9.47918	9.42572	9.30673	9.09118	8.37189	8.7741
HORVU.MOREX.r3.1HG0023620	7.35989	7.97595	7.49455	7.62187	7.38749	7.48834	8.12376	8.05231	8.1317	7.92138	8.23251	7.69296	7.6828	7.75764	7.97382	7.46654	7.46981	7.89437	7.5845	7.93341	8.40986	7.80108	7.57476	7.92896	8.21572	7.79934	7.30255	7.95975	7.91466	7.59152
HORVU.MOREX.r3.1HG0023640	8.04029	7.84006	7.86658	7.64383	7.66839	7.73921	7.81851	7.73424	8.09795	8.0282	7.95159	8.28352	7.43603	7.83724	7.60948	7.60557	7.88857	7.64679	7.52805	7.49765	7.36608	7.7805	7.60635	7.45901	7.79667	8.00129	8.2174	8.00714	8.24563	8.11283
HORVU.MOREX.r3.1HG0023650	9.04724	9.24348	9.17027	9.21369	9.26227	9.01481	9.12392	9.32986	9.21615	9.25196	9.0891	9.17301	9.22207	9.04964	9.22612	9.11799	9.06969	9.04075	9.10671	9.2726	9.38841	9.14111	9.06556	9.18558	9.31314	9.3557	9.09747	9.1669	9.23461	9.16925
HORVU.MOREX.r3.1HG0023680	7.46964	7.37329	7.59898	7.54556	7.24138	7.41837	6.94837	6.75599	6.97955	5.94944	6.70968	6.9156	7.35307	7.37235	7.22737	7.2564	7.37793	7.19379	7.14673	7.35034	7.31671	7.53587	7.34499	7.43205	7.34194	7.38866	7.69696	7.52671	7.20784	7.44317
HORVU.MOREX.r3.1HG0023710	7.19364	7.29633	7.13999	7.32892	6.99323	7.25294	6.91458	7.01079	6.99486	6.89242	6.81737	7.03275	7.14158	7.10147	6.92201	7.08418	7.05481	6.97548	7.09833	6.91344	7.03978	6.93711	7.17485	7.01298	6.94422	7.00323	7.15767	6.97227	6.93605	7.15417
HORVU.MOREX.r3.1HG0023770	6.20077	5.94944	5.94944	5.94944	5.94944	5.94944	5.94944	5.94944	5.94944	5.94944	5.94944	5.94944	5.94944	5.94944	5.94944	5.94944	5.94944	5.94944	5.94944	5.94944	5.94944	5.94944	5.94944	5.94944	5.94944	5.94944	6.21426	5.94944	5.94944	5.94944
HORVU.MOREX.r3.1HG0023740	7.25912	6.96887	7.04113	7.18548	7.24138	6.98904	6.8426	6.86359	6.84611	7.02701	6.73253	7.15052	6.98886	7.13808	6.90676	7.03257	7.3488	7.04512	7.20405	7.04278	7.0917	7.33162	7.34499	7.4501	6.85739	7.29922	7.04783	7.09851	7.35482	7.02021
HORVU.MOREX.r3.1HG0023870	7.04807	6.64634	7.27183	6.89127	6.68545	7.14178	6.80403	6.94034	6.8278	6.85516	6.96381	6.75783	7.08094	6.71764	6.67568	6.94921	6.75942	6.78074	6.9507	6.53996	6.58879	6.93711	6.79367	6.82987	6.62263	7.12148	7.03315	6.86414	6.66641	6.88187
HORVU.MOREX.r3.1HG0023920	5.94944	5.94944	5.94944	5.94944	5.94944	5.94944	5.94944	5.94944	5.94944	5.94944	5.94944	5.94944	5.94944	5.94944	5.94944	5.94944	5.94944	5.94944	5.94944	5.94944	5.94944	5.94944	5.94944	5.94944	5.94944	5.94944	5.94944	5.94944	5.94944	5.94944
HORVU.MOREX.r3.1HG0023840	9.5493	9.33752	9.52029	9.65543	9.73054	9.69687	9.44824	9.27334	9.26321	9.1319	9.32952	9.36129	9.48275	9.52518	9.45217	9.4341	9.41901	9.27338	9.46512	9.56058	9.53323	9.43897	9.53204	9.5432	9.51311	9.68523	9.58887	9.42296	9.50138	9.64842
HORVU.MOREX.r3.1HG0023940	7.74036	8.27044	8.00653	7.99464	8.13797	7.98703	8.12376	8.13032	7.92114	7.88607	7.87425	7.79057	8.09974	7.91207	8.15073	8.09486	7.75753	7.94926	7.94878	8.25647	8.41402	8.05866	8.05197	8.18422	8.02629	8.22544	7.68093	7.98028	7.97038	7.80361
HORVU.MOREX.r3.1HG0023950	8.61508	8.74148	8.67011	8.72095	8.87853	8.72306	8.91742	9.0182	8.79666	8.9658	8.90359	8.85056	8.9191	8.71566	8.87104	8.7062	8.71809	8.70526	8.67264	8.99515	8.78587	8.8365	8.71511	8.83622	8.81803	8.8992	8.81793	8.80684	8.988	8.80006
HORVU.MOREX.r3.1HG0023970	7.6089	7.96469	7.62932	7.78727	7.88364	7.95859	7.68686	7.44236	7.78305	7.98256	8.02451	7.72638	7.72514	7.94198	7.63998	7.74372	7.7506	7.91293	7.78677	7.81356	7.68375	7.75956	7.87113	7.56089	7.74367	7.27564	7.68093	7.93187	7.4427	7.76405
HORVU.MOREX.r3.1HG0023990	12.1094	11.9539	12.0373	11.9572	12.03	11.9244	12.1943	12.2189	12.1334	12.1036	12.0682	12.085	11.9506	11.9241	11.9138	11.8269	11.7984	11.7492	11.8297	12.02	11.8946	11.7488	11.7178	11.5726	12.191	12.2307	12.1026	11.9653	12.1571	12.188
HORVU.MOREX.r3.1HG0024020	9.14269	8.86835	9.14178	8.99151	8.94526	9.19727	9.14327	9.00829	9.3823	9.28301	9.07727	9.28328	9.00914	9.17424	8.92031	9.07806	9.12307	9.01114	8.74864	8.69368	8.7827	8.85511	8.87196	8.89012	8.93329	8.70028	9.21241	9.11785	8.74307	9.10868
HORVU.MOREX.r3.1HG0024030	8.37529	8.04148	8.38308	8.18255	8.21894	8.1654	8.12953	8.13661	8.36056	8.54172	8.2489	8.20669	7.98672	8.29664	8.08915	8.22363	8.32723	8.21291	7.75986	7.71002	7.92847	8.01919	8.14132	8.2885	8.14434	7.90087	8.5401	8.38041	8.10608	8.28437
HORVU.MOREX.r3.1HG0024050	6.92165	6.8649	6.81997	6.92106	7.22027	7.05574	6.76341	6.88345	6.89867	6.874	7.19971	8.29414	6.60606	6.93871	6.65443	6.99186	7.64158	6.85097	7.56064	6.94387	6.63537	7.42912	7.20897	6.8126	6.56953	6.57617	7.06227	7.02167	7.3886	7.29649
HORVU.MOREX.r3.1HG0024040	11.5921	12.1484	11.9561	11.9749	12.2361	11.7174	12.2838	12.3568	12.1757	11.9572	12.1104	12.117	12.1415	12.0964	12.4361	11.9925	11.9464	12.0952	11.877	12.428	12.6573	12.0835	11.9301	12.2862	12.395	12.3921	11.7142	12.1217	12.3594	12.0439
HORVU.MOREX.r3.1HG0024090	7.93228	7.58424	7.97296	7.52968	7.52445	7.9236	7.67865	7.6723	7.99727	7.98918	7.45408	7.85159	7.68996	7.6577	7.63998	7.79089	7.93737	7.8564	7.56064	7.48899	7.4497	7.61785	7.68182	7.75528	7.42629	7.50085	7.92859	7.72543	7.54366	7.78794
HORVU.MOREX.r3.1HG0024140	7.15923	7.59955	7.46041	7.23902	7.37834	7.08113	7.75832	7.76827	7.56787	7.48244	7.61717	7.56809	7.89339	7.85003	8.21434	7.4838	7.61075	7.80391	8.51441	8.42392	7.87322	8.2253	8.20091	7.53625	7.96944	7.98183	7.17057	7.72543	7.71429	7.48465
HORVU.MOREX.r3.1HG0024210	5.94944	5.94944	5.94944	5.94944	5.94944	5.94944	5.94944	5.94944	5.94944	5.94944	5.94944	5.94944	5.94944	5.94944	5.94944	5.94944	5.94944	5.94944	5.94944	5.94944	5.94944	5.94944	5.94944	5.94944	5.94944	5.94944	5.94944	5.94944	5.94944	5.94944
HORVU.MOREX.r3.1HG0024220	6.12727	5.94944	5.94944	6.12436	5.94944	6.12637	5.94944	5.94944	5.94944	5.94944	5.94944	6.14234	5.94944	5.94944	5.94944	5.94944	5.94944	5.94944	5.94944	5.94944	5.94944	6.2049	6.12789	5.94944	5.94944	6.2184	5.94944	5.94944	5.94944	5.94944
HORVU.MOREX.r3.1HG0024260	5.94944	5.94944	5.94944	5.94944	5.94944	5.94944	5.94944	5.94944	5.94944	5.94944	5.94944	5.94944	5.94944	5.94944	5.94944	5.94944	5.94944	5.94944	5.94944	5.94944	5.94944	5.94944	5.94944	5.94944	5.94944	5.94944	5.94944	5.94944	5.94944	5.94944
HORVU.MOREX.r3.1HG0024230	9.24568	9.57324	9.4352	9.53421	9.60686	9.30199	9.6288	9.59392	9.44366	9.4357	9.42555	9.46968	9.36662	9.40074	9.53744	9.2914	9.24257	9.41301	9.41401	9.60931	9.74064	9.38926	9.2516	9.50764	9.77469	9.75919	9.19432	9.49673	9.48793	9.46377
HORVU.MOREX.r3.1HG0024280	10.2305	10.8359	10.5943	10.4888	10.4399	10.3481	10.7941	10.8067	10.7278	10.6717	10.5786	10.5525	10.5178	10.6939	10.9633	10.544	10.6116	10.7797	10.5759	10.9863	10.933	10.5743	10.6082	10.6495	10.8688	10.7827	10.2963	10.5606	10.6658	10.6276
HORVU.MOREX.r3.1HG0024380	7.09908	6.52901	7.04113	6.68405	6.44304	6.76877	7.14155	6.99369	7.06776	6.73136	6.49009	6.75783	6.60606	6.877	6.69629	5.94944	6.77798	6.61586	6.90577	6.84902	6.73907	6.42582	6.61171	6.34805	6.91056	6.82906	7.13137	6.64203	6.61418	6.69129
HORVU.MOREX.r3.1HG0024290	9.21602	9.15454	9.06542	9.14971	9.14012	8.89676	8.45915	8.64712	8.77612	8.88326	8.53176	8.68629	8.60411	9.07033	8.88863	8.86231	9.08515	9.01928	8.64866	8.91339	9.14388	8.88559	9.02094	9.33449	8.89808	8.88589	9.10303	8.98879	8.88134	8.94973
HORVU.MOREX.r3.1HG0024440	12.7145	12.3002	12.186	12.938	12.7485	12.5866	12.1045	12.1495	12.6279	12.8414	12.6183	12.5682	12.0693	12.1815	12.116	12.3304	12.5234	12.3221	11.7159	11.7966	12.3962	12.4384	12.5522	12.8015	12.3973	12.0516	12.6543	12.9908	12.5779	12.9343
HORVU.MOREX.r3.1HG0024560	7.07392	7.03619	6.91545	7.08118	6.97961	6.90174	7.08626	6.95849	7.09539	7.05771	6.94684	7.03275	6.91676	7.03714	6.84275	6.91957	6.94274	7.04512	7.04736	7.09483	7.10425	6.95231	7.02505	7.21079	6.92756	7.00323	7.17057	7.02167	7.03572	6.98763
HORVU.MOREX.r3.1HG0024570	7.03487	6.98275	6.81997	6.75969	6.79634	6.67182	7.18105	7.06022	7.25815	6.94537	6.87538	7.20445	6.90158	7.27235	6.92201	6.77103	6.72082	6.88388	7.38747	7.04278	7.02633	6.82217	6.81131	6.73929	6.92756	7.00323	7.17057	6.66765	6.64082	6.84342
HORVU.MOREX.r3.1HG0024500	9.54016	9.10423	9.43715	9.2749	9.52643	9.57289	9.01397	9.25955	9.51273	9.47647	9.35414	9.22248	8.91062	9.17186	9.17481	9.26283	9.24715	9.01386	8.70951	8.79213	8.90118	9.14361	9.14344	9.24385	9.05433	8.89256	9.57303	9.51459	9.1167	9.34674
HORVU.MOREX.r3.1HG0024510	11.0058	10.8374	10.4703	11.0336	11.0213	10.6925	10.6845	10.633	11.0018	10.8747	10.6563	11.2617	10.562	11.1387	10.7329	10.5789	11.0929	10.9862	10.7522	10.9138	11.1529	10.6661	11.0159	11.1657	10.9656	10.8028	11.2605	11.1976	10.8285	11.0832
HORVU.MOREX.r3.1HG0024670	7.3107	6.84892	7.27183	7.37577	7.1427	7.31428	6.89717	6.97627	7.32533	6.94537	7.07433	6.86004	7.0026	7.03714	7.0995	7.09665	6.81377	6.86759	6.79026	6.68083	6.79469	6.99638	6.89403	7.21079	7.10952	6.90311	7.35745	7.11315	6.84313	7.09695
HORVU.MOREX.r3.1HG0024690	10.0854	9.88088	10.0557	9.78668	10.121	9.85092	10.3801	10.0157	10.001	10.2567	10.1322	9.98869	10.0479	10.0243	9.80951	10.0995	10.0166	9.99989	10.0468	10.0604	9.70316	10.0261	9.85628	9.67045	10.2207	10.2373	10.2084	9.8787	10.1184	10.0692
HORVU.MOREX.r3.1HG0024710	9.69471	9.96984	9.81593	9.78967	10.1126	9.75738	10.0683	10.2077	10.0649	10.0909	10.0521	10.0459	9.87077	9.80642	10.0039	9.88412	9.82467	9.89733	9.7605	10.0694	10.2015	9.94136	9.76619	10.0958	10.1527	10.1874	9.90535	10.0699	10.0832	9.96338
HORVU.MOREX.r3.1HG0024730	9.53096	9.36212	9.45839	9.49994	9.71644	9.7928	9.80462	9.65817	9.60182	9.46075	9.69922	9.98237	9.84755	9.68192	9.51332	9.54932	9.69908	9.66024	9.90374	9.76383	9.49552	9.85282	9.74075	9.27322	9.58663	9.54368	9.59868	9.31228	9.75609	9.72868
HORVU.MOREX.r3.1HG0024800	6.4502	6.47431	6.3808	6.52609	6.74302	6.4477	6.65053	6.77876	6.5336	6.81608	6.66159	6.6644	6.6717	6.73712	6.6097	6.75262	6.56512	6.59202	6.69551	6.65943	6.71955	6.70806	6.77561	6.87953	6.89321	6.93779	6.8159	6.73917	6.86257	6.66665
HORVU.MOREX.r3.1HG0024740	9.69471	10.1136	10.1766	9.74887	9.98673	10.1819	10.1189	10.1346	9.92958	9.74803	9.97686	10.0322	10.6178	10.58	10.299	10.0274	10.0893	10.1901	10.5918	10.7256	10.7785	10.3278	10.0614	9.98891	10.261	10.2373	9.84742	9.77906	9.98811	9.31909
HORVU.MOREX.r3.1HG0024880	10.8012	11.3187	11.1439	11.0523	11.2668	11.0092	11.448	11.3201	11.1198	11.085	11.331	11.2108	11.416	11.4472	11.558	11.0844	11.1141	11.4161	11.2464	11.7877	11.665	11.2438	11.2712	11.1319	11.5026	11.5156	10.9398	11.1193	11.5089	11.0862
HORVU.MOREX.r3.1HG0024900	10.3819	10.1839	10.1544	10.1325	10.1665	10.2219	10.2686	10.3333	10.3116	10.1068	10.0803	10.2331	10.2886	10.3968	10.1356	10.0196	10.0443	10.0557	10.2579	10.1335	9.99357	9.9697	9.97685	9.88656	10.3915	10.2256	10.5709	10.309	9.83239	10.304
HORVU.MOREX.r3.1HG0024910	11.9642	12.4396	12.2131	12.3505	11.8572	12.0585	12.0353	12.3481	12.1311	11.8993	12.17	11.8309	12.2229	12.0898	12.5566	12.2498	11.9668	12.1097	12.1029	12.4427	12.7643	12.2553	12.2242	12.626	12.2741	12.2155	11.7978	12.1361	12.1842	11.996
HORVU.MOREX.r3.1HG0024980	7.3107	7.15777	7.49455	7.25968	7.11937	7.37229	7.46232	7.19473	7.17382	7.42063	7.26311	7.0483	7.24214	7.19621	7.02188	7.43121	6.97211	7.27124	7.07319	6.9587	7.02633	7.18985	6.98352	7.02663	7.14997	7.25151	7.31376	7.29828	7.08173	7.09695
HORVU.MOREX.r3.1HG0025050	11.4981	11.5402	11.2406	11.2927	11.4371	11.9199	12.4421	11.7353	12.3609	12.5567	12.672	12.7828	11.857	12.1268	11.4437	11.738	12.1424	12.4615	11.6483	11.3616	11.0436	11.9518	11.7467	10.1317	11.8144	10.9255	11.2206	11.6358	11.688	11.6865
HORVU.MOREX.r3.1HG0025100	6.48025	6.30042	6.41508	6.49958	6.50064	6.38148	6.48163	6.5065	6.5617	6.45476	6.41833	6.4202	6.55809	6.50983	6.50883	6.47909	6.42114	6.45511	6.41784	6.45399	6.3857	6.42582	6.38516	6.38582	6.44547	6.45081	6.27355	6.45989	6.28401	6.28412
HORVU.MOREX.r3.1HG0025110	5.94944	5.94944	5.94944	5.94944	5.94944	5.94944	5.94944	5.94944	5.94944	5.94944	5.94944	5.94944	5.94944	5.94944	5.94944	5.94944	5.94944	5.94944	5.94944	5.94944	5.94944	5.94944	5.94944	5.94944	5.94944	5.94944	5.94944	5.94944	5.94944	5.94944
HORVU.MOREX.r3.1HG0025060	10.2795	10.116	10.211	10.1124	10.2524	10.2083	10.0839	9.88787	10.1846	10.2424	10.1822	10.0759	9.97888	10.1244	10.0585	10.1276	10.1305	10.0841	10.013	9.92048	9.90173	10.1163	10.0394	10.0024	10.0855	9.99154	10.2437	10.1128	9.92154	10.0358
HORVU.MOREX.r3.1HG0025340	6.12727	5.94944	6.12609	5.94944	6.1247	5.94944	6.13853	5.94944	5.94944	5.94944	5.94944	5.94944	5.94944	5.94944	6.12734	6.20021	5.94944	6.12902	6.12715	6.12862	5.94944	5.94944	5.94944	6.20203	6.13772	5.94944	5.94944	5.94944	5.94944	6.14296
HORVU.MOREX.r3.1HG0025350	6.65416	6.91104	6.83669	6.72288	6.70517	6.65068	5.94944	6.29189	6.36391	6.37714	5.94944	6.4202	6.78655	6.5872	6.65443	6.65262	6.51217	6.54127	6.92101	7.48899	7.36608	7.36179	7.33513	7.76217	6.64757	6.67926	6.66824	6.61534	6.73781	6.66665
HORVU.MOREX.r3.1HG0025320	9.08822	8.65668	8.72613	8.61874	8.84393	8.72306	9.02894	8.63416	8.46397	8.90017	9.00724	9.28069	8.94146	8.88971	8.35902	9.05509	9.36751	8.95284	9.23047	8.86615	8.61072	8.99009	9.15802	8.78016	8.79379	8.95753	9.0054	8.68422	9.30295	9.15791
HORVU.MOREX.r3.1HG0025440	7.97314	7.91277	7.66619	8.01093	8.00897	7.8443	7.67039	7.90328	7.91458	7.73391	7.76835	8.16069	8.01454	8.06586	7.99094	8.03086	8.12106	7.83043	7.97196	8.02062	7.964	7.97846	8.23446	8.10283	8.03245	7.81436	8.04833	8.09698	7.78738	8.28973
HORVU.MOREX.r3.1HG0025510	6.34607	5.94944	5.94944	6.29864	5.94944	5.94944	5.94944	5.94944	5.94944	6.45476	5.94944	7.10804	6.34401	6.69761	6.4504	6.58444	6.38643	6.38792	6.5854	5.94944	6.30609	5.94944	6.30565	6.4527	5.94944	5.94944	6.47688	5.94944	6.49378	6.38087
HORVU.MOREX.r3.1HG0025500	10.8897	11.0569	11.0823	10.9656	11.0002	10.8602	10.9559	11.0861	11.0069	11.0534	11.0084	10.8864	10.8561	10.7646	11.0382	11.0195	11.0285	10.869	10.7164	10.9883	10.9125	10.8605	10.8592	10.9351	11.0726	11.1204	10.9558	11.0707	11.0963	11.0071
HORVU.MOREX.r3.1HG0025520	9.63248	9.11637	9.50553	9.24244	9.13301	9.5622	9.35212	9.18555	9.31346	9.56309	9.23449	9.47194	9.21524	9.37821	9.13384	9.43016	9.4371	9.44137	9.50135	9.00878	9.02377	9.38081	9.21723	9.19507	9.16308	9.08198	9.41975	9.4087	9.19084	9.37631
HORVU.MOREX.r3.1HG0025550	9.83712	9.92536	9.93605	9.86793	9.77354	10.0084	9.90605	9.96256	9.982	9.97452	9.94979	9.8002	9.97754	9.96948	10.0662	9.91675	9.80629	9.97665	9.92907	10.0552	10.0452	10.0016	9.94243	10.1354	9.97157	9.87344	9.86861	10.0225	9.8056	9.91408
HORVU.MOREX.r3.1HG0025580	5.94944	5.94944	5.94944	5.94944	5.94944	5.94944	5.94944	5.94944	5.94944	5.94944	5.94944	5.94944	5.94944	5.94944	5.94944	5.94944	5.94944	5.94944	5.94944	5.94944	5.94944	5.94944	5.94944	5.94944	5.94944	5.94944	5.94944	5.94944	5.94944	5.94944
HORVU.MOREX.r3.1HG0025600	7.07392	6.84892	6.97352	6.81167	6.99323	6.87052	6.96478	6.82233	6.78983	6.92808	6.98045	6.82076	7.0026	6.95346	6.89122	7.12111	7.02807	6.93091	6.93598	6.88186	6.67878	7.09158	6.92491	6.86332	6.92756	7.04935	7.04783	6.93774	7.01986	6.9186
HORVU.MOREX.r3.1HG0025660	6.20077	5.94944	5.94944	5.94944	5.94944	5.94944	6.41097	5.94944	5.94944	5.94944	6.33285	6.22204	6.44762	6.25773	5.94944	5.94944	6.30669	5.94944	6.25685	5.94944	5.94944	6.26211	6.25812	5.94944	5.94944	6.37378	6.44316	6.38149	5.94944	5.94944
HORVU.MOREX.r3.1HG0025690	6.50862	6.44459	6.44692	6.44209	6.50064	6.5582	6.48163	6.53984	6.43918	6.33226	6.58204	6.49224	6.58256	6.50983	6.50883	6.47909	6.38643	6.38792	6.63174	6.38694	6.51124	6.42582	6.45193	6.38582	6.47935	6.37378	6.47688	6.33616	6.42154	6.38087
HORVU.MOREX.r3.1HG0025620	10.9383	10.7179	10.8231	10.7377	11.0483	10.8889	10.8682	10.757	10.974	10.9833	10.9559	11.189	10.7122	10.8892	10.6997	10.7845	11.063	10.8734	10.7403	10.8155	10.5814	10.8059	10.8503	10.7031	10.7589	10.8675	11.2721	10.9381	10.7836	11.1263
HORVU.MOREX.r3.1HG0025730	6.25705	5.94944	6.25503	6.12436	5.94944	6.25551	6.13853	6.34456	6.13531	6.14127	6.28172	6.33438	6.25546	6.20132	5.94944	6.20021	5.94944	6.26008	5.94944	6.20268	5.94944	6.1302	6.12789	6.30619	5.94944	6.13976	6.13683	6.2846	6.28401	6.14296
HORVU.MOREX.r3.1HG0025720	7.28006	7.18036	7.10411	7.18548	7.00665	7.01631	7.14155	6.99369	7.00991	7.05771	6.98045	7.21749	7.01613	7.08895	7.11184	6.93452	6.97211	7.07156	7.18151	7.13208	7.28595	6.99638	7.12747	7.34698	7.18882	7.22681	7.29123	7.18323	6.97054	7.00407
HORVU.MOREX.r3.1HG0025750	9.05243	8.62607	8.70334	8.71458	8.57046	8.87946	8.88809	8.90872	8.81019	8.85925	8.83466	8.73306	8.75477	8.99923	8.7445	8.79577	8.57414	8.78107	8.63127	8.595	8.65316	8.62798	8.56803	8.87832	8.8553	8.72301	9.19172	8.89563	8.70427	8.94311
HORVU.MOREX.r3.1HG0025790	8.2924	8.23417	7.97862	8.32163	8.11817	8.14564	7.78124	8.1615	7.97866	8.0282	7.97859	8.14302	8.14033	8.25546	8.00223	8.30151	8.18685	8.08508	8.11835	8.03737	8.1935	8.21548	8.0574	8.11848	8.03859	8.02046	8.43189	8.22673	7.87855	8.33179
HORVU.MOREX.r3.1HG0025840	6.34607	6.47431	6.3808	5.94944	5.94944	6.30264	6.59942	6.65686	6.61415	6.66051	5.94944	6.4202	6.50574	5.94944	6.48046	6.58444	6.48363	6.5672	6.60901	6.77893	6.56409	6.70806	6.63453	6.84677	6.59666	6.72532	6.56665	5.94944	6.69104	6.52657
HORVU.MOREX.r3.1HG0025870	8.3921	8.25243	8.20107	8.24265	8.18145	8.13062	8.29182	8.40309	8.49394	8.13276	8.25432	7.82145	8.32643	8.37113	8.16072	7.92252	7.59503	8.20313	8.19308	8.31165	8.31055	8.08614	8.22019	8.15429	8.42779	8.11817	7.69696	8.19834	7.99735	7.83437
HORVU.MOREX.r3.1HG0025880	7.62424	7.46245	7.45171	7.54556	7.5	7.47983	7.45237	7.53783	7.62748	7.79703	7.58081	7.57746	7.5856	7.48138	7.52129	7.68747	7.66419	7.51797	7.32978	7.36986	7.39467	7.43841	7.42996	7.71313	7.47592	7.48126	7.63987	7.71708	7.55329	7.66354
HORVU.MOREX.r3.1HG0025890	7.42522	7.41876	7.6442	7.4723	7.19871	7.54622	7.25569	7.47508	7.47703	7.42063	7.25074	7.24309	7.33374	7.37235	7.57022	7.65834	7.39693	7.63144	7.46869	7.33045	7.40403	7.47483	7.74591	7.61642	7.4058	7.31082	7.36811	7.47641	7.41056	7.42184
HORVU.MOREX.r3.1HG0025900	9.66309	8.95509	9.41952	9.28343	8.86996	9.37726	8.96497	9.40938	8.83023	9.66444	9.35658	8.84703	10.3121	9.22576	9.17718	9.72652	9.09027	9.22749	9.64959	8.78578	8.44682	9.83289	9.50391	9.2932	9.27399	9.60521	9.64484	9.67195	9.60049	9.48426
HORVU.MOREX.r3.1HG0025960	8.11445	7.90094	7.93264	7.88035	7.81598	7.82526	7.72707	7.80952	7.89471	7.94893	7.65245	7.71811	7.81212	7.84365	7.85336	7.76415	7.58709	7.4834	7.64585	7.58084	7.72689	7.54433	7.59853	7.65455	7.94333	7.90782	8.16893	7.93187	7.53396	7.90811
HORVU.MOREX.r3.1HG0026010	7.9382	7.93032	8.04463	8.02168	8.46314	8.15061	8.38523	8.36661	8.21245	8.30952	8.60877	8.33067	7.74577	7.94198	7.84703	7.92846	8.16695	8.0246	7.71835	8.12323	7.95227	8.10235	8.0574	8.16434	8.25262	8.01411	7.86073	8.17519	8.67644	8.09438
HORVU.MOREX.r3.1HG0025980	8.92796	9.06464	8.95484	9.07776	9.08223	8.98823	9.01397	9.05395	8.91701	8.8968	8.93352	8.83995	9.14984	9.03655	9.03507	8.99194	8.89617	8.83146	8.90362	9.23615	9.2568	9.03143	8.91863	9.01372	9.13599	9.09067	8.8482	8.90591	8.99441	8.88557
HORVU.MOREX.r3.1HG0025990	10.1151	10.2843	10.2031	10.1786	10.3708	9.9979	10.3403	10.3733	10.215	10.2515	10.1999	10.2686	9.99084	10.2453	10.2293	10.1776	10.2786	10.2584	10.1944	10.2309	10.3727	10.2248	10.1436	10.3013	10.3893	10.5178	10.3493	10.4518	10.3408	10.5937
HORVU.MOREX.r3.1HG0026030	10.3152	10.0155	10.0456	10.1028	10.1802	10.1467	10.0246	9.97939	10.1986	10.2266	10.2761	10.2411	9.91193	9.91669	9.79576	9.9972	9.92742	9.94178	9.81742	9.75104	9.72772	10.0855	9.93264	9.83477	10.0061	9.94641	10.3354	10.202	10.0395	10.2105
HORVU.MOREX.r3.1HG0026070	13.7095	13.8875	13.8709	13.9212	13.5646	13.7857	13.7331	13.8973	13.8442	13.6629	13.6957	13.6047	13.6899	13.596	13.9507	13.8055	13.6856	13.6533	13.4355	13.7355	13.8712	13.6112	13.6225	13.883	13.8086	13.7819	13.5793	13.935	13.7471	13.766
HORVU.MOREX.r3.1HG0026080	9.80244	9.12841	9.50182	9.36202	9.31961	9.57643	9.21289	9.19138	9.68927	9.69157	9.26861	9.37833	9.20608	9.3363	9.29759	9.35729	9.59213	9.30464	9.02211	8.93071	8.84472	9.30235	9.27406	9.22546	9.18966	8.98581	9.66737	9.36254	9.25599	9.46377
HORVU.MOREX.r3.1HG0026100	8.72414	8.52991	8.58336	8.42806	8.6056	8.58308	8.52926	8.35601	8.66113	8.69019	8.45014	8.57916	8.42275	8.60181	8.3633	8.36665	8.57414	8.51285	8.47181	8.27048	8.11276	8.47039	8.29914	8.2231	8.57876	8.39334	8.76595	8.62277	8.3769	8.90955
HORVU.MOREX.r3.1HG0026170	5.94944	5.94944	8.60469	5.94944	5.94944	5.94944	5.94944	8.23927	5.94944	5.94944	5.94944	5.94944	5.94944	5.94944	5.94944	5.94944	5.94944	5.94944	5.94944	5.94944	5.94944	5.94944	5.94944	8.4474	5.94944	5.94944	5.94944	5.94944	5.94944	5.94944
HORVU.MOREX.r3.1HG0026180	7.40695	7.41876	7.38884	7.65825	7.66839	7.3043	7.24362	7.26228	7.50505	7.54106	7.26311	7.36244	7.32395	7.5155	7.55414	7.5092	7.50456	7.59217	7.11066	7.29992	7.53584	7.20148	7.23109	7.55273	7.45633	7.60298	7.41986	7.74196	7.54366	7.53446
HORVU.MOREX.r3.1HG0026190	8.5864	8.85966	8.26151	7.85009	8.65332	8.00934	9.03785	8.72239	8.93866	8.67841	8.81689	9.11883	8.16508	9.03128	8.63001	8.22834	8.79902	9.19923	8.25921	9.29491	9.3035	9.00124	9.13609	8.68476	8.49455	8.06412	7.75907	8.16933	8.81756	7.94342
HORVU.MOREX.r3.1HG0026350	6.20077	5.94944	5.94944	6.19666	6.1247	5.94944	5.94944	5.94944	5.94944	5.94944	5.94944	5.94944	5.94944	5.94944	5.94944	5.94944	5.94944	5.94944	6.3458	5.94944	5.94944	6.2049	6.20164	5.94944	5.94944	5.94944	5.94944	5.94944	5.94944	6.22291
HORVU.MOREX.r3.1HG0026420	5.94944	5.94944	5.94944	6.29864	5.94944	5.94944	5.94944	5.94944	5.94944	5.94944	5.94944	5.94944	5.94944	5.94944	5.94944	5.94944	5.94944	5.94944	5.94944	5.94944	5.94944	5.94944	5.94944	5.94944	5.94944	5.94944	5.94944	5.94944	5.94944	5.94944
HORVU.MOREX.r3.1HG0026390	6.696	6.55441	6.47678	6.29864	6.47267	6.50583	6.54361	5.94944	6.5617	6.41762	6.33285	5.94944	5.94944	6.3846	5.94944	5.94944	5.94944	6.30791	6.53516	6.51283	6.51124	5.94944	6.38516	5.94944	6.54108	6.51714	6.56665	6.33616	5.94944	5.94944
HORVU.MOREX.r3.1HG0026240	8.76291	8.98992	8.98733	8.71138	9.39063	9.05376	9.2867	9.04429	9.10074	9.57979	9.37835	9.2755	8.94146	9.00193	9.02454	9.38811	9.281	9.50796	9.2907	9.11579	9.14632	9.84519	9.31577	9.1832	9.15501	8.99512	8.76595	9.25751	9.58584	9.04848
HORVU.MOREX.r3.1HG0026430	9.02893	9.28056	9.1773	9.17059	9.07977	9.25394	9.19977	9.04105	8.99872	9.10021	9.31202	9.15895	9.15699	9.25083	9.16527	9.12779	9.09027	9.21814	9.28413	9.18685	9.10665	9.33776	9.36885	9.18558	9.04269	8.98581	9.02899	8.99521	9.19084	9.03301
HORVU.MOREX.r3.1HG0026470	10.069	10.4877	10.5485	10.1325	9.94307	10.3968	10.4542	10.5954	10.3857	10.0271	10.2477	9.93732	10.7871	10.34	10.7637	10.1045	9.94712	10.2997	10.5011	10.6331	10.7341	10.2341	10.4203	9.73814	10.7034	10.5156	10.0102	10.0441	10.1414	9.82616
HORVU.MOREX.r3.1HG0026720	8.28789	8.46956	8.55806	8.61188	8.30826	8.62902	8.49903	8.62982	8.5274	8.41873	8.38308	8.37621	8.53518	8.42543	8.42997	8.44087	8.48624	8.59602	8.45199	8.6662	8.83864	8.52627	8.57908	9.01908	8.47706	8.19805	7.90861	8.4535	8.56787	8.17253
HORVU.MOREX.r3.1HG0026750	8.88485	9.23905	8.88462	9.02512	9.01929	8.86195	8.98969	9.02477	9.00751	8.63434	8.68955	8.95237	8.93869	9.15745	9.23298	8.95651	8.80216	9.05663	9.31452	9.51961	9.46657	9.10291	9.27183	9.09468	9.40877	9.27445	8.92587	9.19219	9.15141	9.02678
HORVU.MOREX.r3.1HG0026860	6.20077	6.12526	6.19911	6.29864	6.25263	6.1995	6.21666	5.94944	6.13531	6.22053	6.14157	6.14234	6.12634	6.20132	6.25717	6.12687	6.12841	6.12902	6.12715	5.94944	6.20195	6.2049	5.94944	5.94944	6.13772	5.94944	6.21426	6.14324	6.22282	6.28412
HORVU.MOREX.r3.1HG0026830	8.1992	8.14874	8.14767	8.07925	8.16712	8.18969	8.35156	8.33994	8.37912	8.30433	8.33305	8.18963	8.43081	8.44575	8.2333	8.14088	8.38376	8.24183	8.12856	8.49259	8.13853	8.27333	8.29914	8.08167	8.21037	8.19805	8.44087	8.28712	8.11829	7.95728
HORVU.MOREX.r3.1HG0026900	8.31028	8.09366	8.00653	7.99464	8.20033	7.97004	8.07065	8.13032	8.23831	7.9421	7.79954	8.06985	8.07371	8.15909	8.14067	7.91656	7.84426	7.88184	8.11321	8.01499	8.01552	7.83465	7.75282	7.6915	8.15557	8.28896	8.53593	7.95284	7.84137	8.10056
HORVU.MOREX.r3.1HG0026930	8.66727	8.48871	8.70334	8.42017	8.46698	8.70344	8.4227	8.49739	8.49394	8.69798	8.5708	8.52675	8.47041	8.42133	8.4259	8.61041	8.4174	8.46928	8.47574	8.41561	8.2742	8.6496	8.51143	8.51072	8.44591	8.50791	8.63648	8.46295	8.5147	8.50634
HORVU.MOREX.r3.1HG0026940	7.53727	8.04148	7.93264	7.97259	7.54046	7.654	7.71914	7.84945	7.51424	7.28551	7.35718	7.45964	7.89943	7.77802	8.19509	7.70887	7.64158	7.66195	7.9192	8.14384	8.13853	7.67202	7.77334	7.76217	7.93008	8.00772	7.39945	7.61207	7.58169	7.55379
HORVU.MOREX.r3.1HG0026950	6.41815	6.47431	6.53172	6.49958	6.44304	6.62882	6.4476	6.5065	6.27092	6.33226	6.49009	6.49224	6.30258	6.34693	6.34622	6.4491	6.4534	6.45511	6.41784	6.6144	6.48274	6.51774	6.45193	6.34805	6.409	6.48505	6.50849	6.49473	6.33548	6.4217
HORVU.MOREX.r3.1HG0027000	6.48025	6.47431	6.58168	6.3766	6.47267	6.4477	6.74224	6.77876	6.6854	6.48927	6.58204	6.71267	6.34401	6.77457	6.38382	6.58444	6.74038	6.66099	6.41784	6.63731	6.56409	6.45839	6.63453	6.61271	6.409	6.72532	6.64433	6.42237	6.28401	6.4217
HORVU.MOREX.r3.1HG0027040	6.41815	5.94944	5.94944	6.33962	5.94944	5.94944	5.94944	5.94944	5.94944	5.94944	5.94944	6.33438	5.94944	5.94944	6.4504	5.94944	6.25903	5.94944	5.94944	5.94944	6.34794	5.94944	5.94944	5.94944	5.94944	5.94944	5.94944	5.94944	6.22282	5.94944
HORVU.MOREX.r3.1HG0027030	7.6837	7.64434	7.81625	7.69355	7.66124	7.54622	7.57549	7.6723	7.61915	7.50232	7.57154	7.62322	7.60108	7.72288	7.85967	7.65094	7.56294	7.63144	7.60014	7.56467	7.96983	7.50139	7.6522	7.91081	7.77424	7.50085	7.49798	7.56542	7.5143	7.51479
HORVU.MOREX.r3.1HG0027090	9.7669	9.53056	9.62807	10.0342	10.5004	10.3273	9.67671	9.47518	9.39789	9.94749	9.86367	9.802	9.54197	9.0729	9.20536	9.96908	9.60284	9.83024	10.2106	9.83675	10.4325	10.5045	10.4143	10.8574	10.012	9.87344	9.95951	10.4553	10.2748	10.0945
HORVU.MOREX.r3.1HG0027140	5.94944	5.94944	5.94944	5.94944	5.94944	5.94944	5.94944	5.94944	5.94944	5.94944	5.94944	5.94944	5.94944	5.94944	5.94944	5.94944	5.94944	5.94944	5.94944	5.94944	5.94944	5.94944	5.94944	5.94944	5.94944	5.94944	5.94944	5.94944	5.94944	5.94944
HORVU.MOREX.r3.1HG0027120	6.4502	5.94944	6.53172	6.62122	6.57678	6.62882	6.65053	6.60116	6.5336	6.66051	6.58204	6.6644	6.47751	6.5872	5.94944	6.60801	6.48363	6.38792	5.94944	6.48426	6.48274	6.57119	6.71861	6.67898	6.7389	6.74727	6.59366	6.82469	6.71482	6.58656
HORVU.MOREX.r3.1HG0027180	9.22292	9.11395	9.20279	9.20697	9.20252	9.21337	9.21289	9.16791	9.11705	9.52476	9.25558	9.26767	9.22434	9.07033	9.01658	9.32154	9.20071	9.28239	9.0115	9.04888	8.99956	9.28884	9.2009	9.27769	9.26404	9.29957	9.37241	9.45571	9.35584	9.31909
HORVU.MOREX.r3.1HG0027190	8.41694	8.26596	8.39958	8.50086	8.40411	8.37789	8.16362	8.20394	8.32264	8.32494	8.28108	8.17813	8.32643	8.29213	8.238	8.27454	8.26356	8.22745	8.11321	8.2232	8.19839	8.27804	8.15144	8.21348	8.22106	8.24161	8.36729	8.39535	8.14833	8.3214
HORVU.MOREX.r3.1HG0027200	10.2362	10.128	9.78882	10.6023	10.3055	10.2253	9.54449	9.80907	9.86882	10.2437	10.1713	9.94059	10.1593	9.85303	9.72982	10.3072	10.1776	10.1673	10.2014	9.94312	10.0176	10.4948	10.2743	10.7722	9.75714	9.88998	10.2135	10.4262	10.497	10.1106
HORVU.MOREX.r3.1HG0027220	8.60081	9.05204	8.83178	8.90517	9.00895	8.80499	9.23878	9.26508	8.98394	9.02236	9.04421	9.09243	8.99052	8.99653	8.9457	8.87407	8.87549	9.10833	8.80841	9.16031	9.19912	8.93882	8.85104	9.19033	9.26653	9.27698	8.80425	9.17538	9.22379	9.13496
HORVU.MOREX.r3.1HG0027360	6.6322	6.62461	6.69117	6.49958	6.74302	6.58267	6.59942	6.88345	6.74986	6.6087	6.6097	6.45755	6.6717	6.61087	6.6097	6.58444	6.56512	6.48544	6.4799	6.70157	6.71955	6.39077	6.41977	6.48289	6.64757	6.62981	6.8159	6.58745	6.38073	6.61441
HORVU.MOREX.r3.1HG0027280	7.55357	7.6296	7.63678	7.50544	7.24138	7.654	7.65369	7.66318	7.58522	7.10194	7.08909	7.44925	8.09974	8.12875	7.82135	7.31789	7.38747	7.49214	7.9662	8.02623	7.66902	7.65679	7.55865	7.60865	7.75139	7.72938	7.57108	7.23596	7.37746	7.18158
HORVU.MOREX.r3.1HG0027380	6.67541	6.8649	6.80288	6.62122	6.89305	6.69232	6.69792	6.86359	6.77011	6.73136	6.73253	6.63888	6.82116	6.63367	6.89122	6.789	6.67998	6.7234	6.75383	6.83208	6.81236	6.82217	6.73811	6.58898	6.80044	6.86694	6.66824	6.84466	6.86257	6.84342
HORVU.MOREX.r3.1HG0027400	7.82072	8.03614	7.75707	7.56898	7.98708	7.55426	8.07065	8.11125	7.77573	7.78932	7.5622	7.6586	8.21793	8.11847	7.9966	7.78426	7.96695	8.03581	7.97769	7.96315	8.19839	7.70191	7.89596	8.0272	8.02629	8.17007	8.19069	8.18682	8.12436	8.16668
HORVU.MOREX.r3.1HG0027560	6.34607	6.30042	6.25503	6.47166	6.34038	6.25551	6.27649	5.94944	6.21211	6.28122	6.14157	6.22204	6.19946	6.20132	6.25717	6.20021	6.25903	6.30791	6.12715	5.94944	5.94944	5.94944	5.94944	6.20203	6.27508	6.27861	6.13683	6.2233	6.14289	6.22291
HORVU.MOREX.r3.1HG0027490	10.395	10.9355	10.3388	10.5758	11.3162	10.8428	11.4158	10.9608	10.3956	10.9996	10.9875	10.0759	11.1383	10.3283	11.0226	10.4072	10.0791	10.7614	11.179	10.5445	10.5643	11.2718	10.5879	10.6409	11.0592	10.6162	10.4347	11.5625	10.2083	10.9391
HORVU.MOREX.r3.1HG0027530	5.94944	6.19793	5.94944	6.19666	6.25263	6.1995	6.21666	5.94944	6.27092	6.28122	6.28172	5.94944	5.94944	5.94944	5.94944	6.25637	6.25903	5.94944	6.25685	5.94944	5.94944	6.26211	5.94944	6.25859	5.94944	5.94944	6.32343	5.94944	6.28401	6.38087
HORVU.MOREX.r3.1HG0027590	7.63184	7.56872	7.10411	7.3193	7.67551	7.19889	7.27942	6.75599	7.23476	6.96231	6.96381	7.46994	6.80405	7.46393	7.2596	7.03257	7.48732	7.04512	7.47736	7.24697	7.22158	7.11709	7.5505	6.87953	7.27405	6.86694	7.54421	7.12757	6.78171	7.25959
HORVU.MOREX.r3.1HG0027640	9.90404	10.5537	9.72985	10.1899	9.97495	10.1045	10.0711	9.04429	9.90806	8.81352	9.09791	11.4228	9.24237	10.2764	9.80036	9.7938	10.9199	9.38199	10.3973	10.1591	10.1025	9.49288	10.708	9.2665	9.6064	9.18825	10.7276	9.96539	9.31063	10.7625
HORVU.MOREX.r3.1HG0027650	9.71432	10.2854	9.60058	9.8089	9.52823	9.97665	9.97346	8.48777	9.96126	8.78096	9.12401	11.1952	8.82285	10.0847	9.46771	9.71202	10.5841	9.25063	10.4804	9.77177	9.7081	9.62024	10.357	8.87536	9.31555	8.64575	10.4987	9.61107	9.02287	10.5057
HORVU.MOREX.r3.1HG0027680	7.41612	7.85863	7.6442	7.58433	7.6896	7.58586	7.84755	7.95491	7.63576	7.90031	7.68671	7.55864	7.78601	7.65023	8.00784	7.78426	7.59503	7.83697	7.8131	8.13872	8.00425	7.87378	7.8836	7.8924	7.9234	7.70514	7.27977	7.85184	7.87855	7.60077
HORVU.MOREX.r3.1HG0027810	6.8084	6.78155	6.3808	6.64285	7.04576	6.47761	6.59942	6.62962	6.77011	6.70854	6.63617	6.84064	6.75027	7.03714	6.56147	6.67383	6.72082	6.59202	6.77227	6.63731	6.3857	6.64326	6.65657	6.42049	6.7389	6.65501	6.87127	6.61534	6.49378	6.73807
HORVU.MOREX.r3.1HG0027800	6.48025	6.52901	6.55725	6.55137	6.60007	6.38148	6.41097	6.29189	6.504	6.55212	6.37779	6.4202	6.38141	6.75609	6.56147	6.3827	6.56512	6.61586	6.63174	6.70157	6.79469	6.51774	6.51054	6.8126	6.409	6.45081	6.59366	6.5582	6.33548	6.61441
HORVU.MOREX.r3.1HG0027890	6.41815	6.50237	6.47678	6.44209	6.47267	6.47761	6.27649	6.43261	6.3204	5.94944	5.94944	6.33438	6.50574	6.3846	6.34622	6.3827	6.38643	6.34997	6.3458	6.4217	6.48274	6.2049	6.48208	6.30619	6.36925	5.94944	6.40685	6.38149	6.33548	6.33561
HORVU.MOREX.r3.1HG0027930	7.34049	7.04908	7.1632	6.81167	7.1427	7.15347	7.48198	7.32571	7.17382	7.26123	6.96381	6.68896	7.39993	7.01011	6.98045	6.82371	6.86456	6.74302	7.21513	7.06916	6.97045	7.1296	7.18635	6.79493	7.22621	7.22681	7.3467	7.3798	7.08173	7.03608
HORVU.MOREX.r3.1HG0027940	7.50395	7.19146	7.66619	7.26985	7.6024	7.94703	7.71914	7.43123	7.69998	7.70937	8.0626	7.97892	7.47101	7.89378	7.17128	7.44015	7.52994	7.7063	8.23597	8.12842	7.98141	7.88655	7.71784	7.46786	7.76667	7.67205	7.22055	7.22303	7.81852	7.43256
HORVU.MOREX.r3.1HG0027950	6.38366	6.30042	6.12609	6.55137	6.41144	6.53264	6.21666	6.34456	6.40316	6.22053	6.37779	6.4202	6.12634	6.20132	6.20086	6.20021	6.20238	6.30791	6.30418	6.20268	6.12811	6.2049	6.30565	6.20203	6.21551	6.2184	6.32343	6.14324	6.22282	6.28412
HORVU.MOREX.r3.1HG0028070	6.41815	5.94944	5.94944	6.62122	5.94944	6.30264	6.4476	6.34456	6.504	6.22053	6.37779	6.45755	6.44762	6.34693	5.94944	6.30363	5.94944	6.26008	6.25685	6.38694	6.30609	5.94944	5.94944	5.94944	6.36925	6.27861	6.40685	6.2233	5.94944	6.64106
HORVU.MOREX.r3.1HG0028100	6.4502	6.47431	6.41508	6.33962	6.19714	6.41581	6.13853	6.39085	6.21211	6.22053	6.22095	6.4202	6.44762	6.3846	6.38382	6.41712	6.38643	6.48544	6.25685	6.4217	6.45255	6.26211	6.34744	6.20203	6.21551	6.32925	6.40685	6.2233	6.28401	6.22291
HORVU.MOREX.r3.1HG0027850	11.9733	12.1884	12.0248	11.8004	12.0704	11.7214	12.5448	12.2671	12.1814	11.9944	12.1666	12.5404	12.031	12.4681	12.211	11.7673	12.2273	12.2732	12.3457	12.5404	12.5123	11.9843	12.0223	12.0693	12.4645	12.476	12.0616	12.1472	12.1911	12.0132
HORVU.MOREX.r3.1HG0028110	9.59944	9.23683	9.46222	9.27704	9.60686	9.51679	9.31858	9.28701	9.72844	9.46075	9.38791	9.54047	9.00119	9.29092	9.22612	9.05509	9.17209	9.08272	9.08666	9.06721	8.96382	9.29561	9.25838	9.12481	9.23373	9.21493	9.91007	9.42533	9.11963	9.64439
HORVU.MOREX.r3.1HG0028150	9.16915	9.30192	9.20737	9.64393	9.01154	9.37114	9.24134	9.41187	9.1933	9.02236	9.00724	9.49218	9.13542	9.12572	8.98432	8.68622	9.19835	8.8711	8.81762	9.38496	9.5969	8.78563	9.16526	9.23008	8.9174	8.88255	8.54839	8.75833	9.01029	8.80373
HORVU.MOREX.r3.1HG0028230	7.50395	7.24523	7.3702	7.3193	7.16548	7.47125	7.36932	7.36203	7.89471	7.54106	7.19971	7.41749	7.39993	7.63516	7.52959	7.40396	7.42482	7.50082	6.89025	7.06916	7.27549	7.1296	7.32517	7.44111	7.20144	6.97112	7.43991	7.41295	7.00372	7.38906
HORVU.MOREX.r3.1HG0028220	9.11572	9.23461	9.08303	9.08513	9.1866	8.74879	8.91742	8.81297	8.98987	8.80635	8.89685	8.86108	8.82586	8.89554	9.03244	8.87114	8.92519	8.96132	8.8298	8.87811	8.77953	8.57995	8.59729	8.93918	9.08587	9.17472	9.3747	9.10012	8.82479	9.29347
HORVU.MOREX.r3.1HG0028250	5.94944	5.94944	5.94944	5.94944	5.94944	5.94944	5.94944	5.94944	5.94944	5.94944	5.94944	5.94944	5.94944	5.94944	5.94944	5.94944	5.94944	5.94944	5.94944	5.94944	5.94944	5.94944	5.94944	5.94944	5.94944	5.94944	5.94944	5.94944	5.94944	5.94944
HORVU.MOREX.r3.1HG0028280	8.30137	8.38605	8.1819	8.38812	8.30826	8.32677	8.07065	8.16765	8.21766	8.26214	8.16485	8.29942	8.39002	8.33659	8.21434	8.30595	8.26356	8.22745	8.12346	8.38611	8.62145	8.27333	8.4604	8.4146	8.27326	8.153	8.1186	8.38541	8.35166	8.17835
HORVU.MOREX.r3.1HG0028320	9.57101	9.63997	9.89005	9.56419	9.81233	9.75582	10.2062	10.0701	10.0183	9.68387	9.98316	9.55764	10.2789	9.9039	9.83511	9.81805	9.67562	9.65162	10.0196	9.86373	9.83555	9.76331	9.79583	9.64486	9.90785	10.1914	9.71861	9.78641	9.94134	9.53094
HORVU.MOREX.r3.1HG0029220	6.20077	6.12526	6.19911	6.25204	6.1247	5.94944	6.21666	6.22927	5.94944	6.14127	6.14157	5.94944	6.19946	5.94944	6.34622	6.12687	5.94944	6.20324	5.94944	6.20268	5.94944	5.94944	6.12789	5.94944	6.21551	6.2184	6.21426	6.14324	5.94944	5.94944
HORVU.MOREX.r3.1HG0029100	7.91436	8.27044	8.15754	8.25166	7.99807	7.91172	8.34179	8.31822	8.23318	8.0282	8.12371	8.17234	8.25966	8.25546	8.61943	8.02538	7.94334	8.25133	8.24065	8.55796	8.74738	8.2204	8.21539	8.4146	8.4902	8.32969	7.9867	8.0656	8.3155	7.91525
HORVU.MOREX.r3.1HG0029060	11.693	12.3057	12.0676	11.8624	12.2604	11.8561	12.3402	12.169	11.9217	11.9913	12.202	11.8626	12.2491	12.0441	12.2164	11.9579	11.9439	12.0493	12.3264	12.5602	12.316	12.1664	12.0425	11.8692	12.3831	12.4156	11.6268	11.9228	12.3264	11.8818
HORVU.MOREX.r3.1HG0029240	7.69812	7.59192	7.66619	7.75462	7.71045	7.6242	7.67039	7.82565	7.5591	7.55995	7.82996	7.75889	7.68996	7.59662	7.81485	7.53405	7.66419	7.63144	7.61557	7.73144	7.86061	7.73826	7.72492	7.83547	7.81871	7.8292	7.68093	7.76635	7.77947	7.71484
HORVU.MOREX.r3.1HG0029270	9.51051	9.3803	9.5349	9.50723	9.24702	9.60967	9.41918	9.53579	9.58638	9.53337	9.35414	9.5809	9.60751	9.57997	9.41658	9.42819	9.37379	9.41096	9.44959	9.29712	9.5772	9.39137	9.31144	9.39116	9.56254	9.55827	9.67481	9.55181	9.44912	9.62814
HORVU.MOREX.r3.1HG0029320	7.40695	7.94188	7.75707	7.64383	7.77092	7.40016	7.7031	7.72558	7.63576	7.45196	7.59913	7.67591	7.75257	7.61989	7.83426	7.6435	7.57105	7.61589	7.77339	8.00933	7.91032	7.65679	7.79353	7.6842	7.90993	7.96207	7.50737	7.69168	7.8338	7.45369
HORVU.MOREX.r3.1HG0029280	10.6395	10.7398	10.6353	10.5672	10.5844	10.5155	10.7457	10.6127	10.5491	10.6063	10.6855	10.5726	10.7001	10.5639	10.6277	10.6026	10.4887	10.5111	10.7228	10.6435	10.5515	10.4948	10.3756	10.4432	10.6841	10.8659	10.7079	10.5797	10.6409	10.5189
HORVU.MOREX.r3.1HG0029340	10.5544	10.5528	10.6328	10.4852	10.5355	10.5347	10.5153	10.4488	10.6319	10.7827	10.4876	10.613	10.4112	10.531	10.3859	10.5239	10.6803	10.5733	10.4193	10.3998	10.4166	10.5112	10.4509	10.6043	10.4494	10.5315	10.7124	10.6089	10.6031	10.6164
HORVU.MOREX.r3.1HG0029360	7.58551	8.66004	8.45186	9.12613	9.14248	9.35261	7.86182	7.36203	8.25358	7.42063	8.238	9.61203	8.19896	8.72227	8.02452	8.51883	9.34424	7.72789	8.46392	8.97307	7.99858	7.96658	8.71511	7.80932	7.81141	7.8218	8.82471	8.44398	8.51921	9.35667
HORVU.MOREX.r3.1HG0029430	8.70433	8.52252	8.75804	8.59805	8.75968	8.77717	8.85477	8.70601	8.5959	8.80994	8.5708	9.0257	8.60411	8.56166	8.43808	8.59616	8.86053	8.46928	8.54829	8.50045	8.62501	8.64243	8.8298	8.46751	8.74761	8.81037	8.7338	8.74306	9.11963	8.67316
HORVU.MOREX.r3.1HG0029470	8.60439	5.94944	8.52855	8.28272	5.94944	8.50544	8.38047	8.06564	5.94944	8.44236	8.21592	8.25658	8.50888	8.18874	5.94944	5.94944	8.29122	8.22262	8.47965	8.18907	5.94944	5.94944	8.35218	8.2231	8.36236	8.29412	8.53593	8.31895	8.31025	8.43153
HORVU.MOREX.r3.1HG0029480	7.28006	8.5076	9.63147	9.20022	8.01977	9.66396	8.86485	7.01079	8.69079	7.76588	8.28108	12.1245	8.74841	9.86775	8.80457	9.59045	11.4213	8.69847	9.37546	9.80926	8.26959	7.46583	9.99039	8.37671	7.60441	7.85836	10.1722	9.18941	9.07811	10.5926
HORVU.MOREX.r3.1HG0029490	7.56164	7.59955	7.68062	7.43815	7.66839	7.52998	7.83312	7.6723	8.1093	7.99576	7.79954	8.00556	7.40907	7.75076	7.71297	7.81705	7.82478	7.6544	7.52805	7.78001	7.56856	7.84126	7.59066	7.82898	7.74367	7.69695	7.90861	7.96663	7.64541	7.80361
HORVU.MOREX.r3.1HG0029540	5.94944	5.94944	5.94944	5.94944	5.94944	5.94944	5.94944	5.94944	5.94944	5.94944	5.94944	5.94944	5.94944	5.94944	5.94944	5.94944	5.94944	5.94944	5.94944	5.94944	5.94944	5.94944	5.94944	5.94944	5.94944	5.94944	5.94944	5.94944	5.94944	5.94944
HORVU.MOREX.r3.1HG0029510	8.35826	8.43835	8.65659	8.30878	8.41612	8.38207	8.49903	8.44858	8.42444	8.52859	8.45481	8.37123	8.62517	8.43766	8.4779	8.48818	8.47434	8.54749	8.5886	8.39883	8.51399	8.29206	8.31705	8.2885	8.5373	8.64177	8.44087	8.40522	8.34143	8.23521
HORVU.MOREX.r3.1HG0029620	5.94944	5.94944	5.94944	5.94944	5.94944	5.94944	7.18105	5.94944	5.94944	5.94944	5.94944	5.94944	5.94944	5.94944	5.94944	5.94944	5.94944	5.94944	5.94944	5.94944	5.94944	5.94944	5.94944	5.94944	5.94944	7.34486	5.94944	5.94944	5.94944	5.94944
HORVU.MOREX.r3.1HG0029820	5.94944	5.94944	5.94944	5.94944	5.94944	5.94944	5.94944	5.94944	5.94944	5.94944	5.94944	5.94944	5.94944	5.94944	5.94944	5.94944	5.94944	5.94944	5.94944	5.94944	5.94944	5.94944	5.94944	5.94944	5.94944	5.94944	5.94944	5.94944	5.94944	5.94944
HORVU.MOREX.r3.1HG0029890	6.716	6.64634	6.6707	6.68405	6.68545	7.18773	6.65053	6.62962	6.77011	6.66051	6.96381	7.07864	6.90158	6.81023	6.73574	6.75262	6.77798	6.70322	6.93598	6.65943	6.92608	6.57119	6.86196	6.95619	6.85739	6.78927	6.92311	6.71614	6.55714	6.52657
HORVU.MOREX.r3.1HG0029730	11.1448	11.4176	11.3229	11.2475	11.6583	11.6708	11.5936	11.1296	11.2288	11.4762	12.4007	12.2589	11.5316	11.7889	11.7927	11.8131	11.8061	11.706	12.2405	11.6831	11.7192	11.767	11.4903	11.3649	11.4322	11.3545	10.9236	10.9207	11.7471	11.1263
HORVU.MOREX.r3.1HG0029900	10.3152	10.7491	10.5467	10.5303	10.6384	10.4593	10.7723	10.7935	10.7911	10.6581	10.7751	10.6827	10.4909	10.5301	10.7792	10.3912	10.502	10.5706	10.5499	10.8071	10.8596	10.552	10.3808	10.5687	10.8132	10.7387	10.4987	10.6576	10.7164	10.546
HORVU.MOREX.r3.1HG0029910	10.9131	11.185	10.2324	10.6772	11.3393	10.4497	10.9712	10.0575	10.9843	10.1239	10.2411	10.941	10.0681	10.7208	10.6422	10.1216	10.724	10.3473	10.9399	10.7831	10.5634	10.2388	10.9428	9.86607	10.9121	9.98232	10.8842	10.2742	10.1372	11.0548
HORVU.MOREX.r3.1HG0030010	8.27427	8.74779	8.37057	8.61531	8.09806	8.36107	8.30196	8.35067	8.27866	8.1562	8.15323	8.29942	8.73238	8.59821	9.03507	8.49976	8.35796	8.657	8.3612	8.59134	8.7343	8.2204	8.4564	8.51843	8.42322	8.23624	7.78897	8.22673	8.28371	8.26274
HORVU.MOREX.r3.1HG0030090	6.34607	6.52901	6.53172	6.55137	6.44304	6.65068	6.65053	6.34456	6.6625	6.28122	6.41833	6.33438	6.71209	6.61087	6.58607	6.41712	6.25903	6.51408	6.41784	6.65943	6.48274	6.26211	6.25812	6.38582	6.44547	6.51714	6.32343	6.33616	6.33548	6.49396
HORVU.MOREX.r3.1HG0030080	9.27472	9.2212	9.23008	9.19117	9.16819	9.22476	9.41918	9.34299	9.51681	9.55466	9.56895	9.47421	9.11105	9.32134	9.33201	9.23366	9.33783	9.17281	9.10172	9.20347	9.34447	9.32458	9.23108	9.20449	9.39517	9.37471	9.31152	9.42769	9.41396	9.33675
HORVU.MOREX.r3.1HG0030200	7.26965	7.45384	7.54392	7.30959	7.37834	7.52998	7.51084	7.46428	7.52335	7.11624	7.33443	7.77483	7.5856	7.83724	7.74098	7.68025	7.77128	7.76993	7.78677	7.73144	7.7617	7.57758	7.67448	7.52792	7.53274	7.58506	7.32485	7.29828	7.45321	7.27203
HORVU.MOREX.r3.1HG0030120	8.24195	8.79727	8.37892	8.54491	8.55255	8.47076	8.59594	8.70601	8.44655	8.34019	8.52735	8.36622	8.8645	8.39646	8.61943	8.44488	8.38801	8.42842	8.74219	8.87214	8.75387	8.63522	8.54567	8.56008	8.59499	8.73051	8.2174	8.44398	8.60643	8.46477
HORVU.MOREX.r3.1HG0030240	8.65355	8.51508	8.5544	8.50459	8.36327	8.44317	8.54201	8.65995	8.39288	8.51977	8.55359	8.56191	8.51267	8.4894	8.47003	8.51124	8.42981	8.4612	8.51059	8.39036	8.4057	8.4374	8.18134	8.32004	8.52462	8.67329	8.64807	8.51833	8.44041	8.53782
HORVU.MOREX.r3.1HG0030290	7.72644	7.38254	7.48611	7.2998	7.08328	7.5135	7.55738	7.58764	7.55027	7.26123	7.51432	7.79836	7.66107	7.69435	7.28054	7.46654	7.38747	7.36308	7.6533	7.11982	7.02633	7.52735	7.35476	6.77684	7.25041	7.33363	7.63149	7.22303	7.30807	7.30851
HORVU.MOREX.r3.1HG0030520	6.50862	6.34161	6.55725	6.49958	6.37743	6.4477	6.4476	6.53984	6.504	6.33226	6.41833	6.58455	6.44762	6.30519	6.53578	6.4491	6.4534	6.30791	6.25685	6.48426	6.45255	6.31025	6.48208	6.48289	6.32519	6.37378	6.36728	6.14324	6.52638	6.22291
HORVU.MOREX.r3.1HG0030500	8.12471	7.94762	8.13273	7.99464	7.77746	8.12558	7.7428	7.84945	7.97866	8.05357	7.97859	7.8138	7.79913	8.05508	7.9966	8.14088	7.99012	7.99038	7.80657	7.96315	7.88571	7.94249	7.95011	7.92896	7.69634	7.73735	8.0055	7.94589	7.68892	8.00462
HORVU.MOREX.r3.1HG0030320	10.2158	10.7507	10.6243	10.3015	10.1995	10.3817	10.491	10.5009	10.3834	10.6264	10.4575	10.2595	10.7392	10.9463	11.1447	10.8986	10.6334	10.9594	10.8531	10.893	10.9531	10.7988	10.8753	10.621	10.751	10.404	9.90061	10.6795	10.3654	10.2051
HORVU.MOREX.r3.1HG0030350	5.94944	5.94944	5.94944	5.94944	5.94944	5.94944	5.94944	5.94944	5.94944	5.94944	5.94944	5.94944	5.94944	5.94944	5.94944	5.94944	5.94944	5.94944	5.94944	5.94944	5.94944	5.94944	5.94944	5.94944	5.94944	5.94944	5.94944	5.94944	5.94944	5.94944
HORVU.MOREX.r3.1HG0030330	8.76927	8.57349	8.7612	8.54129	8.65332	8.32677	8.80673	8.6167	8.76574	8.56761	8.63758	8.50882	8.21793	8.61612	8.62297	8.22834	8.57043	8.39482	8.36971	8.6662	8.6143	8.23504	8.3126	8.14923	8.80076	8.58065	8.43189	8.38041	8.42119	8.41703
HORVU.MOREX.r3.1HG0030590	12.2323	12.8001	12.527	12.5194	12.6412	12.35	12.8035	12.6788	12.8607	12.8433	12.7444	12.8621	12.4917	12.818	12.9294	12.7112	12.8205	13.0789	12.3994	12.8443	12.9323	12.5891	12.5779	12.7926	12.8279	12.6126	12.1861	12.8101	12.8073	12.5731
HORVU.MOREX.r3.1HG0030630	8.5864	8.55912	8.74537	8.74614	8.50858	8.67011	8.46364	8.63416	8.62313	8.67841	8.71289	8.4394	8.58988	8.47369	8.64398	8.83246	8.64975	8.6605	8.22183	8.30713	8.34156	8.53795	8.52676	8.83317	8.46824	8.63377	8.52756	8.85017	8.48731	8.56858
HORVU.MOREX.r3.1HG0030650	10.8933	10.8337	10.8746	10.7987	10.965	10.8072	10.9773	10.8898	11.0018	11.0937	11.0411	10.9724	10.8157	10.8409	10.8159	10.8313	10.8774	10.866	10.611	10.7578	10.6816	10.8522	10.8392	10.734	10.9426	10.772	10.922	10.9323	10.8891	11.018
HORVU.MOREX.r3.1HG0030690	5.94944	5.94944	5.94944	5.94944	5.94944	5.94944	5.94944	5.94944	5.94944	5.94944	6.37779	5.94944	5.94944	6.20132	5.94944	5.94944	5.94944	6.26008	5.94944	5.94944	6.20195	5.94944	6.20164	5.94944	6.27508	6.2184	6.27355	5.94944	5.94944	5.94944
HORVU.MOREX.r3.1HG0030720	8.74689	8.61918	8.68682	8.67244	8.63307	8.64972	8.89467	8.83566	8.77957	8.86959	8.79888	8.79672	8.80154	8.76127	8.70516	8.93144	8.82704	8.88902	8.71281	8.72396	8.70778	8.90653	8.67808	8.67451	8.77621	8.8992	8.73741	8.76212	8.87787	8.80739
HORVU.MOREX.r3.1HG0030730	6.92165	7.07433	7.13999	6.82824	6.86209	7.05574	6.89717	7.02756	6.86401	6.89242	7.11794	7.06359	7.05555	6.98224	6.937	7.12111	7.00053	6.78074	7.09833	6.83208	6.77661	7.07856	6.98352	6.77684	7.02309	7.06423	7.03315	6.78315	7.01986	7.14018
HORVU.MOREX.r3.1HG0031030	6.34607	6.34161	6.30208	6.29864	6.29932	6.41581	6.41097	6.29189	6.43918	6.33226	6.41833	6.33438	6.30258	6.12766	6.38382	6.25637	6.20238	6.30791	6.44987	6.38694	6.20195	6.39077	6.30565	6.42049	6.36925	6.32925	6.32343	6.33616	6.42154	6.33561
HORVU.MOREX.r3.1HG0030850	8.32354	8.782	7.94429	8.34695	8.83808	7.94703	8.44105	8.47321	8.20722	8.34019	8.34321	8.34602	8.91062	8.26472	8.38869	8.65228	8.12106	8.16831	8.66241	8.48469	8.03224	8.76277	8.79575	8.03275	8.82488	8.75642	9.17073	8.5452	8.44041	8.74764
HORVU.MOREX.r3.1HG0031170	5.94944	5.94944	5.94944	5.94944	5.94944	5.94944	5.94944	5.94944	5.94944	5.94944	5.94944	5.94944	5.94944	5.94944	5.94944	5.94944	5.94944	5.94944	5.94944	5.94944	5.94944	5.94944	5.94944	5.94944	5.94944	5.94944	5.94944	5.94944	5.94944	5.94944
HORVU.MOREX.r3.1HG0031180	7.89006	8.15363	7.92089	8.01632	7.97041	7.72542	8.23459	8.17986	7.93415	7.78156	7.82996	7.88101	8.14532	7.91811	8.29764	7.88016	7.88857	8.01896	8.1637	8.28434	8.43052	8.00189	7.99638	7.87371	8.34791	8.40287	7.93518	7.90335	8.06241	7.85695
HORVU.MOREX.r3.1HG0031210	11.0301	11.2143	11.1487	11.1323	10.1503	11.1694	10.9705	10.5009	10.9945	10.7827	10.9607	12.3617	10.7764	11.7154	11.0915	11.4773	12.199	11.6043	11.4349	11.6402	11.5879	11.0616	11.7598	11.3402	10.5206	10.4548	11.0204	10.539	11.3506	11.0854
HORVU.MOREX.r3.1HG0031310	6.41815	6.19793	6.53172	6.3766	6.34038	6.47761	6.51352	6.47092	6.5617	6.48927	6.28172	6.4202	6.50574	6.61087	6.34622	6.34519	6.34861	6.42275	6.30418	6.34908	6.45255	6.26211	6.34744	6.30619	6.47935	6.48505	6.40685	6.33616	6.28401	6.22291
HORVU.MOREX.r3.1HG0031340	6.12727	5.94944	5.94944	5.94944	6.1247	5.94944	5.94944	6.14746	5.94944	5.94944	5.94944	5.94944	6.19946	6.25773	6.20086	6.25637	5.94944	6.26008	5.94944	5.94944	5.94944	5.94944	5.94944	5.94944	5.94944	5.94944	5.94944	6.14324	5.94944	5.94944
HORVU.MOREX.r3.1HG0031320	8.96703	9.02391	8.94384	8.99413	9.02186	8.9584	8.83438	9.03781	9.04498	9.05883	9.05632	9.01635	8.63904	8.69229	8.66468	8.85639	8.89617	8.57755	8.80841	8.94213	8.96938	8.97037	8.85104	9.09214	8.8283	8.8589	9.03191	9.06398	8.82839	8.8959
HORVU.MOREX.r3.1HG0031380	9.98554	9.95651	9.98194	9.95546	9.95111	10.1155	9.71391	9.64555	9.86563	10.0924	9.99877	9.78755	9.74284	9.90533	9.73303	9.77534	9.90889	10.0557	9.85464	10.0885	10.0862	10.2201	10.164	10.215	9.66786	9.53316	9.61423	9.89068	9.87078	9.50668
HORVU.MOREX.r3.1HG0031410	7.67643	7.67328	7.51124	7.78727	7.57955	7.63172	7.7031	7.73424	7.66025	7.65875	7.57154	7.64104	7.56991	7.66512	7.60948	7.45781	7.49597	7.58415	7.68988	7.78001	7.84787	7.56936	7.46572	7.60082	7.69634	7.70514	7.71279	7.56542	7.53396	7.61904
HORVU.MOREX.r3.1HG0031480	6.8084	7.25565	6.6707	7.10535	7.26207	6.67182	6.54361	6.43261	6.97955	6.55212	6.58204	6.9507	6.50574	6.61087	6.53578	6.30363	6.75942	6.42275	6.50824	6.74129	6.87927	6.35258	6.86196	6.53846	6.85739	6.48505	7.03315	6.73917	5.94944	6.9186
HORVU.MOREX.r3.1HG0031450	9.85929	10.0155	10.0238	9.88893	10.024	9.82439	10.0202	10.1088	9.84636	10.1932	10.0476	9.99499	9.94374	9.91386	9.9771	10.1741	10.0391	10.107	9.85757	9.92901	9.99357	9.99748	9.77718	10.097	10.1133	10.1162	9.97912	10.1143	10.13	10.1692
HORVU.MOREX.r3.1HG0031520	8.07259	8.64655	8.40776	8.23358	8.14287	7.82526	8.38997	8.39794	8.36056	7.8047	7.9584	8.05725	8.1303	8.30114	8.76693	7.91656	7.94928	8.30241	8.41148	8.68001	8.8568	8.07522	7.92031	8.23738	8.81115	8.64177	7.86073	8.23234	8.3769	7.95037
HORVU.MOREX.r3.1HG0031730	9.70455	10.5712	10.2633	10.2699	10.1665	9.80793	10.597	10.5331	10.1731	10.0041	10.1822	9.96965	10.5141	10.0111	10.6625	9.93764	9.926	10.2876	10.4775	10.8255	10.8116	10.2446	10.1889	10.4753	10.7061	10.7278	9.60258	10.1937	10.5081	10.0297
HORVU.MOREX.r3.1HG0031770	9.04724	8.62951	8.86431	8.78915	8.84685	8.85606	9.14601	8.98827	9.03642	9.23353	9.12688	9.11592	8.87617	8.87503	8.74772	8.87992	8.88734	8.81591	8.80841	8.53906	8.65316	8.69183	8.81443	8.64678	8.89484	8.83831	9.12778	8.99521	8.97511	8.94311
HORVU.MOREX.r3.1HG0031820	8.11445	7.44518	7.75707	7.88035	7.56407	7.80593	7.72707	7.74284	7.6683	7.66734	8.07506	9.65648	7.71119	8.21296	7.69154	8.24237	8.50972	7.72789	8.57408	7.80025	7.78886	7.7874	8.26719	7.63944	7.36364	7.90087	8.5064	7.48665	8.17188	8.21276
HORVU.MOREX.r3.1HG0031940	7.37896	7.553	7.69488	7.05637	7.28235	7.50518	7.78878	7.75137	7.43857	7.56928	7.43327	7.74274	7.23145	7.52387	7.70587	7.29779	7.52154	7.41091	7.29973	7.26847	7.90421	7.32137	7.16322	7.28631	7.50468	7.1623	7.39945	7.16961	7.1112	7.11158
HORVU.MOREX.r3.1HG0031980	8.61508	8.4064	8.5544	8.43199	8.5669	8.43918	8.47702	8.53055	8.84671	8.56333	8.43605	8.49976	8.35223	8.31454	8.25664	8.3835	8.29577	8.27013	8.02813	8.18412	8.17874	8.14462	8.15647	8.37671	8.38609	8.61358	8.78697	8.5138	8.34655	8.61558
HORVU.MOREX.r3.1HG0032140	9.59592	9.24789	9.54756	9.48711	9.52103	9.58702	9.32824	9.52433	9.70185	9.6487	9.44629	9.46513	9.27993	9.33204	9.16527	9.34687	9.4765	9.26205	9.00884	8.98416	9.1291	8.91836	9.15802	9.14943	9.43558	9.2463	9.74178	9.61934	9.15995	9.70952
HORVU.MOREX.r3.1HG0032160	7.35989	7.67328	7.47761	7.50544	7.44947	7.38166	7.61089	7.63542	7.38854	7.42063	7.52405	7.66728	7.44488	7.44621	7.5045	7.38541	7.4786	7.49214	7.27922	7.4626	7.80884	7.36179	7.31512	7.56089	7.52347	7.56687	7.4596	7.50686	7.52417	7.37791
HORVU.MOREX.r3.1HG0032150	9.27472	9.37225	9.22783	9.13325	9.23161	9.19727	9.49397	9.36375	9.45221	9.46301	9.38791	9.52092	9.20608	9.29531	9.37183	9.14238	9.23107	9.20398	9.29288	9.51772	9.50504	9.28884	9.2448	9.27098	9.36293	9.26172	9.26531	9.24146	9.46064	9.0454
HORVU.MOREX.r3.1HG0032200	8.09891	7.78259	8.33233	7.74798	7.22027	8.02035	7.7428	7.69032	7.9661	7.17142	7.60819	7.7014	7.81212	7.77127	7.49602	7.29779	7.15479	7.39203	7.7042	7.56467	7.74093	7.25769	7.47449	7.15319	7.62166	7.71328	7.94826	7.11315	7.23382	7.51479
HORVU.MOREX.r3.1HG0032230	7.60115	7.94762	7.92089	7.81278	7.72415	7.79287	8.02779	8.12399	7.77573	7.8199	7.92401	7.69296	7.91738	7.69435	8.09962	7.66569	7.58709	7.93123	8.02262	8.07564	8.02669	7.73826	7.60635	7.87371	8.00762	8.10635	7.61454	7.79812	7.81081	7.73969
HORVU.MOREX.r3.1HG0032470	6.8084	6.83262	6.95937	7.12892	6.81331	6.97508	6.74224	6.88345	6.96397	6.73136	6.66159	6.80036	6.69219	6.69761	6.73574	6.47909	6.56512	6.66099	6.44987	6.86561	6.91077	6.39077	6.73811	6.97073	6.92756	7.26365	6.97196	7.03756	6.84313	6.9538
HORVU.MOREX.r3.1HG0032260	10.4446	10.598	10.4993	10.587	10.6015	10.6319	10.6438	10.5148	10.5853	10.7071	10.6602	10.7967	10.6255	10.6815	10.5627	10.5771	10.772	10.7502	10.5417	10.8413	10.7893	10.7137	10.8075	10.7714	10.5544	10.5336	10.3666	10.6476	10.7652	10.5685
HORVU.MOREX.r3.1HG0032540	10.3044	9.89073	9.58663	9.81623	9.98673	9.88412	9.75196	9.61566	10.0068	9.49862	9.45314	9.73204	9.65183	9.88666	9.71366	9.39217	9.66033	9.43534	9.62391	9.31687	9.2568	9.57658	9.57954	9.2998	9.861	9.54368	10.1891	9.68382	9.39726	10.2241
HORVU.MOREX.r3.1HG0032570	9.27029	9.65493	9.45839	9.55544	9.67653	9.42728	9.63269	9.62855	9.29929	9.36504	9.55418	9.5231	9.57068	9.47014	9.59687	9.48245	9.25171	9.46523	9.64278	9.73163	9.7756	9.56358	9.38129	9.42571	9.61227	9.73007	9.16808	9.35759	9.5561	9.482
HORVU.MOREX.r3.1HG0032650	9.90688	9.71327	9.74247	10.0479	10.2118	9.90114	9.61509	9.59611	9.46071	9.92972	9.88905	9.5619	9.50152	9.46627	9.39844	9.57627	9.6117	9.75824	9.57113	9.71031	9.97184	9.67472	9.73914	10.1476	9.77294	9.54786	9.51203	10.1085	9.9544	9.80827
HORVU.MOREX.r3.1HG0032710	9.17153	9.22569	9.18662	9.20697	9.20252	9.33803	9.33784	9.38421	9.26565	9.12619	9.1383	9.18693	9.52739	9.20258	9.3426	9.15681	9.1745	9.16552	9.17232	9.23153	9.18253	9.13355	9.07328	8.99477	9.32515	9.37235	9.29467	9.29943	9.17969	9.23272
HORVU.MOREX.r3.1HG0032760	11.0494	10.7085	10.8846	10.9981	11.0187	10.9895	10.4963	10.6478	10.8111	10.812	10.7877	10.5986	10.6289	10.6631	10.6899	10.8394	10.797	10.6878	10.4908	10.4431	10.6306	10.6408	10.623	10.8903	10.5185	10.5627	10.9033	10.9593	10.5526	10.8891
HORVU.MOREX.r3.1HG0032840	8.32793	8.2749	8.24781	8.26506	8.08789	8.40684	8.2969	8.30722	8.26869	8.28867	8.20474	8.49976	8.25966	8.18385	8.13561	8.21416	8.23531	8.16831	8.2546	8.11281	8.18368	8.04189	8.34784	8.18914	8.21037	8.20907	8.44979	8.23234	8.11829	8.31617
HORVU.MOREX.r3.1HG0032930	7.4432	7.07433	7.28208	7.1405	6.97961	7.49679	7.19388	7.39717	7.08168	6.92808	6.92953	6.80036	7.39993	7.24041	7.18275	7.51755	6.7007	7.00398	8.06604	7.26847	7.03978	6.87342	6.90961	6.77684	7.56913	7.40991	7.2682	6.93774	6.80273	7.0821
HORVU.MOREX.r3.1HG0032910	8.2924	8.63976	8.47533	8.65254	9.04985	8.50544	9.07002	8.77431	8.73055	9.66639	9.48243	9.12753	8.61117	8.67875	8.82607	9.31085	9.36961	9.4048	8.78042	9.00335	8.89534	9.50847	9.15075	9.43372	8.88833	8.84521	8.44087	9.29425	9.66557	9.10278
HORVU.MOREX.r3.1HG0033070	6.38366	6.19793	6.19911	6.12436	6.25263	6.30264	6.21666	6.14746	6.13531	6.28122	6.33285	6.28306	6.38141	6.30519	6.12734	6.3827	6.4534	6.26008	6.25685	6.20268	6.20195	6.31025	6.41977	6.25859	6.27508	6.32925	6.27355	6.2233	6.28401	6.14296
HORVU.MOREX.r3.1HG0033120	6.12727	5.94944	6.12609	5.94944	5.94944	5.94944	5.94944	5.94944	6.21211	6.28122	6.22095	6.22204	5.94944	5.94944	6.12734	6.12687	6.12841	5.94944	5.94944	6.20268	6.20195	5.94944	6.12789	6.12816	6.13772	6.13976	6.21426	6.14324	6.14289	6.14296
HORVU.MOREX.r3.1HG0032990	10.1763	10.0907	10.1732	10.1219	10.2502	10.1384	10.2409	10.3136	10.2137	10.0763	10.1671	10.3057	10.3331	10.2531	10.1087	10.0326	10.0918	9.99309	10.3005	10.3319	10.2131	10.1697	10.1314	9.96296	10.3182	10.4223	10.3011	10.0819	10.1429	10.1251
HORVU.MOREX.r3.1HG0033130	8.3921	8.29701	8.32801	8.4162	8.19563	8.30929	8.12376	8.18592	8.26869	8.50643	8.33305	8.13708	8.27329	8.10812	8.28864	8.15586	8.22576	8.24183	8.1387	8.16916	8.12828	8.30595	8.06819	8.28394	8.15557	8.31962	8.27434	8.32939	8.2997	8.279
HORVU.MOREX.r3.1HG0033310	8.18951	8.53727	8.21527	8.48208	8.40813	7.97573	8.82062	8.78213	8.5761	8.34524	8.55359	8.55757	8.31772	8.18385	8.70516	8.15586	8.20645	8.43256	8.48745	8.7794	8.68415	8.32423	8.31705	8.4146	8.84523	8.91891	8.2174	8.46295	8.78453	8.43153
HORVU.MOREX.r3.1HG0033330	10.2817	9.51605	10.1078	9.81331	9.67329	9.82736	9.61115	9.54715	9.99372	9.85637	9.7811	9.7966	9.61097	9.71652	9.46577	9.69411	9.74969	9.52508	9.62218	9.26131	9.24317	9.50653	9.36467	9.37252	9.58464	9.70782	10.2721	9.75115	9.39485	9.90401
HORVU.MOREX.r3.1HG0033350	10.5298	10.2178	10.4853	10.243	10.5337	10.3231	10.4619	10.4822	10.3163	10.2345	10.4586	10.4838	10.5086	10.203	10.4121	10.3648	10.2963	10.1841	10.4775	10.487	10.336	10.2035	10.2654	10.0104	10.5081	10.8567	10.5609	10.0937	10.5354	10.3953
HORVU.MOREX.r3.1HG0033390	9.9238	9.79354	8.81674	9.8566	9.9802	9.07157	8.63206	8.58108	9.59605	8.75136	8.6046	9.68212	8.50888	9.44869	9.29104	8.93425	9.36961	9.05136	9.02739	9.23615	9.16816	8.79209	9.50769	9.22546	9.28142	8.81037	9.83256	9.26016	8.79563	9.68618
HORVU.MOREX.r3.1HG0033540	9.71756	9.55206	9.64666	9.62231	9.95111	9.72904	9.74838	9.78436	9.92958	10.1645	9.72579	9.92254	9.38496	9.45653	9.55389	9.7345	9.74808	9.73559	9.30158	9.3891	9.46266	9.69016	9.66496	9.69891	9.75183	9.79479	9.83587	9.87698	9.86215	9.98741
HORVU.MOREX.r3.1HG0033590	8.72086	8.45405	8.75172	8.7336	8.59515	8.79886	8.38047	8.54915	8.8759	8.84184	8.42181	8.6623	8.44281	8.50879	8.39705	8.64539	8.79272	8.48528	8.24532	8.2232	8.4057	8.41636	8.36941	8.74474	8.39079	8.40761	8.73741	8.71982	8.37189	8.56858
HORVU.MOREX.r3.1HG0033710	6.20077	6.25359	5.94944	5.94944	6.19714	6.1995	5.94944	5.94944	5.94944	6.22053	6.22095	5.94944	5.94944	5.94944	5.94944	5.94944	5.94944	5.94944	5.94944	5.94944	6.25851	6.2049	5.94944	5.94944	6.27508	5.94944	6.27355	6.49473	6.45899	6.38087
HORVU.MOREX.r3.1HG0033730	5.94944	6.47431	5.94944	5.94944	5.94944	5.94944	6.48163	6.47092	5.94944	5.94944	5.94944	6.52475	5.94944	5.94944	6.58607	6.50739	5.94944	5.94944	6.53516	5.94944	5.94944	6.48892	5.94944	6.53846	6.54108	6.57617	5.94944	5.94944	5.94944	6.55735
HORVU.MOREX.r3.1HG0033780	7.35023	7.07433	7.31227	7.1405	7.00665	7.43627	6.76341	6.68301	6.89867	6.83586	6.81737	6.58455	6.41573	6.3846	6.34622	6.4491	6.30669	6.38792	7.06036	6.91344	6.82962	7.0246	7.23109	6.92636	6.85739	6.80943	7.13137	6.98904	6.88156	7.02021
HORVU.MOREX.r3.1HG0033790	10.2031	9.99483	10.2479	10.075	10.2578	10.1609	10.4086	10.4208	10.344	10.4478	10.1918	10.3382	10.2316	10.1475	10.1691	10.16	10.1427	10.0609	10.0961	10.1984	10.1851	10.0894	10.0038	10.1008	10.4602	10.491	10.3677	10.3392	10.3568	10.4131
HORVU.MOREX.r3.1HG0033920	11.4036	11.9705	11.8113	11.5608	11.7442	11.3907	12.2773	12.089	12.2174	12.0968	12.1296	12.0953	11.7017	11.9717	12.2026	11.6368	11.9111	12.0952	11.7196	12.1829	12.2985	11.7271	11.5969	11.9829	12.191	11.9857	11.5813	11.9821	12.0675	11.7164
HORVU.MOREX.r3.1HG0034140	10.3706	10.1315	10.5431	10.2581	10.2664	10.3501	10.2409	10.0966	10.2162	10.5011	10.3858	10.0625	10.1355	10.0998	10.0687	10.3347	10.2963	10.2124	10.052	9.81234	9.68152	10.1574	10.1424	10.2022	10.1779	10.2755	10.4755	10.2781	10.211	10.406
HORVU.MOREX.r3.1HG0034230	10.5408	10.5642	10.5268	10.5654	10.68	10.5237	10.4487	10.3268	10.4486	10.6274	10.5776	10.4442	10.4769	10.466	10.393	10.5276	10.6549	10.5851	10.3554	10.3896	10.2653	10.5064	10.4163	10.4859	10.3135	10.4302	10.4882	10.4215	10.3884	10.5156
HORVU.MOREX.r3.1HG0034310	6.38366	6.30042	6.25503	6.41055	6.44304	6.38148	6.69792	6.80085	6.61415	6.83586	6.91187	7.19124	6.88612	6.81023	6.69629	6.84049	6.97211	7.12231	6.63174	6.77893	6.61252	7.03839	6.56334	7.12918	6.81989	6.80943	6.32343	6.69233	6.91828	6.4217
HORVU.MOREX.r3.1HG0034330	9.36676	9.46972	9.44297	9.56768	9.35252	9.50008	9.41012	9.49175	9.48175	9.45623	9.24507	9.39277	9.57068	9.58176	9.63516	9.45945	9.53176	9.46325	9.44959	9.46962	9.81432	9.41019	9.47906	9.59405	9.66786	9.65259	9.49951	9.55397	9.32586	9.41953
HORVU.MOREX.r3.1HG0034380	11.0539	10.9074	10.934	10.8615	11.0773	10.842	10.8616	10.6933	10.6282	10.7555	10.8011	10.8039	10.9074	10.8025	10.8309	10.9071	10.8464	10.7883	10.9941	10.8689	10.7675	10.8815	10.6454	10.5741	10.8417	10.9485	10.8738	10.8065	10.7438	10.9787
HORVU.MOREX.r3.1HG0034480	9.21602	8.85384	9.14178	9.00453	9.16123	9.18566	8.98969	9.05715	9.43721	9.38184	9.23979	9.14476	8.93312	9.00193	8.9146	9.06023	9.19598	8.92419	8.79915	8.92496	8.7827	8.98168	8.82674	9.02709	8.96763	8.83831	9.28006	9.22795	9.08711	9.2246
HORVU.MOREX.r3.1HG0034560	9.31183	9.00309	9.18662	9.15437	9.13064	9.24279	8.96185	9.16791	9.07592	9.05883	8.97247	8.95891	8.9191	8.89845	8.9457	9.07553	9.0356	8.8065	8.98191	8.83885	8.76996	8.86126	8.76726	8.84232	8.90455	9.12771	9.25538	9.02689	8.96861	9.21644
HORVU.MOREX.r3.1HG0034590	8.70101	8.93872	9.02431	8.66914	8.90951	8.77092	8.91742	8.91227	8.92633	8.90352	8.8133	8.80037	8.5863	8.66508	8.82911	8.72914	8.85752	8.82837	8.89207	8.88997	8.83253	8.81764	8.69166	8.80223	8.98297	8.97331	8.94463	8.79949	8.77335	8.85058
HORVU.MOREX.r3.1HG0034640	10.2146	10.3128	10.2817	10.2699	10.3588	10.3356	10.3308	10.3228	10.0425	10.1296	10.185	10.213	10.5432	10.4465	10.2496	10.3221	10.3761	10.2641	10.3943	10.3521	10.3445	10.2353	10.2543	10.0511	10.3652	10.3902	10.18	10.1201	10.1485	10.3305
HORVU.MOREX.r3.1HG0034700	9.24568	9.28486	9.39167	9.1118	9.29653	9.23154	9.321	9.21447	9.15963	9.37227	9.45995	9.17301	9.33342	9.12819	9.08659	9.27168	9.16485	9.24833	9.1747	9.14317	9.0211	9.08995	9.02626	8.97832	9.39289	9.45726	9.28006	9.31228	9.34841	9.2621
HORVU.MOREX.r3.1HG0034850	8.05115	8.34014	7.88494	8.01093	8.38792	7.94703	8.25045	8.2276	8.07496	7.92138	7.99847	8.11303	8.04177	8.20332	8.29315	8.01435	7.99012	8.23705	8.25921	8.50045	8.45086	8.20061	8.10527	8.17928	8.3719	8.1925	8.2174	8.00047	8.1777	8.04385
HORVU.MOREX.r3.1HG0034910	7.11141	6.81597	7.09184	7.06886	6.95171	6.98904	6.89717	6.86359	6.99486	6.94537	7.02859	6.89749	7.0026	6.99628	6.99448	7.13312	7.25633	6.97548	6.99341	6.83208	6.82962	6.99638	6.82856	6.95619	6.94422	7.06423	7.1833	7.08363	6.82319	7.16797
HORVU.MOREX.r3.1HG0034970	8.75332	8.12399	8.56896	8.40824	8.15747	8.43117	8.11214	8.19796	8.35118	8.30433	8.03733	8.24016	8.01454	8.30562	8.16569	8.10523	8.25889	8.10639	7.93703	7.97485	8.01552	7.97846	8.09478	8.01603	8.1273	8.11227	8.5064	8.20407	7.99735	8.37258
HORVU.MOREX.r3.1HG0034990	8.91374	8.65668	8.78306	8.75236	8.71235	8.87365	8.563	8.60788	8.90135	9.05883	8.88667	8.80402	8.64592	8.71566	8.63701	8.72914	8.75428	8.67789	8.59221	8.41561	8.47488	8.73281	8.68489	8.71508	8.47266	8.53403	8.80768	8.90932	8.74307	8.8959
HORVU.MOREX.r3.1HG0035140	8.41284	8.19688	8.11253	8.36357	8.1862	8.07928	7.91733	7.69924	8.26869	8.07846	7.97859	8.05725	7.81212	8.01103	8.13053	8.07915	7.9552	8.06341	7.9662	7.91523	7.87322	7.89289	7.99638	7.84193	8.01387	7.9216	8.33379	8.07824	7.97038	8.05028
HORVU.MOREX.r3.1HG0035170	6.30442	6.34161	6.47678	6.29864	6.47267	6.34408	6.37106	6.22927	6.27092	6.33226	6.28172	6.28306	6.53253	6.25773	6.4504	6.5599	6.42114	6.34997	6.30418	6.34908	6.45255	6.45839	6.41977	6.25859	6.32519	6.27861	6.32343	6.38149	6.14289	6.4217
HORVU.MOREX.r3.1HG0035230	11.1157	11.5597	11.2648	11.2716	11.456	11.0065	11.7159	11.6384	11.3878	11.167	11.2854	11.4176	11.4331	11.3793	11.658	11.166	11.2337	11.4004	11.463	11.8239	11.7983	11.334	11.1068	11.2951	11.7789	11.7686	11.1145	11.3919	11.5767	11.3771
HORVU.MOREX.r3.1HG0035350	9.12804	9.3843	9.3653	9.26416	9.37271	9.44486	9.37328	9.51046	9.07592	9.28301	9.23714	9.05338	9.576	9.24177	9.41658	9.32579	9.12805	9.30685	9.42597	9.41781	9.49552	9.48305	9.16767	9.31508	9.38832	9.57478	9.14404	9.39187	9.35337	9.2621
HORVU.MOREX.r3.1HG0035400	9.27914	9.6383	9.42346	9.3438	9.74296	9.39949	9.75196	9.81095	9.60756	9.62073	9.77929	9.71495	9.49404	9.6258	9.59863	9.26504	9.55217	9.73885	9.38978	10.0707	9.98546	9.70712	9.45965	9.76054	9.79203	9.72269	9.42418	9.70532	9.81816	9.27001
HORVU.MOREX.r3.1HG0035540	9.81005	9.52695	9.68641	9.55544	9.56547	9.65058	9.67104	9.55167	9.72844	9.78806	9.72767	9.62022	9.54378	9.67356	9.5245	9.49759	9.68236	9.66196	9.56934	9.50823	9.47822	9.6626	9.39363	9.5246	9.58464	9.57478	9.87346	9.63981	9.52132	9.59717
HORVU.MOREX.r3.1HG0035560	8.3921	8.41847	8.29296	8.36769	8.39199	8.34831	8.20775	8.26231	8.32264	8.25677	8.19911	8.27281	8.22264	8.61612	8.27958	8.18047	8.32723	8.26546	8.33968	8.38611	8.39732	8.29671	8.20575	8.26086	8.19959	8.17572	8.35303	8.26001	7.97038	8.16668
HORVU.MOREX.r3.1HG0035690	10.3098	10.2768	10.3593	10.2034	10.3598	10.1738	10.3973	10.3579	10.3233	10.4725	10.3461	10.2802	10.1391	10.1583	10.1513	10.3146	10.2094	10.1721	10.2106	10.1615	10.0849	10.0673	9.93405	10.1108	10.379	10.5524	10.3768	10.184	10.317	10.3724
HORVU.MOREX.r3.1HG0036330	7.22691	6.99641	7.00118	6.92106	7.00665	6.91692	6.80403	6.99369	7.05364	7.02701	6.91187	7.78273	6.58256	7.11383	6.99448	6.96366	7.36831	7.0845	7.22609	6.88186	7.31671	6.95231	6.93994	7.09202	6.67158	6.76857	7.1833	6.91993	7.1112	6.98763
HORVU.MOREX.r3.1HG0035920	9.17628	9.17789	9.14896	9.11898	9.03465	9.1237	8.99884	9.03456	8.96299	8.99122	8.99154	8.8364	9.0737	8.95254	9.16527	9.10563	9.0409	9.12598	9.19587	9.13079	9.27254	9.08995	9.09874	9.14943	9.06875	9.08489	9.00243	9.13536	9.04152	9.00791
HORVU.MOREX.r3.1HG0036370	9.49545	9.97513	9.68641	9.83944	9.87145	9.68871	9.95341	10.1775	9.74068	9.50957	9.63257	9.87894	10.0593	9.79105	10.0534	9.67596	9.69241	9.80406	10.03	10.2031	10.4365	10.0816	9.95768	9.93373	10.0897	10.1577	9.52238	9.91602	10.1414	9.79198
HORVU.MOREX.r3.1HG0036390	9.28574	8.92769	9.20737	9.02512	8.68643	9.14785	9.13501	9.07938	9.157	9.24935	9.1968	9.39277	9.00384	9.01802	8.75416	9.16635	9.12556	9.04606	9.16995	8.7826	8.76676	9.32016	9.03685	8.91918	8.92378	9.32669	9.48051	9.1669	9.21835	9.16359
HORVU.MOREX.r3.1HG0036400	7.71236	7.6875	7.66619	7.70049	7.68258	7.58586	7.61089	7.74284	7.79757	7.67586	7.74443	7.64985	7.50493	7.58084	7.70587	7.65094	7.51308	7.62369	7.40604	7.64338	7.7617	7.51876	7.5089	7.59294	7.63019	7.68871	7.71279	7.58431	7.53396	7.60994
HORVU.MOREX.r3.1HG0036440	7.88392	7.90687	7.95584	8.02168	7.85946	8.01485	7.82584	7.89573	8.05155	7.55054	7.74443	7.82145	7.99233	8.11331	8.16569	7.77759	7.70094	7.89437	7.8196	8.03737	8.09705	7.76658	7.84579	7.78259	7.91669	7.85114	7.76661	7.70867	7.65424	7.81137
HORVU.MOREX.r3.1HG0036480	10.1538	10.3458	10.2346	10.1569	10.4541	10.1958	10.3296	10.2868	10.1961	10.2371	10.2671	10.2304	10.1307	10.0085	10.0079	10.0117	9.92174	9.98353	10.2288	10.1783	10.09	10.177	9.95354	9.86459	10.2473	10.2629	10.1458	10.107	10.3031	10.2241
HORVU.MOREX.r3.1HG0036600	9.37708	9.32088	9.38159	9.2226	9.37671	9.36088	9.3686	9.50581	9.40231	9.57355	9.49354	9.48547	9.42685	9.31271	9.38212	9.43999	9.30313	9.30022	9.4398	9.39117	9.33594	9.52197	9.32009	9.2665	9.37453	9.28957	9.37012	9.2495	9.32333	9.17769
HORVU.MOREX.r3.1HG0036660	10.161	10.0523	10.165	10.0811	10.001	10.2586	10.0083	9.79962	9.87991	9.98706	9.91399	10.0352	9.92446	9.86921	9.75688	9.79227	9.8755	9.93612	10.0811	10.1187	10.0374	10.022	9.94243	9.94354	9.96395	9.92891	10.0044	9.84391	9.92154	9.9569
HORVU.MOREX.r3.1HG0036870	5.94944	5.94944	6.30208	6.29864	5.94944	5.94944	6.32681	6.39085	5.94944	5.94944	6.22095	6.3795	6.38141	5.94944	5.94944	6.25637	6.25903	5.94944	6.30418	5.94944	6.3857	5.94944	6.30565	6.38582	6.36925	6.27861	6.27355	5.94944	5.94944	6.33561
HORVU.MOREX.r3.1HG0036770	10.7278	10.5287	10.596	10.5895	10.6532	10.5898	10.774	10.7696	10.9397	10.8915	10.6739	10.8505	10.4181	10.7472	10.606	10.4914	10.6794	10.6084	10.4242	10.5408	10.6716	10.5454	10.448	10.6409	10.8073	10.713	10.8617	10.7847	10.6962	10.7173
HORVU.MOREX.r3.1HG0036930	8.93078	9.67138	9.20966	9.42113	9.1866	8.86195	9.50038	9.69945	9.47337	8.76253	9.08024	9.17021	9.35633	9.2799	9.771	8.5562	8.79272	9.31345	9.49569	9.94453	10.205	9.24752	9.25387	9.3494	9.98368	9.57272	8.66337	9.22795	9.42342	8.83633
HORVU.MOREX.r3.1HG0037010	8.59363	8.49251	8.36217	8.38812	8.01977	8.62205	7.9705	7.95491	8.25864	8.15038	8.09961	7.94481	7.98109	8.15909	7.98526	8.16082	8.33608	8.03022	8.08722	8.07024	8.01552	8.16013	8.32149	7.94092	7.72024	7.71328	8.30934	8.13365	7.5723	8.06303
HORVU.MOREX.r3.1HG0037020	8.35397	8.25695	8.32801	8.33012	8.51601	8.29158	8.47702	8.32368	8.34173	8.6097	8.56652	8.49521	8.32643	8.13385	8.27502	8.40839	8.28665	8.39482	8.23128	8.2038	8.06505	8.40785	8.32149	8.2885	8.35756	8.44955	8.48491	8.5138	8.62739	8.50634
HORVU.MOREX.r3.1HG0037180	10.1939	10.3294	10.3501	10.2178	10.3477	10.1336	10.4586	10.3241	10.2373	10.2721	10.2671	10.2568	10.4043	10.2065	10.4141	10.3083	10.2024	10.3085	10.4123	10.4059	10.3136	10.1709	10.1302	10.1596	10.4185	10.5831	10.2425	10.2278	10.3727	10.2976
HORVU.MOREX.r3.1HG0037210	9.31613	9.22569	9.30466	9.20473	9.3807	9.25171	9.43267	9.34038	9.41987	9.45396	9.33695	9.33908	9.21752	9.26879	9.14358	9.2062	9.22644	9.15819	9.32521	9.22224	9.15364	9.21213	9.10378	9.00563	9.39517	9.334	9.39515	9.11491	9.21835	9.29863
HORVU.MOREX.r3.1HG0037250	10.8681	10.5269	10.7841	10.6241	11.0098	10.7769	11.1669	10.7963	10.9253	11.0324	11.095	10.9882	10.9179	10.9254	10.6532	10.8635	10.8927	10.8903	11.0204	10.8102	10.5183	10.8215	10.6883	10.5413	10.9641	11.2005	11.1874	10.8759	10.939	11.0472
HORVU.MOREX.r3.1HG0037270	10.0344	9.90329	10.0844	9.97392	10.0504	9.95916	9.88502	10.0919	10.0326	10.1534	10.0476	9.96805	9.8358	9.77082	9.83511	10.0038	10.0046	9.85145	9.62908	9.56058	9.50314	9.74373	9.91571	9.81962	9.87895	9.95429	10.1364	9.97667	10.0334	10.1077
HORVU.MOREX.r3.1HG0037440	8.47712	8.54824	8.43199	8.72412	8.49736	8.49014	8.4227	8.71013	8.43775	8.26214	8.51404	8.48147	8.55732	8.44978	8.55792	8.3751	8.33608	8.33393	8.35263	8.53524	8.54825	8.16526	8.36082	8.46351	8.38609	8.60951	8.36255	8.39039	8.43563	8.50634
HORVU.MOREX.r3.1HG0037500	6.56124	6.62461	6.73036	6.44209	6.44304	6.67182	6.4476	6.97627	6.61415	6.6087	6.49009	6.75783	6.93167	6.4814	6.38382	6.73373	6.83107	6.5672	6.96517	6.4217	6.58879	6.57119	6.48208	6.69967	6.51111	7.12148	7.03315	6.52738	6.73781	5.94944
HORVU.MOREX.r3.1HG0037610	10.155	9.95517	10.1355	9.98696	10.1245	9.96322	10.0754	10.0416	10.001	10.2759	10.067	10.0059	9.95193	9.86775	9.73463	10.1433	10.056	9.92474	9.9608	9.68866	9.57539	9.9066	9.77091	9.76845	10.0253	10.2514	10.3154	10.0147	9.96573	10.2375
HORVU.MOREX.r3.1HG0037620	7.42522	7.59192	7.6589	7.50544	7.58722	7.38166	7.24362	6.9218	7.16118	7.32091	7.23822	7.10804	7.14158	7.02373	7.14794	7.15669	7.15479	7.13459	7.46869	7.62805	7.47623	7.42912	7.47449	7.73439	7.63019	7.69695	7.35745	7.60289	7.8338	7.5822
HORVU.MOREX.r3.1HG0037670	9.37503	9.20993	9.08552	9.25117	9.10422	9.21337	9.04375	9.06035	9.25343	8.89005	8.9203	9.2386	8.98246	9.21885	9.05072	8.88864	9.11306	9.0057	9.12892	9.14563	9.19203	9.11063	9.04736	9.09722	9.21057	8.96387	9.37927	9.14691	8.97186	9.19443
HORVU.MOREX.r3.1HG0037770	9.00235	8.71915	8.87305	8.91073	8.73148	8.85606	8.80673	8.66844	8.85976	8.4517	8.6046	8.90578	8.75477	8.9609	8.84723	8.72914	8.72805	8.73874	8.91222	8.8016	8.75063	8.70905	8.82367	8.48732	8.73309	8.48128	8.87131	8.63943	8.26752	8.82915
HORVU.MOREX.r3.1HG0037780	8.46529	8.34438	8.40368	8.33856	8.30393	8.35258	8.35643	8.39794	8.45964	8.49295	8.24346	8.30468	8.30454	8.53548	8.45015	8.44887	8.48624	8.44081	8.02813	8.30261	8.33717	8.39499	8.2764	8.29759	8.27326	8.17007	8.37201	8.36531	8.22897	8.28437
HORVU.MOREX.r3.1HG0037800	9.44144	9.94845	9.72668	9.88336	9.68943	9.72106	9.71024	9.70352	9.46916	9.59014	9.75739	9.41416	9.85193	9.38027	9.87486	9.78921	9.83377	9.89003	9.80531	10.0987	9.97047	9.77461	9.86219	10.1342	9.7712	9.87676	9.16808	9.77167	9.88279	9.59925
HORVU.MOREX.r3.1HG0037920	7.3107	7.07433	7.21896	7.04372	7.04576	7.25294	7.14155	7.2358	7.17382	7.35518	7.1732	7.13656	7.12975	6.98224	7.11184	7.15669	7.0679	7.13459	7.24767	7.19117	7.1763	7.05197	7.17485	6.9414	6.96057	7.00323	7.31376	7.05317	6.95347	7.25959
HORVU.MOREX.r3.1HG0037960	7.52903	7.13465	7.27183	7.27993	7.15415	7.41837	7.29108	7.39717	7.42874	7.42063	7.35718	7.29245	7.09338	7.07627	7.087	6.94921	7.0679	7.21653	7.17005	7.36014	7.31671	6.93711	6.96923	6.98504	7.08159	6.82906	7.23267	7.1558	7.03572	7.0821
HORVU.MOREX.r3.1HG0037990	7.65434	7.75617	7.75031	7.75462	7.71732	7.81885	7.64525	7.85728	7.74599	7.74198	7.81485	7.69296	7.86894	7.81782	7.85336	7.87399	7.74363	7.82385	7.7042	7.78001	7.7479	7.7874	7.79353	7.82246	7.66372	7.52961	7.72841	7.96663	7.68034	7.81909
HORVU.MOREX.r3.1HG0038000	6.6322	6.52901	6.55725	6.79474	6.72435	6.73157	6.54361	6.70819	6.80905	6.58108	6.68606	6.45755	6.60606	6.53682	6.56147	6.58444	6.61362	6.48544	6.56083	6.53996	6.65743	6.59617	6.81131	6.63556	6.64757	6.54742	6.64433	6.69233	6.52638	6.71507
HORVU.MOREX.r3.1HG0038070	6.89087	6.96887	6.80288	6.96387	6.97961	6.82131	6.82355	6.84323	6.8278	6.79578	6.83718	6.82076	6.90158	6.71764	6.84275	6.96366	6.75942	6.86759	6.84183	6.76035	6.81236	6.96725	6.82856	6.92636	6.92756	7.1623	6.97196	6.95518	6.93605	7.02021
HORVU.MOREX.r3.1HG0038080	6.98007	7.40982	7.27183	7.26985	6.99323	7.09357	7.29108	7.50689	7.24652	7.10194	7.14596	7.25565	7.38142	7.05037	7.44373	7.0192	7.1061	7.19379	7.21513	7.58884	7.56047	7.09158	7.06478	7.4137	7.45633	7.39934	7.06227	7.34562	7.13979	7.00407
HORVU.MOREX.r3.1HG0038100	7.82718	8.32735	7.24043	7.46386	8.38792	7.09357	7.64525	7.69924	7.86772	7.18475	7.05933	8.3511	7.34345	8.48157	8.25664	7.44015	8.00156	7.83697	8.07137	8.34281	8.71112	8.0475	7.77334	8.17928	8.47706	7.8292	8.26926	8.21545	7.29605	7.51479
HORVU.MOREX.r3.1HG0038160	6.716	6.78155	6.71104	6.62122	6.81331	6.65068	6.76341	6.82233	6.6854	6.68495	6.58204	6.87898	6.73144	6.75609	6.73574	6.50739	6.74038	6.76212	6.5854	7.06916	7.11663	6.64326	6.82856	6.71976	6.89321	6.76857	6.66824	6.91993	6.58634	6.78199
HORVU.MOREX.r3.1HG0038170	9.59944	9.74623	9.83225	9.68138	9.78559	9.50195	10.0023	9.78628	9.61328	9.58394	9.60828	9.43756	9.81798	9.60834	9.94013	9.73291	9.70571	9.74048	9.79462	9.87113	9.69155	9.77461	9.59384	9.73168	9.96853	10.1315	9.49531	9.61934	9.9397	9.66045
HORVU.MOREX.r3.1HG0038220	7.28006	7.06179	7.27183	7.19642	7.00665	7.28406	7.18105	7.18067	7.23476	7.01127	6.99679	7.23037	7.24214	7.24041	7.13605	7.08418	7.20118	7.05843	7.15846	7.33045	7.27549	6.96725	7.06478	6.99912	7.2139	7.21424	7.14461	7.09851	7.06664	7.24699
HORVU.MOREX.r3.1HG0038240	6.65416	6.68773	6.73036	6.66377	6.70517	6.67182	6.78399	6.60116	6.6854	6.5216	6.75467	6.82076	6.73144	6.71764	6.67568	6.58444	6.65861	6.5672	6.63174	6.63731	6.53829	6.48892	6.56334	6.53846	6.67158	6.57617	6.77667	6.66765	6.61418	6.52657
HORVU.MOREX.r3.1HG0038230	7.2485	7.2347	7.3702	7.18548	7.00665	7.33397	7.27942	7.39717	7.26965	7.02701	7.14596	7.48014	7.41813	7.31348	7.19409	7.13312	7.39693	7.17053	7.39679	7.35034	7.40403	6.92163	7.27395	6.98504	7.12319	7.2015	7.2682	7.22303	7.15378	7.27203
HORVU.MOREX.r3.1HG0038190	10.0055	9.82178	10.0494	9.9408	9.93903	9.85529	9.77149	9.9335	9.92958	9.77725	9.65645	9.71304	9.76161	9.75823	9.89933	9.94315	9.74487	9.69925	9.70122	9.68024	9.75982	9.72387	9.73109	9.73653	9.87733	9.88173	9.85397	9.84918	9.77094	9.83503
HORVU.MOREX.r3.1HG0038550	7.71236	7.74274	7.59898	7.65825	7.77746	7.57016	7.58444	7.56797	7.66025	7.50232	7.5622	7.63217	7.5856	7.58875	7.84066	7.5008	7.53828	7.62369	7.54446	7.80692	7.7617	7.70926	7.55865	7.56089	7.78924	7.64661	7.46932	7.5749	7.55329	7.5822
HORVU.MOREX.r3.1HG0038620	6.95135	6.78155	6.90029	6.97768	6.87772	7.04278	7.46232	7.07613	7.10891	6.85516	6.96381	6.84064	7.28384	7.32352	6.937	6.82371	6.86456	6.78074	7.18151	6.70157	6.48274	6.80432	6.7571	6.4527	6.80044	6.92063	7.3467	6.88316	6.66641	7.09695
HORVU.MOREX.r3.1HG0038590	10.1028	10.1457	10.3806	10.4195	10.3538	10.8244	10.2036	10.0543	9.89718	10.45	10.6235	10.5684	10.6608	10.0734	9.67745	10.2922	10.349	10.0241	10.8175	10.1615	9.79277	10.7103	10.388	10.3652	9.87408	10.2527	10.313	10.4391	10.5938	10.7269
HORVU.MOREX.r3.1HG0038710	6.12727	5.94944	5.94944	5.94944	6.1247	6.1995	5.94944	5.94944	5.94944	5.94944	5.94944	5.94944	5.94944	5.94944	5.94944	5.94944	5.94944	5.94944	5.94944	5.94944	5.94944	5.94944	5.94944	6.12816	5.94944	5.94944	5.94944	5.94944	5.94944	5.94944
HORVU.MOREX.r3.1HG0038720	6.20077	6.34161	6.30208	6.33962	6.1247	6.1995	6.37106	6.22927	6.27092	6.14127	5.94944	6.28306	6.34401	6.34693	6.30456	6.34519	6.30669	6.42275	6.38336	6.48426	6.30609	6.26211	6.41977	6.42049	6.27508	6.32925	6.21426	6.14324	6.14289	6.14296
HORVU.MOREX.r3.1HG0038740	6.38366	5.94944	5.94944	6.33962	6.50064	6.53264	6.27649	6.29189	6.36391	6.41762	6.58204	6.98443	5.94944	6.41917	6.41833	6.50739	6.51217	6.38792	6.67493	5.94944	6.51124	6.39077	6.45193	5.94944	5.94944	5.94944	6.50849	5.94944	6.42154	5.94944
HORVU.MOREX.r3.1HG0038790	6.41815	6.55441	6.53172	6.49958	6.57678	6.53264	6.51352	6.34456	6.40316	6.41762	6.52247	6.3795	6.47751	6.30519	6.53578	6.34519	6.38643	6.34997	6.53516	6.65943	6.48274	6.42582	6.58801	6.53846	6.54108	6.51714	6.44316	6.42237	6.42154	6.45917
HORVU.MOREX.r3.1HG0038750	7.85902	8.02541	8.1819	7.95015	7.71045	7.99823	8.07065	8.13661	8.25864	7.93523	7.86697	8.26202	7.91738	8.50494	8.04098	7.92846	8.23531	8.325	8.09246	8.45667	8.31948	7.82133	8.17641	8.19893	8.06884	7.90782	7.81817	8.04641	8.02377	7.77207
HORVU.MOREX.r3.1HG0038630	6.25705	6.34161	6.30208	6.29864	6.44304	6.38148	6.76341	6.53984	6.5885	6.33226	6.33285	6.61231	6.50574	6.61087	6.34622	6.4491	6.38643	6.38792	6.50824	6.30711	6.30609	6.39077	6.41977	6.20203	6.32519	6.41395	6.73526	6.33616	6.22282	6.33561
HORVU.MOREX.r3.1HG0038640	7.74726	7.49621	7.58351	7.48067	7.46657	7.43627	7.27942	7.30079	7.24652	7.28551	7.08909	7.16428	7.39072	7.26181	7.30108	7.24579	7.46981	7.31304	7.17005	7.19117	7.18781	7.26858	7.17485	7.27585	7.30853	7.50085	7.51669	7.33398	7.25916	7.32039
HORVU.MOREX.r3.1HG0038800	8.35397	8.11396	8.05531	8.12452	8.37154	8.30929	8.22392	8.02522	8.4897	8.20744	8.39773	8.60464	8.21321	8.4048	8.16569	8.15586	8.20645	8.07429	8.3612	8.51602	8.08647	8.23504	8.31705	8.13395	8.133	8.26812	8.54839	8.12761	8.13039	8.16668
HORVU.MOREX.r3.1HG0038930	6.9064	6.47431	6.69117	6.66377	6.62251	6.75041	6.74224	6.77876	6.6854	6.55212	6.91187	6.93333	6.97491	6.71764	6.48046	6.73373	6.56512	6.51408	6.85829	6.77893	6.30609	6.70806	6.7571	6.34805	6.62263	7.07887	7.11794	6.61534	6.82319	6.61441
HORVU.MOREX.r3.1HG0038900	8.3668	8.30575	8.21996	8.22445	8.91785	8.48629	8.82062	8.24506	8.56006	9.18226	9.36871	9.17301	8.37336	8.26933	8.06796	8.77706	8.79272	8.49716	8.50292	8.38184	7.64658	9.06099	8.61883	7.6915	8.39079	8.39812	8.48923	8.38041	9.08412	9.00156
HORVU.MOREX.r3.1HG0038960	7.63939	7.68041	7.72982	7.72786	7.57184	7.57804	7.60214	7.5173	7.73084	7.47237	7.5622	7.36244	7.39072	7.53218	7.70587	7.55838	7.51308	7.49214	7.43332	7.58884	7.51067	7.33162	7.5089	7.66203	7.63019	7.62935	7.57108	7.62119	7.61852	7.64594
HORVU.MOREX.r3.1HG0038980	7.09908	7.00987	6.94497	7.18548	7.01988	7.05574	6.78399	7.01079	7.02472	6.81608	6.92953	6.82076	7.15327	7.01011	7.02188	7.19103	7.00053	7.00398	7.13485	7.06916	7.07899	7.15414	7.16322	7.09202	7.02309	7.14888	7.17057	7.02167	7.13979	7.03608
HORVU.MOREX.r3.1HG0038990	6.716	6.8649	6.80288	6.72288	6.89305	6.71222	6.69792	6.65686	5.94944	6.81608	6.70968	5.94944	6.65055	5.94944	6.71629	6.80655	5.94944	6.76212	6.56083	6.63731	6.77661	6.66556	6.63453	6.89543	6.78049	6.78927	6.79654	5.94944	6.71482	6.9186
HORVU.MOREX.r3.1HG0039000	8.68761	8.90257	8.81067	8.8968	8.61597	8.74879	8.71284	8.90872	8.8169	8.6705	8.55791	8.64607	8.87907	8.66508	8.98159	8.77706	8.61785	8.76169	8.72921	9.00607	9.14877	8.8886	8.85405	9.07937	8.8077	8.79262	8.44979	8.78838	8.79563	8.63228
HORVU.MOREX.r3.1HG0039050	5.94944	5.94944	5.94944	5.94944	5.94944	5.94944	5.94944	5.94944	5.94944	5.94944	5.94944	5.94944	5.94944	5.94944	5.94944	5.94944	5.94944	5.94944	5.94944	5.94944	5.94944	5.94944	5.94944	5.94944	5.94944	5.94944	5.94944	5.94944	5.94944	5.94944
HORVU.MOREX.r3.1HG0039110	9.30319	9.04442	9.43325	9.01743	9.10422	9.29984	9.48322	9.38675	9.65271	9.68772	9.444	9.65847	9.14024	9.37821	9.31059	9.28486	9.44507	9.36728	9.19119	9.22921	9.05543	9.45917	9.24252	9.17124	9.13872	9.07324	9.44829	9.31738	9.32333	9.3616
HORVU.MOREX.r3.1HG0039160	10.1225	9.84223	9.18894	10.7824	11.6111	10.7357	10.5132	9.54489	10.2373	11.9476	11.2778	10.0714	9.5492	10.0784	9.85439	10.376	10.8737	11.0093	9.67314	9.74782	9.98139	11.4518	10.6099	11.4691	10.0413	9.31443	9.59672	12.1304	10.7297	11.6599
HORVU.MOREX.r3.1HG0039190	8.85237	8.67672	8.72935	8.78004	9.06489	8.69684	8.90771	8.75457	8.64984	9.19593	9.01657	8.96541	8.79231	8.56905	8.4779	9.11059	8.96204	8.71202	8.79604	8.34281	8.51784	9.03686	8.51528	8.7382	8.61104	8.84176	8.76947	8.7958	9.20467	8.96287
HORVU.MOREX.r3.1HG0039230	9.32042	9.28056	9.31318	9.29614	9.20928	9.09663	9.33305	9.34821	9.21111	8.99436	9.09204	9.05338	9.32922	9.21885	9.44434	9.27609	8.95362	9.22749	9.07653	9.21289	9.30131	8.91836	8.97486	9.20918	9.38832	9.41429	9.07218	9.21704	9.13993	9.09387
HORVU.MOREX.r3.1HG0039240	7.90227	8.15363	7.75031	7.70049	8.29087	8.19929	8.45915	8.41842	7.71551	8.47019	8.51849	8.06985	8.08939	7.85003	7.6843	8.12062	8.12624	7.78364	8.39492	7.9922	8.11795	8.53018	8.15647	7.74139	8.0748	8.34465	8.17986	8.14566	8.08754	7.90093
HORVU.MOREX.r3.1HG0039350	10.3991	9.99091	10.1662	10.043	10.024	10.1057	10.0305	9.93177	10.2617	10.0895	9.93037	10.2291	9.91193	10.1738	9.97439	10.0796	10.0918	10.0892	9.84283	9.86521	9.933	9.78741	9.67003	9.81198	9.96395	9.8751	10.3284	10.1517	9.83592	10.1323
HORVU.MOREX.r3.1HG0039370	9.03419	8.99521	9.04501	8.93818	9.06987	8.97204	8.85139	8.9849	8.98987	8.95938	9.00724	8.86805	8.92472	8.91576	8.97613	9.06023	8.98424	8.89495	8.77412	8.92208	8.93569	8.85203	8.82367	8.89305	8.9396	9.12207	9.00837	9.02689	8.988	9.00474
HORVU.MOREX.r3.1HG0039670	10.2429	10.169	10.3388	10.1476	10.0316	10.1526	10.2798	10.3096	10.2459	9.97923	10.1378	10.2171	10.3195	10.3494	10.4398	10.1647	10.2186	10.2078	10.2083	10.3855	10.3923	10.0699	10.2743	10.0394	10.371	10.2793	10.1189	10.146	10.0995	10.1928
HORVU.MOREX.r3.1HG0039730	9.95843	9.91299	10.0367	9.96076	10.0542	9.97532	9.92201	9.86632	10.1628	10.0601	9.96737	10.158	9.62301	9.95852	9.99055	10.0064	10.1019	9.92759	9.53115	9.69536	9.75982	9.82049	9.76461	9.88511	9.88704	9.80355	10.0817	10.0318	9.81816	10.0647
HORVU.MOREX.r3.1HG0039740	8.89358	8.54824	8.62221	8.60152	8.84685	8.65655	8.72401	8.65141	9.09526	9.01309	8.8025	8.99746	8.40239	8.86317	8.5653	8.53765	8.58152	8.70865	8.37394	8.36896	8.57062	8.48256	8.57541	8.5638	8.67722	8.63377	9.06365	8.9726	8.61485	9.09089
HORVU.MOREX.r3.1HG0039840	10.7564	10.4812	9.88011	10.5409	10.9557	10.5846	10.7537	9.70554	10.6551	12.0255	11.1678	9.93732	9.61614	10.6572	10.1149	10.593	11.1345	10.8556	10.1699	10.2054	10.0963	11.2656	11.0659	11.4917	10.4494	9.47056	10.3994	11.5652	10.9084	11.4781
HORVU.MOREX.r3.1HG0039860	11.2444	10.9537	11.2284	11.0677	11.1752	11.0414	11.0194	10.8346	10.6551	10.9006	11.1525	10.5525	11.2323	10.6047	10.8053	11.1859	10.9417	10.7389	11.0347	10.7626	10.4246	10.7933	10.7056	10.9196	10.8149	11.5203	11.0463	10.8639	11.1468	11.1737
HORVU.MOREX.r3.1HG0039930	6.98007	7.24523	7.19703	7.08118	7.16548	7.00278	7.12802	6.97627	7.19864	7.10194	7.08909	6.93333	7.19868	7.18485	7.45262	7.20222	7.05481	7.1587	6.9794	7.25778	7.44071	7.0106	7.18635	7.10456	7.29716	7.06423	7.17057	7.12757	6.98728	6.9538
HORVU.MOREX.r3.1HG0039910	9.29449	9.64497	9.52761	9.4422	9.06489	9.45261	9.17583	9.25399	9.04782	9.02236	9.24771	8.96864	9.57777	9.15019	9.38212	9.35522	9.16	9.20635	9.48049	9.51014	9.48401	9.42875	9.45965	9.291	9.10557	9.33157	8.91956	9.10902	9.16844	8.91633
HORVU.MOREX.r3.1HG0039920	6.696	6.57874	6.64959	6.66377	6.64417	6.67182	6.72043	6.73249	6.72902	6.68495	6.77616	6.77939	6.73144	6.5872	6.63246	6.5599	6.65861	6.68244	6.69551	6.77893	6.91077	6.68714	6.71861	6.63556	6.75999	6.54742	6.71363	6.52738	6.61418	6.64106
HORVU.MOREX.r3.1HG0039940	8.76609	8.56632	8.62916	8.80419	8.70592	8.68019	8.74242	8.8319	8.8855	8.77362	8.67377	8.81128	8.5863	8.64779	8.77011	8.53765	8.61426	8.68479	8.47574	8.35158	8.57062	8.46222	8.48026	8.66417	8.84186	8.73424	8.7765	8.78838	8.74307	8.87864
HORVU.MOREX.r3.1HG0039960	9.98956	9.48097	9.78425	9.7822	9.81821	9.82141	9.36626	9.40688	9.88464	9.77363	9.51331	9.70152	9.20608	9.59777	9.38622	9.61318	9.75289	9.3757	9.41601	9.33636	9.41898	9.61305	9.52646	9.61178	9.56457	9.60521	10.1324	9.79373	9.49467	10.0063
HORVU.MOREX.r3.1HG0040000	9.45708	9.65659	9.47175	9.12613	9.47702	9.24502	9.91085	9.67483	9.75281	9.25458	9.39505	9.70152	9.45988	9.75981	9.57912	9.2062	9.38627	9.46523	9.9838	10.0885	9.95809	9.75518	9.49058	9.4496	9.87082	9.74106	9.60453	9.43943	9.63137	9.27526
HORVU.MOREX.r3.1HG0040050	9.60996	9.43346	9.61095	9.56941	9.61026	9.53513	9.44159	9.50347	9.26808	9.68965	9.57523	9.36129	9.6451	9.50644	9.4619	9.74877	9.74164	9.74534	9.53115	9.37662	9.29473	9.60583	9.37508	9.52834	9.47918	9.62712	9.55702	9.49673	9.53664	9.43599
HORVU.MOREX.r3.1HG0040100	9.05502	8.50384	8.94108	8.71458	8.25988	8.85606	8.31203	8.14288	9.00751	8.62618	8.29164	8.44886	8.47819	8.72556	8.46211	8.58538	8.62857	8.52062	8.23128	8.13358	8.03224	8.42481	8.56803	8.26551	8.30362	8.12404	8.957	8.62695	8.1777	8.46477
HORVU.MOREX.r3.1HG0040350	6.20077	6.37878	6.19911	6.29864	6.47267	6.12637	6.41097	6.29189	6.21211	6.41762	6.52247	6.49224	6.30258	6.12766	6.34622	6.30363	6.20238	6.34997	6.44987	6.34908	6.20195	6.39077	6.25812	6.25859	6.32519	6.48505	6.36728	6.33616	6.45899	6.33561
HORVU.MOREX.r3.1HG0040220	8.4373	8.22031	8.50599	8.14901	8.35078	8.30488	8.20231	8.17376	8.44655	8.31982	8.41223	8.14302	7.97542	8.12362	8.00223	8.14589	8.16695	8.06341	7.8	7.90911	8.0099	8.18053	8.09478	8.14923	8.17776	8.17572	8.57704	8.33975	8.24563	8.30037
HORVU.MOREX.r3.1HG0040360	7.13562	7.18036	7.10411	7.10535	7.15415	7.29423	7.38005	7.35006	7.25815	7.04249	7.01283	7.19124	7.53787	7.08895	7.57818	7.15669	7.15479	7.30274	7.44227	7.47146	7.3757	7.34177	7.43901	7.02663	7.47592	7.38866	7.11794	7.12757	7.23382	7.15417
HORVU.MOREX.r3.1HG0040400	7.56164	8.26146	7.94429	8.03763	8.21894	7.97004	7.98345	8.14288	7.81903	7.61486	7.90292	7.9239	8.17485	7.7087	8.26126	7.89241	7.90095	7.93123	8.448	8.45667	8.64267	8.29206	8.43619	7.78933	8.37665	8.33968	7.59735	8.18102	8.1777	7.78003
HORVU.MOREX.r3.1HG0040550	6.75437	6.79896	7.04113	6.94984	6.92289	6.90174	6.80403	6.88345	6.91547	6.68495	6.83718	6.75783	6.75027	6.99628	6.92201	6.789	6.63651	6.63882	6.75383	6.74129	7.14094	6.7481	6.87815	6.89543	6.78049	6.62981	6.95598	6.82469	6.64082	6.9538
HORVU.MOREX.r3.1HG0040570	7.45208	7.74274	7.70195	7.66539	7.35982	7.39095	7.66207	7.66318	7.61915	7.39925	7.49459	7.3958	7.44488	7.43724	7.76157	7.5092	7.29843	7.53488	7.29973	7.66601	7.5766	7.34177	7.33513	7.59294	7.65543	7.64661	7.33583	7.51683	7.54366	7.4001
HORVU.MOREX.r3.1HG0040610	9.87823	10.9795	10.458	10.4461	10.5399	10.0509	10.7095	10.7085	10.1086	9.67418	10.1476	9.99342	10.6616	10.3876	11.2398	10.195	10.0817	10.492	10.7748	11.3751	11.1256	10.2035	10.336	10.3641	11.0648	10.8857	9.45046	10.1288	10.6338	10.0032
HORVU.MOREX.r3.1HG0040640	8.73393	8.6734	8.82277	8.69852	8.75035	8.49398	8.18034	8.19796	8.33699	8.00884	8.0626	8.21794	8.36072	8.50107	8.34177	8.48818	8.25421	8.17334	8.59221	8.47674	8.60351	8.5572	8.5569	8.34212	8.17225	8.5123	8.72655	8.22673	8.22897	8.39251
HORVU.MOREX.r3.1HG0040790	8.38792	7.99265	8.26605	7.56898	7.43211	8.45111	8.13527	8.40309	8.64226	8.14453	8.67377	8.38118	8.36495	8.12362	7.77511	7.95193	7.75753	8.09044	8.03907	7.42643	7.22158	7.76658	8.13623	7.15319	7.80406	8.69262	9.53878	7.91054	7.1112	7.91525
HORVU.MOREX.r3.1HG0040800	7.35989	7.42764	7.26147	7.49724	7.24138	7.32417	7.14155	7.28811	7.46754	7.39925	7.35718	7.25565	7.28384	7.47269	7.48747	7.29779	7.45203	7.28185	7.24767	7.53999	7.54411	7.51876	7.37405	7.55273	7.17603	7.27564	7.32485	7.41295	7.34332	7.27203
HORVU.MOREX.r3.1HG0040810	9.03156	8.80938	8.07641	8.21063	8.93709	8.68354	8.79269	8.59901	8.99578	9.24146	9.24244	9.54263	8.23664	8.79294	8.51277	9.27168	8.88734	8.68479	9.13868	8.15909	7.33673	9.86495	8.97761	7.73439	8.77621	8.86231	9.01725	8.98557	9.30295	9.43599
HORVU.MOREX.r3.1HG0040830	9.20909	9.11879	9.22104	9.24899	9.28165	9.18566	9.1043	9.14404	9.13049	9.33082	9.09204	9.07454	9.21524	9.15986	9.15327	9.30008	9.26305	9.23215	9.14838	9.10823	9.01306	9.18561	8.99945	9.08705	9.20016	9.18825	9.30192	9.17256	9.19915	9.28569
HORVU.MOREX.r3.1HG0040880	6.98007	6.76374	6.7854	6.64285	6.9081	6.9609	6.80403	6.88345	6.88152	6.874	6.91187	7.6586	6.97491	7.11383	6.77313	7.19103	7.30869	6.93091	7.45114	6.81477	6.73907	7.10442	7.18635	6.4527	6.81989	7.07887	7.10433	6.88316	7.13979	6.97087
HORVU.MOREX.r3.1HG0040860	10.3279	9.95114	10.1951	9.98955	9.99193	10.0885	9.93465	9.92136	10.1059	10.0072	9.92711	10.0459	9.98288	10.0847	9.90645	10.0995	10.2163	9.97941	9.72877	9.66327	9.60754	9.76816	9.93545	9.76054	9.85771	9.80704	10.2425	10.0441	9.71827	10.1423
HORVU.MOREX.r3.1HG0040900	8.69432	8.52622	8.27957	8.62216	8.64997	8.45111	8.48145	8.41333	8.46397	8.35527	8.22147	8.44886	8.53518	8.58371	8.64745	8.50742	8.75753	8.55884	8.54829	8.26116	8.38041	8.41636	8.4564	8.36385	8.61104	8.47229	8.73741	8.5452	8.22337	8.69315
HORVU.MOREX.r3.1HG0040950	5.94944	5.94944	5.94944	5.94944	5.94944	5.94944	5.94944	5.94944	5.94944	5.94944	5.94944	5.94944	5.94944	5.94944	5.94944	5.94944	5.94944	5.94944	5.94944	5.94944	5.94944	5.94944	5.94944	5.94944	5.94944	5.94944	5.94944	5.94944	5.94944	5.94944
HORVU.MOREX.r3.1HG0040990	8.15502	8.31875	8.09201	8.0534	8.29959	8.15556	8.31203	8.36132	8.45093	8.03459	8.28108	8.32033	8.47041	8.42952	8.74126	8.19501	8.16695	8.13255	8.38657	8.53142	8.35029	8.23504	8.34784	7.92896	8.47706	8.18133	8.15791	8.01377	7.97038	8.18415
HORVU.MOREX.r3.1HG0041010	8.60796	8.24789	8.49075	8.3718	8.38792	8.47076	8.25045	8.28495	8.17	8.41395	8.08739	8.21232	8.35648	8.24613	8.09962	8.28809	8.38376	8.31149	8.23128	8.19891	8.07044	8.2591	8.0628	8.13906	8.18325	8.15871	8.48491	8.47234	8.2401	8.36755
HORVU.MOREX.r3.1HG0041030	5.94944	5.94944	6.44692	5.94944	5.94944	5.94944	5.94944	5.94944	5.94944	5.94944	5.94944	5.94944	5.94944	5.94944	5.94944	5.94944	5.94944	5.94944	5.94944	5.94944	5.94944	5.94944	5.94944	5.94944	5.94944	5.94944	5.94944	5.94944	5.94944	5.94944
HORVU.MOREX.r3.1HG0041120	6.4502	6.57874	6.60515	6.47166	6.34038	6.73157	6.51352	6.5713	6.504	6.33226	6.37779	6.45755	6.6287	6.63367	6.63246	6.47909	6.56512	6.5672	6.69551	6.63731	6.56409	6.51774	6.63453	6.61271	6.36925	6.41395	6.44316	6.33616	6.28401	6.28412
HORVU.MOREX.r3.1HG0041130	6.12727	6.34161	6.25503	6.19666	6.1247	6.12637	6.13853	6.29189	6.27092	6.22053	6.28172	6.14234	6.19946	6.25773	6.38382	5.94944	5.94944	6.34997	6.12715	6.30711	6.25851	6.2049	6.12789	6.12816	5.94944	6.32925	6.27355	6.14324	5.94944	6.14296
HORVU.MOREX.r3.1HG0041060	10.3531	10.7148	10.5995	10.6257	10.568	10.3439	10.6761	10.7647	10.5069	10.542	10.6435	10.4692	10.6466	10.4048	10.7999	10.5859	10.5706	10.6903	10.4203	10.7345	10.7667	10.4967	10.5093	10.7154	10.7332	10.755	10.3354	10.586	10.7307	10.4945
HORVU.MOREX.r3.1HG0041230	7.15923	7.35456	6.98746	7.01788	7.63951	7.15347	7.32531	7.07613	7.02472	7.02701	7.02859	6.86004	7.37205	6.96797	7.00828	6.93452	6.74038	7.07156	7.40604	6.97327	7.27549	7.09158	7.15145	6.63556	7.49518	7.62935	7.13137	7.19668	7.39964	7.00407
HORVU.MOREX.r3.1HG0041250	8.67409	8.68991	8.63262	8.66253	8.52707	8.45506	8.52926	8.51644	8.56409	8.44236	8.45481	8.54004	8.43883	8.51264	8.36757	8.40839	8.37949	8.51674	8.54829	8.47674	8.67732	8.40358	8.30812	8.40627	8.63868	8.71925	8.70088	8.41501	8.3769	8.4834
HORVU.MOREX.r3.1HG0041260	9.69799	10.2222	9.91949	10.0541	10.0228	9.82884	10.4608	10.3796	10.3667	10.1959	10.3314	10.1552	10.1162	10.0085	10.3686	9.92654	10.0019	10.1331	9.92208	10.4539	10.3851	9.9892	10.0665	10.2242	10.434	10.3066	9.80407	10.3064	10.3605	10.011
HORVU.MOREX.r3.1HG0041380	6.12727	5.94944	6.12609	6.12436	5.94944	5.94944	5.94944	6.14746	6.13531	6.14127	6.14157	6.28306	6.12634	5.94944	5.94944	6.12687	6.12841	6.12902	6.25685	5.94944	5.94944	5.94944	5.94944	6.12816	5.94944	6.13976	6.13683	5.94944	5.94944	5.94944
HORVU.MOREX.r3.1HG0041280	10.0029	10.7476	10.2008	9.84662	10.561	10.2476	10.9055	10.3935	10.3945	10.6717	10.5258	10.9247	10.1964	11.3545	10.7954	10.0721	11.3115	11.4207	11.1357	12.2452	12.0324	11.328	10.9663	11.4845	11.0046	11.0685	9.94578	10.8297	11.1797	9.97143
HORVU.MOREX.r3.1HG0041440	9.27693	9.14272	9.1773	9.17748	9.14719	9.21337	9.29659	8.99832	9.07035	9.1319	9.39267	9.5231	9.11105	9.16467	9.02718	9.08815	9.32058	9.17038	9.30158	9.16031	8.94419	9.26833	9.59028	9.13718	9.31072	9.24888	9.3493	9.08818	9.48342	9.2568
HORVU.MOREX.r3.1HG0041510	8.85237	8.13395	8.42798	8.11957	8.23272	8.13062	8.6281	8.16765	8.3745	8.10891	8.08739	8.72922	8.1797	8.44978	7.93887	8.10005	8.49411	8.00189	8.50292	7.90911	7.86061	7.82801	8.53056	7.19953	8.21572	8.0518	8.54839	7.75014	8.11829	8.3625
HORVU.MOREX.r3.1HG0041550	8.83433	8.1389	8.48306	7.92153	8.22355	8.50163	8.45013	8.0919	8.28362	7.94893	8.15323	8.7407	8.64249	8.55795	8.05184	8.43685	8.51359	8.12214	8.7194	7.89678	7.48494	8.48659	8.79261	7.37608	8.22106	8.29412	8.53593	7.79026	8.19501	8.40728
HORVU.MOREX.r3.1HG0041560	7.98458	7.60714	8.07116	7.93878	7.92487	8.11543	8.034	7.88813	7.71551	8.07846	7.9584	8.24016	8.00903	7.99411	7.74098	8.12062	8.1054	7.88184	8.29557	7.87176	7.87322	8.0642	8.0574	7.80932	8.13868	8.3496	8.44534	8.29248	8.09993	8.06303
HORVU.MOREX.r3.1HG0041580	8.06191	7.76945	7.95008	8.01093	7.86555	7.96433	8.08859	7.52761	8.00953	8.01532	8.09961	8.91253	7.74577	8.18385	7.67703	8.12572	8.75428	8.11691	7.94292	7.78679	7.51067	8.09697	8.20575	7.92294	7.76667	7.74528	8.39535	8.03345	8.13039	8.35234
HORVU.MOREX.r3.1HG0041600	6.87503	6.8649	6.74917	6.74152	6.64417	6.58267	6.54361	6.53984	6.8278	6.66051	6.58204	6.80036	6.53253	6.50983	6.56147	6.47909	6.51217	6.59202	6.5854	6.5906	6.45255	6.54509	6.71861	6.42049	6.64757	6.80943	6.85324	6.5582	6.73781	6.73807
HORVU.MOREX.r3.1HG0041630	9.94191	9.3863	9.02952	9.25334	9.22272	9.5835	8.95245	8.68527	9.24359	8.74761	9.1748	9.57249	8.6865	8.46974	8.63351	8.73886	8.49018	8.26077	9.46898	8.48072	8.48279	9.24984	8.90711	8.18914	9.35592	9.14725	10.0845	8.76968	9.00078	9.36406
HORVU.MOREX.r3.1HG0041700	5.94944	5.94944	6.25503	6.29864	5.94944	6.34408	5.94944	6.43261	5.94944	6.45476	6.45553	5.94944	6.87036	6.5872	6.69629	6.69438	6.48363	6.42275	5.94944	5.94944	5.94944	5.94944	5.94944	6.20203	5.94944	6.27861	5.94944	5.94944	5.94944	6.28412
HORVU.MOREX.r3.1HG0041710	5.94944	5.94944	5.94944	5.94944	5.94944	5.94944	5.94944	5.94944	5.94944	5.94944	5.94944	6.33438	5.94944	5.94944	5.94944	5.94944	5.94944	5.94944	5.94944	5.94944	5.94944	5.94944	5.94944	5.94944	5.94944	5.94944	5.94944	5.94944	5.94944	5.94944
HORVU.MOREX.r3.1HG0041720	5.94944	5.94944	5.94944	5.94944	5.94944	5.94944	5.94944	5.94944	5.94944	5.94944	5.94944	5.94944	5.94944	5.94944	5.94944	5.94944	5.94944	5.94944	5.94944	5.94944	5.94944	5.94944	5.94944	5.94944	5.94944	5.94944	5.94944	5.94944	5.94944	5.94944
HORVU.MOREX.r3.1HG0041680	11.059	11.0743	10.9937	11.075	11.0282	10.9742	10.9827	11.009	11.1429	11.18	11.1364	11.0603	11.0549	11.0902	11.1982	11.169	11.2217	11.1438	10.8272	10.9849	10.8845	10.9225	11.0415	11.1567	11.0332	10.9555	11.0327	11.1135	10.8899	11.127
HORVU.MOREX.r3.1HG0041820	8.37105	8.64655	8.58336	8.54852	8.47845	8.60801	8.74607	8.80532	8.65738	8.72111	8.70903	8.8185	8.7674	8.62676	8.80457	8.5562	8.60344	8.65349	8.69955	8.85408	8.84472	8.74953	8.79575	8.81158	8.81115	8.97331	8.83818	8.83228	8.87091	8.70894
HORVU.MOREX.r3.1HG0041830	9.19043	9.29768	9.22104	9.35193	9.30075	9.15978	9.19713	9.09505	9.26808	9.45169	9.32952	9.0288	9.18525	8.98566	9.21	9.39824	9.29432	9.22516	9.23047	9.31032	9.28368	9.32679	9.1962	9.33663	9.21317	9.37707	9.04643	9.2143	9.26129	9.314
HORVU.MOREX.r3.1HG0041980	9.04984	9.22345	9.13216	9.01486	9.38667	9.00689	9.25916	9.28972	9.12781	9.22289	9.26081	9.29872	9.20378	9.16227	9.11165	9.15442	9.07744	9.00296	9.13625	9.4259	9.18966	9.12849	8.91288	8.88128	9.3699	9.39347	9.22772	9.04865	9.21563	9.23542
HORVU.MOREX.r3.1HG0042060	7.84638	7.84006	7.83536	7.88632	7.75774	7.93537	7.7031	7.79319	7.6683	7.96249	7.77622	7.36244	7.69708	7.47269	7.66971	7.70178	7.46981	7.50082	7.45995	7.39851	7.3466	7.70926	7.56673	7.57702	7.57805	7.576	7.85373	7.86678	7.48416	7.75599
HORVU.MOREX.r3.1HG0042080	6.716	6.79896	6.6707	6.82824	6.76123	6.62882	8.6439	8.7466	8.88868	8.73632	8.46871	8.70206	8.73238	8.86317	8.82607	8.72589	8.77043	8.60698	6.65369	6.6144	6.69946	6.76732	6.7571	6.84677	6.62263	6.76857	6.8159	6.86414	6.73781	6.97087
HORVU.MOREX.r3.1HG0042100	7.86529	8.19688	8.21055	8.04816	7.99258	8.14564	8.07065	8.0919	7.908	7.85709	8.09352	8.03811	8.21321	8.03324	8.26586	7.88016	7.97278	8.04138	8.27752	8.36896	8.26496	7.95459	8.10003	7.9047	8.12157	8.07633	7.55323	7.97347	8.06874	7.91525
HORVU.MOREX.r3.1HG0042110	8.06191	8.03614	7.81625	7.65106	8.09806	8.12051	8.25045	7.79319	8.15372	8.07228	8.17637	8.16069	7.77274	7.89378	7.58608	7.59005	7.67902	7.96115	7.83889	8.04291	7.835	7.83465	7.8068	7.57702	7.93008	7.66363	8.01171	8.00714	7.80305	7.97778
HORVU.MOREX.r3.1HG0042200	6.30442	6.34161	6.19911	6.19666	5.94944	6.1995	6.41097	6.34456	6.504	5.94944	6.28172	6.28306	6.19946	6.34693	6.25717	5.94944	5.94944	6.20324	6.2006	6.25939	6.34794	5.94944	6.20164	5.94944	6.21551	5.94944	6.32343	6.2233	5.94944	5.94944
HORVU.MOREX.r3.1HG0042120	8.68087	8.70948	8.61872	8.75236	8.87853	8.75515	8.55465	8.66844	8.60763	8.49746	8.43132	8.56625	8.50127	8.34096	8.39288	8.42473	8.36662	8.30696	8.39908	8.66273	8.57062	8.60602	8.54943	8.53372	8.8077	8.62169	8.70458	8.5974	8.60643	8.71286
HORVU.MOREX.r3.1HG0042230	10.0639	9.97778	10.0658	9.93945	10.2437	10.0573	10.3568	10.0748	9.97019	10.2798	10.2411	10.2008	10.0979	10.2054	10.0876	10.2878	10.3223	10.3041	10.0748	10.0276	10.011	10.1251	9.98092	9.99296	10.2372	10.2139	10.1038	10.1784	10.2432	10.1706
HORVU.MOREX.r3.1HG0042370	6.38366	6.19793	6.41508	6.29864	6.25263	6.34408	6.41097	6.39085	6.27092	6.33226	6.28172	6.14234	6.25546	6.25773	6.12734	6.25637	6.34861	6.38792	6.2006	6.30711	6.25851	6.2049	6.30565	6.48289	6.13772	6.54742	6.44316	6.33616	6.33548	6.22291
HORVU.MOREX.r3.1HG0042290	8.06726	7.95903	8.07116	8.00009	8.01438	8.12558	7.91733	7.89573	8.06914	7.87166	8.0626	7.93091	8.07371	8.07656	8.0786	8.07915	7.88857	7.93123	7.94292	7.84623	7.66159	7.7454	8.0628	7.62415	7.87563	7.69695	7.89511	7.59364	7.70589	7.92942
HORVU.MOREX.r3.1HG0042320	11.2949	11.3496	11.3385	11.2459	11.3265	11.134	11.4414	11.3306	11.2515	11.2189	11.3347	11.2533	11.255	11.2198	11.3386	11.2372	11.2142	11.1633	11.3272	11.2979	11.3379	11.1793	10.9077	11.0437	11.4111	11.5256	11.2605	11.1838	11.1838	11.288
HORVU.MOREX.r3.1HG0042420	9.83413	10.128	10.1271	9.97523	9.91046	9.83181	10.1944	10.0543	9.71077	9.66052	9.94496	9.76191	10.1686	9.71326	10.1356	10.0196	9.81244	9.81952	10.1047	10.2321	10.0282	9.7906	9.74715	9.84528	10.246	10.3902	9.7132	9.89239	10.1257	9.91575
HORVU.MOREX.r3.1HG0042440	8.3323	7.95334	7.80334	7.88632	7.77092	7.70443	6.54361	6.43261	6.504	6.28122	6.37779	6.49224	6.34401	6.50983	6.50883	6.41712	6.53927	6.38792	7.73235	7.39851	7.70551	7.42912	7.8836	7.17663	8.23166	7.42039	8.11289	7.56542	7.34332	7.87178
HORVU.MOREX.r3.1HG0042620	5.94944	5.94944	5.94944	5.94944	5.94944	5.94944	5.94944	6.22927	5.94944	6.22053	5.94944	6.22204	5.94944	5.94944	5.94944	5.94944	5.94944	5.94944	5.94944	6.30711	6.3857	6.31025	6.41977	6.25859	6.32519	6.27861	6.40685	6.49473	6.45899	6.33561
HORVU.MOREX.r3.1HG0042510	8.13489	8.31875	8.17707	8.49338	8.5123	8.73598	8.27645	8.18592	8.32264	8.55041	8.6046	8.5043	8.50127	8.2508	8.238	8.71936	8.34488	8.48926	8.39908	8.51214	8.58899	8.52627	8.9215	8.49516	8.4414	8.17572	8.0956	8.44875	8.47341	8.39745
HORVU.MOREX.r3.1HG0042750	5.94944	5.94944	5.94944	5.94944	6.37743	5.94944	5.94944	5.94944	5.94944	5.94944	5.94944	5.94944	5.94944	5.94944	5.94944	5.94944	5.94944	5.94944	5.94944	5.94944	5.94944	5.94944	5.94944	5.94944	6.409	5.94944	5.94944	5.94944	5.94944	5.94944
HORVU.MOREX.r3.1HG0042740	9.47063	9.93627	9.66336	9.67816	9.64212	9.57466	9.91405	10.0448	9.81033	9.73319	9.78291	9.60997	9.91751	9.87068	10.0012	9.73131	9.6117	9.82719	9.75579	10.0885	10.1408	9.73879	9.61152	9.75098	9.9882	9.9946	9.48687	9.72268	9.8092	9.76996
HORVU.MOREX.r3.1HG0042860	6.65416	6.62461	6.69117	6.44209	6.57678	6.67182	6.65053	6.80085	6.88152	6.92808	6.73253	6.71267	6.8379	6.877	6.85923	6.84049	6.67998	6.97548	6.65369	6.51283	6.63537	6.70806	6.53757	6.73929	6.75999	6.88522	6.69131	6.76149	6.69104	6.61441
HORVU.MOREX.r3.1HG0042770	9.25692	8.99257	9.02431	9.06789	9.19117	9.06142	9.02894	9.05073	9.346	9.35291	9.14398	9.28844	8.98515	9.12572	8.97886	9.09816	9.19123	9.10579	8.8598	8.78578	8.91854	9.03415	8.85405	9.08193	8.96763	8.8657	9.41309	9.25751	9.07811	9.07287
HORVU.MOREX.r3.1HG0042940	5.94944	5.94944	5.94944	5.94944	5.94944	5.94944	5.94944	5.94944	5.94944	5.94944	5.94944	5.94944	5.94944	5.94944	5.94944	5.94944	5.94944	5.94944	5.94944	5.94944	5.94944	5.94944	5.94944	5.94944	5.94944	5.94944	5.94944	5.94944	5.94944	5.94944
HORVU.MOREX.r3.1HG0042920	6.8084	7.09892	6.94497	7.01788	6.82991	6.94649	6.87938	7.02756	6.9481	6.92808	6.94684	6.71267	6.8543	6.89286	6.90676	6.97787	6.84799	6.97548	6.85829	6.98761	7.02633	7.10442	7.02505	7.16498	7.10952	7.00323	6.85324	7.11315	7.08173	6.97087
HORVU.MOREX.r3.1HG0042870	10.0741	10.3201	10.1685	10.1219	10.2653	10.0686	10.5153	10.4269	10.2629	10.342	10.3727	10.3345	10.2593	10.1427	10.2213	10.1973	10.1069	10.0648	10.2733	10.4889	10.2929	10.28	10.0779	10.097	10.4965	10.6083	10.2757	10.2358	10.4903	10.3736
HORVU.MOREX.r3.1HG0042990	9.17628	9.06213	9.28746	9.04036	9.24483	9.06651	9.36156	9.35081	9.157	9.46301	9.12974	9.06853	9.30586	9.03918	9.16288	9.2914	9.24028	9.12598	9.13868	9.17485	8.98866	9.2169	8.99945	9.0768	9.26902	9.55827	9.35859	9.27862	9.30038	9.2568
HORVU.MOREX.r3.1HG0043060	6.89087	7.06179	7.11622	6.82824	6.79634	6.93184	6.8612	6.95849	7.00991	6.85516	6.79704	6.9507	7.0026	6.82746	7.04848	6.87305	6.86456	6.94602	6.93598	6.92879	6.95591	6.76732	6.89403	6.84677	7.0673	7.03424	6.90619	6.76149	6.97054	6.88187
HORVU.MOREX.r3.1HG0043000	10.5589	10.5088	10.5039	10.6488	10.7764	10.4274	10.7104	10.603	10.6533	10.8773	10.8806	10.6856	10.5611	10.4974	10.6882	10.6505	10.8701	10.5995	10.4399	10.634	10.6825	10.5844	10.5381	10.754	10.7421	10.7985	10.6139	10.9232	10.8196	10.8356
HORVU.MOREX.r3.1HG0043170	6.75437	6.96887	6.90029	6.87597	6.9081	7.00278	6.72043	6.62962	6.47264	6.45476	6.81737	6.63888	6.8543	6.63367	6.82593	6.77103	6.72082	6.54127	7.0072	6.97327	6.91077	6.87342	6.93994	6.9414	7.10952	6.90311	6.73526	7.06853	7.05131	7.14018
HORVU.MOREX.r3.1HG0043100	9.95706	9.97646	9.97662	9.78967	9.93498	9.89265	9.86699	9.79772	9.67476	9.68	9.68961	9.73015	9.85047	9.70508	9.77879	9.77069	9.76722	9.7947	9.92488	10.0591	9.91033	9.77139	9.69178	9.50953	9.85441	9.96213	9.75235	9.62346	9.75981	9.72105
HORVU.MOREX.r3.1HG0043220	7.36947	7.22406	7.35123	7.06886	6.97961	7.12995	7.05736	7.40864	7.42874	6.92808	7.1732	7.07864	7.40907	7.16174	7.37947	7.19103	7.01441	7.03161	7.02078	6.9587	6.95591	6.66556	6.99758	6.89543	7.13667	7.00323	7.20829	7.06853	6.84313	7.09695
HORVU.MOREX.r3.1HG0043190	12.8558	13.3406	13.1253	13.1482	13.4883	12.9215	13.713	13.5477	13.5061	13.6757	13.5322	13.5435	13.3249	13.4974	13.6998	13.3501	13.5444	13.703	13.1119	13.812	13.8508	13.4774	13.3799	13.6246	13.7037	13.4575	12.9195	13.5334	13.858	13.3341
HORVU.MOREX.r3.1HG0043350	8.2924	8.18739	8.31497	8.16828	8.1281	8.26	8.18587	8.28495	8.28362	8.30433	8.2489	8.28884	8.18937	8.39227	8.14571	8.14589	8.19668	8.24183	8.23597	8.00933	8.13342	8.28273	8.23919	8.14923	8.25262	8.1925	8.44534	8.3449	8.16016	8.40237
HORVU.MOREX.r3.1HG0043520	8.93923	9.02391	8.87885	8.87137	8.88138	8.9584	8.97119	9.02804	8.73766	8.94968	8.87985	8.80402	9.03791	8.91289	9.09163	9.07553	9.05144	9.09302	8.92077	8.63106	8.93569	8.91541	8.76406	8.89305	8.84859	8.95436	9.01134	8.81416	8.81392	8.84703
HORVU.MOREX.r3.1HG0043530	7.36947	7.4008	7.39804	7.57668	7.54046	7.54622	7.08626	7.12232	7.13539	7.04249	7.15967	7.29245	7.05555	6.77457	6.95173	7.05873	7.01441	6.85097	7.38747	7.04278	7.40403	7.18985	7.24197	7.21079	7.27405	7.17554	7.32485	7.06853	7.15378	7.27203
HORVU.MOREX.r3.1HG0043570	7.26965	7.39171	7.47761	7.42945	7.46657	7.27379	7.63675	7.33795	7.33613	7.34388	7.31119	7.00082	7.63145	7.28279	7.41665	7.65834	7.3488	7.23876	7.46869	7.29992	7.24348	7.33162	7.18635	7.39505	7.37433	7.58506	7.29123	7.28611	7.55329	7.37791
HORVU.MOREX.r3.1HG0043590	8.41284	7.94188	8.08683	8.17305	8.13304	8.21827	7.7031	7.8728	8.04563	7.84974	7.87425	7.79836	8.25966	8.34531	8.01342	8.26543	8.1314	7.76993	7.68265	7.7385	7.94042	8.0475	7.90819	8.03275	7.84749	8.00129	8.28945	8.00714	7.87855	7.78003
HORVU.MOREX.r3.1HG0043600	9.45318	9.51057	9.2165	9.42882	9.87849	9.58526	9.69171	9.40938	9.68747	9.41953	9.95781	9.89081	9.49216	9.52332	9.28885	9.3697	9.46088	9.49257	9.73357	9.65126	9.41696	9.68674	9.63935	9.33449	9.63554	9.41887	9.6987	9.51459	9.51912	9.58669
HORVU.MOREX.r3.1HG0043640	9.03419	9.43925	9.19588	9.17289	9.60856	9.26721	9.49183	9.36889	9.29691	9.24672	9.54781	9.39755	9.40706	9.43884	9.23298	9.33637	9.20307	9.43936	9.49001	9.7169	9.56996	9.53914	9.38336	9.47504	9.40199	9.38412	9.21753	9.18661	9.34841	9.25946
HORVU.MOREX.r3.1HG0043670	8.71097	8.6734	8.91877	8.57704	8.50111	8.67011	8.70159	8.8319	8.69079	8.64246	8.44546	8.46759	8.87326	8.4578	8.81996	8.55251	8.49803	8.69847	8.6828	8.66967	8.70107	8.58745	8.49593	8.59324	8.8077	8.79262	8.47184	8.63528	8.61905	8.56423
HORVU.MOREX.r3.1HG0043710	9.76847	9.56797	9.71712	9.66846	9.66352	9.85383	9.54242	9.64344	9.47756	9.62677	9.46221	9.53182	9.69806	9.49508	9.58269	9.60622	9.52802	9.52318	9.70612	9.73975	9.78499	9.61305	9.57233	9.61881	9.64703	9.79303	9.51618	9.72651	9.60257	9.71529
HORVU.MOREX.r3.1HG0043800	9.28574	9.13559	9.19588	9.23366	8.93982	8.98286	8.67497	8.94039	8.79666	8.98491	9.12401	8.86805	9.08125	9.0418	9.20768	9.2472	9.1745	9.36939	9.19821	9.01689	9.24773	9.05567	9.23338	9.55242	8.93645	9.0615	8.9723	9.02061	8.988	8.93979
HORVU.MOREX.r3.1HG0043850	8.44536	8.45405	8.23396	8.53403	8.19092	8.39451	8.28159	8.07883	8.32264	7.70108	7.54328	8.80402	8.22732	8.61968	8.33742	7.9461	8.72142	8.15819	8.21708	8.33398	8.43869	8.04189	8.53056	8.03275	8.25781	7.89389	8.56484	8.07824	7.80305	8.46945
HORVU.MOREX.r3.1HG0043860	5.94944	5.94944	5.94944	5.94944	5.94944	5.94944	5.94944	5.94944	5.94944	5.94944	5.94944	5.94944	5.94944	5.94944	5.94944	5.94944	5.94944	5.94944	5.94944	5.94944	5.94944	5.94944	5.94944	5.94944	5.94944	5.94944	5.94944	5.94944	5.94944	5.94944
HORVU.MOREX.r3.1HG0043960	8.43325	8.39423	8.27957	8.62897	8.44765	8.53554	7.72707	8.12399	8.05744	7.91439	7.95159	7.79057	8.03095	7.8999	7.90899	7.95773	7.71534	7.88812	7.88891	7.84623	8.03224	7.9606	7.8068	7.8862	8.08074	7.92844	7.90188	8.00047	7.84137	8.10056
HORVU.MOREX.r3.1HG0043980	9.90972	10.0955	9.91254	9.99988	9.8883	9.90676	10.223	10.2651	10.2952	10.0924	10.0401	10.183	10.0543	10.2665	10.2827	9.95276	9.93025	10.0201	9.89234	10.1137	10.2676	9.87548	9.84589	10.2254	10.0628	10.1246	9.95495	10.0563	9.97055	9.85259
HORVU.MOREX.r3.1HG0044000	9.47447	9.31249	9.16792	9.33972	9.5514	9.34846	9.37793	9.44631	9.39789	9.25719	9.06534	9.06551	9.24461	9.20725	9.21462	9.008	9.05929	9.07494	9.20982	9.25222	9.21084	9.13102	9.19385	9.10479	9.52355	9.32425	9.39063	9.52123	9.06298	9.73248
HORVU.MOREX.r3.1HG0044070	9.4375	9.03421	9.07551	9.08022	9.36869	9.33803	9.39642	8.72239	9.44151	9.19321	9.21037	9.95358	8.63212	9.27325	8.99785	9.07045	9.44706	9.16552	9.11909	8.82345	8.64617	9.03956	9.2448	8.86941	9.063	8.79975	9.27516	9.36254	8.97511	9.72296
HORVU.MOREX.r3.1HG0044090	11.0773	11.6894	11.4369	11.2097	11.6411	11.0318	11.8656	11.665	11.47	11.1929	11.3316	11.4251	11.4705	11.5098	11.7653	11.1249	11.1743	11.3766	11.6718	12.081	11.871	11.4245	11.3497	11.0701	11.9072	11.8886	11.0341	11.2336	11.648	11.2925
HORVU.MOREX.r3.1HG0044100	7.80768	7.90687	7.80981	7.84395	7.86555	7.67587	8.16362	8.20394	8.12613	7.9759	8.05003	8.06985	8.16016	8.12362	8.20955	8.05791	8.1054	8.01329	7.98339	7.98644	8.10231	7.94249	7.83938	7.8862	7.98867	8.00772	7.81817	7.77437	7.78738	7.82675
HORVU.MOREX.r3.1HG0044150	9.11819	9.0821	9.15847	8.91902	9.00375	9.00159	9.28173	9.19138	9.03642	9.23618	9.15526	8.95564	9.14984	9.14289	8.93165	9.02912	8.94798	8.98922	9.08414	8.95909	8.8264	8.99846	8.63652	8.81158	9.02208	9.31934	9.29467	9.1031	8.98479	9.09685
HORVU.MOREX.r3.1HG0044290	8.25126	8.14383	7.95584	8.2695	8.56333	8.63941	8.34669	8.05899	8.21245	8.92018	9.22382	9.00063	8.48206	8.24613	8.44212	8.95651	8.91076	8.69847	8.57408	8.48865	7.61599	8.67789	8.81133	7.95865	7.89632	7.96869	7.8467	8.29248	8.8848	8.8959
HORVU.MOREX.r3.1HG0044360	6.50862	6.50237	6.50496	6.52609	6.5272	6.53264	6.41097	6.5713	6.5885	6.6087	6.73253	6.73561	6.58256	6.77457	6.6097	6.77103	6.75942	6.70322	6.53516	6.53996	6.3857	6.62016	6.38516	6.38582	6.409	6.67926	6.77667	6.69233	6.58634	6.52657
HORVU.MOREX.r3.1HG0044310	10.7398	10.8618	10.881	10.9073	10.7118	10.808	10.7286	10.8657	11.0311	10.966	10.8249	10.7399	10.665	10.58	11.067	10.748	10.7554	10.7119	10.3791	10.7713	10.9046	10.6824	10.7235	11.026	10.7421	10.736	10.6816	10.9149	10.9026	10.8755
HORVU.MOREX.r3.1HG0044370	8.47319	8.49251	8.70334	8.62216	8.74722	8.61505	5.94944	5.94944	5.94944	5.94944	5.94944	5.94944	5.94944	5.94944	5.94944	5.94944	5.94944	5.94944	8.29108	8.24231	8.26031	8.34228	8.33473	8.54885	8.52886	8.56809	8.65574	8.50012	8.61485	8.63642
HORVU.MOREX.r3.1HG0044430	8.75011	8.60877	8.66674	8.49338	8.83808	8.68688	8.51207	8.38758	8.60373	8.59721	8.55791	8.4106	8.38172	8.45379	8.34177	8.40839	8.41324	8.18832	8.46787	8.20868	8.1935	8.4374	8.4564	8.16934	8.51181	8.52103	8.72655	8.56719	8.44041	8.66508
HORVU.MOREX.r3.1HG0044470	8.89937	8.93322	8.48691	8.54129	8.96146	8.67348	8.91096	8.81297	8.72699	8.36523	8.20474	8.46759	8.93312	8.95812	8.68844	8.43282	8.46635	8.42426	9.07144	8.62034	8.81715	8.60602	8.64703	8.49516	9.09716	8.97017	8.99645	8.68021	8.49192	8.76659
HORVU.MOREX.r3.1HG0044490	7.29037	7.02313	6.88485	6.75969	6.92289	6.76877	7.14155	7.13723	7.12224	6.73136	6.87538	6.80036	7.06833	7.25117	7.07433	6.88884	6.84799	6.78074	6.93598	6.86561	6.75808	6.76732	6.71861	6.61271	7.00786	7.03424	7.47895	6.76149	6.71482	6.80302
HORVU.MOREX.r3.1HG0044630	5.94944	5.94944	5.94944	5.94944	5.94944	5.94944	5.94944	5.94944	5.94944	5.94944	5.94944	5.94944	5.94944	5.94944	5.94944	5.94944	5.94944	5.94944	5.94944	5.94944	5.94944	5.94944	5.94944	5.94944	5.94944	5.94944	5.94944	5.94944	5.94944	5.94944
HORVU.MOREX.r3.1HG0044570	6.89087	6.83262	6.76751	6.84447	6.95171	6.82131	6.93164	6.82233	6.84611	6.68495	6.70968	6.80036	6.87036	6.95346	6.87538	6.85693	6.92768	6.86759	6.87443	6.74129	6.75808	6.70806	6.81131	6.86332	6.85739	6.70268	6.77667	6.86414	6.69104	6.9186
HORVU.MOREX.r3.1HG0044530	9.9012	9.95918	9.85565	9.96604	9.36869	10.1431	9.44603	9.68925	9.74763	9.59426	9.70496	9.65847	10.1987	9.92516	9.71041	9.71848	9.44904	9.80094	9.8909	9.77335	9.7803	10.1891	10.1314	9.9281	9.53392	9.62515	9.84083	9.75678	9.64555	9.66842
HORVU.MOREX.r3.1HG0044640	8.45735	8.36953	8.43599	8.30015	8.30826	8.32242	8.19137	8.11125	8.67604	8.48843	8.28108	8.27817	7.91142	8.31454	8.20475	8.26085	8.41324	8.25133	7.82606	8.08636	8.1688	8.25432	8.29914	8.42287	8.36236	8.1004	8.54425	8.51833	8.01722	8.41216
HORVU.MOREX.r3.1HG0044660	5.94944	5.94944	5.94944	5.94944	5.94944	5.94944	6.27649	5.94944	6.3204	5.94944	5.94944	5.94944	6.34401	5.94944	5.94944	5.94944	5.94944	6.26008	6.25685	5.94944	5.94944	5.94944	6.20164	6.20203	5.94944	5.94944	5.94944	6.2233	5.94944	5.94944
HORVU.MOREX.r3.1HG0044670	8.92512	9.59927	9.25021	9.45732	8.9854	9.37726	9.21289	9.29784	9.06194	8.90687	9.14398	9.05642	9.51267	9.15745	9.62482	9.15202	8.90202	9.19923	9.4398	9.65813	9.5772	9.26603	9.29177	9.36415	9.40651	9.2566	8.83818	8.89563	9.24801	8.94973
HORVU.MOREX.r3.1HG0044700	10.2575	10.1782	10.2999	9.98175	10.0591	10.1167	9.90765	10.0092	9.87991	9.92157	9.94979	9.73015	10.115	9.9461	9.99989	10.0696	9.98435	9.93187	9.87361	9.73975	9.62858	9.8298	9.85332	9.85868	9.85276	9.96993	10.0564	9.91267	9.77463	10.0126
HORVU.MOREX.r3.1HG0044710	9.34378	9.19171	9.33007	9.21146	9.35048	9.21337	9.34262	9.24561	9.22118	9.23618	9.23714	9.25189	9.16411	9.14289	9.27564	9.32579	9.28545	9.24373	9.13868	9.26584	9.03175	9.24519	9.07328	9.12232	9.30102	9.5183	9.33054	9.32501	9.32838	9.3616
HORVU.MOREX.r3.1HG0044750	8.2924	7.94188	7.97296	7.89817	7.88364	7.91768	7.68686	7.85728	8.02168	7.83491	7.66111	7.72638	7.5856	7.906	7.84066	7.59784	7.79161	7.59217	7.68988	7.49765	7.62371	7.56107	7.59066	7.52792	7.70436	7.576	8.20678	7.78234	7.41056	7.88644
HORVU.MOREX.r3.1HG0044770	7.74036	7.9245	7.98425	8.0638	8.04112	7.97004	7.98345	7.95491	7.854	7.99576	8.05633	8.20669	8.08418	7.85637	8.14571	7.98635	7.9552	8.11691	8.08195	8.10229	8.13853	8.0475	8.05197	8.02163	8.01387	8.1357	7.94173	8.03345	8.17188	8.18415
HORVU.MOREX.r3.1HG0044800	6.96583	6.89594	6.71104	6.86037	6.99323	6.76877	7.14155	6.99369	7.38854	7.24887	7.11794	7.71811	6.90158	7.07627	6.89122	7.00563	6.94274	7.00398	7.14673	6.74129	6.51124	7.06536	7.10288	6.69967	6.75999	6.62981	6.90619	7.05317	6.95347	6.9538
HORVU.MOREX.r3.1HG0044790	6.53555	6.70752	6.6707	6.64285	6.62251	6.60618	5.94944	5.94944	5.94944	5.94944	5.94944	6.45755	6.69219	6.67697	5.94944	6.53427	6.51217	6.61586	6.69551	6.84902	6.69946	6.57119	6.51054	6.86332	6.78049	6.82906	5.94944	5.94944	6.66641	6.64106
HORVU.MOREX.r3.1HG0044950	5.94944	5.94944	5.94944	5.94944	5.94944	5.94944	5.94944	5.94944	5.94944	5.94944	5.94944	5.94944	5.94944	5.94944	5.94944	5.94944	5.94944	5.94944	6.2006	6.20268	5.94944	5.94944	5.94944	5.94944	5.94944	5.94944	5.94944	6.14324	5.94944	5.94944
HORVU.MOREX.r3.1HG0044850	8.53474	8.45014	8.52482	8.62897	8.49736	8.47855	8.29182	8.32368	8.58406	8.39952	8.15905	8.3511	8.37754	8.44575	8.33742	8.38768	8.42981	8.45308	8.26381	8.48072	8.58534	8.27333	8.32592	8.52227	8.30861	8.3347	8.55664	8.48166	8.18927	8.42671
HORVU.MOREX.r3.1HG0045040	9.09074	8.91658	8.95758	8.99413	9.06738	8.86195	8.85139	8.95423	9.14381	9.12619	8.82046	9.1419	8.96621	9.06776	8.91746	8.84148	9.09027	9.05136	8.84788	9.05414	9.05543	8.99009	8.98036	9.11484	9.07448	9.02265	9.11408	9.15837	9.09902	9.14073
HORVU.MOREX.r3.1HG0045220	6.53555	6.25359	6.30208	6.3766	6.25263	6.50583	6.27649	5.94944	6.13531	6.22053	6.22095	6.4202	5.94944	6.30519	6.25717	6.20021	5.94944	6.12902	6.2006	6.34908	6.25851	6.26211	6.34744	6.34805	6.36925	6.27861	6.40685	6.42237	6.33548	6.45917
HORVU.MOREX.r3.1HG0045230	6.12727	5.94944	5.94944	5.94944	5.94944	5.94944	5.94944	5.94944	5.94944	5.94944	5.94944	5.94944	6.12634	5.94944	5.94944	5.94944	5.94944	6.12902	6.2006	5.94944	5.94944	5.94944	5.94944	6.12816	6.13772	5.94944	6.13683	5.94944	5.94944	5.94944
HORVU.MOREX.r3.1HG0045350	5.94944	5.94944	5.94944	5.94944	5.94944	5.94944	5.94944	5.94944	6.27092	5.94944	5.94944	5.94944	5.94944	5.94944	5.94944	5.94944	5.94944	5.94944	5.94944	5.94944	5.94944	5.94944	5.94944	5.94944	5.94944	5.94944	5.94944	5.94944	5.94944	5.94944
HORVU.MOREX.r3.1HG0045370	6.93663	6.99641	6.85306	6.96387	7.04576	6.87052	6.87938	6.70819	6.8278	6.83586	6.70968	6.77939	6.6717	6.67697	6.53578	6.63071	6.65861	6.59202	6.77227	6.68083	6.95591	6.80432	6.77561	6.82987	6.83886	6.82906	7.04783	6.86414	6.69104	6.93638
HORVU.MOREX.r3.1HG0045360	8.47319	8.5188	8.5617	8.68554	8.75968	8.49781	8.43648	8.49259	8.59196	8.50195	8.52735	8.48607	8.49362	8.52791	8.65781	8.58898	8.58152	8.56636	8.33968	8.47674	8.47488	8.52627	8.54567	8.70505	8.56233	8.62976	8.79737	8.70016	8.60643	8.71676
HORVU.MOREX.r3.1HG0045390	6.96583	7.00987	7.09184	7.04372	7.09546	6.88628	6.8612	7.01079	6.86401	7.01127	6.92953	7.19124	6.65055	6.69761	6.63246	6.71433	6.95755	6.76212	6.9507	6.79706	7.05303	6.78605	6.87815	6.87953	7.0673	7.04935	7.01824	7.09851	6.95347	7.0821
HORVU.MOREX.r3.1HG0045440	8.73393	8.57706	8.43599	8.60152	8.60906	8.45506	8.38523	8.47808	8.6686	8.68627	8.52735	8.49976	8.57911	8.51264	8.58721	8.64193	8.52898	8.57755	8.46787	8.55043	8.59627	8.57995	8.50371	8.62205	8.45935	8.49466	8.48491	8.61857	8.40169	8.62395
HORVU.MOREX.r3.1HG0045490	8.68761	8.86256	8.9018	8.85416	8.63986	8.91949	8.81369	8.73455	8.71982	8.51977	8.60877	8.71764	9.0405	8.82085	8.88863	8.62801	8.65325	8.7221	9.00884	9.00607	9.04233	8.8946	8.9215	8.63624	8.84523	8.83831	8.69346	8.66404	8.74307	8.72066
HORVU.MOREX.r3.1HG0045520	6.48025	6.55441	6.41508	6.49958	6.5272	6.53264	7.12802	7.10717	7.10891	7.08743	7.11794	6.9156	7.09338	7.02373	7.15968	7.35699	7.17825	6.94602	6.50824	6.4217	6.42035	6.54509	6.67789	6.51139	6.51111	6.45081	6.66824	6.42237	6.61418	6.61441
HORVU.MOREX.r3.1HG0045510	9.17153	9.44117	9.20049	9.43074	9.29017	9.28688	9.15421	9.31127	9.26321	9.0973	8.98521	9.10422	9.18758	9.10081	9.36146	9.11552	8.86952	9.054	9.23956	9.66327	9.65444	9.25449	9.26736	9.43372	9.67349	9.50759	9.4308	9.53442	9.44448	9.51996
HORVU.MOREX.r3.1HG0045540	9.39345	9.03164	9.23458	9.47415	9.52463	9.48883	7.18105	7.06022	7.18631	7.43117	6.79704	7.15052	7.10565	7.22954	7.23823	7.15669	7.31886	7.21653	8.70288	9.04095	8.99139	9.18318	8.85104	9.20449	8.7073	8.76738	9.10026	9.30715	9.02287	9.38118
HORVU.MOREX.r3.1HG0045570	6.9064	6.50237	6.80288	6.55137	6.70517	6.93184	5.94944	5.94944	5.94944	5.94944	5.94944	5.94944	6.12634	5.94944	5.94944	5.94944	5.94944	5.94944	6.84183	6.84902	6.3857	6.98193	6.81131	6.65763	6.409	6.62981	6.59366	6.52738	6.80273	6.71507
HORVU.MOREX.r3.1HG0045660	10.963	10.6167	9.49062	10.3497	10.2696	10.0227	9.05256	8.84686	10.1615	9.21486	9.56895	9.91757	8.75793	9.71163	9.31059	9.88125	9.86222	9.23447	10.0698	8.94781	8.32836	10.4483	10.1854	8.50296	9.31314	8.78186	10.6825	9.33763	9.5125	10.0632
HORVU.MOREX.r3.1HG0045770	6.20077	6.19793	5.94944	5.94944	5.94944	6.34408	5.94944	5.94944	5.94944	5.94944	5.94944	5.94944	5.94944	5.94944	5.94944	5.94944	5.94944	5.94944	5.94944	5.94944	5.94944	5.94944	5.94944	5.94944	5.94944	6.41395	6.27355	5.94944	5.94944	5.94944
HORVU.MOREX.r3.1HG0045750	6.6322	7.02313	6.80288	6.82824	6.76123	6.78669	6.94837	6.95849	6.6625	6.6087	6.63617	6.61231	6.98886	6.79261	6.99448	6.71433	6.83107	6.7234	6.89025	6.98761	6.98475	6.8567	6.82856	6.87953	7.0528	6.84822	6.56665	6.8042	6.91828	6.88187
HORVU.MOREX.r3.1HG0045720	10.5936	10.3438	10.5609	10.2592	10.5257	10.3553	10.4738	10.4342	10.4283	10.4769	10.3798	10.4187	10.2789	10.3886	10.3457	10.374	10.4028	10.3569	10.3471	10.2895	10.1444	10.2573	10.2396	10.1999	10.4174	10.5811	10.7671	10.3292	10.2538	10.3917
HORVU.MOREX.r3.1HG0045830	5.94944	5.94944	5.94944	6.49958	6.50064	5.94944	6.6255	6.82233	6.5885	6.68495	6.77616	6.4202	6.47751	6.45129	6.4504	6.5599	5.94944	5.94944	6.69551	6.45399	6.56409	6.64326	6.56334	6.67898	6.51111	6.65501	6.66824	6.52738	6.38073	6.49396
HORVU.MOREX.r3.1HG0045870	9.43553	9.89912	9.69456	9.7792	9.57419	9.63538	9.71575	9.75531	9.55896	9.67613	9.85339	9.43987	9.93689	9.51397	10.0354	9.9321	9.80166	9.82412	9.6698	9.96265	9.84156	9.70205	9.72299	9.96159	9.72137	9.81919	9.39741	9.86489	9.77463	9.57402
HORVU.MOREX.r3.1HG0045890	10.693	10.543	10.6445	10.5818	10.7228	10.7853	10.7168	10.3847	10.5242	10.7537	10.7179	10.8287	10.5972	10.6715	10.4955	10.7025	10.7402	10.7308	10.7545	10.6209	10.4004	10.8643	10.7844	10.5946	10.5028	10.5378	10.6013	10.5314	10.7202	10.6598
HORVU.MOREX.r3.1HG0045940	5.94944	5.94944	5.94944	5.94944	5.94944	5.94944	5.94944	5.94944	5.94944	5.94944	5.94944	5.94944	5.94944	5.94944	5.94944	5.94944	5.94944	5.94944	5.94944	5.94944	5.94944	5.94944	5.94944	5.94944	5.94944	5.94944	5.94944	5.94944	5.94944	5.94944
HORVU.MOREX.r3.1HG0045900	10.0991	10.0586	10.1928	9.93273	10.1293	9.99394	10.1022	9.98607	9.97315	10.0452	10.0188	9.8925	9.87508	9.77239	9.92759	9.97986	9.78141	9.86493	9.81742	9.91476	9.72772	9.76331	9.75511	9.6772	10.0586	10.144	9.99698	9.95728	9.98175	10.0079
HORVU.MOREX.r3.1HG0045950	9.22979	8.88556	8.86431	9.03276	9.14954	8.97475	8.69404	8.84686	8.94478	8.93665	8.8025	9.01008	8.99319	8.97471	8.73477	9.00267	9.01151	8.88605	8.95722	8.76009	8.82024	8.79209	8.8359	8.7865	8.75122	8.88255	9.15745	8.94962	8.83199	9.11163
HORVU.MOREX.r3.1HG0045970	8.09891	7.96469	8.07641	8.17305	8.17669	8.00934	7.95082	7.84156	7.93415	8.10891	7.94475	7.99895	8.12526	7.9712	7.95063	8.07387	8.12106	7.96705	7.93703	7.83976	7.84145	8.00768	7.97922	8.04379	7.94333	8.08842	8.12429	8.09698	7.99066	8.05667
HORVU.MOREX.r3.1HG0045980	8.94763	9.02907	9.08552	9.0753	9.01413	9.06904	9.01998	9.05073	9.02781	9.13474	9.20496	8.96541	9.07117	8.94414	9.03769	9.01331	9.03295	9.01386	9.03002	9.00878	9.06064	8.98729	8.98857	8.95609	9.06588	8.97958	8.98443	9.05173	8.99441	8.99199
HORVU.MOREX.r3.1HG0046000	5.94944	5.94944	5.94944	5.94944	5.94944	5.94944	5.94944	5.94944	5.94944	5.94944	5.94944	5.94944	5.94944	5.94944	5.94944	5.94944	5.94944	5.94944	5.94944	5.94944	5.94944	5.94944	5.94944	5.94944	5.94944	5.94944	5.94944	5.94944	5.94944	5.94944
HORVU.MOREX.r3.1HG0046020	9.69141	9.85954	9.47365	9.62231	9.5354	9.62001	9.58526	9.37657	9.62466	9.92157	9.90738	10.2397	9.49404	9.80795	9.68742	9.91254	9.69241	9.64989	10.1413	9.61991	9.85943	9.91973	9.76145	9.80892	9.57664	9.37943	9.67295	9.91099	9.46523	9.69789
HORVU.MOREX.r3.1HG0046030	7.56965	7.24523	7.44294	7.3849	7.25178	7.56224	7.57549	7.47508	7.48645	7.64139	7.4846	7.50027	7.51325	7.54863	7.46143	7.56638	7.4063	7.32323	7.4243	7.48899	7.46746	7.53587	7.34499	7.49399	7.45633	7.4911	7.58866	7.5749	7.4427	7.43256
HORVU.MOREX.r3.1HG0046150	13.1498	12.3958	12.1585	11.7175	11.7365	11.692	11.5821	10.8309	12.6474	10.6294	10.6651	11.4838	10.7098	12.1051	12.2502	10.696	11.2809	10.9869	11.8438	11.3854	11.5848	10.7694	11.4331	9.99835	12.1021	10.6418	12.2614	10.811	10.0456	11.2155
HORVU.MOREX.r3.1HG0046170	9.31613	8.05208	8.85845	7.68658	7.47502	8.1945	8.29182	8.6642	8.54383	7.70108	7.95159	8.03166	8.75159	8.87503	8.54304	8.23771	7.68637	7.55154	8.52957	7.43558	7.35639	7.89289	8.03002	7.44111	7.80406	8.98581	9.53265	7.85184	7.55329	7.84947
HORVU.MOREX.r3.1HG0046190	5.94944	5.94944	5.94944	5.94944	5.94944	5.94944	5.94944	5.94944	5.94944	5.94944	5.94944	5.94944	5.94944	5.94944	5.94944	5.94944	5.94944	5.94944	5.94944	5.94944	5.94944	5.94944	5.94944	5.94944	5.94944	6.2184	6.56665	5.94944	5.94944	5.94944
HORVU.MOREX.r3.1HG0046180	9.39141	9.37628	9.05014	9.33972	9.53182	9.41939	9.54655	9.37146	9.57665	9.98862	9.8465	9.93077	9.19223	9.53631	9.3192	9.49004	9.78923	9.7421	9.42398	9.57156	9.56996	9.72054	9.5413	9.65002	9.39972	9.29708	9.55903	9.80463	9.63543	9.75882
HORVU.MOREX.r3.1HG0046210	7.11141	7.14628	7.09184	7.08118	7.18776	7.10585	7.18105	7.07613	7.22286	6.85516	6.94684	7.20445	6.8543	7.31348	7.0995	6.789	7.16659	7.36308	7.26881	7.50624	7.66902	7.18985	7.22009	7.15319	7.63019	7.27564	7.10433	7.12757	7.1112	6.97087
HORVU.MOREX.r3.1HG0046230	5.94944	5.94944	6.30208	6.3766	5.94944	6.25551	5.94944	6.39085	6.43918	5.94944	6.33285	5.94944	5.94944	6.41917	6.34622	5.94944	6.4534	6.38792	6.3458	5.94944	6.45255	6.48892	6.45193	6.34805	6.409	6.37378	5.94944	5.94944	5.94944	5.94944
HORVU.MOREX.r3.1HG0046280	10.0292	10.22	10.2687	10.11	10.3283	10.0736	10.1368	10.1073	10.1326	10.1479	10.0371	9.94222	10.0694	10.0973	10.3426	10.1349	10.1512	10.1901	9.88516	10.2298	10.1862	9.97809	10.0511	10.2104	10.2672	10.236	10.0705	10.1346	10.2096	10.2652
HORVU.MOREX.r3.1HG0046320	6.58583	6.81597	6.90029	6.97768	6.97961	6.93184	7.1143	6.9218	6.6854	6.63513	6.87538	7.07864	6.91676	7.17336	6.75467	6.82371	6.95755	7.00398	7.20405	7.28954	6.91077	7.11709	6.98352	6.61271	6.59666	7.06423	7.09051	6.5582	7.08173	6.49396
HORVU.MOREX.r3.1HG0046330	6.696	6.50237	6.60515	6.97768	7.36912	6.94649	6.72043	7.06022	6.6625	6.874	7.49459	7.64104	6.93167	6.65568	6.84275	6.99186	6.88079	6.85097	7.21513	7.0293	6.81236	7.48375	7.27395	7.0793	7.02309	7.22681	7.11794	7.4345	7.80305	7.30851
HORVU.MOREX.r3.1HG0046290	8.31028	8.38194	8.34946	8.33012	8.32116	8.37371	8.01528	8.2099	8.36987	8.47934	8.33305	8.3511	8.24128	8.31454	8.25201	8.3323	8.35796	8.36906	8.01153	8.13358	8.28338	8.32423	8.18626	8.43927	8.10423	7.96869	8.31426	8.29248	8.27294	8.31092
HORVU.MOREX.r3.1HG0046300	8.31028	8.52991	8.4792	8.59457	8.67987	8.49014	8.93664	9.16198	8.92633	8.74761	9.76656	8.69813	8.72592	8.5317	8.76693	8.40839	8.39648	8.32947	8.45995	8.74378	8.83864	8.60602	8.65052	8.62916	9.07162	9.03172	8.64807	9.16406	8.96209	8.94973
HORVU.MOREX.r3.1HG0046400	8.91659	8.75407	8.49457	9.01229	9.24702	9.02007	9.03192	8.75059	9.57077	9.07078	9.14681	9.97443	8.86156	8.5946	8.25664	8.26085	8.82704	8.49322	8.43189	8.24231	8.14362	8.62435	8.66781	8.21348	8.38609	9.40969	9.66364	8.73535	8.87091	9.29347
HORVU.MOREX.r3.1HG0046440	6.25705	6.30042	6.34346	6.25204	5.94944	6.25551	6.78399	6.29189	6.36391	6.55212	6.37779	7.36244	6.19946	6.63367	5.94944	6.53427	6.61362	6.42275	6.9794	6.25939	6.42035	6.2049	6.38516	6.20203	6.21551	6.2184	6.77667	6.2233	6.52638	6.33561
HORVU.MOREX.r3.1HG0046460	8.10929	8.18739	8.51732	8.55571	8.19563	8.59738	8.58368	7.75985	8.40197	8.19622	8.35329	10.5986	8.05251	9.25309	8.7118	9.21081	9.92459	8.97534	9.34005	8.95064	8.69094	8.30595	8.89257	8.54885	7.95645	8.05797	9.46127	8.10932	9.00078	9.15506
HORVU.MOREX.r3.1HG0046420	10.253	10.3651	10.2763	10.0504	10.4456	10.1372	10.6019	10.2006	10.3406	10.3686	10.5074	10.4269	10.2604	10.4008	10.352	10.3972	10.3709	10.4016	10.4737	10.488	10.1968	10.356	10.0368	9.96572	10.4763	10.4029	10.3059	10.1868	10.369	10.3917
HORVU.MOREX.r3.1HG0046510	8.89648	9.29342	9.12247	9.28556	9.19572	9.03831	9.15148	9.31661	9.14646	9.07375	9.17757	9.06551	9.30586	9.05224	9.42854	9.25615	9.12805	9.20161	9.10422	9.30594	9.51261	9.20974	9.19149	9.50194	9.20277	9.22284	8.83146	9.19219	9.32838	9.00791
HORVU.MOREX.r3.1HG0046520	8.10929	8.1389	8.04998	8.07412	7.82856	7.94122	8.04633	7.88813	7.908	7.96249	8.02451	7.58675	8.1797	7.99978	8.08389	8.09486	7.90095	8.11166	7.98339	7.87176	7.84145	7.99023	7.8898	7.92294	7.85459	8.00129	7.92859	7.87418	7.92882	7.78794
HORVU.MOREX.r3.1HG0046540	8.16496	8.25695	8.20582	7.98916	8.205	8.30929	8.53352	8.65141	8.4897	8.29391	8.39287	8.57487	8.61819	8.65127	8.31547	8.26543	8.24951	8.51285	8.56676	8.54286	8.21775	8.41211	8.50757	8.0104	8.53309	8.46777	8.44979	8.20977	8.29439	8.26818
HORVU.MOREX.r3.1HG0046570	7.09908	6.84892	6.90029	7.18548	6.66513	7.02964	7.05736	7.49638	7.24652	6.92808	7.21271	7.26806	7.09338	6.67697	6.90676	6.71433	6.65861	6.79891	6.67493	6.65943	6.67878	6.64326	6.92491	6.58898	6.85739	6.88522	6.97196	6.66765	6.88156	6.84342
HORVU.MOREX.r3.1HG0046690	6.20077	5.94944	5.94944	5.94944	5.94944	5.94944	5.94944	5.94944	6.27092	5.94944	6.14157	5.94944	5.94944	5.94944	5.94944	5.94944	6.12841	5.94944	6.25685	5.94944	5.94944	5.94944	6.12789	6.12816	6.27508	6.13976	6.13683	6.2233	6.14289	6.14296
HORVU.MOREX.r3.1HG0046700	6.25705	6.25359	6.25503	5.94944	6.25263	6.12637	6.13853	6.22927	6.13531	5.94944	6.14157	6.14234	5.94944	5.94944	5.94944	6.12687	6.20238	6.20324	6.25685	6.25939	6.20195	6.26211	6.20164	5.94944	6.21551	6.13976	6.27355	6.14324	6.28401	6.14296
HORVU.MOREX.r3.1HG0046650	7.76095	8.16337	8.5022	7.76778	7.6896	7.9295	8.53777	8.37188	8.36522	7.66734	7.62609	7.9239	8.13532	8.52791	8.67151	7.60557	7.90709	7.88812	8.36971	8.6417	8.76996	7.62574	8.20091	7.55273	8.54987	8.38374	7.993	7.73372	7.70589	7.81137
HORVU.MOREX.r3.1HG0046710	9.54748	9.75088	9.79186	9.58841	9.46392	9.62515	9.66725	9.62426	9.49629	9.57979	9.57314	9.44681	9.75226	9.50077	9.66237	9.51813	9.48425	9.52885	9.72072	9.71361	9.62335	9.55423	9.53761	9.42571	9.6791	9.88998	9.44175	9.5366	9.60464	9.58248
HORVU.MOREX.r3.1HG0046770	8.59002	8.782	8.6835	8.75236	8.70269	8.55034	8.59594	8.62982	8.54383	8.48843	8.6698	8.36622	8.5463	8.63029	8.80766	8.71936	8.4174	8.68479	8.55201	8.7953	8.7343	8.54569	8.44835	8.75772	8.6848	8.65762	8.29943	8.57154	8.5147	8.36755
HORVU.MOREX.r3.1HG0046780	9.29449	8.97663	8.83477	9.00712	8.77817	8.93351	8.52498	8.68108	9.19074	8.90352	8.70903	8.80402	8.65618	9.1331	8.81075	8.71279	8.83931	8.78107	8.66241	8.5766	8.62856	8.80492	8.70176	8.78966	8.73673	8.49466	9.22009	8.86079	8.5147	8.89246
HORVU.MOREX.r3.1HG0046830	7.99592	7.9871	7.95008	8.14901	7.95352	8.0038	7.7428	7.72558	7.71551	7.78932	7.79954	7.72638	8.04177	7.81782	7.94476	8.05791	7.93137	7.86281	7.95461	7.91523	7.92245	8.10235	7.82645	7.93495	7.86164	8.00129	7.75147	7.8291	7.88586	7.77207
HORVU.MOREX.r3.1HG0046850	8.74366	8.52622	8.65659	8.71458	8.78733	8.53181	8.57957	8.73455	8.84343	8.69409	8.71289	8.94252	8.77054	8.80851	8.70184	8.78956	8.84236	8.73874	8.3612	8.37756	8.67046	8.77913	8.76085	8.86941	8.54569	8.50791	8.70826	8.67215	8.87787	8.77783
HORVU.MOREX.r3.1HG0046890	8.48103	8.5188	8.26151	9.10216	8.96146	8.6902	7.72707	8.11764	8.01562	8.43767	8.45946	8.20102	8.31334	8.30562	8.12543	8.42473	8.61785	8.61424	8.24532	8.46875	8.99956	8.73952	8.9414	9.68726	8.08074	8.25228	8.42738	8.65589	8.57221	8.64055
HORVU.MOREX.r3.1HG0046900	7.84638	7.87694	7.78372	7.84395	7.84101	7.78629	7.91052	7.79319	7.81903	8.09072	8.00503	7.90264	7.73205	7.75076	8.00784	7.94025	7.91929	8.01896	7.97769	7.83326	8.08647	7.91794	7.81994	8.04927	7.9234	7.85114	7.96762	7.8291	8.06241	7.88644
HORVU.MOREX.r3.1HG0047060	6.25705	6.30042	5.94944	6.25204	5.94944	6.30264	5.94944	5.94944	5.94944	6.22053	6.22095	5.94944	6.19946	6.30519	5.94944	5.94944	5.94944	5.94944	5.94944	5.94944	6.20195	5.94944	6.25812	5.94944	6.32519	5.94944	5.94944	5.94944	5.94944	5.94944
HORVU.MOREX.r3.1HG0046920	9.66477	9.56621	9.74561	9.57115	9.79605	9.62515	9.61115	9.49175	9.58444	9.89185	9.61642	9.47872	9.32922	9.44081	9.34681	9.56555	9.45694	9.52697	9.27754	9.36192	9.26132	9.53724	9.27851	9.40549	9.62395	9.63501	9.65427	9.57539	9.62115	9.74759
HORVU.MOREX.r3.1HG0047080	8.95874	8.74464	8.91031	8.75856	8.89552	8.83825	8.97429	8.898	8.80682	8.88666	8.95637	9.17021	8.7674	8.88971	8.98159	9.04217	9.14534	9.00022	8.93209	9.07499	9.01575	8.95612	8.93006	8.94201	8.88833	8.74907	8.81111	8.90249	9.18249	8.92307
HORVU.MOREX.r3.1HG0047100	7.46964	7.47098	7.56784	7.48899	7.35043	7.43627	7.66207	7.56797	7.47703	7.55054	7.31119	7.45964	7.45365	7.4099	7.43478	7.5008	7.59503	7.57608	7.40604	7.4172	7.51912	7.6945	7.51734	7.77582	7.37433	7.55767	7.67283	7.4345	7.42138	7.23424
HORVU.MOREX.r3.1HG0047110	7.12359	7.13465	7.11622	6.79474	6.95171	6.94649	7.32531	7.20861	7.16118	6.874	6.81737	7.00082	7.32395	7.10147	7.29086	6.93452	7.11851	7.12231	7.82606	7.11982	6.98475	6.92163	7.05172	6.56427	7.31978	7.10749	7.43991	6.69233	6.82319	6.71507
HORVU.MOREX.r3.1HG0047120	9.19746	9.02391	9.09795	9.02256	8.91785	9.00689	9.60323	9.71161	10.0704	9.12905	9.29176	9.5767	9.66519	9.93915	9.90786	9.31727	9.28768	9.22048	9.23502	8.52759	9.11167	8.66735	8.7349	8.67451	9.028	9.26172	9.17337	8.86079	8.3769	8.86468
HORVU.MOREX.r3.1HG0047150	6.38366	6.34161	6.30208	6.33962	6.29932	6.25551	6.21666	6.34456	6.27092	6.37714	6.28172	6.33438	6.25546	6.3846	6.34622	6.41712	6.4534	6.26008	6.3458	6.34908	6.30609	6.39077	6.51054	6.38582	6.36925	6.45081	6.21426	6.38149	6.45899	6.28412
HORVU.MOREX.r3.1HG0047130	10.1822	9.87946	10.2435	9.98696	10.0898	10.1057	9.91245	9.87174	9.82354	10.0836	10.0204	9.71686	9.85193	9.83966	9.71853	9.99587	9.90889	9.76625	9.80226	9.66156	9.5295	9.81269	9.91996	9.86312	9.95321	10.1495	10.2122	10.1245	9.98016	10.2401
HORVU.MOREX.r3.1HG0047200	9.31183	9.52695	9.49436	9.3274	9.2666	9.3793	9.25663	9.25955	9.28497	8.98491	9.22114	9.14476	9.41501	9.44279	9.31275	9.39014	9.27653	9.36304	9.48621	9.52903	9.34659	9.50069	9.36049	9.21618	9.23118	9.23592	9.2021	9.07007	9.19639	9.09982
HORVU.MOREX.r3.1HG0047280	6.25705	6.12526	6.12609	6.19666	5.94944	6.12637	5.94944	5.94944	5.94944	6.14127	6.14157	6.14234	5.94944	5.94944	5.94944	5.94944	6.12841	5.94944	5.94944	6.20268	5.94944	5.94944	6.12789	5.94944	5.94944	5.94944	6.21426	6.14324	6.22282	6.22291
HORVU.MOREX.r3.1HG0047250	7.60115	7.58424	7.51124	7.65106	7.76435	7.73233	7.81115	7.80952	7.84013	7.68433	7.8449	7.80611	7.66107	7.88143	7.78182	7.90454	7.9552	7.86281	7.5114	7.5565	7.63901	7.70191	7.90819	7.85474	7.85459	7.63802	7.85373	7.81371	7.48416	7.53446
HORVU.MOREX.r3.1HG0047290	8.53849	9.19171	8.91313	8.83087	8.75968	8.52057	8.98662	9.01491	8.71623	8.16776	8.36827	8.60884	8.97165	8.73865	9.47733	8.30595	8.34488	8.90085	9.1532	9.59862	9.7756	8.99568	8.85705	9.03241	9.35826	9.17743	8.0423	8.68422	8.95225	8.42671
HORVU.MOREX.r3.1HG0047460	5.94944	5.94944	5.94944	5.94944	5.94944	5.94944	5.94944	5.94944	5.94944	5.94944	6.22095	5.94944	5.94944	5.94944	5.94944	5.94944	5.94944	5.94944	5.94944	6.20268	5.94944	5.94944	5.94944	5.94944	5.94944	5.94944	5.94944	5.94944	6.28401	5.94944
HORVU.MOREX.r3.1HG0047320	10.5866	9.90607	9.87152	9.911	9.87286	9.90957	10.1531	9.69742	10.2361	9.76636	10.07	11.0907	9.90351	10.4179	9.98249	10.1276	10.4419	9.93471	10.7268	10.1162	10.3403	9.98643	10.806	9.97394	9.83113	9.6291	10.097	9.76238	10.0411	10.1323
HORVU.MOREX.r3.1HG0047470	7.84638	7.80205	7.72982	7.88035	7.6468	7.73921	7.56647	7.6723	7.69213	7.56928	7.67824	7.52983	7.72514	7.6577	7.5622	7.7299	7.53828	7.60803	7.77339	7.77318	7.78213	7.94249	7.71072	7.84835	7.87563	7.69695	7.86073	7.75827	7.61852	7.7958
HORVU.MOREX.r3.1HG0047480	8.18951	7.91277	7.90304	8.12452	8.07764	8.16049	7.65369	7.63542	8.03968	7.89321	7.62609	7.99231	7.38142	7.70154	7.91502	7.66569	7.85068	7.88812	7.8196	7.62805	7.81543	7.84126	7.97922	7.82898	7.98867	7.68871	7.5799	8.09698	7.60942	8.10056
HORVU.MOREX.r3.1HG0047500	9.61866	9.10666	9.40964	8.61188	8.59515	8.65314	8.87153	8.57657	9.64528	8.32494	8.09961	8.46759	8.35223	9.09578	8.97339	8.15586	8.26356	8.33837	8.68952	8.0917	8.25097	8.0642	8.18626	8.12366	8.99512	8.60951	10.0349	8.68021	7.62755	8.76282
HORVU.MOREX.r3.1HG0047510	7.6089	7.6296	7.49455	7.51357	7.5	7.52177	7.31402	7.54797	7.59379	7.46221	7.43327	7.35109	7.54596	7.49857	7.59393	7.5092	7.48732	7.34334	7.37806	7.40789	7.50216	7.43841	7.48319	7.63182	7.4058	7.48126	7.2682	7.59364	7.43209	7.32039
HORVU.MOREX.r3.1HG0047580	10.0588	9.44309	9.74717	9.59526	9.72898	9.6489	9.75375	9.55393	9.83825	9.95389	9.7629	10.1954	9.5546	9.74233	9.67912	9.72652	9.95686	9.82719	9.62564	9.43596	9.50124	9.50069	9.57053	9.49431	9.63361	9.6291	10.0014	9.54097	9.77278	9.86821
HORVU.MOREX.r3.1HG0047590	10.1467	10.0448	10.1603	10.1028	10.2328	10.056	10.3462	10.4869	10.2689	10.3686	10.3546	10.2555	10.2843	10.2543	10.2225	10.1973	10.245	10.1757	9.97302	10.0629	10.1874	10.0368	9.89137	10.1787	10.3641	10.4177	10.2007	10.0271	10.4529	10.3116
HORVU.MOREX.r3.1HG0047600	8.27883	8.59476	8.30181	8.31308	8.25988	8.45901	8.26611	8.2276	8.31782	8.06607	8.227	8.21794	8.1797	8.03874	8.38449	8.27907	8.11586	8.20313	8.61365	8.42392	8.32393	8.13418	8.20091	8.4146	8.4902	8.57647	8.25391	8.30842	8.41634	8.28973
HORVU.MOREX.r3.1HG0047670	6.56124	6.68773	6.62776	6.49958	5.94944	5.94944	6.54361	6.53984	6.43918	5.94944	5.94944	6.52475	6.58256	5.94944	6.50883	6.4491	6.51217	5.94944	5.94944	6.38694	5.94944	5.94944	5.94944	5.94944	5.94944	6.48505	6.64433	5.94944	6.42154	5.94944
HORVU.MOREX.r3.1HG0047660	11.338	11.0261	11.0705	10.7839	10.3798	11.2555	10.5618	10.6138	10.656	9.76818	9.77929	10.7296	10.9744	10.8078	10.6882	10.2405	10.0127	10.2007	11.5604	10.4985	10.7596	10.4065	10.5178	9.84378	10.6748	10.6897	10.8372	10.0271	10.1199	10.2146
HORVU.MOREX.r3.1HG0047710	6.98007	7.09892	6.97352	7.15194	7.1427	6.91692	5.94944	7.07613	7.18631	5.94944	6.99679	6.84064	6.90158	6.99628	7.087	6.97787	6.81377	6.834	6.90577	5.94944	6.95591	6.8898	5.94944	7.06641	7.26229	7.27564	7.20829	6.93774	7.09657	7.09695
HORVU.MOREX.r3.1HG0047720	8.24195	8.58417	8.43997	8.34276	8.46698	8.34403	8.62412	8.62546	8.46397	8.36026	8.58781	8.3511	8.67311	8.71897	8.55792	8.5451	8.55925	8.54368	8.5258	8.70722	8.72772	8.36449	8.49983	8.5261	8.54987	8.48576	8.35303	8.49092	8.43563	8.39251
HORVU.MOREX.r3.1HG0047780	8.91374	8.84506	8.93275	8.84547	8.82631	9.01744	7.14155	7.1664	7.31443	7.47237	7.27534	7.09345	7.60108	7.43724	7.35074	7.51755	7.48732	7.36308	8.69287	8.73721	8.75063	8.88257	8.91576	8.96725	8.67341	8.55965	8.80081	8.7958	8.7545	8.77035
HORVU.MOREX.r3.1HG0047850	7.87774	7.94188	7.91497	7.9558	8.03049	7.96433	7.20655	5.94944	7.40882	7.63261	5.94944	7.30444	7.69708	7.59662	7.84066	5.94944	7.67902	7.74206	5.94944	5.94944	6.63537	5.94944	5.94944	6.91104	7.71232	7.62063	7.76661	7.95284	7.70589	7.92942
HORVU.MOREX.r3.1HG0047910	5.94944	6.12526	6.12609	5.94944	5.94944	5.94944	5.94944	5.94944	5.94944	5.94944	5.94944	5.94944	5.94944	5.94944	5.94944	5.94944	5.94944	5.94944	5.94944	5.94944	5.94944	5.94944	6.20164	6.20203	5.94944	5.94944	5.94944	5.94944	5.94944	5.94944
HORVU.MOREX.r3.1HG0047980	10.4505	10.1597	10.3408	10.0517	10.1642	10.1191	9.93936	9.59392	10.1705	10.0118	9.91069	9.85491	9.89645	10.1797	10.1925	10.1457	10.1859	10.0918	9.83541	9.63044	9.86239	9.89038	10.0943	10.073	9.88381	9.67952	10.2806	9.97507	9.6735	9.98263
HORVU.MOREX.r3.1HG0048010	8.91374	8.96051	8.78924	8.83965	9.24264	8.90248	9.17314	9.16198	9.16486	9.27016	9.2582	9.13329	9.20148	9.09073	9.16527	9.13023	9.03295	9.13846	8.98734	9.15788	9.06841	9.05567	8.99674	9.04298	9.18966	8.9827	9.16808	9.09118	9.06602	9.04231
HORVU.MOREX.r3.1HG0048030	12.5816	12.4518	11.951	12.2792	12.2431	11.9312	11.6629	11.768	12.1554	11.4317	11.6872	12.2103	11.9362	12.3315	12.0313	11.7112	12.0633	11.8962	12.2318	12.1122	12.2114	11.8521	12.267	11.9327	12.1135	11.9162	12.5995	12.0019	11.3487	12.0737
HORVU.MOREX.r3.1HG0048060	7.11141	6.96887	6.95937	7.09334	6.86209	7.05574	6.72043	6.9218	6.84611	6.874	6.79704	6.80036	6.91676	6.77457	6.73574	6.93452	6.74038	6.85097	6.87443	6.74129	6.77661	6.82217	6.84543	6.82987	6.85739	6.78927	6.8159	7.06853	6.88156	6.9538
HORVU.MOREX.r3.1HG0048040	9.61519	9.22345	9.50553	9.47972	9.51741	9.4312	9.04669	9.0116	9.11163	9.20678	9.06833	9.16741	8.79847	9.02599	8.80457	8.90305	8.94232	8.88605	9.20054	8.87214	8.98866	9.38504	9.30927	9.56522	9.27895	9.39813	9.78703	9.73983	9.46752	9.68814
HORVU.MOREX.r3.1HG0048070	7.6166	7.48786	7.58351	7.50544	7.61738	7.46261	7.44232	7.44236	7.38854	7.38839	7.19971	7.32802	7.39993	7.39129	7.40747	7.35699	7.39693	7.27124	7.38747	7.34044	7.40403	7.46583	7.393	7.42291	7.57805	7.71328	7.55323	7.56542	7.50434	7.55379
HORVU.MOREX.r3.1HG0048080	8.18951	8.04679	8.15262	7.67956	8.17669	8.2691	8.49466	8.8872	8.09795	8.34524	9.20767	8.63788	8.34796	8.04421	7.81485	9.1829	8.03526	7.93123	9.45544	8.26116	7.5766	9.9753	8.4604	6.99912	8.22106	8.53403	8.22268	7.73372	9.31318	7.66354
HORVU.MOREX.r3.1HG0048090	7.69093	7.44518	7.3702	7.09334	7.44082	7.654	8.21855	8.36661	7.7232	7.84235	8.79525	8.21794	8.15028	7.7369	7.52959	8.72589	7.69368	7.55154	8.70951	7.69553	7.05303	9.14361	7.73195	6.69967	7.69634	7.88686	7.58866	7.19668	8.58514	7.25959
HORVU.MOREX.r3.1HG0048110	6.25705	6.30042	5.94944	6.33962	5.94944	6.38148	6.59942	6.65686	6.5885	6.63513	6.70968	6.61231	6.75027	6.61087	6.71629	6.80655	6.58986	6.59202	5.94944	5.94944	5.94944	5.94944	5.94944	6.38582	5.94944	5.94944	6.36728	5.94944	5.94944	5.94944
HORVU.MOREX.r3.1HG0048120	5.94944	5.94944	5.94944	6.29864	5.94944	5.94944	6.41097	6.47092	5.94944	6.48927	6.49009	6.45755	6.55809	6.56256	6.4504	6.50739	6.4534	6.38792	5.94944	5.94944	5.94944	5.94944	6.20164	6.30619	5.94944	5.94944	6.27355	5.94944	5.94944	5.94944
HORVU.MOREX.r3.1HG0048140	5.94944	5.94944	5.94944	5.94944	5.94944	5.94944	6.37106	6.5065	5.94944	6.33226	6.33285	6.4202	6.34401	6.30519	6.41833	6.30363	6.30669	6.34997	5.94944	5.94944	6.20195	5.94944	5.94944	5.94944	5.94944	5.94944	5.94944	5.94944	5.94944	5.94944
HORVU.MOREX.r3.1HG0048100	11.1508	11.1077	11.0611	10.8163	10.9316	10.9581	11.0112	10.9851	10.9495	10.5578	10.6651	10.9032	11.0126	10.9655	10.9742	10.8103	10.7159	10.8023	11.3972	11.0351	11.1033	10.9297	10.9155	10.4392	11.1749	11.1893	11.087	10.7382	10.756	10.8125
HORVU.MOREX.r3.1HG0048320	6.34607	6.34161	6.30208	6.47166	6.29932	6.38148	6.27649	6.43261	6.43918	6.41762	6.37779	6.3795	6.50574	6.41917	6.56147	6.5599	6.4534	6.59202	6.12715	6.20268	6.12811	6.35258	6.20164	6.30619	6.409	6.45081	6.53833	6.49473	6.42154	6.38087
HORVU.MOREX.r3.1HG0048360	5.94944	5.94944	5.94944	5.94944	5.94944	5.94944	6.21666	5.94944	5.94944	6.22053	6.33285	6.28306	5.94944	5.94944	5.94944	5.94944	5.94944	5.94944	5.94944	5.94944	5.94944	5.94944	5.94944	5.94944	6.44547	6.32925	6.21426	5.94944	6.22282	5.94944
HORVU.MOREX.r3.1HG0048400	10.1467	10.5721	10.2413	10.4386	10.415	10.1396	10.6322	10.5976	10.3599	10.1878	10.2723	10.353	10.3195	10.2249	10.5555	10.2042	10.1895	10.2516	10.3852	10.6077	10.6487	10.2561	10.0263	10.3421	10.637	10.7351	10.1813	10.3651	10.3715	10.44
HORVU.MOREX.r3.1HG0048410	8.33666	7.90687	8.16245	8.0638	8.05166	8.21827	8.26091	8.15532	8.53974	8.47477	8.23251	8.28352	7.81856	8.18385	8.10482	8.02538	8.34488	8.23226	7.71835	7.82016	8.11276	7.94249	7.97922	8.26086	8.16672	7.99484	8.34825	8.30313	8.01063	8.279
HORVU.MOREX.r3.1HG0048530	6.4502	6.47431	6.41508	6.49958	6.47267	6.58267	6.41097	6.47092	6.61415	6.48927	6.45553	6.22204	6.44762	6.41917	6.38382	6.47909	6.38643	6.38792	6.41784	6.4217	6.30609	6.42582	6.45193	6.25859	6.54108	6.41395	6.40685	6.49473	6.42154	6.64106
HORVU.MOREX.r3.1HG0048590	5.94944	5.94944	5.94944	5.94944	5.94944	5.94944	9.82345	9.76506	9.70364	10.0675	10.142	9.88064	9.81947	9.69024	9.5898	9.86244	9.80629	9.83481	5.94944	5.94944	5.94944	6.48892	6.38516	5.94944	5.94944	5.94944	5.94944	5.94944	5.94944	5.94944
HORVU.MOREX.r3.1HG0048840	6.30442	6.34161	6.19911	6.12436	6.25263	6.25551	5.94944	5.94944	5.94944	5.94944	5.94944	5.94944	5.94944	5.94944	5.94944	5.94944	5.94944	5.94944	6.4799	6.38694	6.3857	6.2049	6.30565	6.20203	6.36925	6.32925	6.44316	6.42237	6.22282	6.22291
HORVU.MOREX.r3.1HG0048850	6.79082	6.6021	6.62776	6.57558	6.55253	6.65068	5.94944	5.94944	5.94944	5.94944	6.28172	5.94944	6.53253	6.5872	6.48046	6.53427	6.53927	6.48544	5.94944	5.94944	5.94944	5.94944	5.94944	5.94944	6.54108	6.45081	6.53833	6.58745	5.94944	6.61441
HORVU.MOREX.r3.1HG0048880	7.08658	6.66736	6.97352	6.70373	6.50064	6.83805	6.4476	6.47092	6.40316	6.48927	6.49009	6.61231	6.19946	6.50983	6.20086	6.20021	6.25903	6.34997	6.3458	6.72171	6.56409	6.31025	6.48208	6.30619	6.67158	6.51714	6.66824	6.5582	6.90012	6.49396
HORVU.MOREX.r3.1HG0048800	9.81005	10.3305	10.0405	9.87777	10.4072	9.84066	10.4142	10.3162	10.151	10.4017	10.3227	10.2184	10.0707	10.4059	10.3172	10.0429	10.3521	10.6356	10.2733	10.7288	10.576	10.5501	10.4022	10.7373	10.4174	10.2399	9.74708	10.5128	10.4586	10.172
HORVU.MOREX.r3.1HG0048900	5.94944	5.94944	5.94944	5.94944	5.94944	5.94944	5.94944	5.94944	5.94944	5.94944	5.94944	5.94944	5.94944	5.94944	5.94944	5.94944	5.94944	5.94944	5.94944	5.94944	5.94944	5.94944	5.94944	5.94944	5.94944	6.2184	5.94944	5.94944	5.94944	5.94944
HORVU.MOREX.r3.1HG0048890	8.61862	8.57349	8.61172	8.61188	8.66001	8.66673	8.38997	8.34532	8.35118	8.37512	8.51404	8.46293	8.52772	8.43766	8.37606	8.49976	8.56299	8.58497	9.13381	9.05152	9.03969	9.12086	9.15318	8.98108	8.9174	9.0556	9.33054	9.16406	8.88825	9.20272
HORVU.MOREX.r3.1HG0048910	8.50815	8.4657	8.60821	8.50086	8.53074	8.69684	8.34669	8.18592	8.45529	8.34019	8.29164	8.32551	8.44281	8.41722	8.37606	8.37931	8.49411	8.4773	9.03788	8.91049	8.90409	9.04764	9.08097	8.90473	8.76912	8.77464	9.18389	9.0016	8.73539	9.09089
HORVU.MOREX.r3.1HG0048940	8.52719	8.5076	8.58336	8.34695	8.57402	8.52057	8.41807	8.27933	8.45529	8.31982	8.39773	8.35616	8.50888	8.37113	8.32429	8.40427	8.55551	8.44491	9.07653	8.93643	8.83559	8.99846	9.13363	8.92492	8.8317	8.88589	9.17601	8.98879	8.7507	9.05155
HORVU.MOREX.r3.1HG0049040	6.4502	5.94944	6.64959	5.94944	5.94944	5.94944	9.03192	8.13032	6.21211	5.94944	5.94944	6.58455	8.59345	6.61087	6.25717	5.94944	6.38643	5.94944	6.82502	6.25939	6.20195	6.2049	5.94944	5.94944	5.94944	9.68333	9.26531	6.2846	5.94944	5.94944
HORVU.MOREX.r3.1HG0048990	8.67068	8.33163	8.58694	8.62216	8.63647	8.6902	7.94419	8.19195	7.91458	8.26214	8.12371	8.01868	8.30012	7.98842	7.97382	8.52262	8.3623	8.04138	8.21708	7.99794	7.94636	8.32877	8.18626	8.53372	8.14434	8.47229	8.6248	8.33458	8.3155	8.44111
HORVU.MOREX.r3.1HG0049050	6.84242	6.98275	6.7854	7.03089	7.03291	6.82131	6.8612	6.86359	6.91547	6.83586	7.07433	6.82076	6.97491	6.75609	6.98045	6.84049	6.77798	6.88388	7.03417	7.11982	7.19919	7.0246	7.07765	7.09202	7.14997	7.17554	6.88891	6.91993	7.08173	6.97087
HORVU.MOREX.r3.1HG0049060	7.87153	8.02	7.74352	8.05861	8.22355	7.99264	8.06461	7.97641	8.00342	8.39952	8.60877	8.27281	7.91738	8.11331	8.01342	8.2189	8.39648	8.50503	7.73928	8.06482	8.06505	8.34675	7.99638	8.56752	8.05077	7.79176	7.993	8.23234	8.45937	8.18992
HORVU.MOREX.r3.1HG0049110	8.15001	7.889	8.04998	8.0534	8.25539	8.06876	8.81716	8.78602	8.68711	8.87644	8.97247	9.10422	8.94146	8.78666	8.66125	9.07806	8.99794	9.0057	7.85788	7.80692	7.92847	7.99607	7.73895	7.70596	7.63866	7.5201	7.81094	7.71708	7.82618	7.92235
HORVU.MOREX.r3.1HG0049170	6.92165	6.57874	6.7854	6.52609	6.66513	6.62882	6.65053	6.68301	6.80905	6.66051	6.58204	7.10804	6.55809	6.75609	6.69629	6.69438	6.74038	6.76212	6.80784	6.70157	6.86306	6.57119	6.87815	6.87953	6.54108	6.54742	6.59366	6.42237	6.71482	6.61441
HORVU.MOREX.r3.1HG0049150	8.21837	8.25695	8.16245	8.24716	8.28649	8.12558	8.35643	8.38758	8.44655	8.35527	8.26509	8.34092	8.30454	8.32781	8.25664	8.24701	8.30031	8.30696	8.11835	8.06482	8.28795	8.17037	8.02447	8.27935	8.30861	8.31962	8.26416	8.42474	8.22337	8.24629
HORVU.MOREX.r3.1HG0049130	7.53727	7.66611	7.67343	7.71425	7.68258	7.58586	7.63675	7.63542	7.58522	7.84235	7.76043	7.51021	7.75257	7.6577	7.71297	7.88016	7.81162	7.72789	7.52805	7.71002	7.62371	7.6945	7.69635	7.99338	7.76667	7.78413	7.60598	7.80594	7.88586	7.78794
HORVU.MOREX.r3.1HG0049140	9.51984	9.10666	9.30679	9.22038	9.01671	9.35261	8.8615	8.78213	9.24606	9.06182	8.73204	9.1419	8.98784	9.18848	9.07133	8.95927	9.13301	9.21579	9.00884	8.98416	8.82024	9.14612	9.12375	9.10731	8.90132	8.68105	9.31391	9.07916	8.88134	9.16642
HORVU.MOREX.r3.1HG0049180	8.84037	9.06965	8.92997	8.9436	9.10179	8.77405	9.07002	9.07306	8.83685	9.03156	8.99469	8.96216	8.99853	8.71897	9.06364	8.95098	8.98974	9.01657	8.9655	9.08273	9.09402	9.03686	8.82059	8.99477	9.07734	9.25146	8.72291	9.0548	9.1167	8.93979
HORVU.MOREX.r3.1HG0049190	8.42919	9.36821	8.91313	8.70496	9.13775	8.71655	8.82408	8.39277	8.55602	8.30952	8.44076	8.77829	8.51267	8.96644	8.93447	8.32358	8.72805	8.95	9.19821	9.80926	9.71467	9.43897	9.60624	8.86642	9.19229	8.66547	8.03624	8.63528	8.96209	8.28437
HORVU.MOREX.r3.1HG0049200	8.48494	8.41847	8.24321	8.31308	8.33393	8.35258	8.61612	8.50695	8.56006	8.43767	8.3125	8.51781	8.60764	8.66164	8.38028	8.45286	8.39648	8.54749	8.52957	8.32062	8.35463	8.4374	8.39484	8.24683	8.51181	8.38374	8.33379	8.29782	8.32072	8.37759
HORVU.MOREX.r3.1HG0049390	6.65416	6.55441	6.47678	6.52609	6.47267	6.5582	6.54361	6.53984	6.70755	6.70854	6.52247	6.71267	6.55809	6.63367	6.58607	6.60801	6.65861	6.66099	6.38336	6.30711	6.45255	6.57119	6.48208	6.63556	6.64757	6.62981	6.90619	6.58745	6.64082	6.73807
HORVU.MOREX.r3.1HG0049340	11.6955	11.2755	11.6002	11.5144	11.6253	11.5653	10.8641	11.0098	11.3082	11.2275	11.3112	11.1233	10.9406	11.1704	11.102	11.2405	11.2217	11.0431	10.8692	10.8338	10.9393	11.0688	11.2096	11.2913	11.0563	10.9934	11.598	11.4426	10.9952	11.4444
HORVU.MOREX.r3.1HG0049450	7.86529	8.21099	8.023	8.12452	7.65404	8.22765	7.79628	7.81761	7.68424	7.48244	7.76043	8.03811	8.19417	8.01103	7.95646	7.8863	7.99012	8.01896	8.25921	8.31165	8.38041	7.94249	8.16148	7.95865	7.93008	7.80687	7.66467	7.77437	7.73914	7.84947
HORVU.MOREX.r3.1HG0049410	10.2146	10.3641	10.0187	9.89448	10.1055	10.1033	10.2191	10.0319	10.0814	9.75171	9.93363	10.275	10.3559	10.5755	10.275	9.99985	10.3115	10.452	10.5271	10.5573	10.1862	10.2058	10.5046	9.78259	10.323	9.94641	10.045	9.93432	9.90482	9.99216
HORVU.MOREX.r3.1HG0049480	7.64689	7.73597	7.74352	7.69355	7.79687	7.75285	8.09452	7.94766	7.99727	8.04727	7.93788	8.19534	7.71819	7.97697	7.98526	7.72293	7.84426	8.16326	8.31339	8.27512	8.34593	8.04189	8.26719	8.12366	8.15557	8.00772	7.65646	8.00047	7.99735	7.60994
HORVU.MOREX.r3.1HG0049460	9.78864	9.46216	9.3653	9.3499	9.4316	9.37114	9.52575	8.94039	10.0126	9.54405	9.29939	9.52529	8.73882	9.79105	9.5245	9.32579	9.72542	9.50796	8.9349	8.76978	8.88359	8.87043	9.14832	8.81778	9.24391	8.79975	9.91948	9.32754	8.47341	9.51334
HORVU.MOREX.r3.1HG0049580	8.74366	9.15924	9.12004	8.73045	8.57402	8.7424	9.21811	8.95767	8.86947	8.6465	8.70903	8.7483	8.85862	9.08819	9.07133	8.48818	8.55551	9.16308	8.98462	9.32557	9.1291	8.81764	8.98036	9.22546	8.98602	9.05263	8.52756	8.86783	8.70427	8.29506
HORVU.MOREX.r3.1HG0049600	10.0292	10.2693	10.1778	9.80449	10.1387	9.8436	10.5444	10.2895	10.0896	9.82874	9.86708	9.99656	10.1187	10.1208	10.1914	9.71848	9.86666	9.96975	10.164	10.2286	10.1261	9.85586	9.67003	9.71539	10.3014	10.3164	9.87989	9.90425	9.8896	9.65244
HORVU.MOREX.r3.1HG0049610	8.49659	8.82733	8.7612	8.56997	8.85556	8.62205	8.84461	8.73455	8.58406	8.47934	8.6335	8.54883	8.69315	8.74515	8.80766	8.34959	8.40907	8.51285	8.72268	9.0383	8.88654	8.69874	8.58274	8.49907	8.99512	8.83485	8.33379	8.56282	8.71992	8.51541
HORVU.MOREX.r3.1HG0049620	6.85889	7.00987	6.74917	6.93557	6.92289	6.82131	6.78399	6.80085	6.97955	6.874	6.70968	6.68896	6.80405	6.77457	7.00828	6.65262	6.74038	6.89985	7.0072	7.04278	6.91077	6.72836	6.92491	6.86332	6.81989	6.62981	6.69131	6.95518	6.78171	6.76036
HORVU.MOREX.r3.1HG0049650	5.94944	5.94944	5.94944	5.94944	5.94944	5.94944	5.94944	5.94944	5.94944	5.94944	5.94944	5.94944	5.94944	5.94944	5.94944	5.94944	5.94944	5.94944	5.94944	5.94944	5.94944	5.94944	5.94944	5.94944	5.94944	5.94944	5.94944	5.94944	5.94944	5.94944
HORVU.MOREX.r3.1HG0049700	7.85902	7.41876	7.83536	7.43815	7.79687	7.78629	7.91052	7.47508	7.55027	7.89321	7.80722	7.74274	7.97542	7.54863	7.49602	7.96926	7.86344	7.75608	7.88277	7.57279	7.19919	7.55273	7.53404	7.28631	7.57805	7.942	7.81817	7.42378	7.8338	7.63704
HORVU.MOREX.r3.1HG0049760	9.55476	9.07962	9.17262	9.25552	9.23382	9.39949	9.33305	9.30054	9.32983	9.50739	9.44857	9.72257	9.34388	9.29968	9.13872	9.29357	9.35062	9.32873	8.97373	8.84191	8.68755	8.87348	8.92721	8.78966	8.90455	8.77464	8.96314	8.7958	8.84981	9.00156
HORVU.MOREX.r3.1HG0049770	9.5493	9.67301	9.49062	9.37404	9.61872	9.41543	9.41012	9.44144	9.43073	9.57146	9.37835	9.48995	9.42292	9.67858	9.51893	9.40428	9.54107	9.5734	9.65297	9.59325	9.65102	9.36374	9.40992	9.40549	9.60443	9.51188	9.46985	9.39428	9.45604	9.39568
HORVU.MOREX.r3.1HG0049870	5.94944	5.94944	5.94944	5.94944	6.29932	6.1995	6.48163	5.94944	6.47264	6.45476	6.28172	6.49224	6.38141	6.25773	5.94944	6.34519	5.94944	5.94944	6.99341	6.81477	6.71955	6.80432	6.87815	6.65763	7.00786	6.90311	6.87127	6.86414	6.82319	6.90044
HORVU.MOREX.r3.1HG0049840	7.73342	7.88298	7.81625	7.7937	7.70354	7.81241	7.93753	7.81761	7.68424	7.74198	7.52405	7.6586	7.96402	7.906	7.96228	7.96926	7.85708	7.94926	7.87659	7.96315	8.13342	7.70926	7.85852	7.8924	7.93008	7.77646	7.67283	7.78234	7.94977	7.62807
HORVU.MOREX.r3.1HG0049910	10.253	9.94305	10.239	10.0517	9.5514	10.1969	9.80806	10.243	9.79198	9.56098	9.91234	9.73581	10.645	9.83067	9.81254	10.013	9.68907	9.72905	9.91787	9.87555	10.1199	9.8963	10.0011	9.78571	9.93461	9.94007	10.0606	9.82262	9.8552	9.70565
HORVU.MOREX.r3.1HG0049920	7.23776	7.27619	7.22975	7.3849	7.20955	7.26342	7.69501	7.73424	7.68424	7.66734	7.73635	7.48014	7.8751	7.78475	7.75475	7.82993	7.72247	7.74909	7.63081	7.51477	7.4497	7.64136	7.72492	7.63944	7.66372	7.55767	7.6482	7.59364	7.59101	7.63704
HORVU.MOREX.r3.1HG0049930	6.8256	6.64634	6.80288	6.92106	7.28235	7.01631	7.15489	7.12232	7.05364	7.99576	7.51432	7.03275	7.18752	7.35308	7.2164	7.20222	7.21245	7.32323	6.92101	6.9587	7.01268	7.31102	7.10288	7.51953	6.94422	6.90311	7.09051	7.80594	6.88156	7.32039
HORVU.MOREX.r3.1HG0049990	6.65416	6.99641	6.62776	6.79474	7.10749	6.94649	6.98089	6.75599	6.89867	6.83586	6.91187	6.9156	7.18752	6.89286	7.17128	6.99186	7.0679	7.2497	7.12283	6.8978	6.91077	7.18985	7.09035	6.77684	6.85739	6.82906	6.64433	6.84466	6.91828	6.80302
HORVU.MOREX.r3.1HG0050020	6.30442	6.12526	6.19911	6.19666	6.1247	5.94944	6.27649	6.14746	6.27092	6.28122	6.28172	6.28306	6.30258	6.25773	6.30456	6.20021	6.20238	6.26008	6.2006	6.20268	5.94944	5.94944	6.20164	6.25859	6.27508	6.2184	6.32343	6.14324	6.28401	6.14296
HORVU.MOREX.r3.1HG0049980	10.4051	11.1035	10.8385	10.4888	11.0289	10.5828	11.6347	11.3128	11.1164	11.0988	11.178	11.2643	10.9262	11.2112	11.0909	10.6454	10.9735	11.1937	11.1169	11.7728	11.5732	11.2999	11.2376	11.1603	11.3401	11.2626	10.261	10.9722	11.4618	10.5664
HORVU.MOREX.r3.1HG0050060	5.94944	5.94944	5.94944	5.94944	5.94944	5.94944	5.94944	5.94944	5.94944	5.94944	5.94944	5.94944	5.94944	5.94944	5.94944	5.94944	5.94944	5.94944	5.94944	5.94944	5.94944	5.94944	5.94944	5.94944	5.94944	5.94944	5.94944	5.94944	5.94944	5.94944
HORVU.MOREX.r3.1HG0050070	7.32072	7.43644	8.05531	7.17443	7.28235	7.85683	8.65563	9.27609	7.79033	8.36026	8.37322	7.89547	9.12815	8.12362	8.40121	8.68957	7.76442	8.3428	8.60654	7.82016	8.1638	8.8365	7.61412	8.64678	8.49888	9.19898	7.83252	8.14566	8.40169	7.4001
HORVU.MOREX.r3.1HG0050080	7.29037	7.18036	7.13999	7.2494	7.15415	7.19889	7.04257	7.02756	6.84611	6.96231	6.94684	6.9507	7.01613	7.06341	7.15968	7.14498	7.05481	7.14672	6.9507	5.94944	7.07899	7.0106	7.06478	7.17663	6.96057	6.93779	7.06227	7.11315	6.90012	7.03608
HORVU.MOREX.r3.1HG0050090	11.5864	11.6412	11.6791	11.445	11.3525	11.3932	11.0943	11.4193	11.5429	10.8773	10.8046	11.7079	11.216	11.4137	11.4917	11.2527	11.2687	10.8852	11.6709	11.0099	11.5473	11.0882	11.0862	11.0254	11.3272	11.5172	11.8583	11.1873	11.0179	11.3552
HORVU.MOREX.r3.1HG0050110	7.99592	7.52089	7.84167	7.75462	7.68258	7.77302	7.10038	7.33795	7.38854	7.35518	7.14596	7.16428	7.24214	7.29312	7.24897	7.24579	7.20118	7.19379	7.52805	7.39851	7.32677	7.54433	7.59066	7.74836	7.51411	7.65515	7.9612	7.69168	7.67171	7.78003
HORVU.MOREX.r3.1HG0050140	7.92634	7.29633	7.18588	8.16349	8.01438	7.82526	7.91052	7.38558	8.45529	8.26214	7.76043	9.17581	7.3626	8.32781	8.51659	8.10523	9.23568	9.01386	7.27922	8.00933	7.68375	8.01919	8.22972	8.63976	7.88946	6.84822	7.50737	8.60591	8.16016	8.94642
HORVU.MOREX.r3.1HG0050150	9.16915	9.00833	9.09051	9.11659	9.14954	9.109	9.06423	9.20586	9.25098	9.34558	9.2265	9.13904	9.04308	9.16227	9.10916	9.23593	9.11306	9.11844	8.85385	8.91339	8.99956	9.08211	9.1113	9.23239	8.97072	9.07616	9.09747	9.22523	9.05994	9.08191
HORVU.MOREX.r3.1HG0050160	8.95042	8.86546	9.11271	8.95708	9.06738	8.80499	9.16235	9.09193	9.10347	9.07078	8.95637	8.9491	9.11351	9.03655	9.24207	9.13267	9.2148	9.19685	9.14596	9.35769	9.29912	9.22639	9.2009	9.40345	9.32993	9.36286	9.14134	9.22523	9.14568	8.96613
HORVU.MOREX.r3.1HG0050170	10.0511	10.1386	10.0595	10.1741	10.3867	10.1215	10.2204	10.2262	10.314	10.4444	10.3153	10.2358	10.0707	10.1281	10.2179	10.2483	10.2035	10.1912	9.92068	10.1075	10.007	10.1326	10.0433	10.1108	10.2372	10.2905	10.216	10.2742	10.3119	10.3192
HORVU.MOREX.r3.1HG0050190	7.20485	7.21331	7.32214	7.27993	7.01988	7.06852	7.27942	7.50689	7.09539	7.08743	7.18654	7.10804	7.22064	7.06341	7.2596	6.99186	6.92768	7.07156	7.14673	7.33045	7.3466	7.17809	7.16322	7.26529	7.27405	7.35598	7.11794	7.14179	7.1112	6.93638
HORVU.MOREX.r3.1HG0050220	8.09891	7.25565	7.21896	7.88035	7.46657	7.78629	7.23141	7.12232	7.99727	7.27344	6.96381	7.32802	6.82116	7.53218	7.23823	6.69438	7.6567	7.72789	6.93598	7.21386	7.74093	7.09158	7.60635	7.62415	7.56913	6.86694	7.47895	7.4968	7.16757	7.54416
HORVU.MOREX.r3.1HG0050200	10.7398	10.4559	10.4835	10.6098	10.7689	10.5758	10.3938	10.3922	10.2797	10.6032	10.5311	10.3951	10.5012	10.4708	10.2979	10.6052	10.5588	10.5111	10.378	10.3521	10.4085	10.552	10.3285	10.5946	10.1713	10.4325	10.4553	10.3906	10.5289	10.3229
HORVU.MOREX.r3.1HG0050310	5.94944	5.94944	5.94944	5.94944	5.94944	5.94944	5.94944	5.94944	5.94944	5.94944	5.94944	5.94944	5.94944	6.34693	5.94944	5.94944	6.38643	5.94944	5.94944	5.94944	5.94944	5.94944	5.94944	5.94944	5.94944	5.94944	6.32343	5.94944	5.94944	5.94944
HORVU.MOREX.r3.1HG0050330	6.34607	6.34161	6.34346	6.44209	6.44304	7.77967	6.69792	7.37387	7.29227	6.5216	7.53371	8.44886	7.16482	6.45129	6.6097	6.4491	6.56512	8.13255	6.44987	6.48426	6.30609	6.54509	7.50039	6.53846	6.69475	7.28749	7.19587	6.84466	7.62755	6.61441
HORVU.MOREX.r3.1HG0050440	10.0778	9.79504	9.4507	9.66196	10.3221	9.97665	10.2945	10.509	10.2689	9.87338	10.2187	10.7631	10.5727	10.2587	9.95531	9.90124	9.97342	9.67903	10.2231	10.7474	10.2642	10.2153	10.0329	9.06648	10.1487	10.0705	10.3791	9.69363	9.68532	9.92241
HORVU.MOREX.r3.1HG0050560	9.81611	9.72749	9.85129	9.72413	9.82843	9.79887	9.7047	9.7455	9.56488	9.69923	9.57523	9.583	9.87077	9.67691	9.7616	9.74403	9.72868	9.67903	9.711	9.76542	9.80819	9.70205	9.60976	9.73491	9.81426	9.83123	9.78017	9.7919	9.79293	9.85084
HORVU.MOREX.r3.1HG0050630	10.286	10.1701	10.172	10.0787	10.3324	10.1215	10.4018	10.276	10.0397	11.0414	10.5215	10.2022	10.4588	10.2994	10.2507	10.7449	10.5715	10.6598	10.2799	10.1627	9.98139	10.7491	10.3402	10.6673	10.246	10.2603	10.2842	10.8785	10.7615	10.6478
HORVU.MOREX.r3.1HG0050640	8.20882	8.12399	8.1963	8.21063	8.06211	8.20406	7.75832	8.05899	8.17	8.04095	8.1356	7.91685	8.13532	8.06586	8.03552	8.11038	8.06268	7.99615	7.90112	7.76633	7.71268	8.10235	7.97922	8.16434	7.84749	7.97528	8.24876	8.13365	7.8712	8.05667
HORVU.MOREX.r3.1HG0050670	6.4502	6.30042	6.41508	6.41055	6.41144	6.38148	6.21666	6.43261	6.43918	6.33226	6.41833	6.45755	6.50574	6.4814	6.34622	6.34519	6.25903	6.42275	6.56083	6.4217	6.12811	6.26211	6.30565	6.25859	6.51111	6.60358	6.32343	6.33616	6.52638	6.33561
HORVU.MOREX.r3.1HG0050650	9.00503	9.31459	9.11516	9.31498	9.84003	9.34846	9.32824	9.16495	9.1062	10.1945	10.2398	9.70152	9.3144	9.42292	9.25335	9.75035	9.56683	9.68411	9.20982	9.4598	9.24545	10.0016	9.37301	9.72193	9.06875	9.20963	9.03774	9.79008	10.0936	9.68421
HORVU.MOREX.r3.1HG0050700	10.1151	9.60443	9.96859	9.7762	9.43544	10.1574	9.6861	9.48467	9.51273	9.75906	9.58357	10.0214	9.81199	9.81859	9.70878	9.96773	9.88136	9.9046	9.97437	9.58606	9.29912	9.69357	9.58492	9.5761	9.47703	9.4348	9.90377	9.60276	9.6232	9.84559
HORVU.MOREX.r3.1HG0050780	9.66141	10.013	9.85129	9.85518	9.93498	9.73539	9.80117	9.87893	9.70006	9.48315	9.53067	9.84796	9.82097	9.82464	9.91494	9.57449	9.88283	9.79782	9.82194	10.2078	10.3644	9.73052	9.76303	9.85274	10.0209	10.1134	9.58887	9.88898	9.83415	9.73817
HORVU.MOREX.r3.1HG0050790	8.65009	8.72876	8.79847	9.05043	8.57756	8.97475	8.70535	8.91582	8.61541	8.61384	8.76957	8.75962	9.2198	8.70569	8.89154	8.77392	8.74123	8.69165	9.18179	9.44395	9.4048	9.26833	9.41598	9.21851	9.18703	9.15555	8.89725	9.08818	9.33843	9.16075
HORVU.MOREX.r3.1HG0050830	7.71236	7.78911	7.88494	7.78081	7.69659	7.88152	7.48198	7.58764	7.9724	7.67586	7.67824	8.30468	7.75933	8.22728	7.84703	7.75738	8.14166	7.89437	7.7934	7.65097	7.62371	7.75956	7.7597	7.66203	7.62166	7.61184	8.07807	7.83673	7.79524	7.94342
HORVU.MOREX.r3.1HG0050850	9.42761	9.75859	9.53126	9.62733	9.48815	9.66729	9.71758	9.58733	9.59797	9.66444	9.71067	9.70345	9.83727	9.73271	9.53191	9.61664	9.6117	9.68242	9.94157	9.95988	9.78343	10.092	9.81271	9.58151	9.61227	9.77175	9.64673	9.56686	9.73162	9.69789
HORVU.MOREX.r3.1HG0050860	7.52903	7.6296	7.65158	7.54556	7.56407	7.53813	7.26762	7.58764	7.43857	7.52185	7.5622	7.28033	7.30408	7.28279	7.42575	7.52583	7.51308	7.50943	7.27922	7.62805	7.56856	7.44762	7.52572	7.84193	7.42629	7.576	7.55323	7.73372	7.64541	7.54416
HORVU.MOREX.r3.1HG0050880	8.89358	9.02907	9.0527	9.12613	8.99853	8.88814	8.89467	8.97135	8.8855	8.87644	8.93352	8.8149	9.22887	9.15019	9.23298	9.29357	9.05144	9.21814	8.68952	8.79213	8.74738	8.71247	8.86601	9.14699	8.76199	8.77826	8.55252	8.74689	8.88134	8.75145
HORVU.MOREX.r3.1HG0050920	8.85535	8.4344	8.80153	8.81017	8.90113	8.85901	8.97119	8.62108	8.97799	9.45396	9.25034	9.35393	8.85862	8.70903	8.59444	9.16873	9.27653	9.09045	8.62072	8.87214	8.28338	9.26833	9.25612	8.76738	8.4414	8.61765	8.99346	9.02689	9.17126	9.37387
HORVU.MOREX.r3.1HG0050970	8.07259	8.15363	8.35371	8.3718	8.12314	8.20881	7.86182	8.13661	8.23318	8.00884	8.05003	7.86639	8.03095	8.22252	8.35042	8.11551	7.90709	8.06341	8.09246	8.26583	8.31055	8.10235	8.32592	8.56752	8.35274	8.24161	8.24359	8.33458	8.0813	8.31092
HORVU.MOREX.r3.1HG0050990	7.43425	7.56872	7.55195	7.62187	7.18776	7.60134	7.44232	7.47508	7.39873	7.39925	7.42272	7.50027	7.65373	7.57287	7.57022	7.61325	7.57909	7.71354	7.56064	7.58084	7.60822	7.54433	7.65967	7.80269	7.60441	7.58506	7.4498	7.4968	7.61852	7.34377
HORVU.MOREX.r3.1HG0051060	5.94944	5.94944	5.94944	5.94944	6.5272	5.94944	5.94944	5.94944	5.94944	5.94944	5.94944	5.94944	5.94944	5.94944	5.94944	5.94944	5.94944	5.94944	5.94944	5.94944	5.94944	5.94944	5.94944	5.94944	5.94944	5.94944	7.25649	5.94944	5.94944	5.94944
HORVU.MOREX.r3.1HG0051020	8.81911	9.45837	9.09051	9.14502	8.95068	9.1237	9.07579	9.02149	8.67974	8.80275	8.83819	8.84703	9.48085	9.16707	9.59863	9.26504	9.11557	9.39448	9.42993	9.78908	9.69819	9.28431	9.23108	9.34515	9.20538	9.2307	8.62088	9.00479	9.15995	8.82915
HORVU.MOREX.r3.1HG0051090	8.46925	8.4064	8.69014	8.43982	8.1862	8.82625	8.56716	8.71013	8.67974	8.5846	9.0891	10.4128	8.70963	8.93002	8.37182	9.12044	9.80629	8.66748	9.36927	9.194	8.83559	8.72606	9.15802	8.7084	8.19959	8.66155	9.36782	8.27092	8.98157	8.95631
HORVU.MOREX.r3.1HG0051100	7.35023	7.3161	7.51124	7.3479	7.39656	7.90574	7.99628	8.11125	7.62748	8.07846	7.8449	7.76689	7.86275	7.61218	7.29086	7.75738	7.61853	7.69902	7.61557	7.22502	7.43166	7.86734	7.45689	7.39505	7.38492	7.68871	7.46932	7.28611	7.42138	7.25959
HORVU.MOREX.r3.1HG0051110	9.95706	9.8335	9.90695	9.76411	9.82114	9.97129	10.1996	10.1963	9.99372	10.1604	9.70496	10.3057	10.1391	9.78951	9.88354	9.78614	9.61347	9.82105	10.2523	9.87702	9.95671	9.92553	9.56509	9.61705	10.2117	10.2667	10.0146	10.3115	9.93806	10.0556
HORVU.MOREX.r3.1HG0051120	9.39954	9.14983	9.48874	9.12851	9.14954	9.15502	9.00188	9.24	9.25098	9.28301	9.06833	8.96216	8.94976	9.10332	9.11413	9.04217	8.93092	9.04341	8.74219	8.67657	8.72772	8.70562	8.77682	8.93634	8.96145	9.02568	9.31868	9.12079	8.82118	9.19443
HORVU.MOREX.r3.1HG0051180	7.92634	8.13395	8.09717	7.90405	7.86555	7.95283	8.44105	7.92567	8.23831	8.43296	8.21592	9.44911	7.83769	8.58371	8.00223	8.42066	8.85752	8.59602	8.27297	8.4363	8.23209	8.21548	8.52294	7.97613	7.94991	7.54839	7.54421	7.94589	8.19501	7.90811
HORVU.MOREX.r3.1HG0051220	7.64689	7.72232	7.15166	7.8562	7.63218	7.71846	7.5013	7.38558	7.89471	7.83491	7.97859	8.08853	7.10565	7.67249	7.43478	7.62089	7.73662	7.37281	7.49451	7.56467	7.43166	7.97254	7.86484	7.26529	7.33092	7.00323	7.61454	7.50686	7.89312	7.92942
HORVU.MOREX.r3.1HG0051190	9.51425	9.58545	9.62977	9.58153	9.56722	9.43512	9.58727	9.59173	9.62843	9.61263	9.59391	9.59966	9.52189	9.51772	9.57196	9.69738	9.69575	9.6272	9.26202	9.41374	9.45482	9.39976	9.41194	9.5761	9.61423	9.52256	9.54692	9.66996	9.57741	9.59717
HORVU.MOREX.r3.1HG0051310	9.23662	9.02133	8.998	9.23145	9.58113	9.49259	9.31372	8.71831	8.56006	9.67418	9.26601	9.93569	9.03272	9.22806	8.77011	9.35313	9.57592	8.81904	9.10422	8.72396	8.77635	9.4791	9.36676	9.12232	8.63476	8.63377	8.69718	9.54314	9.13993	9.35171
HORVU.MOREX.r3.1HG0051380	8.50046	8.46183	8.53969	8.60498	8.50485	8.52057	8.65173	8.56293	8.83685	9.11471	8.72441	9.00694	8.38588	8.90713	9.04031	8.7453	9.16242	9.11086	8.41558	8.65225	8.87472	8.79209	8.68828	8.99477	8.65422	8.41234	8.27434	8.87133	8.55037	8.4834
HORVU.MOREX.r3.1HG0051520	6.53555	6.50237	6.30208	6.47166	6.37743	6.34408	6.37106	6.65686	6.3204	6.37714	6.41833	6.58455	6.53253	6.41917	6.38382	6.50739	6.38643	6.45511	6.75383	6.4217	6.3857	6.76732	6.77561	6.48289	6.67158	6.62981	6.73526	6.2846	6.64082	6.28412
HORVU.MOREX.r3.1HG0051510	8.9532	8.77892	8.70005	8.83673	9.0321	8.76148	8.76778	8.72239	9.05066	9.12619	9.12401	9.12464	8.47819	8.94133	8.52799	8.81424	9.05144	8.73211	8.71611	8.87513	8.78903	9.01779	8.84802	8.98382	8.6961	8.80684	9.23279	9.18941	8.96861	9.17769
HORVU.MOREX.r3.1HG0051600	6.30442	6.34161	6.25503	6.33962	6.19714	6.1995	6.27649	6.22927	6.13531	6.14127	6.14157	6.33438	6.19946	6.3846	6.25717	6.50739	6.4534	6.38792	6.44987	6.20268	6.48274	5.94944	6.25812	6.58898	6.13772	6.13976	6.13683	6.38149	6.22282	6.22291
HORVU.MOREX.r3.1HG0051630	5.94944	5.94944	5.94944	5.94944	5.94944	5.94944	5.94944	5.94944	5.94944	5.94944	5.94944	5.94944	5.94944	5.94944	5.94944	5.94944	5.94944	5.94944	5.94944	5.94944	5.94944	5.94944	5.94944	5.94944	5.94944	5.94944	5.94944	5.94944	5.94944	5.94944
HORVU.MOREX.r3.1HG0051580	9.28134	9.21671	8.43199	9.39385	9.49552	8.91667	8.6	8.50218	9.04498	8.78826	9.29939	9.43291	8.44281	9.02864	8.7151	8.73239	8.99248	8.77786	8.81762	8.69028	8.78587	9.05567	9.07841	8.91918	8.63476	8.42641	9.11133	9.0016	9.07208	9.21097
HORVU.MOREX.r3.1HG0051640	7.03487	7.19146	7.40717	6.92106	7.08328	7.27379	6.8612	6.77876	6.96397	7.08743	6.79704	7.3163	7.0426	7.17336	7.22737	7.59005	7.36831	7.39203	7.17005	7.13208	7.30655	7.07856	7.2634	7.76217	6.96057	6.84822	6.97196	6.95518	7.30807	7.29649
HORVU.MOREX.r3.1HG0051650	6.79082	6.88057	6.97352	6.52609	6.77899	6.62882	6.8426	7.36203	6.5336	6.874	7.29937	6.49224	7.39993	6.50983	7.04848	7.23507	6.74038	7.1587	6.84183	6.83208	6.91077	7.30057	6.81131	7.19953	6.69475	7.39934	7.15767	6.90175	7.18118	6.64106
HORVU.MOREX.r3.1HG0051710	8.08845	8.2016	8.62221	8.58758	8.32969	8.75197	8.55465	8.46832	8.26367	8.32494	8.59202	8.03811	8.36495	8.26472	8.54677	8.6315	8.14675	8.59968	7.86415	8.09701	8.38465	7.95459	8.37794	8.58959	8.30362	8.1925	7.90188	8.36531	8.39677	8.08817
HORVU.MOREX.r3.1HG0051740	7.07392	6.66736	7.66619	7.19642	6.93742	7.58586	7.07192	7.07613	7.50505	7.68433	7.76043	7.82906	7.52973	7.12603	6.73574	7.07154	7.21245	7.2277	7.21513	6.81477	6.71955	7.55273	7.9442	7.3856	6.71717	8.14149	8.07807	7.98028	7.52417	7.82675
HORVU.MOREX.r3.1HG0051750	6.4502	6.44459	6.58168	6.72288	6.82991	6.73157	6.94837	6.70819	6.5336	6.79578	7.04409	6.80036	6.8379	6.53682	6.4504	6.5599	6.56512	6.42275	6.50824	6.38694	6.42035	6.48892	6.48208	6.56427	5.94944	6.72532	6.64433	6.42237	6.49378	5.94944
HORVU.MOREX.r3.1HG0051660	6.25705	6.25359	6.25503	6.25204	6.25263	5.94944	5.94944	6.39085	5.94944	6.28122	6.28172	5.94944	6.34401	6.25773	5.94944	6.25637	6.25903	6.26008	6.38336	5.94944	6.20195	6.39077	6.38516	6.38582	5.94944	6.37378	5.94944	5.94944	6.33548	5.94944
HORVU.MOREX.r3.1HG0051670	10.832	10.5589	10.7719	10.5912	10.7794	10.6209	10.578	10.4084	10.5786	10.433	10.6185	10.5343	10.5432	10.6351	10.5796	10.5736	10.636	10.5615	10.5962	10.5061	10.2853	10.5083	10.5084	10.4451	10.445	10.6271	10.7097	10.4309	10.4402	10.6458
HORVU.MOREX.r3.1HG0051780	6.8084	6.68773	6.88485	6.89127	6.74302	6.88628	6.74224	6.65686	6.63878	6.6087	6.68606	6.80036	6.6717	6.65568	6.79114	6.75262	6.67998	6.7234	6.53516	6.68083	6.58879	6.48892	6.67789	6.58898	6.47935	6.57617	6.66824	6.45989	6.61418	6.58656
HORVU.MOREX.r3.1HG0051770	10.0904	10.036	9.5349	9.84805	10.2262	10.1082	10.1679	9.7786	10.4022	10.1945	10.2093	10.4257	10.0106	9.87068	9.8821	9.82853	10.1218	10.1901	10.066	9.89747	9.61634	10.263	10.3103	9.20684	10.0685	9.71528	9.7698	9.95239	10.007	10.2912
HORVU.MOREX.r3.1HG0051800	6.93663	7.15777	6.7854	6.82824	6.5272	6.73157	8.2399	6.9218	7.06776	6.63513	6.55303	7.09345	7.01613	6.86082	7.06149	6.58444	6.58986	6.79891	7.48597	7.01561	6.91077	6.45839	7.05172	6.82987	7.09566	7.44105	6.95598	6.64203	6.76009	7.06701
HORVU.MOREX.r3.1HG0051810	6.96583	7.3355	7.1746	7.03089	6.99323	6.98904	7.16806	7.18067	7.14837	6.70854	6.94684	7.06359	7.34345	7.21855	7.40747	6.94921	7.00053	7.18223	7.07319	7.39851	7.3466	6.83962	7.11525	6.98504	7.26229	7.17554	6.90619	6.91993	6.95347	6.9186
HORVU.MOREX.r3.1HG0051860	7.63184	7.64434	7.62181	7.3193	7.26207	7.39095	7.84036	7.90328	7.854	7.2237	7.25074	7.86639	7.81212	7.85003	7.82782	7.20222	7.4063	7.50943	7.74618	7.75943	7.54411	7.18985	7.49182	7.18814	7.98867	7.86555	8.23317	7.31031	7.69744	7.55379
HORVU.MOREX.r3.1HG0051870	7.63939	7.70155	7.72291	7.55342	7.51636	7.66134	7.73496	7.82565	7.74599	7.64139	7.66111	8.07611	7.77939	7.58875	7.82782	7.66569	7.54656	7.58415	7.87039	7.62805	7.72689	7.4926	7.63711	7.48535	7.77424	7.94872	8.0423	7.70867	7.80305	7.70644
HORVU.MOREX.r3.1HG0051880	6.56124	6.55441	6.64959	6.47166	6.62251	6.38148	7.7031	6.62962	6.40316	6.37714	6.70968	7.48014	7.18752	6.56256	6.56147	6.3827	6.91234	6.54127	7.14673	6.56583	6.61252	6.39077	6.65657	6.69967	6.59666	7.38866	6.98766	6.5582	7.03572	6.88187
HORVU.MOREX.r3.1HG0051890	6.696	6.57874	6.47678	6.64285	6.57678	6.50583	6.96478	6.80085	6.77011	6.70854	6.87538	7.54911	6.60606	6.69761	6.4504	6.67383	7.13075	6.59202	6.75383	6.5906	6.51124	6.57119	6.63453	6.65763	6.89321	6.80943	7.10433	6.61534	6.86257	7.11158
HORVU.MOREX.r3.1HG0051900	7.48692	7.6589	7.59898	7.2494	7.31207	7.32417	7.65369	7.69924	7.81903	6.99524	7.05933	7.38479	7.52152	7.81127	7.73404	6.88884	7.18978	7.19379	7.73235	7.7028	7.66902	7.10442	7.13953	7.04008	7.63866	7.62063	7.46932	7.22303	7.01986	6.9538
HORVU.MOREX.r3.1HG0051910	8.1992	8.05208	7.68777	8.67572	9.57419	8.59025	8.59594	8.47808	8.37912	8.95292	10.5461	9.8163	8.85567	8.10812	8.3461	8.95375	8.65325	8.33393	8.22183	7.80692	8.12313	8.77261	8.47631	8.45144	7.77424	8.25758	8.58512	8.23234	9.4468	8.75525
HORVU.MOREX.r3.1HG0051920	7.22691	6.95477	6.95937	7.18548	6.92289	7.18773	6.99671	6.84323	6.96397	6.85516	6.96381	7.60513	7.0426	7.13808	6.937	7.07154	7.2236	6.834	7.22609	6.84902	7.18781	6.98193	7.11525	6.87953	6.91056	6.74727	7.00308	6.76149	7.08173	6.9538
HORVU.MOREX.r3.1HG0051940	7.3107	7.39171	6.80288	6.92106	7.33142	6.71222	7.30261	7.24912	7.02472	6.81608	6.96381	7.35109	7.08094	7.7087	7.24897	7.09665	7.14284	7.26053	7.27922	7.92132	7.35639	7.6491	6.90961	6.9414	7.18882	7.09329	7.43991	6.8042	6.98728	6.69129
HORVU.MOREX.r3.1HG0051930	8.98344	8.80031	8.998	8.85127	9.04985	8.86781	8.57131	8.59455	8.69079	8.94643	8.89007	8.63377	8.84383	8.64431	8.68507	8.94542	9.0356	8.7519	8.54457	8.6275	8.43461	8.71247	8.67808	8.90182	8.65035	8.73424	8.91956	8.85017	8.69241	8.81104
HORVU.MOREX.r3.1HG0052020	8.35826	7.78259	8.10743	8.0534	8.12314	8.25543	7.99628	8.17986	8.35118	8.43767	8.17062	7.66728	7.96974	7.94788	7.92103	7.9461	7.90709	8.10109	7.74618	7.51477	7.36608	8.0642	7.73895	8.0104	7.96296	7.52961	8.03624	8.18102	7.75543	7.97098
HORVU.MOREX.r3.1HG0052050	6.87503	6.74548	6.6707	6.82824	7.01988	6.82131	6.65053	6.5713	6.88152	6.6087	6.45553	6.55543	6.50574	6.65568	6.6097	6.50739	6.53927	6.45511	6.73492	6.63731	6.56409	6.42582	6.67789	6.53846	6.8755	6.54742	6.90619	6.64203	6.42154	6.9186
HORVU.MOREX.r3.1HG0052060	7.33065	7.41876	7.33193	7.53764	7.37834	7.48834	7.52968	7.35006	7.48645	7.71761	7.39044	7.26806	7.60108	7.25117	7.40747	7.43121	7.37793	7.63144	7.24767	7.33045	7.25426	7.61785	7.44798	7.57702	7.49518	7.09329	7.09051	7.55587	7.3886	7.29649
HORVU.MOREX.r3.1HG0052100	6.696	6.76374	6.76751	6.64285	6.86209	6.76877	6.69792	6.5065	6.61415	6.68495	6.68606	6.71267	6.71209	6.75609	6.82593	6.58444	6.91234	6.7234	6.71549	6.81477	6.81236	6.66556	6.7571	6.75831	6.71717	6.80943	6.61951	6.73917	6.78171	6.66665
HORVU.MOREX.r3.1HG0052080	9.51798	9.52695	9.65337	9.48526	9.58113	9.5424	9.68423	9.65188	9.62466	9.71442	9.65447	9.59759	9.6127	9.51397	9.72176	9.67928	9.55401	9.65335	9.4398	9.58786	9.50883	9.54859	9.55416	9.64314	9.65274	9.64481	9.62195	9.56258	9.62524	9.63018
HORVU.MOREX.r3.1HG0052110	8.72414	8.56991	8.71965	8.70818	8.38792	8.97746	8.45465	8.45848	8.53564	8.39467	8.52735	8.5962	9.11841	8.92433	8.56162	8.72589	8.66369	8.81904	8.9655	8.7762	8.57062	8.95898	8.77682	8.3552	8.45489	8.42174	8.61695	8.42957	8.61905	8.46945
HORVU.MOREX.r3.1HG0052120	7.84001	7.9871	7.8604	8.20133	8.08278	7.83799	7.81851	7.96212	7.9724	7.98256	8.03094	7.90264	7.97542	7.86268	8.15073	8.16576	8.10013	8.06886	7.61557	7.93341	7.81543	7.8992	7.78011	7.9645	7.78924	7.69695	7.52594	7.93889	7.87855	7.80361
HORVU.MOREX.r3.1HG0052130	10.0766	10.1793	10.0758	10.0266	10.2306	9.93044	10.3248	10.2582	10.3801	10.5066	10.4105	10.5049	9.91751	10.1619	10.1013	10.0064	10.1788	10.1082	9.89662	9.98328	9.99895	10.1401	9.89569	10.001	10.2117	10.1604	10.3447	10.2807	10.4181	10.3078
HORVU.MOREX.r3.1HG0052140	11.3915	11.0718	11.356	11.1721	10.8533	11.2718	10.581	10.7314	11.1906	11.1245	11.0298	10.8728	10.8194	11.238	11.06	11.1115	11.1345	11.1414	10.6538	10.5537	10.6933	11.0517	11.0792	11.2115	10.6739	10.5199	11.1474	11.1423	10.6206	11.1089
HORVU.MOREX.r3.1HG0052200	9.21833	9.2998	9.27224	9.2898	9.32169	9.22476	9.38026	9.32457	9.39123	9.34803	9.17202	9.2386	9.10119	9.26432	9.24207	9.28486	9.21947	9.31564	9.1604	9.16275	9.2085	9.17093	9.15802	9.33876	9.45972	9.36524	9.33525	9.46033	9.3706	9.31145
HORVU.MOREX.r3.1HG0052230	7.34049	7.22406	7.31227	7.32892	7.49173	7.28406	7.1143	7.18067	7.30341	7.13033	7.10363	7.10804	7.25272	7.18485	7.39822	7.2669	7.17825	7.17053	7.25829	7.26847	7.43166	7.14195	7.22009	7.32714	7.31978	7.28749	7.1833	7.1558	7.16757	7.18158
HORVU.MOREX.r3.1HG0052250	6.84242	6.57874	6.62776	6.75969	6.44304	6.76877	6.80403	6.80085	6.70755	6.48927	6.55303	6.3795	6.87036	6.34693	6.75467	6.60801	6.38643	6.66099	6.92101	6.6144	6.63537	6.45839	6.30565	6.58898	6.85739	6.82906	6.71363	6.66765	6.49378	6.64106
HORVU.MOREX.r3.1HG0052220	9.83413	9.30827	9.40367	9.3212	9.46016	9.36293	9.40557	9.27059	9.49629	9.20948	9.17757	9.49664	9.36252	9.52704	9.27343	9.35937	9.23568	9.10579	9.37134	9.01149	8.99684	9.33776	9.07071	8.77378	9.25149	9.31934	9.73469	9.21978	9.06298	9.40766
HORVU.MOREX.r3.1HG0052350	5.94944	5.94944	5.94944	5.94944	5.94944	5.94944	5.94944	5.94944	5.94944	5.94944	5.94944	5.94944	5.94944	5.94944	5.94944	5.94944	5.94944	5.94944	5.94944	5.94944	5.94944	5.94944	5.94944	5.94944	5.94944	5.94944	5.94944	5.94944	5.94944	5.94944
HORVU.MOREX.r3.1HG0052320	7.48692	7.34507	7.44294	7.58433	7.55626	7.654	7.60214	7.43123	7.43857	7.98256	7.82243	7.93091	7.63145	7.69435	7.46143	7.77089	7.8378	7.83697	7.7042	7.79354	7.66159	8.03625	7.93827	7.82246	7.54195	7.53904	7.52594	7.74196	7.93584	7.67224
HORVU.MOREX.r3.1HG0052400	6.98007	7.11098	7.05407	7.08118	7.1311	7.10585	6.96478	6.99369	6.97955	7.01127	7.02859	6.86004	7.18752	6.98224	7.00828	7.22424	6.97211	7.10987	7.07319	7.16795	7.12886	6.98193	6.99758	7.09202	6.96057	7.1886	6.97196	7.06853	7.05131	6.82348
HORVU.MOREX.r3.1HG0052410	5.94944	6.72675	6.86911	6.74152	5.94944	6.60618	6.69792	6.84323	5.94944	6.77492	5.94944	5.94944	5.94944	6.73712	6.84275	6.85693	5.94944	6.81665	6.67493	5.94944	5.94944	6.68714	6.86196	6.86332	5.94944	5.94944	6.53833	6.64203	6.55714	6.55735
HORVU.MOREX.r3.1HG0052290	10.0266	10.0078	10.2031	9.85518	10.0342	10.0573	10.4684	10.1436	10.2137	10.4512	10.3667	10.1326	10.0593	10.1318	10.0039	10.2077	10.0521	10.1356	10.2083	9.99687	9.87562	10.0125	9.9563	9.73975	10.2795	10.4155	10.2782	10.1757	10.0441	10.1692
HORVU.MOREX.r3.1HG0052450	7.45208	7.3355	7.21896	7.48899	7.29235	7.73233	7.35849	7.07613	7.29227	7.46221	7.4013	7.3958	7.18752	7.16174	7.12402	7.20222	7.46981	7.42023	7.52805	7.17963	7.28595	7.47483	7.55865	7.22192	7.20144	7.23924	7.36811	7.22303	7.5723	7.25959
HORVU.MOREX.r3.1HG0052470	8.75011	9.09197	9.06794	8.83965	8.74095	8.69684	9.08727	9.18262	9.20858	8.78096	8.88667	8.84703	9.20148	8.86614	9.28666	8.75171	8.89617	8.98091	9.16757	9.29933	9.41696	8.80492	8.77364	8.91053	9.32276	9.17199	8.68225	8.94298	8.80663	8.68917
HORVU.MOREX.r3.1HG0052560	6.12727	5.94944	5.94944	5.94944	5.94944	5.94944	5.94944	5.94944	5.94944	5.94944	5.94944	5.94944	5.94944	5.94944	5.94944	5.94944	5.94944	5.94944	5.94944	5.94944	5.94944	5.94944	5.94944	5.94944	5.94944	5.94944	5.94944	5.94944	5.94944	5.94944
HORVU.MOREX.r3.1HG0052510	9.39751	9.03677	9.09051	9.04036	9.55316	9.20189	9.39871	9.17381	9.25833	10.17	9.60623	9.49664	8.93869	8.98293	9.02718	9.58868	9.38419	9.41301	9.07144	8.75359	8.8264	9.54104	9.57233	9.16642	9.31072	9.13332	9.36321	9.51459	9.72782	9.71913
HORVU.MOREX.r3.1HG0052630	6.50862	6.6021	6.55725	6.47166	6.55253	6.4477	6.37106	6.39085	6.47264	6.45476	6.37779	6.4202	6.30258	6.53682	6.41833	6.41712	6.63651	6.42275	6.41784	6.48426	6.25851	6.48892	6.38516	6.42049	6.32519	6.32925	6.66824	6.42237	6.42154	6.45917
HORVU.MOREX.r3.1HG0052640	10.2305	9.95651	10.2144	9.94213	10.0616	10.0395	10.1368	9.93867	9.88936	10.0822	10.0431	9.85144	10.1004	9.97899	9.8588	9.95549	10.056	9.89442	10.1097	9.72837	9.56269	9.91391	9.79583	9.75258	9.98669	10.1134	10.2122	9.96539	9.85171	10.1208
HORVU.MOREX.r3.1HG0052690	9.17865	9.14746	9.08303	9.07283	9.07977	9.13583	9.10993	9.07623	9.15437	9.12046	9.1748	9.17021	8.95251	9.04442	8.90023	9.05509	9.01151	9.0057	8.8598	9.00878	9.02377	8.94749	8.90421	8.96168	9.12224	9.16653	9.21753	9.05173	9.04769	9.10868
HORVU.MOREX.r3.1HG0052720	7.77448	7.5045	7.72291	7.62923	7.54046	7.60901	7.47219	7.38558	7.58522	7.51212	7.63494	7.45964	7.47958	7.38186	7.48747	7.60557	7.4786	7.66195	7.37806	7.51477	7.3757	7.48375	7.44798	7.76217	7.50468	7.51051	7.80366	7.75827	7.37746	7.56334
HORVU.MOREX.r3.1HG0052700	10.8608	10.928	10.999	11.0992	10.6614	10.9848	10.4597	10.8657	10.8356	10.7709	10.5311	10.4465	10.7579	10.6021	10.8742	10.7378	10.6961	10.7036	10.4613	10.696	10.8358	10.8499	10.9268	11.2592	10.7377	10.7259	10.7321	10.9224	10.5802	10.7457
HORVU.MOREX.r3.1HG0052730	10.2685	10.4272	10.2914	10.3835	10.2107	10.3716	10.3789	10.4318	10.2532	10.181	10.135	10.467	10.5287	10.488	10.3859	10.3008	10.3823	10.543	10.6231	10.5845	10.8063	10.4023	10.3049	10.7178	10.4976	10.396	10.2975	10.359	10.3233	10.3014
HORVU.MOREX.r3.1HG0052800	7.87153	8.15851	8.14767	8.27392	8.25089	8.27362	8.11796	8.01147	8.19669	8.41395	8.19911	8.38118	8.04715	8.27849	8.31989	8.29258	8.33608	8.55506	8.22183	8.39883	8.552	8.51449	8.75117	8.86642	8.27836	7.95541	7.75907	8.28175	8.49192	8.23521
HORVU.MOREX.r3.1HG0052810	8.68761	9.02133	8.86431	9.07776	8.86134	8.80193	9.35212	9.35859	8.99283	8.97857	9.40214	9.09538	9.52739	9.34267	9.53927	9.30008	9.10298	9.43936	9.4938	9.71361	9.42502	9.23817	9.40587	9.58331	9.63554	9.44832	8.92587	9.13536	9.41396	9.27263
HORVU.MOREX.r3.1HG0052880	8.46529	8.22031	8.5022	8.56641	8.40411	8.49781	8.39469	8.57203	8.77957	8.79553	8.70903	8.90239	8.47819	8.65127	8.63001	8.77706	8.73795	8.62864	8.48745	8.55043	8.62145	8.64243	8.7544	8.74474	8.33331	8.35944	8.56484	8.32418	8.6022	8.48802
HORVU.MOREX.r3.1HG0052920	8.20882	7.7956	8.04998	8.12945	8.00897	8.15061	5.94944	8.21582	5.94944	8.39952	5.94944	5.94944	8.07371	5.94944	8.06261	8.28809	8.30484	8.14799	8.06604	8.07564	8.09705	8.20559	5.94944	8.36815	5.94944	5.94944	8.17986	8.09076	5.94944	5.94944
HORVU.MOREX.r3.1HG0052970	7.29037	7.00987	7.13999	7.27993	7.32179	7.19889	7.04257	7.19473	7.22286	7.08743	7.18654	7.13656	7.17623	7.19621	7.20531	7.16827	7.14284	7.19379	7.0072	7.14418	6.95591	7.06536	7.09035	7.10456	7.14997	7.13528	7.2682	7.03756	7.08173	7.25959
HORVU.MOREX.r3.1HG0052980	6.79082	6.68773	6.55725	6.55137	6.64417	6.67182	6.67464	6.62962	6.72902	6.70854	6.49009	6.80036	6.73144	6.877	6.77313	6.60801	6.83107	6.79891	6.65369	7.01561	7.02633	6.7481	6.53757	6.8126	6.51111	6.62981	6.53833	6.5582	6.64082	6.61441
HORVU.MOREX.r3.1HG0052940	9.16915	9.08457	9.16084	8.98889	9.0896	8.99626	9.01698	9.02149	9.18045	9.00063	8.93023	8.96541	9.07874	9.10833	9.13872	8.95651	8.98149	8.90379	8.96825	9.01689	9.00497	8.82711	8.77045	8.77697	9.03976	9.20698	9.16543	9.04556	8.88134	9.09387
HORVU.MOREX.r3.1HG0052990	7.6089	7.49621	7.5277	7.45535	7.30225	7.57016	7.38005	7.35006	7.45796	7.29744	7.27534	7.3958	7.50493	7.48138	7.52129	7.20222	7.30869	7.40151	7.43332	7.25778	7.51067	7.10442	7.2634	7.26529	7.38492	7.1623	7.43991	7.28611	6.82319	7.15417
HORVU.MOREX.r3.1HG0053000	6.20077	6.12526	6.12609	6.12436	5.94944	6.1995	6.13853	6.14746	5.94944	6.22053	5.94944	6.14234	6.12634	5.94944	5.94944	5.94944	6.12841	5.94944	5.94944	5.94944	5.94944	5.94944	5.94944	5.94944	5.94944	5.94944	5.94944	5.94944	5.94944	5.94944
HORVU.MOREX.r3.1HG0053060	9.81157	9.80995	9.78273	9.67655	9.6388	10.0861	9.83192	9.97436	9.65086	9.72571	9.70686	9.48547	10.0249	9.64304	9.659	9.50883	9.28323	9.78842	9.94709	9.65642	9.65444	9.99197	9.70006	9.65515	9.96853	9.73923	9.6822	9.79555	9.79475	9.82794
HORVU.MOREX.r3.1HG0053140	6.12727	6.19793	6.12609	5.94944	6.1247	5.94944	6.21666	6.22927	6.21211	5.94944	6.14157	5.94944	6.12634	5.94944	5.94944	5.94944	6.20238	6.12902	6.2006	6.12862	6.12811	6.1302	6.20164	6.12816	5.94944	6.2184	5.94944	5.94944	5.94944	6.14296
HORVU.MOREX.r3.1HG0053120	8.91659	8.75407	8.99534	8.87422	8.95338	8.89962	8.94298	8.92991	9.01915	9.21486	9.01036	9.06551	8.78613	9.06776	8.81996	8.98655	8.88143	9.00296	8.58136	8.58767	8.64267	8.82396	8.67808	8.99204	8.67722	8.87246	9.16011	8.88527	8.8604	8.90955
HORVU.MOREX.r3.1HG0053170	11.1591	10.4978	10.8775	10.6683	10.5399	11.0388	10.6264	10.541	10.7589	11.0915	11.0516	11.7774	10.7337	10.9985	10.6515	11.3345	11.1665	11.0066	11.6551	10.2862	10.9061	10.8688	11.1834	10.8537	10.3756	10.4648	10.8722	10.5477	10.977	10.7259
HORVU.MOREX.r3.1HG0053250	6.65416	6.52901	6.55725	6.66377	6.50064	6.5582	6.51352	6.47092	5.94944	6.5216	6.58204	6.58455	6.53253	6.53682	6.53578	6.65262	6.53927	6.54127	6.4799	6.74129	6.61252	6.51774	6.61171	6.56427	6.47935	6.57617	6.53833	6.58745	6.49378	6.52657
HORVU.MOREX.r3.1HG0053260	7.66911	7.73597	7.77047	7.7937	7.75774	7.82526	7.86182	7.81761	7.61076	7.53149	7.70349	7.75889	7.98672	7.82433	7.7885	7.8553	7.64916	7.76303	7.9132	8.08636	8.07044	7.97846	8.0574	7.84193	8.03859	8.20907	7.78897	7.89612	8.06241	7.92235
HORVU.MOREX.r3.1HG0053190	10.9899	10.7864	10.9592	10.6398	10.9444	10.8125	11.1662	10.7916	10.7443	10.8612	10.9031	10.7713	11.0737	10.9275	10.7846	10.7975	10.8215	10.7922	11.1393	10.9904	10.6724	10.8911	10.7371	10.4559	10.9762	11.2512	10.9626	10.6506	10.8565	10.9359
HORVU.MOREX.r3.1HG0053300	7.23776	7.19146	7.13999	7.11721	7.04576	7.31428	7.25569	7.19473	7.17382	6.96231	7.18654	7.38479	7.39993	7.50707	7.0995	7.19103	7.24554	7.30274	7.25829	7.56467	7.50216	7.36179	7.40236	7.44111	7.4464	7.26365	7.3467	7.41295	7.47394	7.27203
HORVU.MOREX.r3.1HG0053270	9.00503	8.83327	8.998	8.95976	8.9933	8.98823	9.03192	8.92288	9.01625	9.1319	8.97247	8.95564	8.94424	8.78351	8.92599	8.90878	8.95643	8.74533	8.85683	8.93071	8.71112	8.8113	8.71843	8.80535	8.93645	9.05263	9.17601	9.04556	8.96209	9.0789
HORVU.MOREX.r3.1HG0053350	7.64689	7.8212	7.46904	7.80645	7.57184	7.59363	7.54822	7.66318	7.7232	7.64139	7.57154	7.77483	7.77274	7.75076	7.83426	7.75057	7.72957	7.78364	7.60788	7.69553	7.91032	7.70191	7.71784	7.8862	7.73591	7.65515	7.58866	7.77437	7.73092	7.76405
HORVU.MOREX.r3.1HG0053360	10.4101	10.6485	10.4937	10.581	10.5723	10.4342	10.7277	10.6831	10.7251	10.5377	10.5482	10.5799	10.7525	10.7184	10.9538	10.4782	10.3977	10.697	10.7569	10.9259	11.1083	10.7286	10.7186	10.8101	10.8434	10.6043	10.3528	10.7	10.5697	10.3784
HORVU.MOREX.r3.1HG0053380	8.89937	8.64655	8.69014	8.72729	8.25988	8.64286	8.38047	8.32912	8.32264	8.48389	8.56652	8.18963	8.57911	8.59098	8.41772	8.42473	8.43392	8.52835	8.73247	8.48072	8.38889	8.51843	8.6009	8.3552	8.49888	8.41234	8.34825	8.46765	8.29439	8.53336
HORVU.MOREX.r3.1HG0053420	8.62568	8.89692	8.61872	8.74925	8.45928	8.87073	8.81022	8.86534	8.80344	8.6705	8.82402	8.79305	9.19917	9.01268	8.84122	8.94542	8.76399	8.84378	9.13625	9.21289	9.11917	9.13607	8.94422	8.84535	8.72577	8.9607	8.70458	8.8105	8.87787	8.88902
HORVU.MOREX.r3.1HG0053440	9.08316	8.93322	8.79847	8.97572	8.48605	9.04863	8.54201	8.68108	8.77612	8.88666	9.01657	8.95564	9.10119	9.09326	8.7118	9.08059	8.98974	9.12848	9.06633	8.83579	8.71779	9.2911	9.16044	9.02176	8.54987	8.49909	8.71194	8.8178	8.75829	8.86468
HORVU.MOREX.r3.1HG0053470	8.92229	8.71271	8.86138	8.78612	8.78428	8.78651	8.98355	9.04429	9.1491	9.08557	8.92693	8.95237	8.77679	8.82085	8.70184	8.82338	8.81465	8.73874	8.9349	8.97863	8.86877	9.1561	8.86004	9.12729	9.08019	9.16927	9.45479	9.27862	9.18528	9.16075
HORVU.MOREX.r3.1HG0053480	7.25912	7.47945	6.85306	7.00468	7.19871	6.93184	7.30261	7.26228	7.30341	7.15792	7.29937	7.53951	6.98886	7.58875	7.23823	6.88884	7.20118	7.26053	7.20405	7.97485	7.5766	7.44762	7.03848	6.99912	7.09566	7.21424	7.76661	6.88316	7.01986	6.86288
HORVU.MOREX.r3.1HG0053520	9.91396	9.59065	9.79186	9.73809	9.8799	9.88697	9.83867	9.70352	9.82682	10.5313	10.1588	10.0654	9.78014	9.7926	9.66741	10.0064	10.006	10.0307	9.86488	9.61815	9.63725	10.1782	9.90574	10.0433	9.82103	9.90308	10.1917	10.309	10.2604	10.2361
HORVU.MOREX.r3.1HG0053550	9.50488	9.57324	9.52944	9.49262	9.65204	9.35054	9.70839	9.76312	9.64156	9.67029	9.50456	9.46968	9.58307	9.44476	9.63344	9.51628	9.60817	9.54944	9.64108	9.81234	9.67817	9.58578	9.37508	9.53207	9.85441	9.99	9.55097	9.61934	9.76909	9.59299
HORVU.MOREX.r3.1HG0053560	7.62424	7.82751	7.66619	7.65106	7.67551	7.69736	7.7031	7.5173	7.46754	7.54106	7.49459	7.37367	7.70416	7.5155	7.69872	7.63601	7.66419	7.58415	7.69706	7.68821	7.53584	7.41975	7.5423	7.6842	7.52347	7.85836	7.2682	7.47641	7.53396	7.42184
HORVU.MOREX.r3.1HG0053570	12.4306	11.9228	12.233	12.0499	12.232	12.1192	12.0173	11.8994	12.141	12.1654	11.9431	12.1238	11.9831	12.1201	11.8431	12.0458	12.1323	11.829	11.9687	11.8128	11.7605	11.9354	11.8929	11.7188	11.9589	12.0402	12.4041	11.9742	11.9236	12.2582
HORVU.MOREX.r3.1HG0053580	6.87503	6.95477	7.00118	6.87597	6.92289	6.90174	6.91458	6.90285	6.93194	6.94537	6.92953	6.87898	6.87036	6.86082	6.96621	7.00563	6.95755	6.93091	6.75383	6.92879	6.99883	6.92163	7.02505	7.16498	6.99237	6.70268	6.90619	7.02167	6.97054	6.86288
HORVU.MOREX.r3.1HG0053590	8.89067	8.97128	8.58336	8.52307	8.95877	8.46294	8.99884	8.54452	8.65361	9.1517	9.25296	9.24924	8.48206	9.06261	8.77959	9.1351	9.23337	9.28239	9.31666	9.22689	9.32736	9.14862	9.16044	9.24156	8.83848	8.78186	8.9662	9.21156	9.45374	8.99519
HORVU.MOREX.r3.1HG0053610	9.58173	9.42765	9.49249	9.48342	9.54608	9.41543	9.25916	9.58953	9.3823	9.42185	9.43018	9.28844	9.71422	9.41891	9.26677	9.3697	9.2653	9.19685	9.63937	9.57701	9.58798	9.79536	9.66157	9.6906	9.76945	9.70408	10.0321	9.72268	9.58584	9.80647
HORVU.MOREX.r3.1HG0053620	8.19436	8.88556	8.53227	8.64249	8.24637	8.2691	8.34669	8.30169	8.29348	8.03459	8.14738	8.13708	8.58988	8.41722	9.08405	8.08964	8.15183	8.60333	8.91222	9.29712	9.32736	8.52236	8.67808	8.77378	8.76912	8.41705	7.65646	8.23792	8.49192	7.90811
HORVU.MOREX.r3.1HG0053640	6.77282	7.03619	6.97352	6.92106	6.81331	6.88628	6.87938	6.88345	6.91547	6.97893	6.83718	6.73561	7.0426	6.86082	7.02188	6.97787	6.98643	7.00398	7.11066	7.01561	6.92608	6.99638	7.07765	6.92636	6.91056	7.09329	6.79654	6.93774	7.03572	6.71507
HORVU.MOREX.r3.1HG0053630	7.93228	7.76945	7.62932	7.61446	7.77746	7.70443	8.16362	7.8728	8.03968	7.45196	7.60819	7.94481	7.73893	7.906	7.81485	7.4222	7.86977	7.84348	8.41558	7.86542	7.56047	7.80787	7.90209	7.15319	8.24218	8.06412	7.83963	7.31031	7.67171	7.4641
HORVU.MOREX.r3.1HG0053660	7.80768	7.85247	7.76378	7.78727	7.39656	7.89369	7.79628	7.75137	7.86772	7.44162	7.51432	7.7014	7.78601	7.95375	7.92103	7.54222	7.63395	7.75608	7.90717	7.92132	7.96983	7.58574	7.81994	7.53625	7.74367	7.60298	7.7049	7.58431	7.4427	7.43256
HORVU.MOREX.r3.1HG0053650	10.727	10.8788	10.886	10.7246	10.5113	10.842	10.6723	10.6984	10.7365	10.6114	10.5858	10.5934	10.7242	10.7029	10.8735	10.6655	10.6928	10.7726	10.7411	10.8413	10.8373	10.6687	10.7194	10.6849	10.7483	10.7139	10.4347	10.6047	10.5644	10.5685
HORVU.MOREX.r3.1HG0053690	6.65416	6.74548	6.71104	6.79474	6.82991	6.76877	6.8426	6.70819	6.72902	6.68495	6.6097	6.73561	6.8379	6.877	6.92201	6.73373	6.67998	6.79891	7.17005	6.92879	6.92608	6.93711	6.90961	6.84677	6.94422	6.76857	6.53833	6.66765	6.90012	6.73807
HORVU.MOREX.r3.1HG0053670	5.94944	6.57874	5.94944	6.44209	6.50064	5.94944	6.59942	6.68301	6.61415	6.63513	5.94944	6.55543	6.6287	6.84432	6.58607	6.5599	6.65861	6.85097	6.69551	6.68083	6.73907	6.7481	6.38516	6.79493	6.62263	6.74727	6.69131	6.52738	5.94944	6.49396
HORVU.MOREX.r3.1HG0053680	9.60821	9.53056	9.71231	9.63399	9.67004	9.68708	9.42144	9.41187	9.36427	9.76818	9.58149	10.0833	9.7286	9.66346	9.61788	9.82405	9.82923	9.45136	10.0183	10.0526	9.91318	10.092	9.99845	9.84078	9.73937	9.78774	10.019	10.0395	10.1627	10.277
HORVU.MOREX.r3.1HG0053700	8.80373	8.99521	8.70005	9.03022	9.05488	8.91667	8.96809	8.6167	8.64984	8.82421	8.83113	9.24393	9.06102	8.94695	8.72824	9.05509	9.03295	9.14589	9.46126	9.29933	9.24773	9.23817	9.50769	9.36415	9.1496	9.10789	9.01134	9.2681	9.37304	9.36406
HORVU.MOREX.r3.1HG0053720	7.78787	7.63699	7.71597	7.83158	7.91906	7.75285	7.73496	7.72558	7.60231	7.87889	7.83745	7.80611	7.79259	7.64272	7.57818	7.95773	7.85068	7.74206	7.83889	7.75943	7.65411	8.04189	7.8898	7.81591	7.84036	7.97528	8.23317	8.0656	8.0813	8.13103
HORVU.MOREX.r3.1HG0053770	8.19436	7.95334	7.80981	7.99464	8.30826	7.98703	7.75832	7.88049	8.00342	7.82742	7.92401	7.95856	7.76605	7.96541	7.74788	8.01435	8.0297	7.88812	7.99472	7.75249	7.6983	8.00189	7.93827	7.86741	7.90993	8.07633	8.45866	8.11544	7.94283	8.43153
HORVU.MOREX.r3.1HG0053840	9.32683	9.39427	9.45839	9.20248	9.61026	9.39144	9.93308	9.7455	9.70721	9.77182	9.77385	9.9568	9.63154	9.6136	9.37183	9.60273	9.62051	9.62014	9.62908	9.61638	9.40072	9.6451	9.43798	9.22083	9.63746	9.68523	9.6123	9.55181	9.71635	9.55694
HORVU.MOREX.r3.1HG0053850	10.1586	10.626	10.3388	10.3657	10.4063	10.3367	10.3188	10.2692	10.4131	10.2173	10.3363	10.3431	10.3752	10.5657	10.6775	10.2134	10.332	10.5476	10.3198	10.7223	10.8655	10.4178	10.4292	10.6605	10.3536	10.2321	9.9519	10.3467	10.2312	9.99848
HORVU.MOREX.r3.1HG0053860	7.46089	7.38254	7.27183	7.3849	7.07094	7.40016	7.05736	7.13723	7.23476	7.11624	7.01283	7.17785	7.39072	7.43724	7.43478	7.2564	7.33891	7.27124	5.94944	7.23605	7.14094	7.32137	7.32517	7.12918	7.16309	6.93779	7.20829	6.93774	7.00372	7.11158
HORVU.MOREX.r3.1HG0053880	10.5463	10.3356	10.4522	10.123	10.1608	10.3543	10.5475	10.3069	10.7751	10.31	10.3301	10.6602	10.0145	10.6428	10.3033	10.1973	10.3479	10.3107	10.4458	10.2762	10.2496	10.2755	10.389	10.0704	10.3813	10.1967	10.6834	10.2465	9.9976	10.3192
HORVU.MOREX.r3.1HG0053890	9.86806	9.57499	9.64834	9.7037	10.0126	10.0861	9.96732	9.55393	10.1961	10.7052	10.1795	10.2036	9.35219	9.7214	9.71529	9.81203	9.99114	10.0479	9.7605	9.68024	9.86681	10.3212	10.1994	9.68224	9.78858	9.34127	9.43299	10.1715	10.1112	10.2051
HORVU.MOREX.r3.1HG0053900	9.05243	9.04697	9.1632	9.08268	9.09936	9.05376	9.09012	9.16198	9.20604	9.49862	9.1748	9.13329	9.04308	9.08819	9.18664	9.14961	9.11306	9.20635	8.90936	9.09043	9.17057	9.24519	9.13854	9.42169	9.01315	9.16105	9.1865	9.29166	9.27706	9.18887
HORVU.MOREX.r3.1HG0053910	7.96738	7.74274	7.68777	7.72107	7.95352	7.80593	7.58444	7.73424	7.82611	7.50232	7.53371	7.52983	7.554	7.81782	7.79514	7.51755	7.51308	7.57608	7.27922	7.29992	7.32677	7.41975	7.47449	7.4501	7.81871	7.39934	7.83963	7.79812	7.35482	7.84194
HORVU.MOREX.r3.1HG0053920	8.59723	8.62607	8.69345	8.78004	8.69621	8.80805	8.53777	8.6642	8.61153	8.77729	8.80611	8.43464	8.83487	8.52411	8.59083	8.66255	8.4421	8.72878	8.43593	8.51214	8.44682	8.59863	8.54191	8.4146	8.58283	8.65367	8.40917	8.67215	8.57221	8.63228
HORVU.MOREX.r3.1HG0053930	10.0766	9.70371	9.97528	9.76866	9.61703	9.80793	9.68047	9.62426	9.86403	9.8666	9.7629	9.67624	9.72542	9.82313	9.73943	9.81504	9.69241	9.55871	9.73197	9.50823	9.50504	9.65213	9.64622	9.65857	9.58663	9.6032	9.99105	9.64184	9.49915	9.80647
HORVU.MOREX.r3.1HG0053940	8.45735	9.03932	8.62916	8.86566	8.98012	8.65655	8.90121	9.05073	8.80682	8.74761	8.7843	8.73306	8.87617	8.40064	9.01126	8.72263	8.47035	8.67443	8.83887	8.95909	9.24545	8.70562	8.62239	9.02443	9.06012	9.11358	8.56484	9.08818	8.91556	8.86818
HORVU.MOREX.r3.1HG0053960	7.75413	7.84628	7.34162	7.7346	7.5	7.20993	7.41162	7.60698	7.22286	6.91044	7.27534	7.26806	7.49654	7.32352	7.20531	7.2669	7.1061	7.28185	7.78677	7.22502	7.31671	7.25769	7.46572	7.01298	7.67196	7.85114	7.90861	7.33398	7.30807	7.22133
HORVU.MOREX.r3.1HG0053990	8.99967	9.18482	8.95758	9.21146	9.4507	9.01218	9.09012	9.10746	9.22619	9.29575	9.2582	9.11592	8.96893	8.89554	9.18899	9.14721	9.15024	9.13846	8.33533	8.46474	8.54449	8.56483	8.51143	8.74148	9.09997	9.20432	9.15745	9.31228	9.33342	9.18049
HORVU.MOREX.r3.1HG0054010	10.1322	10.2715	10.0367	10.1978	10.0492	10.0922	10.2127	9.70959	10.1032	10.1673	10.3999	11.2611	9.90913	10.4688	10.211	10.1623	10.6116	10.2909	10.5197	10.2862	10.2519	9.82826	10.108	10.042	10.0897	9.8651	10.1904	9.73033	10.3702	10.2494
HORVU.MOREX.r3.1HG0054070	7.36947	7.2347	7.37956	7.1405	7.15415	7.08113	7.59332	7.45337	7.57658	7.47237	7.39044	7.45964	7.28384	7.72288	7.20531	7.2669	7.36831	7.44774	7.27922	7.34044	7.21044	7.4103	7.35476	7.16498	7.26229	7.1886	7.47895	7.29828	7.3317	7.22133
HORVU.MOREX.r3.1HG0054020	11.1662	10.8732	10.5039	11.3067	11.287	10.952	9.87686	9.67068	10.4369	10.3793	10.6913	11.1009	9.87508	9.97356	9.5809	9.99985	11.2095	10.6802	10.5289	10.4628	10.8493	10.7203	11.4042	10.8736	10.5007	10.6103	11.555	11.0172	10.4632	11.1667
HORVU.MOREX.r3.1HG0054030	10.181	9.93219	10.2379	9.87356	10.0517	10.0484	9.88828	9.62641	9.76485	9.72945	9.96895	9.67231	9.9021	9.80336	9.83809	9.89128	9.81704	9.79626	10.0012	9.83675	9.5808	9.8513	9.84589	9.72029	9.7712	9.959	9.97311	9.61521	9.60672	9.78833
HORVU.MOREX.r3.1HG0054110	9.16198	8.81539	9.25685	9.28768	8.69621	9.34221	8.65173	8.95078	8.975	8.94968	9.10083	8.8149	8.90493	8.79607	8.60878	8.72263	8.53661	8.6605	8.60654	8.9647	8.83559	8.94172	9.01827	9.10983	8.72209	8.47229	8.6326	8.86079	8.83557	8.8399
HORVU.MOREX.r3.1HG0054160	5.94944	5.94944	5.94944	5.94944	6.50064	5.94944	5.94944	5.94944	5.94944	5.94944	5.94944	6.45755	5.94944	5.94944	5.94944	5.94944	6.34861	5.94944	5.94944	5.94944	5.94944	5.94944	5.94944	5.94944	5.94944	5.94944	5.94944	5.94944	5.94944	5.94944
HORVU.MOREX.r3.1HG0054170	6.87503	6.70752	6.53172	6.52609	6.50064	6.83805	6.76341	6.77876	6.80905	6.45476	6.49009	6.71267	6.93167	6.67697	6.50883	6.41712	6.4534	6.51408	7.29973	6.6144	6.56409	6.7481	6.45193	5.94944	6.85739	6.80943	6.83479	6.45989	6.28401	6.52657
HORVU.MOREX.r3.1HG0054180	6.67541	6.52901	6.6707	6.49958	6.50064	6.73157	6.6255	6.60116	6.61415	6.33226	6.58204	6.55543	6.75027	6.53682	6.38382	6.41712	6.53927	6.38792	7.33961	6.6144	6.56409	6.51774	6.45193	5.94944	7.0528	6.82906	6.90619	6.45989	6.52638	6.4217
HORVU.MOREX.r3.1HG0054190	6.79082	6.25359	6.50496	6.33962	6.29932	6.69232	6.59942	6.60116	6.6854	6.33226	6.33285	6.4202	6.65055	6.3846	6.48046	5.94944	5.94944	6.54127	6.99341	6.56583	6.42035	6.45839	6.41977	5.94944	6.62263	6.78927	6.77667	5.94944	5.94944	6.4217
HORVU.MOREX.r3.1HG0054150	9.47447	9.54493	9.61267	9.50359	9.71487	9.49447	9.64816	9.62641	9.56488	9.63678	9.58771	9.46741	9.52005	9.2799	9.46577	9.72331	9.57954	9.47505	9.45544	9.51583	9.37183	9.45716	9.30927	9.50953	9.60246	9.81919	9.55702	9.64386	9.72401	9.65043
HORVU.MOREX.r3.1HG0054200	10.6913	10.7195	10.6939	10.6708	10.5452	10.7615	10.6619	10.7618	10.8144	10.7417	10.8422	10.6991	10.6567	10.8899	10.7329	10.8208	10.7657	10.817	10.5918	10.5863	10.85	10.6867	10.7194	10.7675	10.6081	10.5689	10.7602	10.8029	10.5917	10.7039
HORVU.MOREX.r3.1HG0054220	6.50862	6.68773	5.94944	6.68405	6.84616	6.69232	5.94944	5.94944	5.94944	5.94944	6.33285	5.94944	5.94944	6.34693	5.94944	5.94944	6.34861	5.94944	6.69551	6.83208	6.65743	6.64326	6.61171	6.63556	5.94944	5.94944	5.94944	5.94944	5.94944	6.22291
HORVU.MOREX.r3.1HG0054230	6.60945	6.66736	5.94944	5.94944	6.74302	6.5582	6.32681	5.94944	6.5336	6.41762	5.94944	5.94944	5.94944	5.94944	5.94944	5.94944	5.94944	6.30791	6.73492	6.74129	6.92608	6.72836	6.71861	6.84677	6.27508	6.45081	5.94944	6.42237	5.94944	6.52657
HORVU.MOREX.r3.1HG0054310	6.34607	6.25359	6.19911	6.25204	6.29932	6.30264	6.27649	6.39085	6.36391	6.37714	6.22095	6.45755	6.19946	6.41917	6.30456	6.25637	6.20238	6.26008	6.44987	6.25939	6.45255	6.35258	6.30565	6.20203	6.27508	6.2184	6.32343	6.33616	6.38073	6.38087
HORVU.MOREX.r3.1HG0054280	8.59723	8.97395	9.03729	8.60152	8.74095	8.90817	9.18118	8.9849	9.01334	8.55041	8.6698	8.94581	8.8645	9.37821	9.02189	8.39185	8.77683	9.00022	8.95167	9.41374	9.3209	9.00401	9.01827	8.67107	9.00716	8.63778	8.28945	8.61436	8.76584	8.36755
HORVU.MOREX.r3.1HG0054350	5.94944	6.41289	6.53172	6.44209	6.47267	6.47761	6.72043	6.65686	6.5336	5.94944	6.63617	6.4202	6.53253	6.61087	6.48046	6.53427	6.38643	6.5672	6.44987	5.94944	6.61252	5.94944	6.34744	6.30619	6.64757	6.41395	6.32343	6.42237	5.94944	5.94944
HORVU.MOREX.r3.1HG0054370	5.94944	5.94944	5.94944	5.94944	5.94944	5.94944	5.94944	5.94944	5.94944	5.94944	5.94944	5.94944	5.94944	6.20132	5.94944	5.94944	5.94944	5.94944	5.94944	5.94944	5.94944	5.94944	5.94944	5.94944	5.94944	6.2184	5.94944	5.94944	5.94944	5.94944
HORVU.MOREX.r3.1HG0054340	6.9064	6.79896	6.95937	6.82824	6.81331	6.87052	7.57549	7.44236	7.56787	7.50232	7.53371	7.49025	7.47958	7.76447	7.81485	7.78426	7.68637	7.78364	6.79026	7.11982	7.10425	6.8898	6.96923	7.11695	7.27405	7.32229	7.4498	7.32221	7.29605	7.25959
HORVU.MOREX.r3.1HG0054390	9.38733	9.31459	9.23233	9.20248	9.39063	9.24949	9.53411	9.54715	9.57469	9.53551	9.51985	9.6505	9.31865	9.51959	9.32562	9.43213	9.48425	9.40274	9.23047	9.36403	9.36347	9.35297	9.26063	9.2932	9.6064	9.53737	9.72935	9.52344	9.56039	9.61995
HORVU.MOREX.r3.1HG0054440	8.90513	8.72557	8.78306	8.79217	8.82335	8.72953	8.88149	8.80532	9.16225	9.16567	8.94009	9.09538	7.2632	7.70154	7.47018	7.89241	8.38801	7.72789	8.81456	8.83579	8.79218	8.97321	8.82674	8.99749	7.7281	7.55767	7.92859	7.76635	7.4427	7.90093
HORVU.MOREX.r3.1HG0054460	8.74366	8.59476	8.65319	8.63575	8.82335	8.71655	8.65952	8.71013	8.4726	8.47477	8.6335	8.49521	8.8645	8.47369	8.64745	8.76444	8.46234	8.52835	8.79604	8.75684	8.49066	8.66382	8.48812	8.41874	8.69234	8.98892	8.71927	8.4863	8.71602	8.68519
HORVU.MOREX.r3.1HG0054490	8.39628	8.37782	8.13273	8.58056	8.48226	8.40274	8.6439	8.48293	8.25358	8.45635	8.43132	8.66633	8.33076	8.46974	8.35042	8.20462	8.37522	8.449	8.74542	8.93928	8.94419	8.54954	8.60451	8.5786	8.57876	8.71925	8.39998	8.54962	8.74689	8.59015
HORVU.MOREX.r3.1HG0054500	7.78787	8.42646	7.94429	8.15385	8.0464	7.87539	8.45465	8.30169	8.4769	8.46098	8.70903	8.19534	7.91142	8.10291	8.37606	7.69465	7.64916	8.05794	8.12856	8.64523	8.68415	8.32877	8.09478	8.4146	8.93645	8.60951	7.81094	8.88527	8.67644	8.2518
HORVU.MOREX.r3.1HG0054510	6.84242	6.50237	6.69117	6.57558	6.62251	6.53264	6.82355	6.68301	6.8278	6.5216	6.79704	7.57746	6.8379	6.71764	6.67568	6.60801	6.94274	6.85097	6.89025	6.68083	6.45255	6.66556	6.69855	6.30619	6.71717	6.88522	7.2682	6.49473	6.95347	6.76036
HORVU.MOREX.r3.1HG0054540	8.38792	8.26596	8.34946	8.27833	7.84719	8.39451	8.34669	8.32368	8.55197	8.31468	8.20474	8.99746	8.26422	8.73539	8.16072	8.09486	8.82704	8.4033	8.26381	8.29807	8.2742	8.16526	8.37794	8.05472	8.08074	8.22544	8.63648	8.08452	8.14833	8.24076
HORVU.MOREX.r3.1HG0054550	6.56124	6.74548	6.69117	6.59883	6.68545	6.69232	6.6255	6.77876	6.5885	6.70854	6.66159	6.75783	6.8543	6.5872	6.65443	6.71433	6.72082	6.78074	6.69551	6.76035	6.67878	6.68714	6.67789	6.71976	6.80044	6.92063	6.77667	6.71614	6.66641	6.90044
HORVU.MOREX.r3.1HG0054530	11.4334	11.6978	11.7921	11.8162	11.9231	11.7046	12.3666	12.4873	11.7649	11.8776	11.7793	12.0365	12.3285	11.9297	11.9653	11.6958	11.861	11.9497	11.6377	12.1405	12.1916	11.6744	11.7475	11.9697	12.2084	12.5156	11.7919	12.2029	12.0901	12.0286
HORVU.MOREX.r3.1HG0054580	7.90833	7.86477	7.80981	8.07925	7.76435	8.07403	7.73496	7.81761	7.77573	7.88607	7.8449	8.46759	7.78601	7.7087	7.84066	7.70178	8.30031	7.91906	7.9132	7.93341	7.82199	7.7454	8.26719	8.15932	7.85459	7.8798	7.8467	8.10932	8.03678	8.1608
HORVU.MOREX.r3.1HG0054630	9.24342	9.23461	9.02431	9.13088	9.25576	9.06142	9.15964	9.14102	9.30166	9.20948	8.95313	9.36374	9.21752	9.23493	9.29322	9.39622	9.33783	9.08013	9.06633	9.14563	9.27923	9.20735	9.28295	9.30637	9.2937	9.11073	9.29951	9.3326	9.02599	9.28048
HORVU.MOREX.r3.1HG0054710	6.12727	5.94944	5.94944	5.94944	5.94944	5.94944	5.94944	6.39085	5.94944	5.94944	5.94944	5.94944	6.12634	5.94944	5.94944	5.94944	5.94944	5.94944	5.94944	5.94944	5.94944	5.94944	5.94944	5.94944	5.94944	5.94944	6.13683	5.94944	5.94944	5.94944
HORVU.MOREX.r3.1HG0054650	5.94944	5.94944	5.94944	5.94944	5.94944	5.94944	8.52069	8.55835	8.4065	8.80994	8.69347	8.67034	8.48206	8.4336	8.62297	8.62801	8.67749	8.76818	8.45995	8.61675	8.5999	8.75285	8.56803	8.94483	8.5415	8.60542	8.44087	8.81416	9.03843	8.67316
HORVU.MOREX.r3.1HG0054780	6.12727	5.94944	6.12609	6.25204	6.1247	5.94944	6.21666	6.14746	6.27092	5.94944	5.94944	6.14234	6.19946	6.12766	6.12734	6.12687	6.12841	6.20324	6.12715	6.25939	6.12811	6.1302	6.20164	6.12816	6.27508	5.94944	6.27355	6.14324	6.22282	6.14296
HORVU.MOREX.r3.1HG0054770	7.69812	7.64434	7.72982	7.83158	7.90737	7.63919	7.86889	7.91825	8.17	7.82742	7.92401	7.99895	8.22264	8.24144	7.97382	8.10005	7.93137	7.93727	7.89503	7.87176	7.84145	7.87378	8.01331	7.75528	7.77424	8.17007	8.22794	7.82143	7.84889	7.85695
HORVU.MOREX.r3.1HG0054820	7.03487	7.3161	7.12818	7.1405	7.20955	6.83805	7.19388	7.02756	6.84611	6.94537	7.13205	6.84064	7.12975	6.95346	7.14794	6.94921	6.95755	7.0845	7.13485	7.08208	7.0917	7.03839	6.98352	7.10456	7.22621	7.26365	6.87127	6.93774	7.05131	6.93638
HORVU.MOREX.r3.1HG0054790	10.9117	10.9123	10.9272	10.7576	10.9451	10.891	11.2699	11.0784	11.2381	11.2504	11.1835	11.3845	10.8547	11.0105	10.8929	10.8606	10.9715	10.9944	11.0282	11.0344	10.933	11.0344	10.9183	10.8093	11.2336	11.0857	11.1567	11.1077	11.1776	11.1583
HORVU.MOREX.r3.1HG0054910	6.716	6.81597	6.80288	6.75969	7.00665	6.60618	6.65053	6.70819	7.06776	6.73136	6.73253	7.09345	6.73144	6.71764	6.73574	6.58444	6.83107	6.74302	7.04736	6.70157	7.10425	6.68714	7.11525	7.15319	6.75999	6.70268	6.71363	6.90175	6.91828	6.86288
HORVU.MOREX.r3.1HG0054870	9.81913	9.32714	8.98197	8.55212	8.56333	8.64629	9.41239	8.51644	9.65086	8.39467	8.03094	8.86805	8.11	9.41691	9.14843	7.7299	8.57784	8.23705	9.1604	8.37756	8.50237	8.05309	8.48812	7.78259	9.13599	8.38855	10.0014	8.61436	7.43209	8.88902
HORVU.MOREX.r3.1HG0054940	9.52911	9.15454	9.19588	9.21815	9.36467	9.46988	9.24134	8.98152	9.32517	9.57355	9.54781	9.77845	8.96348	9.32348	9.08405	9.28922	9.52239	9.40891	9.12647	9.23846	8.94419	9.32458	9.33937	9.04561	9.18703	8.99202	9.4019	9.15837	9.49018	9.53966
HORVU.MOREX.r3.1HG0054960	8.09891	7.74274	7.83536	7.57668	7.68258	7.76633	7.58444	7.40864	8.20197	7.37743	7.59001	7.8138	7.59336	8.02218	7.93295	7.54222	7.57909	7.60803	7.60788	7.58884	7.4497	7.56936	7.85852	7.52792	7.66372	7.36698	8.08394	7.52671	7.4427	7.67224
HORVU.MOREX.r3.1HG0054950	11.318	10.3601	10.5359	9.52168	9.06987	10.1738	10.3673	10.7364	11.0813	9.54618	9.72579	10.5071	10.33	10.6923	10.6948	9.57271	8.64975	9.11086	10.2733	9.69536	9.46462	9.94992	9.73109	8.95609	9.95013	10.8525	12.2959	9.64993	9.08112	9.86821
HORVU.MOREX.r3.1HG0055010	9.91396	9.85523	10.1331	9.88476	9.61196	10.2509	10.1666	10.2276	10.1782	9.95709	10.0401	10.1678	9.63325	10.308	10.0444	9.4439	9.64661	9.98078	9.96488	9.99957	10.4285	9.31128	9.74395	9.62929	9.93617	9.40739	9.82089	9.79555	9.5301	9.63629
HORVU.MOREX.r3.1HG0055030	8.32354	8.38194	8.5022	8.35528	8.36741	8.28711	8.53352	8.43358	8.41998	8.50195	8.34826	8.47686	8.53145	8.42952	8.33742	8.53765	8.40489	8.69165	8.37817	8.46071	8.54825	8.41636	8.26719	8.70505	8.45935	8.60542	8.56075	8.50012	8.5937	8.28437
HORVU.MOREX.r3.1HG0055150	6.41815	6.55441	6.41508	6.55137	6.64417	6.41581	6.4476	6.5065	6.5885	6.55212	6.52247	6.3795	6.34401	6.45129	6.56147	6.4491	6.53927	6.51408	6.4799	6.51283	6.56409	6.45839	6.45193	6.53846	6.62263	6.41395	6.36728	6.61534	6.55714	6.45917
HORVU.MOREX.r3.1HG0055160	6.41815	6.52901	6.30208	6.52609	6.29932	6.53264	6.32681	6.43261	6.3204	6.48927	6.37779	6.4202	6.55809	6.34693	6.34622	6.5599	6.42114	6.42275	6.12715	6.30711	6.42035	6.45839	6.51054	6.48289	6.27508	6.32925	6.36728	6.49473	6.45899	6.4217
HORVU.MOREX.r3.1HG0055040	7.19364	7.02313	7.19703	6.89127	7.10749	6.88628	6.91458	6.94034	6.88152	6.94537	6.83718	6.9507	6.82116	7.08895	7.03527	6.65262	6.98643	7.0179	6.96517	6.86561	7.03978	7.06536	6.89403	7.01298	6.92756	6.88522	7.22055	7.00551	6.76009	6.88187
HORVU.MOREX.r3.1HG0055240	6.12727	6.12526	6.12609	6.12436	6.29932	6.25551	6.13853	6.22927	6.21211	6.37714	6.22095	6.22204	6.12634	6.20132	6.20086	6.12687	5.94944	6.20324	6.2006	6.30711	6.25851	6.26211	6.12789	5.94944	6.27508	6.2184	5.94944	6.14324	6.14289	6.22291
HORVU.MOREX.r3.1HG0055230	8.75011	9.55739	9.31105	9.06789	8.99067	9.03572	9.60719	9.7376	9.37556	8.75509	9.10666	9.05033	9.40107	9.32134	9.80951	8.71279	8.97041	9.27789	9.45738	9.74621	9.88001	9.22876	9.54315	9.26874	9.78685	9.40969	8.53593	9.03002	9.21563	8.9197
HORVU.MOREX.r3.1HG0055250	7.09908	6.92587	6.83669	7.05637	6.86209	6.87052	7.02754	7.04404	7.03929	7.01127	6.83718	6.98443	6.90158	6.95346	6.67568	6.85693	6.84799	6.63882	6.87443	6.8978	6.89517	6.8567	6.93994	6.77684	6.81989	6.90311	6.98766	6.8042	6.64082	7.02021
HORVU.MOREX.r3.1HG0055270	8.63619	8.3983	8.35794	9.16598	9.93228	9.7867	9.8504	8.85798	9.07035	11.4801	10.7751	9.18138	8.84976	9.7018	8.63701	9.7535	9.90889	10.0214	8.84788	9.13327	9.46657	11.0818	9.91854	10.8381	8.75482	8.37408	8.60113	11.2738	10.1627	10.4607
HORVU.MOREX.r3.1HG0055300	7.46964	7.2347	5.94944	7.42069	7.41448	7.17644	5.94944	7.30079	7.26965	7.38839	5.94944	5.94944	7.23145	7.10147	7.15968	7.31789	7.37793	7.13459	6.89025	5.94944	6.97045	7.26858	5.94944	7.28631	7.25041	7.21424	7.33583	7.40201	5.94944	7.24699
HORVU.MOREX.r3.1HG0055360	6.87503	6.70752	6.74917	6.59883	6.66513	6.50583	6.78399	6.68301	6.89867	6.77492	6.55303	6.71267	6.60606	6.71764	6.6097	6.50739	6.75942	6.7234	6.50824	6.70157	6.69946	6.51774	6.7571	6.4527	5.94944	6.45081	6.61951	6.58745	6.45899	6.64106
HORVU.MOREX.r3.1HG0055320	10.0978	10.1172	10.0968	10.0354	10.2535	10.0661	10.1368	10.067	10.1537	10.2187	10.212	10.1312	10.0955	10.1281	10.0521	10.1155	10.1403	10.0687	10.0799	10.1347	10.2258	10.1562	10.0511	10.1354	10.1858	10.1686	10.1617	10.0923	10.1199	10.2024
HORVU.MOREX.r3.1HG0055340	9.25692	8.84799	9.16084	8.96776	9.09449	9.14305	9.02596	8.92288	9.19841	9.25196	9.1383	9.14476	8.97436	9.02599	8.87692	9.01596	9.08259	8.86809	8.92361	8.72063	8.54825	8.933	9.04211	8.87238	8.88178	8.91565	9.21753	9.02375	8.90878	9.08491
HORVU.MOREX.r3.1HG0055380	9.29231	9.70051	9.62295	9.51988	9.43927	9.44292	9.58526	9.58292	9.68022	10.1891	9.80975	9.45829	9.59883	9.63617	9.81709	9.87693	10.0166	10.0294	9.52376	9.76383	9.91887	10.1476	9.99577	10.2981	9.38603	9.28455	9.0665	9.93598	9.78381	9.56977
HORVU.MOREX.r3.1HG0055420	6.58583	5.94944	6.76751	5.94944	5.94944	5.94944	5.94944	6.77876	5.94944	5.94944	5.94944	5.94944	5.94944	5.94944	5.94944	5.94944	6.77798	5.94944	5.94944	6.68083	5.94944	6.72836	5.94944	5.94944	5.94944	6.60358	6.47688	5.94944	5.94944	5.94944
HORVU.MOREX.r3.1HG0055430	6.6322	5.94944	5.94944	5.94944	5.94944	6.58267	5.94944	5.94944	5.94944	5.94944	5.94944	6.71267	5.94944	6.50983	5.94944	5.94944	6.61362	6.38792	5.94944	5.94944	5.94944	5.94944	5.94944	5.94944	5.94944	5.94944	5.94944	5.94944	5.94944	5.94944
HORVU.MOREX.r3.1HG0055400	9.48976	9.37628	9.49062	9.35799	9.44118	9.40947	9.24134	9.14704	9.37781	9.37706	9.29939	9.24127	9.133	9.14533	9.19603	9.22457	9.28989	9.27564	9.1532	9.12331	9.07099	9.33118	9.34574	9.22315	9.14417	9.19362	9.44829	9.43943	9.16844	9.36897
HORVU.MOREX.r3.1HG0055410	7.00789	7.48786	7.251	7.43815	7.30225	7.15347	7.43218	7.41999	7.17382	7.24887	7.36838	7.0483	7.41813	7.32352	7.59393	7.40396	7.29843	7.4834	7.27922	7.23605	7.45861	7.4926	7.36445	7.54452	7.35284	7.29922	7.03315	7.4968	7.37746	7.24699
HORVU.MOREX.r3.1HG0055490	6.12727	6.12526	6.12609	6.19666	6.19714	6.1995	6.27649	6.22927	6.27092	6.14127	6.28172	6.22204	6.25546	6.30519	6.12734	6.12687	6.12841	6.12902	6.30418	6.12862	6.20195	6.1302	6.20164	5.94944	6.21551	6.2184	6.27355	6.14324	6.22282	5.94944
HORVU.MOREX.r3.1HG0055500	7.03487	6.88057	6.74917	7.00468	6.70517	7.05574	7.05736	6.95849	7.28102	6.6087	6.79704	7.01693	7.19868	7.03714	6.82593	6.75262	6.67998	6.74302	7.53629	6.9587	6.63537	6.82217	6.79367	6.34805	6.99237	7.03424	7.31376	6.76149	6.66641	6.78199
HORVU.MOREX.r3.1HG0055460	9.47639	9.10666	9.34676	9.25334	9.19572	9.24502	9.15421	9.32722	9.54903	9.56309	9.29939	9.33908	9.02229	9.22346	9.17481	9.26283	9.19835	9.06713	8.83283	8.71729	8.7571	9.01504	9.11878	9.10983	9.01613	9.00742	9.65239	9.34014	9.04769	9.45457
HORVU.MOREX.r3.1HG0055480	8.2697	7.78259	8.1277	7.98916	7.6896	8.09489	7.78878	7.84945	7.71551	7.50232	7.6697	7.82145	8.1303	8.21296	7.92103	8.03086	7.8378	7.86281	8.09768	7.90296	8.00425	7.76658	7.87738	7.63944	7.69634	7.78413	7.79634	7.51683	7.46362	7.71484
HORVU.MOREX.r3.1HG0055520	8.2697	8.42247	8.5617	8.35112	8.35496	8.35258	8.4227	8.37714	8.22803	8.48843	8.50509	8.33067	8.50508	8.34096	8.51659	8.52262	8.30484	8.49322	8.35263	8.30713	8.51784	8.45811	8.20091	8.45144	8.47266	8.57229	8.48491	8.54962	8.61065	8.44587
HORVU.MOREX.r3.1HG0055540	10.3001	10.3201	10.3336	10.22	10.3768	10.214	10.4421	10.2664	10.1692	10.1659	10.156	10.183	10.4909	10.322	10.387	10.3514	10.3373	10.431	10.5123	10.5042	10.3179	10.2935	10.1593	10.0907	10.3698	10.457	10.1722	10.1517	10.2748	10.286
HORVU.MOREX.r3.1HG0055550	8.5158	8.41847	8.46755	8.5083	8.21894	8.53926	8.2399	8.29613	8.4897	8.76993	8.5449	8.46293	8.04715	8.08187	8.25664	8.15586	8.35796	8.13771	7.97196	8.02062	8.04327	8.32423	8.40321	8.34212	8.26298	8.01411	8.45866	8.78093	8.20643	8.76659
HORVU.MOREX.r3.1HG0055560	8.76927	8.45794	8.77685	8.26506	8.1862	8.33543	8.88149	8.68944	9.07314	8.57188	8.48247	8.77086	8.71617	8.96644	8.76056	8.40014	8.52515	8.36036	8.49521	8.33398	8.19839	8.13418	8.23446	8.2885	8.54569	8.84865	9.36321	8.4535	8.41634	8.46945
HORVU.MOREX.r3.1HG0055580	8.94204	9.04697	8.98197	8.9135	8.88705	8.80499	8.6	8.63416	8.67232	8.40435	8.57508	8.44414	8.53889	8.50879	8.7151	8.396	8.45023	8.4612	8.64173	8.7762	8.62145	8.54183	8.62947	8.48732	8.57057	8.57229	8.29445	8.42957	8.41147	8.38756
HORVU.MOREX.r3.1HG0055590	8.58278	8.33163	8.59051	8.27392	7.95352	8.48242	8.47702	8.42855	8.45093	8.22959	8.00503	8.18389	8.60764	8.71235	8.42182	8.15089	8.16695	8.3777	8.35263	8.05391	7.76855	8.07522	8.03554	7.66203	8.24218	8.21455	8.45866	8.07824	7.84889	8.44111
HORVU.MOREX.r3.1HG0055610	7.06108	6.98275	6.91545	6.84447	6.87772	7.01631	6.89717	6.95849	6.93194	7.11624	6.99679	7.15052	6.8543	7.03714	7.00828	6.75262	7.04154	6.96087	6.90577	7.0293	7.0661	6.78605	7.03848	6.86332	6.83886	6.78927	7.03315	6.90175	6.86257	6.69129
HORVU.MOREX.r3.1HG0055620	6.50862	5.94944	6.34346	6.57558	5.94944	6.30264	5.94944	5.94944	5.94944	5.94944	6.33285	5.94944	5.94944	5.94944	5.94944	5.94944	5.94944	6.51408	5.94944	5.94944	5.94944	6.54509	5.94944	5.94944	6.51111	5.94944	6.66824	5.94944	5.94944	6.64106
HORVU.MOREX.r3.1HG0055600	7.17084	6.78155	7.10411	6.86037	6.70517	7.05574	6.76341	6.84323	6.6854	6.73136	6.58204	6.61231	6.82116	6.79261	6.53578	6.67383	6.51217	6.5672	6.93598	6.70157	6.75808	6.7481	6.71861	6.51139	6.81989	7.10749	7.11794	6.73917	6.64082	6.93638
HORVU.MOREX.r3.1HG0055700	7.4432	7.47098	7.27183	7.35727	7.71045	7.6242	7.23141	6.97627	7.19864	7.26123	7.5045	7.75084	7.31406	7.49001	7.39822	7.94025	7.51308	7.42948	7.67538	7.20258	6.94113	7.86734	7.64468	7.09202	7.25041	7.22681	7.39945	7.36852	7.56283	7.68946
HORVU.MOREX.r3.1HG0055720	7.17084	7.11098	7.12818	6.86037	6.9081	7.06852	7.08626	7.06022	7.08168	6.79578	6.98045	7.20445	6.97491	7.20744	7.04848	6.90435	6.95755	6.7234	7.49451	6.77893	6.77661	7.33162	6.87815	6.71976	7.0673	7.1623	7.53511	6.82469	7.08173	7.12598
HORVU.MOREX.r3.1HG0055630	7.08658	7.07433	6.97352	7.09334	7.09546	7.00278	7.05736	7.07613	7.12224	7.05771	6.98045	7.10804	6.94632	7.19621	7.0995	7.03257	7.15479	7.10987	6.87443	7.08208	7.0917	6.95231	6.92491	6.99912	7.10952	7.00323	6.90619	7.02167	7.05131	6.90044
HORVU.MOREX.r3.1HG0055640	7.22691	6.91104	7.35123	6.68405	6.57678	6.8042	7.34754	7.07613	6.96397	6.48927	6.66159	7.1224	7.5856	7.40063	6.89122	6.5599	7.2236	6.7234	6.90577	6.79706	6.79469	6.62016	6.58801	6.4527	6.67158	8.02046	8.20144	6.58745	6.55714	6.78199
HORVU.MOREX.r3.1HG0055650	9.37708	9.21896	9.34468	9.23806	9.37471	9.26721	9.15421	9.27334	9.28016	9.22289	8.99784	9.06249	9.17824	9.09073	9.09667	9.28486	9.04354	8.9443	9.16279	9.05152	9.05282	9.08473	8.96934	8.87832	9.20277	9.33885	9.3609	9.07311	9.03843	9.24615
HORVU.MOREX.r3.1HG0055740	6.73544	6.72675	6.41508	6.44209	6.44304	6.47761	6.37106	6.43261	6.5617	6.45476	5.94944	6.49224	6.44762	6.45129	6.34622	6.4491	6.51217	5.94944	6.90577	6.65943	6.53829	6.59617	6.53757	6.4527	6.62263	6.54742	6.71363	6.45989	6.61418	6.71507
HORVU.MOREX.r3.1HG0055730	8.67068	8.57706	8.66674	8.53403	8.75968	8.64972	8.86485	8.73455	8.71623	8.92018	8.86955	8.65826	8.74841	8.66164	8.70516	8.5036	8.71475	8.77786	8.56676	8.76009	8.51013	8.58371	8.51912	8.52227	8.80076	8.79619	8.60906	8.68422	8.74689	8.66508
HORVU.MOREX.r3.1HG0055820	6.89087	7.22406	7.19703	7.11721	7.10749	7.02964	7.12802	7.20861	7.16118	6.99524	7.07433	7.1224	7.14158	7.12603	7.28054	7.24579	7.01441	7.07156	7.11066	7.25778	7.26493	6.96725	7.06478	7.17663	7.09566	7.22681	7.13137	7.02167	7.13979	7.16797
HORVU.MOREX.r3.1HG0055830	8.95874	9.25009	9.09795	9.12613	9.07235	8.92231	9.20503	9.29514	9.25343	8.94643	9.10666	9.13329	9.14024	8.9802	9.26899	9.07806	8.99521	9.07754	9.05862	9.26584	9.24545	9.08211	8.97486	9.12232	9.25149	9.25146	9.05507	9.07311	9.13993	9.07589
HORVU.MOREX.r3.1HG0055850	7.11141	7.03619	7.07942	7.05637	7.05843	7.11797	6.8612	6.82233	7.22286	6.92808	6.75467	7.10804	7.05555	6.98224	6.87538	6.94921	6.98643	6.91552	7.27922	7.17963	6.77661	7.15414	7.10288	6.77684	6.92756	7.00323	6.92311	6.82469	6.98728	7.195
HORVU.MOREX.r3.1HG0055870	7.21594	7.13465	5.94944	7.20724	7.20955	7.08113	5.94944	7.07613	6.91547	7.02701	6.96381	7.01693	6.91676	7.24041	7.06149	6.91957	7.02807	7.07156	6.93598	5.94944	7.36608	5.94944	6.95471	7.0793	7.14997	5.94944	6.8159	7.1558	7.00372	6.98763
HORVU.MOREX.r3.1HG0055840	9.85782	9.79654	9.80093	9.82789	10.1561	9.80341	9.74659	9.61997	9.56881	10.0586	10.0416	9.79118	9.68991	9.63272	9.61788	9.7846	9.96102	9.89442	9.71911	9.90902	9.71467	9.90219	9.64622	9.79968	9.94859	9.96369	9.99402	10.0287	9.99286	10.0297
HORVU.MOREX.r3.1HG0055880	7.60115	7.71543	7.5277	7.52165	7.7377	7.53813	7.68686	7.56797	7.43857	7.57854	7.52405	7.72638	7.66836	7.46393	7.70587	7.70178	7.68637	7.68433	7.72537	7.69553	7.64658	7.46583	7.64468	7.63182	7.64708	7.54839	7.32485	7.42378	7.48416	7.4001
HORVU.MOREX.r3.1HG0055890	11.956	11.8514	10.8238	11.0932	11.3281	11.2527	11.3794	10.5194	10.8389	10.4568	10.5258	12.7645	10.6625	11.7966	11.1198	11.5512	11.8547	11.0794	13.0697	11.5475	12.2286	11.2128	12.2153	11.4028	11.7116	10.8907	11.6264	11.1983	11.0696	11.2155
HORVU.MOREX.r3.1HG0055960	9.31613	9.12841	9.45648	9.55192	9.12348	9.63877	9.22848	9.31394	9.04782	9.71442	9.61235	9.09243	9.54197	9.17186	9.25335	9.69082	9.29873	9.40891	9.5854	9.15299	9.439	9.49092	9.56328	9.69226	9.41777	9.36998	9.15478	9.46033	9.35831	9.31145
HORVU.MOREX.r3.1HG0056010	10.1834	10.5616	10.3189	10.3077	10.0329	10.2163	10.5608	10.5987	10.6533	10.4523	10.4975	10.531	10.475	10.5584	10.6337	10.2439	10.3553	10.6004	10.3335	10.62	10.921	10.4473	10.3787	10.6732	10.533	10.4109	10.0817	10.4062	10.3799	10.1452
HORVU.MOREX.r3.1HG0056150	9.51984	10.7804	10.5977	10.4108	11.111	10.8229	11.2736	10.9387	11.2008	11.0324	11.383	11.3513	10.3843	11.2341	11.11	10.4132	10.977	11.4412	10.128	11.6552	11.5491	11.074	11.3131	10.6245	10.8056	9.77532	8.53175	10.4239	11.0171	10.3267
HORVU.MOREX.r3.1HG0056160	10.2123	9.97381	10.2446	9.97392	10.0492	10.2298	10.1944	10.1833	10.1602	10.1631	10.1546	10.2529	10.28	10.1547	10.0105	10.1361	10.1847	10.0905	10.0948	10.1224	9.99627	10.1213	10.0665	9.9196	10.0685	10.1162	10.3011	10.0729	10.196	10.0812
HORVU.MOREX.r3.1HG0056230	8.71427	9.11637	8.82277	9.02	8.85556	8.80805	9.00492	8.96795	8.77267	8.78826	8.83113	8.80037	9.17355	8.86911	9.17718	9.0186	8.9508	9.06974	9.00884	9.31687	9.29692	8.95898	8.96657	9.12232	9.2937	9.27951	8.76947	9.18661	9.21563	8.96613
HORVU.MOREX.r3.1HG0056240	8.02934	8.2016	7.93848	7.99464	8.50111	7.99264	8.158	7.95491	7.78305	8.36523	8.71289	9.11301	8.16508	8.2508	7.90899	9.25838	8.94798	8.382	9.16279	8.03737	7.99858	9.13859	8.62947	8.12366	7.75139	8.37408	7.90188	7.84431	8.88825	8.12499
HORVU.MOREX.r3.1HG0056280	7.69093	7.6296	7.75707	7.82534	7.35982	7.98703	7.43218	7.69924	7.55027	7.51212	7.54328	7.62322	7.8751	7.61989	7.59393	7.66569	7.82478	7.63914	7.76664	7.7172	7.60039	7.62574	7.71072	7.56898	7.59569	7.75315	7.73615	7.48665	7.70589	7.52467
HORVU.MOREX.r3.1HG0056290	9.00503	8.4849	8.90748	8.7336	8.64997	9.00689	8.4456	8.67688	8.68343	8.7919	8.75842	8.76712	8.84383	8.74839	8.42997	8.82034	8.89323	8.73874	8.58499	8.44856	8.18368	8.71588	8.69504	8.52991	8.26813	8.53403	8.99645	8.65179	8.82118	9.02052
HORVU.MOREX.r3.1HG0056360	9.08316	9.16159	9.17964	8.98364	9.0321	9.10407	9.25409	9.23437	8.95088	8.85578	8.99154	9.01322	9.13058	9.17901	9.23526	9.05766	8.94798	9.02468	9.27974	9.01689	9.2703	8.8916	8.86601	8.97002	9.21317	9.26683	9.17337	9.05787	8.90197	9.0454
HORVU.MOREX.r3.1HG0056410	7.88392	8.40236	8.44395	8.33856	8.59515	8.85901	9.55889	8.85428	8.09795	10.4669	9.57105	8.59196	9.32077	8.66508	8.3461	9.64576	8.72474	9.51939	8.65899	8.52759	8.09177	9.74373	9.29836	9.27322	8.71101	8.61765	8.05433	9.79919	9.62729	8.9197
HORVU.MOREX.r3.1HG0056390	11.9577	11.9458	12.3432	11.6456	12.092	12.2912	13.0872	13.1704	11.2666	13.3429	12.8052	11.6892	13.7013	12.7311	12.2966	13.2056	12.3746	12.6809	12.7032	12.2073	10.891	12.7491	12.7981	12.1043	12.5705	12.8735	12.4765	12.6223	12.9096	12.7775
HORVU.MOREX.r3.1HG0056420	10.9731	12.0502	11.8168	12.0938	12.1523	11.9866	12.1652	11.9915	12.2396	12.3033	12.3525	12.1947	11.853	12.3426	12.6539	12.1677	12.2918	12.7072	11.8181	12.6832	12.8722	12.6506	12.5353	12.5786	12.4332	11.5901	10.5529	12.2779	12.4069	11.8681
HORVU.MOREX.r3.1HG0056440	7.97314	8.34861	7.95584	8.46687	8.53805	8.06876	8.56716	8.53523	8.56006	8.63841	8.6335	8.96541	8.37336	8.83914	8.48182	8.396	9.12556	8.99473	8.49521	9.0853	9.43502	8.7462	8.8359	9.4397	8.66577	8.59721	8.67095	8.75833	8.94895	8.72066
HORVU.MOREX.r3.1HG0056500	7.04807	6.99641	7.1632	7.04372	6.97961	6.98904	7.02754	7.12232	7.21082	7.05771	7.08909	7.10804	7.09338	6.93871	7.11184	7.0192	7.11851	7.2277	6.84183	6.86561	6.99883	6.93711	7.16322	7.26529	7.12319	6.90311	6.90619	7.00551	6.88156	6.98763
HORVU.MOREX.r3.1HG0056490	9.43553	9.53956	8.83178	9.65379	9.8672	9.50567	9.89476	8.8394	9.43721	9.66052	9.87557	10.4384	8.65618	9.61535	9.42257	9.70228	10.4762	9.69758	9.52005	8.86615	8.91566	9.24285	9.59384	8.91918	9.41777	8.56388	9.22772	9.46033	9.64151	10.4957
HORVU.MOREX.r3.1HG0056540	6.4502	6.55441	6.64959	6.52609	6.5272	6.60618	6.76341	6.5713	6.70755	6.55212	6.55303	6.6644	6.60606	6.75609	6.77313	6.91957	6.72082	6.89985	6.69551	6.84902	6.81236	6.72836	6.73811	6.89543	6.7389	6.60358	6.50849	6.76149	6.66641	6.4217
HORVU.MOREX.r3.1HG0056560	8.79752	8.81238	8.89324	8.90796	8.84685	8.78651	8.96185	8.93341	8.83023	8.68627	8.93352	8.85758	8.82887	8.84519	8.77644	8.7802	8.78638	8.70865	8.84788	8.7953	8.8016	8.76277	8.72504	8.60772	8.92378	9.00128	8.79737	8.8105	8.78081	9.01423
HORVU.MOREX.r3.1HG0056570	10.889	11.095	10.8874	10.8017	10.8288	10.7989	11.1214	10.9726	11.3627	10.591	10.8108	10.9937	10.8518	11.3961	11.2359	10.4782	10.6282	11.1054	11.238	11.5972	11.1457	10.7286	10.8855	10.3495	11.226	10.6476	10.2867	10.5573	10.3787	10.4318
HORVU.MOREX.r3.1HG0056580	9.40963	10.0194	9.61439	9.382	9.80791	9.51124	10.1558	9.67896	9.94928	9.11759	9.60419	9.54908	9.73495	9.74073	10.047	9.14961	9.35275	9.91758	9.94984	10.2217	10.131	9.69527	9.82939	9.00292	10.2156	9.58703	8.91639	9.4063	9.44216	9.19996
HORVU.MOREX.r3.1HG0056600	7.43425	7.28631	7.36076	7.52968	7.28235	7.55426	7.68686	7.30079	7.6763	9.34803	8.85222	8.93922	7.18752	7.43724	7.02188	7.55033	8.29122	7.97292	7.4243	7.93341	7.11663	7.9364	7.71072	7.4137	7.49518	7.14888	7.09051	7.93889	8.79931	7.68946
HORVU.MOREX.r3.1HG0056620	8.80682	8.91937	8.29739	9.62399	8.59864	8.36107	8.29182	8.45848	8.54383	7.92832	8.58358	8.52229	8.65618	8.69565	8.7445	8.27454	8.50583	8.72878	8.86572	9.97918	9.51072	8.44157	8.87492	9.52647	8.97992	8.82441	8.16893	8.61857	9.06602	8.46945
HORVU.MOREX.r3.1HG0056630	10.2215	9.75242	9.7873	10.1406	9.21153	9.85675	9.68235	9.89144	9.87517	9.10021	9.4209	9.41652	9.66353	9.78951	9.88065	9.11552	8.76076	9.40686	9.65973	10.1591	9.75823	8.75947	9.39772	9.49239	9.92365	9.46614	9.40862	9.02689	9.4698	9.41242
HORVU.MOREX.r3.1HG0056660	5.94944	5.94944	5.94944	5.94944	5.94944	5.94944	5.94944	5.94944	5.94944	5.94944	5.94944	5.94944	5.94944	5.94944	5.94944	5.94944	5.94944	5.94944	5.94944	5.94944	5.94944	5.94944	5.94944	5.94944	5.94944	5.94944	5.94944	5.94944	5.94944	5.94944
HORVU.MOREX.r3.1HG0056640	5.94944	5.94944	5.94944	5.94944	5.94944	5.94944	5.94944	5.94944	5.94944	5.94944	5.94944	5.94944	5.94944	5.94944	5.94944	5.94944	5.94944	5.94944	5.94944	5.94944	5.94944	5.94944	5.94944	5.94944	5.94944	5.94944	5.94944	5.94944	5.94944	5.94944
HORVU.MOREX.r3.1HG0056730	8.59363	8.30575	8.51732	8.47449	8.34238	8.61505	8.65952	8.60788	8.60763	8.70187	8.70903	8.75962	8.36495	8.57273	8.43403	8.16082	8.46234	8.54749	8.43189	8.53906	8.63563	8.23018	8.4198	7.98191	8.41863	8.17572	8.54839	8.36531	8.18927	8.45062
[truncated: 34,322 more rows]
