# Supplementary material for: Transcriptional analysis in multiple barley varieties identifies signatures of waterlogging response
Source: Plant Direct. 2023 Aug 12;7(8):e518. doi: 10.1002/pld3.518 (PMC10422865; doi:10.1002/pld3.518)
Supplement: Supplementary file 5 — Table S6. Comparison with other published datasets. [file PLD3-7-e518-s003.xlsx]

## Sheet: Data Description
Sample ID	Dataset	Treatment	Variety	Treatment Length	Replicate	Row Number	Season	Resilience
F.24.1	Luan et al. (2022)	Waterlog	Franklin	24h	R1	Two_row	Spring	Sensitive
F.24.2	Luan et al. (2022)	Waterlog	Franklin	24h	R2	Two_row	Spring	Sensitive
F.24.3	Luan et al. (2022)	Waterlog	Franklin	24h	R3	Two_row	Spring	Sensitive
F.72.1	Luan et al. (2022)	Waterlog	Franklin	72h	R1	Two_row	Spring	Sensitive
F.72.2	Luan et al. (2022)	Waterlog	Franklin	72h	R2	Two_row	Spring	Sensitive
F.72.3	Luan et al. (2022)	Waterlog	Franklin	72h	R3	Two_row	Spring	Sensitive
F.CK.1	Luan et al. (2022)	Control	Franklin	0h	R1	Two_row	Spring	Sensitive
F.CK.2	Luan et al. (2022)	Control	Franklin	0h	R2	Two_row	Spring	Sensitive
F.CK.3	Luan et al. (2022)	Control	Franklin	0h	R3	Two_row	Spring	Sensitive
T.24.1	Luan et al. (2022)	Waterlog	TX9425	24h	R1	Two_row	Spring	Tolerant
T.24.2	Luan et al. (2022)	Waterlog	TX9425	24h	R2	Two_row	Spring	Tolerant
T.24.3	Luan et al. (2022)	Waterlog	TX9425	24h	R3	Two_row	Spring	Tolerant
T.72.1	Luan et al. (2022)	Waterlog	TX9425	72h	R1	Two_row	Spring	Tolerant
T.72.2	Luan et al. (2022)	Waterlog	TX9425	72h	R2	Two_row	Spring	Tolerant
T.72.3	Luan et al. (2022)	Waterlog	TX9425	72h	R3	Two_row	Spring	Tolerant
T.CK.1	Luan et al. (2022)	Control	TX9425	0h	R1	Two_row	Spring	Tolerant
T.CK.2	Luan et al. (2022)	Control	TX9425	0h	R2	Two_row	Spring	Tolerant
T.CK.3	Luan et al. (2022)	Control	TX9425	0h	R3	Two_row	Spring	Tolerant
Ded_C_0h_1	Borrego-Benjumea et al. (2020)	Control	Deder2	0h	R1	Six_row	Spring	Tolerant
Ded_C_0h_2	Borrego-Benjumea et al. (2020)	Control	Deder2	0h	R2	Six_row	Spring	Tolerant
Ded_C_0h_3	Borrego-Benjumea et al. (2020)	Control	Deder2	0h	R3	Six_row	Spring	Tolerant
Ded_C_0h_4	Borrego-Benjumea et al. (2020)	Control	Deder2	0h	R4	Six_row	Spring	Tolerant
Ded_C_72h_1	Borrego-Benjumea et al. (2020)	Control	Deder2	72h	R1	Six_row	Spring	Tolerant
Ded_C_72h_2	Borrego-Benjumea et al. (2020)	Control	Deder2	72h	R2	Six_row	Spring	Tolerant
Ded_C_72h_3	Borrego-Benjumea et al. (2020)	Control	Deder2	72h	R3	Six_row	Spring	Tolerant
Ded_C_72h_4	Borrego-Benjumea et al. (2020)	Control	Deder2	72h	R4	Six_row	Spring	Tolerant
Ded_W_72h_1	Borrego-Benjumea et al. (2020)	Waterlog	Deder2	72h	R1	Six_row	Spring	Tolerant
Ded_W_72h_2	Borrego-Benjumea et al. (2020)	Waterlog	Deder2	72h	R2	Six_row	Spring	Tolerant
Ded_W_72h_3	Borrego-Benjumea et al. (2020)	Waterlog	Deder2	72h	R3	Six_row	Spring	Tolerant
Ded_W_72h_4	Borrego-Benjumea et al. (2020)	Waterlog	Deder2	72h	R4	Six_row	Spring	Tolerant
Yer_C_0h_1	Borrego-Benjumea et al. (2020)	Control	Yerong	0h	R1	Six_row	Spring	Moderately_Tolerant
Yer_C_0h_2	Borrego-Benjumea et al. (2020)	Control	Yerong	0h	R2	Six_row	Spring	Moderately_Tolerant
Yer_C_0h_3	Borrego-Benjumea et al. (2020)	Control	Yerong	0h	R3	Six_row	Spring	Moderately_Tolerant
Yer_C_0h_4	Borrego-Benjumea et al. (2020)	Control	Yerong	0h	R4	Six_row	Spring	Moderately_Tolerant
Yer_C_72h_1	Borrego-Benjumea et al. (2020)	Control	Yerong	72h	R1	Six_row	Spring	Moderately_Tolerant
Yer_C_72h_2	Borrego-Benjumea et al. (2020)	Control	Yerong	72h	R2	Six_row	Spring	Moderately_Tolerant
Yer_C_72h_3	Borrego-Benjumea et al. (2020)	Control	Yerong	72h	R3	Six_row	Spring	Moderately_Tolerant
Yer_W_72h_1	Borrego-Benjumea et al. (2020)	Waterlog	Yerong	72h	R1	Six_row	Spring	Moderately_Tolerant
Yer_W_72h_2	Borrego-Benjumea et al. (2020)	Waterlog	Yerong	72h	R2	Six_row	Spring	Moderately_Tolerant
Yer_W_72h_3	Borrego-Benjumea et al. (2020)	Waterlog	Yerong	72h	R3	Six_row	Spring	Moderately_Tolerant
Yer_W_72h_4	Borrego-Benjumea et al. (2020)	Waterlog	Yerong	72h	R4	Six_row	Spring	Moderately_Tolerant

## Sheet: Other_datsets_Gene_counts
Gene ID	Gene description	F-24-1	F-24-2	F-24-3	F-72-1	F-72-2	F-72-3	F-CK-1	F-CK-2	F-CK-3	T-24-1	T-24-2	T-24-3	T-72-1	T-72-2	T-72-3	T-CK-1	T-CK-2	T-CK-3	Ded_C_0h_1	Ded_C_0h_2	Ded_C_0h_3	Ded_C_0h_4	Ded_C_72h_1	Ded_C_72h_2	Ded_C_72h_3	Ded_C_72h_4	Ded_W_72h_1	Ded_W_72h_2	Ded_W_72h_3	Ded_W_72h_4	Yer_C_0h_1	Yer_C_0h_2	Yer_C_0h_3	Yer_C_0h_4	Yer_C_72h_1	Yer_C_72h_2	Yer_C_72h_3	Yer_W_72h_1	Yer_W_72h_2	Yer_W_72h_3	Yer_W_72h_4
HORVU.MOREX.r3.1HG0000030	Serine/threonine-protein kinase ATM	3	5	2	0	7	4	75	13	0	10	5	0	18	0	5	51	60	14	29	12	11	9	15	10	19	28	18	19	20	25	43	42	21	20	21	23	0	14	19	18	35
HORVU.MOREX.r3.1HG0000040	Peroxisomal membrane protein PEX14	591	515	146	538	1975	1485	3535	605	116	1995	530	586	2273	1415	601	2242	2510	2342	3493	3506	2719	3428	2694	1936	2700	5978	2808	2536	2460	2688	4502	3839	4281	3534	3747	3051	2364	5061	4674	4320	4497
HORVU.MOREX.r3.1HG0000050	RING-finger ubiquitin ligase	131	96	38	59	272	218	846	137	52	366	113	118	235	155	90	437	642	185	630	611	406	493	339	223	312	666	283	337	307	211	903	653	664	479	513	411	364	649	480	536	634
HORVU.MOREX.r3.1HG0000060	Tripartite motif-containing protein 29	84	75	16	25	31	21	607	118	45	379	52	57	268	90	57	719	685	123	427	524	316	317	218	246	213	514	125	294	137	265	729	517	650	518	356	389	276	574	534	475	637
HORVU.MOREX.r3.1HG0000070	Nucleic acid-binding, OB-fold-like protein	1409	1387	323	628	1607	1155	7827	1248	335	3793	762	850	4039	2419	1076	6998	7222	4546	10490	11190	7393	8557	6508	5472	6846	14010	5859	7375	5410	6268	9211	8096	9438	8030	8267	6903	5622	8474	8966	7371	9441
HORVU.MOREX.r3.1HG0000080	Receptor-like kinase	145	101	28	146	63	112	1533	289	72	942	204	189	499	231	164	1541	1786	1115	2529	4188	4441	3417	3910	2949	4302	7738	1603	4324	2400	3827	1604	1638	1988	1590	2825	2398	2057	1076	985	1077	1179
HORVU.MOREX.r3.1HG0000090	Endoribonuclease E-like protein	96	75	34	84	147	182	725	113	20	270	63	52	282	96	97	306	348	124	234	221	161	159	114	131	162	320	149	180	185	199	274	295	244	220	250	179	139	271	371	291	405
HORVU.MOREX.r3.1HG0000110	Phospholipid-transporting ATPase	911	739	328	886	6822	3834	5291	923	439	4978	908	1033	4497	3502	1663	5645	7460	10879	37587	44032	43669	47179	20865	16535	23593	59428	54411	57546	53078	59168	28847	32005	34907	29362	23189	23162	23840	47947	48389	44155	35731
HORVU.MOREX.r3.1HG0000130	Paired amphipathic helix protein Sin3	895	508	299	1887	5831	3498	5956	1206	320	6593	881	944	7484	3942	1356	5477	6491	2153	6439	6212	5111	5673	5461	4146	6120	11960	5055	5797	4728	5192	7405	6413	6358	5233	7843	6699	5531	9002	7457	7179	8152
HORVU.MOREX.r3.1HG0000140	Glycosyltransferase-like KOBITO 1	244	272	71	173	374	302	1065	211	56	1019	198	357	905	414	218	736	1039	494	776	773	508	583	294	234	291	622	379	390	359	245	812	693	690	606	438	324	189	893	753	662	712
HORVU.MOREX.r3.1HG0000210	Disease resistance protein (TIR-NBS-LRR class) family	0	0	0	0	0	0	0	0	0	0	0	0	7	8	0	9	0	0	1945	3723	3945	3349	3344	2296	3268	6528	1565	2623	2062	2128	2362	2250	2924	2756	8036	5650	7744	3434	3815	3669	3704
HORVU.MOREX.r3.1HG0000230	Defensin-like (DEFL) family protein	19	23	0	6	67	12	125	17	0	0	0	0	0	0	0	5	1	0	0	0	0	9	2	0	0	0	0	0	0	0	0	2	0	0	2	0	0	0	0	0	0
HORVU.MOREX.r3.1HG0000240	Leucine-rich repeat receptor-like protein kinase family protein	10	5	0	0	3	0	93	23	5	13	0	0	3	0	0	17	40	32	50	37	86	97	76	35	14	60	54	40	7	16	485	575	304	203	352	275	276	253	156	151	151
HORVU.MOREX.r3.1HG0000220	disease resistance protein (TIR-NBS-LRR class)	0	0	5	16	0	9	8	7	0	40	0	4	61	46	0	103	162	29	986	1163	909	928	1022	651	897	1954	881	944	711	680	1478	1411	1187	968	947	1002	670	1038	812	831	1291
HORVU.MOREX.r3.1HG0000270	Albumin 1	0	0	0	0	0	0	0	0	0	0	0	0	0	0	0	0	0	0	5	0	6	0	4	0	0	0	4	0	0	4	0	0	0	0	0	0	0	0	0	0	0
HORVU.MOREX.r3.1HG0000250	disease resistance protein (TIR-NBS-LRR class)	0	0	0	0	0	0	4	0	0	0	0	0	7	0	0	14	11	16	85	60	55	89	53	56	71	130	52	77	85	36	1539	1496	941	747	1327	921	1208	1544	1789	1772	980
HORVU.MOREX.r3.1HG0000350	SNF1-related protein kinase regulatory subunit beta-2	332	294	80	341	756	740	2032	343	70	1311	339	458	1373	959	432	1090	1452	859	1221	1202	999	863	948	927	1027	2236	580	854	565	726	1145	969	866	825	1033	905	754	1102	866	984	1038
HORVU.MOREX.r3.1HG0000380	Pectin lyase-like superfamily protein	22	23	9	0	0	0	63	18	9	43	0	0	0	0	0	4	44	60	484	279	381	570	416	565	1058	2444	641	756	484	818	78	44	51	60	420	228	169	358	1036	38	233
HORVU.MOREX.r3.1HG0000390	Jasmonate-induced protein	33	21	0	0	0	0	19	0	0	8	6	0	0	0	0	6	34	77	232	55	103	111	129	182	333	968	265	249	175	249	16	8	59	27	439	357	107	244	466	8	65
HORVU.MOREX.r3.1HG0000410	Jasmonate induced protein	0	0	0	0	0	0	0	0	0	0	0	0	0	0	0	0	0	13	4	0	0	0	0	0	0	0	0	0	0	0	33	12	27	26	261	267	42	114	123	16	36
HORVU.MOREX.r3.1HG0000420	Pectin lyase-like superfamily protein	12	10	9	0	0	0	44	11	0	149	32	17	11	0	0	25	177	180	139	94	112	180	124	168	303	698	166	195	141	248	45	26	32	26	242	103	165	216	523	8	104
HORVU.MOREX.r3.1HG0000430	Jasmonate-induced protein	19	25	0	0	0	0	18	0	0	0	0	0	0	0	0	12	58	87	235	69	116	85	137	210	330	932	317	284	185	279	25	27	49	59	535	398	110	304	447	5	114
HORVU.MOREX.r3.1HG0000460	Pectin lyase-like superfamily protein	0	12	6	6	0	0	53	10	0	124	30	15	6	0	10	36	165	209	33	0	32	42	37	23	59	190	51	51	0	65	22	18	17	44	293	106	126	233	227	0	94
HORVU.MOREX.r3.1HG0000470	Jasmonate induced protein	94	32	29	100	393	244	666	154	47	1174	101	70	684	325	85	1261	1558	789	2238	3348	2779	3842	3998	3149	3745	9682	4635	3839	4067	5141	571	612	591	495	1594	1111	1009	806	1384	470	496
HORVU.MOREX.r3.1HG0000480	Jasmonate-induced protein	18	28	0	0	0	0	27	11	0	25	0	7	4	0	22	18	120	201	228	48	117	102	99	176	280	872	307	254	230	287	16	15	50	22	367	327	105	252	357	5	79
HORVU.MOREX.r3.1HG0000540	Protein kinase family protein	29	7	0	0	4	0	298	12	9	38	0	14	5	7	0	65	49	37	44	104	43	38	65	42	19	64	9	25	13	16	101	128	56	94	76	37	53	29	26	29	28
HORVU.MOREX.r3.1HG0000520	Disease resistance protein RPM1	0	0	0	0	0	0	3	0	0	0	0	0	0	0	0	7	13	0	1092	1965	990	1410	642	386	933	1530	282	287	238	220	16	18	0	10	10	10	0	8	0	0	0
HORVU.MOREX.r3.1HG0000590	TSK-associating protein 1	0	0	0	15	12	12	26	5	0	44	14	0	22	8	11	29	52	28	6	64	23	18	26	14	30	68	25	23	19	16	51	41	61	18	17	19	18	40	46	29	39
HORVU.MOREX.r3.1HG0000580	Leucine-rich repeat receptor-like protein kinase family protein, putative	17	0	0	0	3	4	191	43	9	23	5	7	27	9	0	339	372	25	0	4	0	0	0	0	0	0	0	8	0	0	144	141	67	68	9	3	12	119	216	180	156
HORVU.MOREX.r3.1HG0000600	Receptor protein kinase, putative	9	0	6	0	4	4	51	16	13	56	6	7	36	11	14	67	138	42	69	61	66	25	121	29	41	58	37	46	38	60	108	112	77	59	61	37	60	91	86	109	84
HORVU.MOREX.r3.1HG0000610	Charged multivesicular body protein 5	386	285	80	396	1239	709	1404	250	88	999	193	284	1518	1235	427	1516	2207	2172	2056	3075	2899	2872	2617	2077	2911	5418	1453	2704	1858	2724	2149	2014	2609	2312	2670	2392	2250	2136	2116	2036	2228
HORVU.MOREX.r3.1HG0000620	Mei2-like protein	346	281	105	403	1987	1404	2664	488	177	2090	344	309	1229	730	371	2270	2625	1301	4054	3589	4761	4420	5908	3983	6246	11788	2173	3903	2600	3863	3863	3732	4581	3866	6033	5867	4303	3975	3364	2697	3183
HORVU.MOREX.r3.1HG0000630	RING-finger E3 ubiquitin ligase, putative	330	234	135	55	94	123	4196	812	207	1200	336	257	1266	299	351	3657	6613	2230	3627	4700	2385	2470	1841	1391	1820	4082	2521	2990	2073	2182	7753	7991	8474	8574	6578	8229	6228	6681	7159	5564	6008
HORVU.MOREX.r3.1HG0000660	Transcription initiation factor TFIID subunit 6	269	242	88	267	198	200	1280	227	67	1277	281	258	1201	488	302	971	1139	578	836	732	494	587	377	374	372	1042	366	444	314	330	1014	669	683	646	640	606	464	721	681	883	925
HORVU.MOREX.r3.1HG0000670	translocase subunit seca	147	105	45	116	334	353	1277	295	39	740	132	146	704	268	183	823	688	271	681	515	886	569	710	563	941	1884	351	739	434	565	588	644	825	866	1487	1260	1097	639	653	581	740
HORVU.MOREX.r3.1HG0000680	APOLLO	4	4	0	8	6	4	20	5	0	20	0	0	20	16	7	38	37	31	132	190	117	119	102	44	135	156	14	14	26	59	130	137	185	84	109	124	153	115	28	52	59
HORVU.MOREX.r3.1HG0000690	Receptor protein kinase, putative	0	0	6	0	0	0	23	9	0	11	0	12	9	5	0	45	42	20	0	0	11	0	0	0	8	0	7	0	10	0	37	12	24	6	12	8	4	46	43	53	10
HORVU.MOREX.r3.1HG0000710	Carotenoid cleavage dioxygenase	0	0	0	0	0	0	0	0	0	0	0	0	0	0	0	9	10	0	4	0	4	0	0	0	0	0	0	0	0	0	43	15	29	6	60	21	37	0	0	0	0
HORVU.MOREX.r3.1HG0000720	Receptor protein kinase, putative	8	0	0	0	5	0	144	26	5	40	7	6	31	13	13	246	267	60	24	18	8	13	6	7	9	30	38	9	22	17	100	49	50	42	59	28	40	192	231	274	156
HORVU.MOREX.r3.1HG0000730	Receptor protein kinase, putative	15	15	6	0	11	6	271	42	17	66	19	6	43	32	0	219	229	79	3	0	0	0	5	0	5	14	4	0	5	7	88	67	40	37	22	7	11	132	127	102	146
HORVU.MOREX.r3.1HG0000850	Peptidyl-prolyl cis-trans isomerase	472	640	116	99	112	145	2396	517	95	800	178	392	748	436	322	1638	2196	1340	2455	2294	1480	1756	799	780	1152	2658	867	1089	854	903	2206	1873	2221	2056	1682	1365	838	1530	1679	921	1957
HORVU.MOREX.r3.1HG0000880	transmembrane protein, putative (DUF 3339)	36	18	16	6	0	0	267	46	13	131	17	36	75	59	75	472	367	378	1244	1166	609	878	264	112	152	376	385	243	243	121	1327	1324	1093	854	349	329	250	616	353	457	529
HORVU.MOREX.r3.1HG0000990	Pm3-like disease resistance protein	14	3	0	37	77	66	22	0	10	273	28	16	300	130	29	339	263	50	255	188	231	219	307	242	474	774	245	149	130	208	201	199	94	98	147	124	113	213	195	169	182
HORVU.MOREX.r3.1HG0001020	Pm3-like disease resistance protein	0	0	0	0	0	0	10	0	0	11	0	3	8	10	0	36	31	0	0	6	0	0	0	4	21	0	6	11	0	7	80	51	72	36	32	37	21	72	95	77	90
HORVU.MOREX.r3.1HG0001010	Pm3-like disease resistance protein	0	8	4	25	55	26	34	21	9	139	37	25	113	66	8	180	141	44	102	45	67	39	79	46	103	142	36	42	29	34	110	47	67	48	81	76	37	95	41	53	75
HORVU.MOREX.r3.1HG0001030	Pm3-like disease resistance protein	8	0	0	0	9	0	27	18	0	16	0	0	12	0	7	54	51	10	52	55	48	33	66	41	96	94	43	69	31	45	143	84	72	78	65	59	23	64	35	10	72
HORVU.MOREX.r3.1HG0001050	Dirigent protein	0	0	0	0	0	0	37	6	0	0	0	0	0	0	0	0	0	6	87	88	82	89	13	55	49	150	0	0	0	0	149	141	184	251	31	21	40	0	4	9	0
HORVU.MOREX.r3.1HG0000950	Glucan 1,3-beta-glucosidase	2215	1032	711	4957	6270	4633	13745	1859	692	17411	3931	3775	27440	16025	5414	10487	10261	19950	37866	31736	44699	45641	27508	17181	33556	68040	27836	38341	33904	32382	39574	31571	41803	36612	45931	48223	41325	68353	56287	42566	45913
HORVU.MOREX.r3.1HG0001120	MICOS complex subunit Mic25	414	411	133	226	308	317	2171	403	90	1257	250	409	1207	712	389	2163	2609	1283	3338	3858	2840	2998	2578	2096	2913	5428	1867	2172	1724	2134	2695	2613	3175	2908	2799	2181	1892	2061	2758	1986	2867
HORVU.MOREX.r3.1HG0001140	Protein DJ-1	9	5	0	0	0	0	55	8	10	41	10	5	74	20	28	233	262	113	183	190	122	119	58	83	71	130	51	67	34	50	97	64	104	71	61	61	61	37	33	27	21
HORVU.MOREX.r3.1HG0001130	Ankyrin repeat family protein	320	326	76	274	669	543	1469	257	65	1117	320	454	1522	956	435	1113	1508	651	2859	1373	751	968	1517	653	798	1722	587	895	580	708	1328	1306	1321	1165	930	767	535	1476	1349	1025	1238
HORVU.MOREX.r3.1HG0001150	Protein DJ-1	0	0	4	0	3	0	13	16	9	45	14	9	61	0	7	285	273	100	540	509	280	470	159	173	219	442	242	227	137	97	139	183	164	127	92	105	111	87	40	7	40
HORVU.MOREX.r3.1HG0001190	Dirigent protein	0	0	0	0	0	0	0	0	0	0	0	0	0	0	0	0	0	0	0	0	8	0	0	0	0	0	0	0	0	0	0	0	0	0	0	0	9	0	0	0	0
HORVU.MOREX.r3.1HG0001180	Leucine-rich repeat protein kinase family protein	23	7	3	6	9	6	93	13	5	39	27	61	16	16	13	205	326	167	2229	907	1446	1794	775	298	818	1286	839	483	482	267	1820	2297	1609	1239	802	1492	827	1289	311	167	433
HORVU.MOREX.r3.1HG0001210	Dirigent protein	6	4	0	0	0	0	3	0	0	13	0	0	0	0	0	0	0	0	57	0	18	17	0	20	9	20	3	0	0	0	15	7	9	22	9	31	12	7	0	0	0
HORVU.MOREX.r3.1HG0001280	Receptor-like protein kinase, putative,expressed	0	0	0	0	0	0	0	0	0	0	0	0	0	0	0	0	7	0	10	21	12	8	9	9	0	38	0	14	0	0	24	21	10	19	19	0	36	17	9	0	0
HORVU.MOREX.r3.1HG0001350	transmembrane protein, putative (DUF247)	39	23	6	148	46	58	234	27	8	350	105	70	290	188	114	282	280	143	35	44	30	28	17	14	35	42	18	5	6	4	68	42	55	34	57	44	34	23	29	23	57
HORVU.MOREX.r3.1HG0001400	Transmembrane protein, putative (DUF247)	35	34	8	198	72	114	255	37	16	708	157	74	530	413	99	690	629	273	111	187	82	110	74	53	142	202	16	66	26	12	158	139	150	104	108	95	74	76	82	65	83
HORVU.MOREX.r3.1HG0001410	Transmembrane protein, putative (DUF247)	36	25	25	14	0	6	1118	300	42	106	29	35	196	31	20	1898	751	150	206	104	25	29	0	10	8	24	0	4	4	4	545	529	356	308	81	201	36	227	327	58	289
HORVU.MOREX.r3.1HG0001450	Transmembrane protein, putative (DUF247)	29	19	8	157	52	65	169	43	6	563	118	128	585	318	170	499	535	232	92	144	90	76	43	30	117	146	29	43	36	23	99	93	125	84	141	78	58	39	59	44	68
HORVU.MOREX.r3.1HG0001460	Transmembrane protein, putative (DUF247)	18	16	7	9	0	3	311	93	10	50	16	9	32	20	14	545	206	47	167	90	12	21	0	16	23	14	7	0	0	4	226	236	129	145	35	84	11	74	157	16	123
HORVU.MOREX.r3.1HG0001480	Multidrug resistance protein MdtB	0	0	0	0	0	0	0	0	0	2	0	0	0	0	0	0	0	0	22	6	13	15	9	13	3	10	9	10	8	1	22	58	3	35	6	4	4	7	4	6	13
HORVU.MOREX.r3.1HG0001470	Pm3-like disease resistance protein	6	9	0	60	80	62	198	47	16	114	33	18	128	83	27	81	117	43	30	21	28	14	31	10	36	46	7	19	14	15	263	321	165	94	144	164	126	208	115	117	178
HORVU.MOREX.r3.1HG0001530	transmembrane protein, putative (DUF594)	0	0	0	2	0	8	18	4	0	5	4	3	9	9	0	13	15	10	5	3	6	0	6	10	3	26	0	3	0	2	17	9	8	7	19	0	5	11	18	23	16
HORVU.MOREX.r3.1HG0001510	NBS-LRR-like resistance protein	12	21	10	0	0	3	240	91	17	94	17	9	63	0	0	511	378	45	69	33	19	54	14	27	10	28	43	16	28	25	4743	4738	3236	2533	2714	3138	2020	3088	2007	1853	2291
HORVU.MOREX.r3.1HG0001910	Disease resistance protein (NBS-LRR class) family	0	0	0	0	0	0	15	0	0	3	0	4	8	0	0	8	19	3	15	9	7	26	0	0	8	16	6	3	20	12	726	795	496	390	474	489	288	504	269	265	330
HORVU.MOREX.r3.1HG0001920	transmembrane protein, putative (DUF247)	5	0	0	0	0	0	111	42	3	4	0	0	6	0	0	200	68	23	177	46	9	29	6	0	4	24	4	0	13	0	3	3	5	0	0	0	0	0	0	0	2
HORVU.MOREX.r3.1HG0001930	transmembrane protein, putative (DUF247)	0	0	0	0	0	0	0	0	0	0	0	0	0	0	0	0	3	0	3	0	3	10	0	0	0	0	0	0	0	0	0	0	0	2	3	0	0	0	4	0	0
HORVU.MOREX.r3.1HG0001940	transmembrane protein, putative (DUF247)	0	0	0	0	0	0	104	21	0	2	4	0	3	0	0	215	69	33	107	57	15	19	0	3	3	12	6	6	7	0	0	0	0	0	0	0	0	0	0	0	2
HORVU.MOREX.r3.1HG0001950	transmembrane protein, putative (DUF247)	0	0	0	0	0	0	5	0	0	0	5	0	0	0	0	0	0	0	23	0	3	7	0	0	0	0	4	3	0	0	0	0	5	0	0	3	0	0	4	0	2
HORVU.MOREX.r3.1HG0001980	transmembrane protein, putative (DUF247)	13	9	9	3	0	0	308	99	12	10	11	10	39	0	10	368	74	24	429	127	27	59	4	11	11	20	50	27	38	13	29	22	4	6	4	0	0	4	6	0	14
HORVU.MOREX.r3.1HG0002010	O-methyltransferase family protein	0	0	0	0	0	0	14	2	0	0	2	4	0	0	0	0	3	3	3	5	12	8	2	5	6	4	6	4	5	0	19	14	7	13	10	6	7	6	0	3	0
HORVU.MOREX.r3.1HG0001990	DUF247 domain protein	10	0	0	0	0	0	225	41	13	3	9	0	9	0	0	314	96	7	276	40	14	8	3	6	11	4	2	7	0	0	107	149	89	84	21	16	7	11	18	14	36
HORVU.MOREX.r3.1HG0002020	O-methyltransferase-like protein	0	0	0	0	0	13	19	0	0	0	0	0	18	0	0	0	0	0	30	9	18	40	35	11	12	24	0	27	7	10	175	74	40	45	65	25	48	18	0	0	0
HORVU.MOREX.r3.1HG0002060	Disease resistance protein	0	0	0	0	0	0	0	0	0	0	0	0	0	0	0	0	0	0	68	59	26	24	35	27	40	72	5	27	18	16	50	85	50	42	70	49	9	64	32	25	69
HORVU.MOREX.r3.1HG0002040	Glutathione S-transferase	83	57	7	35	19	48	183	38	25	903	250	105	175	266	114	127	187	130	1288	626	1287	852	2013	1492	2146	4368	8394	8079	7856	12883	218	300	430	351	1703	1207	1867	1616	1557	3217	1193
HORVU.MOREX.r3.1HG0002080	Serine/threonine-protein kinase	3	0	4	0	22	6	25	0	8	6	0	0	13	47	19	33	10	21	52	23	58	51	458	159	311	414	46	131	62	186	47	96	103	175	876	369	333	91	119	119	56
HORVU.MOREX.r3.1HG0002130	RNA binding protein	121	99	24	44	85	98	637	154	36	509	104	109	260	196	96	524	620	248	537	535	344	379	308	247	286	622	169	322	161	200	587	523	427	385	394	311	257	631	469	409	527
HORVU.MOREX.r3.1HG0002160	Phosphatidate cytidylyltransferase	191	175	60	217	593	429	1898	383	63	877	150	236	1107	610	335	1448	1764	696	1569	1410	1187	1274	1041	761	1273	1716	401	970	619	612	1371	1024	1027	845	920	930	819	1325	1016	1189	1239
HORVU.MOREX.r3.1HG0002170	Disease resistance protein RPM1	0	0	0	0	0	0	4	0	0	0	0	0	0	0	0	10	6	0	89	84	50	68	32	34	45	88	16	28	17	23	172	141	94	76	119	162	78	102	87	77	132
HORVU.MOREX.r3.1HG0002180	Disease resistance protein	0	0	0	0	0	2	0	0	0	0	0	0	3	0	4	0	0	0	62	97	68	69	44	66	40	156	17	40	41	38	206	246	192	151	149	176	57	257	191	109	280
HORVU.MOREX.r3.1HG0002280	12-oxophytodienoate reductase-like protein	335	166	153	27	194	174	8630	1252	296	954	405	267	250	239	325	4536	4439	3170	9886	4917	3052	4282	8117	5933	5972	11212	2564	1973	2211	2626	10958	9689	5938	4901	9541	5901	6756	6537	4227	3856	3974
HORVU.MOREX.r3.1HG0002320	Ras-related protein, expressed	211	245	52	30	55	94	1644	343	78	285	85	73	568	180	187	2004	1564	540	2159	2808	1496	1876	1032	1006	1375	2568	1298	1090	1000	886	2421	2021	2482	2579	1565	1355	951	1820	2043	1429	3083
HORVU.MOREX.r3.1HG0002330	Ras-like protein	442	367	110	511	1586	1294	3683	633	128	1818	424	442	2544	1898	876	3008	4105	3792	3568	4831	4622	3467	5852	4623	5460	9638	1349	4271	2365	4688	3100	2730	3435	2720	4209	3385	3803	2587	2581	2314	2405
HORVU.MOREX.r3.1HG0002340	Tubulin-specific chaperone cofactor E-like protein	133	128	29	48	62	60	553	115	34	276	47	87	220	155	111	453	503	199	527	407	358	423	347	261	321	584	267	288	258	179	488	496	567	510	380	532	280	601	585	450	546
HORVU.MOREX.r3.1HG0002350	Chaperone protein dnaJ	14	9	0	3	0	0	51	19	5	29	10	14	19	8	7	46	57	18	21	18	20	7	10	15	14	20	6	10	20	16	46	19	31	24	25	15	6	38	40	37	55
HORVU.MOREX.r3.1HG0002410	Serine/threonine-protein kinase	4	3	0	11	32	13	0	0	4	45	2	10	67	63	25	17	7	0	12	0	4	3	8	0	0	22	3	3	11	4	0	3	4	4	3	8	0	12	11	38	11
HORVU.MOREX.r3.1HG0002440	Serine/threonine-protein kinase	0	0	0	0	0	9	20	0	5	9	0	0	0	12	0	7	0	0	7	0	13	7	9	0	10	32	0	0	8	0	51	56	51	53	59	38	12	14	18	32	51
HORVU.MOREX.r3.1HG0002450	Arginine decarboxylase	27	10	0	0	0	0	155	7	6	24	20	24	10	10	0	199	414	465	280	119	1243	1161	1943	904	5292	4996	293	1209	328	2342	739	541	1693	2036	8464	11189	4001	457	2716	101	1025
HORVU.MOREX.r3.1HG0002380	12-oxophytodienoate reductase-like protein	70	24	41	0	22	23	721	108	22	196	91	35	30	23	11	1002	609	1628	15207	18504	16996	17557	17242	11996	13680	23062	10687	11866	14160	13266	8400	8810	9827	9927	9475	10469	6695	9358	10075	5939	9378
HORVU.MOREX.r3.1HG0002470	Defensin	34	41	0	7	40	29	7	10	0	149	58	33	57	82	98	57	220	109	866	1376	1600	1546	2649	1952	2114	2612	136	1082	412	967	343	625	1299	1423	2897	2657	3268	205	424	430	324
HORVU.MOREX.r3.1HG0002520	Glutathione s-transferase	30	42	3	55	79	63	41	21	0	301	34	49	114	160	236	32	43	56	292	211	135	234	453	184	246	602	343	553	591	717	85	42	85	42	133	122	124	181	229	201	223
HORVU.MOREX.r3.1HG0002530	Defensin	0	0	0	0	0	0	0	0	0	4	0	0	0	0	0	0	0	0	68	57	92	36	83	51	131	232	29	32	16	45	0	0	0	0	0	6	0	3	0	0	0
HORVU.MOREX.r3.1HG0002560	U-box domain-containing protein 1	145	138	36	202	395	285	732	128	38	865	162	248	726	462	198	499	700	588	260	334	196	270	327	371	414	754	147	283	158	341	300	227	255	175	202	170	193	329	209	296	220
HORVU.MOREX.r3.1HG0002510	Methionine S-methyltransferase	696	421	247	277	259	268	9503	1666	427	3186	722	740	1568	564	625	8807	11034	8025	17182	15629	11995	15216	8048	5809	11575	20976	6611	5235	5186	5250	14375	15054	15354	12698	14375	12832	9364	7405	7247	4483	7014
HORVU.MOREX.r3.1HG0002570	GDSL esterase/lipase	4	4	0	0	0	0	45	0	0	12	0	0	0	0	0	36	38	24	641	242	248	384	147	100	173	356	76	42	45	52	142	212	124	138	67	140	43	111	83	13	55
HORVU.MOREX.r3.1HG0002580	GDSL esterase/lipase	0	0	0	0	0	0	27	0	0	10	0	0	0	0	0	23	19	3	570	212	183	306	78	57	172	230	32	4	8	24	269	398	417	505	248	345	230	72	106	31	108
HORVU.MOREX.r3.1HG0002590	Serine/threonine-protein kinase 19	98	60	10	85	185	139	599	89	23	776	82	139	463	207	120	455	660	308	389	501	339	357	270	278	267	646	153	377	218	312	497	383	481	336	253	271	221	661	421	464	489
HORVU.MOREX.r3.1HG0002640	F-box protein	0	4	0	3	4	9	37	0	0	16	2	0	15	0	6	33	34	12	29	28	25	43	32	25	30	32	47	75	33	37	47	46	38	48	37	56	36	66	71	86	84
HORVU.MOREX.r3.1HG0002630	Formin-like protein	14	60	9	0	0	0	199	70	0	83	68	23	210	31	87	214	206	110	381	270	234	258	166	154	189	484	214	270	250	123	254	189	206	312	346	227	89	261	353	96	266
HORVU.MOREX.r3.1HG0002660	Transforming growth factor-beta receptor-associated protein 1	194	187	65	314	720	652	1536	316	82	1211	210	382	1386	778	297	1476	1748	589	1398	1279	793	1029	802	624	894	1642	523	846	682	759	1689	1267	1437	1141	1137	963	652	1461	1318	1067	1402
HORVU.MOREX.r3.1HG0002750	Transcription factor, MADS-box	0	0	0	0	0	0	0	0	0	0	0	0	0	0	0	0	0	0	4	0	0	0	0	0	0	0	0	0	0	0	0	0	0	0	0	0	0	0	0	0	0
HORVU.MOREX.r3.1HG0002680	Serine/threonine-protein kinase	0	0	0	0	0	0	0	0	0	0	0	0	0	0	0	0	6	0	18	5	18	0	0	10	5	10	0	0	0	0	17	21	5	13	34	14	0	5	14	3	4
HORVU.MOREX.r3.1HG0002690	Serine/threonine-protein kinase	0	0	0	0	0	0	0	0	0	0	0	0	0	1	0	0	0	0	30	0	4	11	14	6	21	4	4	8	0	4	12	38	16	11	6	15	5	15	27	0	21
HORVU.MOREX.r3.1HG0002810	Dirigent protein	0	0	0	0	0	0	7	0	0	6	0	0	0	0	0	27	45	22	48	22	29	54	0	0	12	54	15	3	25	0	1132	630	1212	834	381	561	157	403	254	107	56
HORVU.MOREX.r3.1HG0002800	Powdery mildew resistance protein Pm3	0	0	0	0	0	0	0	0	0	32	24	0	0	0	0	45	38	0	24	8	14	25	23	19	44	86	17	29	11	4	176	95	191	188	135	96	24	107	175	20	188
HORVU.MOREX.r3.1HG0002840	Receptor-like kinase protein	0	0	0	0	0	0	15	0	0	0	0	0	0	4	0	9	6	44	0	0	0	0	0	0	0	0	0	0	0	0	0	0	0	0	0	0	0	0	0	0	0
HORVU.MOREX.r3.1HG0002670	Leucine-rich repeat receptor-like protein kinase family protein	862	387	374	386	105	61	16610	3603	1036	3109	693	502	947	555	649	18885	23417	3186	5056	3900	1333	2758	614	384	472	1140	3046	1221	2232	1404	4491	3120	2781	1416	330	682	479	5040	3460	8956	8844
HORVU.MOREX.r3.1HG0002860	transmembrane protein, putative (DUF594)	0	0	0	1	0	0	43	15	0	38	0	3	10	10	3	33	52	16	20	50	38	57	67	70	47	78	23	54	36	43	10	6	0	5	3	0	3	13	0	10	0
HORVU.MOREX.r3.1HG0002870	Zinc finger family protein	582	540	121	1057	3241	2515	2191	422	124	2745	547	667	3894	2245	821	1414	1973	791	805	853	639	768	674	630	684	1320	683	849	810	776	969	749	635	570	701	606	477	1310	1027	1050	1156
HORVU.MOREX.r3.1HG0002880	V-type proton ATPase proteolipid subunit	850	921	210	254	288	253	5026	972	222	1331	367	575	1249	718	555	5062	4928	3138	8651	10230	6860	8128	5145	4407	6367	13254	5010	4669	4006	4166	8411	7884	9689	9534	7334	7377	4653	6695	8949	5612	9610
HORVU.MOREX.r3.1HG0002890	Nuclear inhibitor of protein phosphatase 1	284	287	67	150	340	368	1694	296	69	1076	206	265	553	436	228	928	1119	433	732	841	637	677	831	767	751	1772	964	901	928	844	910	763	706	610	929	879	603	1054	904	996	1038
HORVU.MOREX.r3.1HG0002940	disease resistance family protein / LRR family protein	10	11	0	8	10	15	148	31	8	49	16	10	40	12	9	90	122	89	29	2	14	4	43	24	36	58	3	13	11	4	0	5	2	3	1	3	0	3	2	0	1
HORVU.MOREX.r3.1HG0002950	NBS-LRR disease resistance protein	0	6	0	0	0	0	14	10	2	7	0	3	0	0	0	9	3	2	35	9	9	10	14	14	41	70	14	30	14	13	13	7	5	8	5	2	3	9	2	5	0
HORVU.MOREX.r3.1HG0003000	disease resistance family protein / LRR family protein	7	10	4	10	4	6	154	30	4	63	19	6	44	21	15	79	91	65	5	0	7	0	37	19	19	76	4	7	3	16	2	0	0	2	0	0	0	0	2	5	0
HORVU.MOREX.r3.1HG0003010	NBS-LRR disease resistance protein	5	0	0	0	0	0	12	3	3	6	0	0	4	0	0	7	12	1	20	8	23	12	34	23	20	52	6	16	20	9	14	8	7	2	7	2	7	5	9	5	6
HORVU.MOREX.r3.1HG0002960	NBS-LRR disease resistance protein, putative, expressed	0	0	0	0	0	0	0	0	0	0	0	0	0	0	0	4	7	0	44	15	15	34	4	3	14	0	0	4	0	4	12	0	4	13	12	4	0	0	4	8	0
HORVU.MOREX.r3.1HG0003050	UDP-glycosyltransferase	0	0	0	0	0	0	0	0	0	0	0	0	0	0	0	0	3	7	42	20	21	21	12	10	10	8	0	36	3	4	0	0	0	0	0	0	0	0	0	0	0
HORVU.MOREX.r3.1HG0003090	Thionin-2.2	392	281	95	22	0	4	6064	1793	154	348	264	61	650	0	56	7248	3564	2360	3670	2925	1499	2184	1317	1820	3908	7300	1175	2090	745	1309	765	350	1027	721	1400	1196	686	573	1612	47	727
HORVU.MOREX.r3.1HG0003100	Branched-chain-amino-acid aminotransferase	0	0	0	0	0	0	0	0	0	0	0	0	0	0	0	0	0	0	0	0	0	0	0	0	0	0	0	0	0	0	0	0	0	0	0	0	0	0	0	0	0
HORVU.MOREX.r3.1HG0003110	WAT1-related protein	0	0	0	0	0	0	0	0	0	0	0	0	0	0	0	0	0	0	381	147	424	312	193	76	606	356	80	556	327	504	0	0	0	0	0	0	0	0	0	0	0
HORVU.MOREX.r3.1HG0003130	Regulator of chromosome condensation (RCC1) family with FYVE zinc finger domain-containing protein	74	57	20	25	16	18	971	186	59	220	76	55	400	53	59	1044	963	322	697	747	252	434	258	179	387	742	263	203	153	125	847	937	646	433	399	351	242	664	411	281	635
HORVU.MOREX.r3.1HG0003150	Chaperone protein DnaJ	173	165	32	54	73	121	1131	193	57	545	107	105	426	194	219	600	905	361	482	512	400	358	285	305	287	614	336	404	368	239	547	484	485	422	346	397	301	583	623	552	612
HORVU.MOREX.r3.1HG0003170	Aldolase-type TIM barrel family protein	0	0	0	0	2	3	5	0	0	0	0	0	0	0	0	0	0	0	4	3	0	0	3	0	6	0	0	0	5	0	0	0	0	0	0	0	0	0	0	0	0
HORVU.MOREX.r3.1HG0003160	Phosphoinositide phosphatase family protein	0	6	0	0	0	0	14	0	0	8	0	0	9	0	0	32	64	0	56	41	44	60	14	22	31	52	0	0	0	0	16	20	46	53	7	18	13	0	10	4	7
HORVU.MOREX.r3.1HG0003180	NBS-LRR-like resistance protein	4	3	0	0	27	19	7	0	0	7	4	4	12	0	0	6	7	39	20	25	38	13	24	32	27	94	39	50	19	81	5	0	4	13	80	21	126	38	30	32	5
HORVU.MOREX.r3.1HG0003220	NBS-LRR-like resistance protein	0	0	0	0	0	0	0	0	0	0	0	0	0	0	0	0	0	0	6	0	12	3	8	15	25	28	7	12	18	4	37	28	24	46	60	89	39	49	32	27	21
HORVU.MOREX.r3.1HG0003210	Disease resistance protein RPM1	18	9	16	0	82	64	224	57	27	164	0	4	38	13	0	317	292	32	14	21	5	20	18	10	23	38	8	11	14	5	33	37	36	25	75	97	47	41	23	29	58
HORVU.MOREX.r3.1HG0003260	Disease resistance protein RPM1	0	0	4	0	0	0	20	0	0	9	0	0	6	0	0	12	16	3	4	8	0	8	11	0	20	22	0	6	0	6	12	6	9	3	38	24	32	0	0	0	6
HORVU.MOREX.r3.1HG0003270	Core-2/I-branching beta-1,6-N-acetylglucosaminyltransferase family protein	7	0	0	0	0	0	67	11	0	4	0	0	0	0	0	39	73	21	82	62	90	53	15	28	24	88	32	29	46	36	0	0	4	16	0	0	0	19	0	0	0
HORVU.MOREX.r3.1HG0003280	disease resistance protein (TIR-NBS-LRR class)	9	10	7	0	0	0	14	3	0	9	0	0	14	0	0	21	10	24	29	107	64	83	37	9	43	22	14	10	29	30	112	326	186	167	38	49	20	47	10	43	51
HORVU.MOREX.r3.1HG0003140	Actin	3369	3259	992	2012	7468	4610	23044	4862	1158	7893	2007	1923	8268	5077	2758	26318	22592	9335	32168	30757	20034	22036	16331	12739	16006	30976	17847	12433	12925	9321	29165	32853	32292	30560	22443	20725	15671	22439	25015	17695	29266
HORVU.MOREX.r3.1HG0003290	Spectrin beta chain, brain 3	63	47	30	159	219	196	296	60	18	373	62	70	463	248	112	351	343	368	2013	2696	3087	3250	1289	1068	1501	3486	1779	2214	2210	1511	648	675	946	1059	1306	1444	1324	856	920	747	823
HORVU.MOREX.r3.1HG0003310	Pentatricopeptide repeat-containing protein	7	3	0	0	0	0	62	17	0	14	0	0	11	0	0	92	88	30	82	99	50	58	101	40	84	106	105	91	75	77	53	45	33	78	80	110	40	86	70	25	76
HORVU.MOREX.r3.1HG0003300	Late embryogenesis abundant protein	44	39	25	0	0	0	666	163	46	204	45	9	5	18	0	1300	885	687	2289	2816	2275	2625	1507	1607	1779	4714	1884	1947	1336	1010	2596	3335	3158	3020	2152	1767	1349	2131	2052	376	1455
HORVU.MOREX.r3.1HG0003410	TIR-NBS-LRR class disease resistance protein	10	0	4	0	0	13	60	0	6	33	0	0	37	0	0	88	48	56	9	19	23	18	0	6	18	16	4	0	6	0	185	335	272	94	98	72	45	134	81	62	96
HORVU.MOREX.r3.1HG0003430	TBC1 domain family member	116	121	79	155	238	247	1431	235	81	672	121	241	560	274	228	1056	1184	1434	1733	1987	2097	2415	2156	1803	2402	5498	1208	1871	1473	1622	2427	2260	2336	1881	2868	2397	2718	2222	1796	1673	1611
HORVU.MOREX.r3.1HG0003610	myosin 2	93	57	15	58	176	99	465	81	36	434	68	72	429	183	135	800	938	264	541	652	461	337	462	362	362	770	430	429	324	421	602	550	690	450	478	387	313	510	543	474	580
HORVU.MOREX.r3.1HG0003630	transmembrane protein, putative (DUF594)	3	18	4	16	12	9	123	11	4	63	3	19	22	0	7	78	102	48	165	102	136	216	160	90	240	314	132	148	98	96	332	349	195	232	313	329	194	268	259	206	176
HORVU.MOREX.r3.1HG0003620	Protein ZINC INDUCED FACILITATOR-LIKE 1	92	57	33	0	61	60	997	246	38	241	46	43	118	80	13	432	585	210	1852	2287	2294	2533	1350	1180	1517	3318	1101	2824	1535	2111	1150	909	1127	934	936	1011	781	937	764	764	825
HORVU.MOREX.r3.1HG0003650	transmembrane protein, putative (DUF594)	65	57	15	112	595	215	345	47	26	533	42	137	379	126	65	273	276	212	575	493	533	634	1287	575	1643	1860	529	614	453	408	584	741	444	410	445	564	435	304	204	210	174
HORVU.MOREX.r3.1HG0003660	Apo-citrate lyase phosphoribosyl-dephospho-CoA transferase	5	6	4	15	29	7	149	15	6	52	0	15	30	24	8	106	130	73	153	191	223	231	162	100	167	254	78	242	99	69	0	0	0	0	0	0	0	4	0	0	0
HORVU.MOREX.r3.1HG0003690	ABC transporter ATP-binding protein	439	250	138	222	691	462	4370	739	218	1661	310	371	1432	796	418	5072	5107	2342	5126	5654	4226	4270	3112	2060	3415	6120	2336	2982	2082	1980	5227	5427	5515	4655	4722	4249	3707	4526	4520	2568	4571
HORVU.MOREX.r3.1HG0003710	cDNA clone:J013058P10, full insert sequence	91	94	28	65	168	109	589	96	23	302	61	78	483	218	179	547	658	326	412	444	350	352	404	295	331	724	310	314	226	326	511	560	609	437	442	445	327	496	607	311	502
HORVU.MOREX.r3.1HG0003780	O-methyltransferase	955	1028	213	16	12	7	3559	429	236	293	335	330	41	28	15	7379	17422	6190	15178	4186	4320	6393	2635	5057	9154	11126	6658	4431	2316	2781	3417	3327	5688	6287	6193	3817	2765	1896	5581	600	2490
HORVU.MOREX.r3.1HG0003820	Protein DETOXIFICATION	109	89	53	0	22	14	1608	250	63	334	81	108	60	19	33	1336	2860	1052	1804	2110	1607	2404	909	879	1065	2588	388	649	280	529	1773	1714	2234	1788	1224	899	955	447	644	621	691
HORVU.MOREX.r3.1HG0003860	Transcription initiation factor IIA subunit 2	190	245	72	76	131	131	1521	337	79	470	75	137	585	325	245	1114	1072	580	930	961	532	701	852	559	789	1634	414	533	386	484	658	769	738	657	774	549	333	557	574	434	722
HORVU.MOREX.r3.1HG0003870	ATP-dependent RNA helicase dbp3	0	0	3	1	0	0	16	0	0	3	0	0	0	0	7	9	5	3	1	5	1	0	11	18	4	6	1	0	4	2	3	3	4	0	3	6	2	20	1	3	0
HORVU.MOREX.r3.1HG0003890	Dehydration-induced 19-like protein	90	135	27	68	15	37	314	35	15	446	143	107	171	344	73	167	172	104	343	300	349	295	312	281	380	642	244	578	251	628	244	238	185	165	410	228	188	155	174	148	133
HORVU.MOREX.r3.1HG0003900	tRNA pseudouridine synthase B	124	114	39	32	87	93	641	122	35	395	100	165	280	231	170	376	457	240	322	291	220	240	112	136	175	244	166	180	182	152	330	302	306	299	241	192	119	298	346	178	332
HORVU.MOREX.r3.1HG0003990	Ankyrin repeat family protein, putative	0	0	0	0	0	0	39	5	0	10	0	0	2	0	4	0	14	0	14	20	8	8	0	6	0	6	0	13	0	0	16	10	10	26	5	22	34	17	4	2	16
HORVU.MOREX.r3.1HG0004000	Ankyrin repeat protein family-like	4	0	0	0	0	2	30	17	0	0	0	0	0	6	10	12	5	17	0	9	8	4	0	0	0	0	0	18	0	0	31	13	25	23	19	12	16	12	20	0	30
HORVU.MOREX.r3.1HG0003950	lysine ketoglutarate reductase trans-splicing protein (DUF707)	101	64	32	90	83	122	1166	181	66	404	117	140	518	277	194	1137	1260	1362	974	1511	1276	1446	1139	903	1338	2146	542	1365	879	1168	1214	1214	1578	1099	1529	1305	1286	1558	1178	1181	1480
HORVU.MOREX.r3.1HG0004030	NBS-LRR disease resistance protein, putative, expressed	0	6	0	0	0	8	33	16	8	15	0	0	0	0	0	22	67	23	12	59	35	46	5	16	24	28	36	66	30	30	802	750	816	721	867	711	731	554	603	478	554
HORVU.MOREX.r3.1HG0004060	Guanine nucleotide-binding protein G(k) subunit alpha	17	10	8	34	112	45	206	27	9	42	7	0	26	41	11	72	90	39	102	112	49	54	103	46	61	160	62	27	75	17	1375	1407	1368	1049	782	555	609	1121	1245	1076	1000
HORVU.MOREX.r3.1HG0004110	DUF868 family protein	5	4	5	0	0	2	45	9	0	11	3	2	16	4	7	21	14	9	90	28	24	21	39	26	69	54	17	15	11	20	25	34	17	27	46	18	24	17	33	52	67
HORVU.MOREX.r3.1HG0004150	Kinase family protein	139	106	55	57	151	116	1111	261	65	649	103	57	485	203	113	1371	1337	504	910	1187	705	892	489	457	535	1254	462	814	503	716	1158	918	974	813	685	521	442	1245	933	1005	1063
HORVU.MOREX.r3.1HG0004160	Ubiquitin-protein ligase, putative	21	21	0	11	50	69	129	14	0	83	29	14	93	28	22	125	125	35	344	239	191	157	271	285	320	684	175	247	160	192	371	403	306	403	380	332	276	504	365	370	484
HORVU.MOREX.r3.1HG0004210	General transcription factor IIH subunit 5	217	216	45	123	290	214	883	184	29	590	128	235	440	476	237	551	754	419	370	598	344	365	253	182	188	514	331	355	354	280	618	443	462	437	333	260	244	592	558	594	690
HORVU.MOREX.r3.1HG0004240	Guanine nucleotide-binding protein G(k) subunit alpha	4	4	2	17	28	13	75	13	0	32	0	0	31	0	19	44	35	17	8	8	11	0	0	19	0	46	0	19	18	14	18	0	5	4	12	0	0	13	11	18	27
HORVU.MOREX.r3.1HG0004260	Leucine--tRNA ligase	0	0	0	0	0	0	6	3	0	0	0	0	0	0	0	0	0	3	7	0	0	0	0	0	0	0	0	0	0	0	18	28	23	28	15	0	13	14	22	24	22
HORVU.MOREX.r3.1HG0004270	Leucine--tRNA ligase	0	0	0	5	39	38	90	20	0	5	0	3	11	13	10	44	47	12	17	16	13	21	8	11	6	10	20	10	10	0	49	58	45	53	38	20	17	32	81	33	29
HORVU.MOREX.r3.1HG0004220	Cysteine proteinase	120	115	73	6	0	0	680	114	17	238	49	49	145	22	13	1199	718	701	12982	9803	10326	12705	8917	4834	10690	16162	6830	4763	6650	4579	12911	14625	16018	13539	11368	11617	7814	11890	9454	6439	10156
HORVU.MOREX.r3.1HG0004320	Chymotrypsin inhibitor	0	0	0	3	1	0	0	0	0	0	0	0	0	5	0	0	0	0	12	8	12	26	17	4	4	14	0	2	0	7	4	3	7	0	4	13	0	4	4	0	4
HORVU.MOREX.r3.1HG0004300	Disease resistance protein (TIR-NBS-LRR class) family	0	0	0	0	5	0	23	10	6	16	0	0	9	11	0	68	147	48	14	83	120	61	77	31	32	34	11	67	57	51	121	151	282	248	233	248	163	183	196	165	245
HORVU.MOREX.r3.1HG0004340	Disease resistance protein (NBS-LRR class) family	16	0	0	0	18	9	205	27	11	91	4	0	48	22	7	236	243	73	73	119	125	117	118	50	46	74	21	81	51	64	342	325	253	270	259	269	237	308	354	326	426
HORVU.MOREX.r3.1HG0004370	NBS-LRR-like resistance protein	6	7	0	0	0	0	66	0	10	7	0	5	16	15	9	54	51	33	10	21	31	18	13	12	8	0	15	12	7	10	1076	1100	757	543	473	430	270	654	537	396	650
HORVU.MOREX.r3.1HG0004380	Disease resistance protein (NBS-LRR class) family	0	0	0	5	0	0	0	0	0	0	0	0	0	0	0	0	0	0	319	212	133	239	180	138	302	576	116	126	78	101	843	722	470	320	368	281	242	447	334	211	369
HORVU.MOREX.r3.1HG0004280	Chymotrypsin inhibitor	50	54	6	14	4	63	119	10	9	129	62	64	539	7	130	54	32	98	1374	1711	1496	2154	1271	1392	3887	5760	962	1206	950	1806	42	33	132	48	221	166	52	135	151	127	286
HORVU.MOREX.r3.1HG0004290	Chymotrypsin inhibitor	984	1214	852	109	22	434	4097	505	154	1203	692	489	6470	129	895	2305	1212	7349	7533	4915	4839	6213	5524	6113	15894	20534	4066	6369	2976	5817	783	260	1467	1573	2690	2735	972	827	5790	205	2035
HORVU.MOREX.r3.1HG0004450	NBS-LRR-like resistance protein	7	0	0	0	0	0	73	7	7	16	11	0	26	0	13	66	58	38	4	13	0	20	0	17	0	14	0	22	7	0	1009	1116	751	559	489	326	321	547	482	356	596
HORVU.MOREX.r3.1HG0004410	NBS-LRR-like resistance protein	0	0	0	19	0	0	0	0	0	0	0	0	0	0	0	0	0	0	393	121	49	150	111	145	187	304	138	50	64	73	624	653	411	265	307	235	152	363	242	157	291
HORVU.MOREX.r3.1HG0004460	Disease resistance protein (NBS-LRR class) family	0	0	0	5	0	0	0	0	0	0	0	0	0	0	0	0	0	0	270	202	169	209	279	137	269	604	112	102	102	123	774	769	406	281	375	291	226	446	347	190	404
HORVU.MOREX.r3.1HG0004490	NBS-LRR-like resistance protein	0	0	0	45	0	0	0	0	0	0	0	0	0	0	6	0	0	0	356	114	68	125	118	125	180	264	151	57	68	40	532	625	410	258	271	193	115	366	195	191	308
HORVU.MOREX.r3.1HG0004540	Pumilio-like protein	226	219	68	24	23	33	1235	332	73	610	110	130	1004	217	262	1348	1985	367	1837	1448	1162	1230	660	704	954	2148	1179	1326	1120	996	906	770	894	942	929	791	420	1045	1082	369	1074
HORVU.MOREX.r3.1HG0004650	Scarecrow transcription factor family protein	0	0	0	0	0	0	0	0	0	0	0	0	0	0	0	0	0	0	4	0	0	0	0	0	0	0	0	0	0	0	0	0	0	0	0	0	0	0	0	0	0
HORVU.MOREX.r3.1HG0004660	NAD(P)-binding rossmann-fold protein	78	51	22	93	193	179	362	80	15	314	84	92	264	177	122	320	531	175	143	148	73	116	55	89	69	116	54	188	116	94	257	179	156	151	137	158	52	215	186	189	315
HORVU.MOREX.r3.1HG0004670	Scarecrow transcription factor family protein	6	3	0	3	13	16	107	17	0	91	7	0	35	9	6	100	36	6	7	0	10	10	0	9	0	10	4	0	0	9	13	14	3	8	12	13	2	17	3	15	13
HORVU.MOREX.r3.1HG0004560	ERD (Early-responsive to dehydration stress) family protein	605	634	139	1210	4233	2262	1294	350	121	1974	789	769	2204	1495	559	2175	3010	1393	11292	19249	30111	21935	41818	25972	33610	62314	11865	23991	14165	17799	9953	10312	14327	15807	46863	38337	45489	7056	9603	7738	9258
HORVU.MOREX.r3.1HG0004730	RING/U-box superfamily protein	498	362	189	597	1244	911	4663	795	276	4261	715	566	3969	1293	836	5322	6166	3203	5001	5826	6145	5510	4941	4036	5380	10174	5788	6473	6092	5727	5506	6212	5953	5212	5624	5562	6668	5149	4605	5886	4909
HORVU.MOREX.r3.1HG0004870	ATP-dependent RNA helicase	233	239	31	77	157	196	1300	271	64	710	168	131	848	381	284	956	1367	418	801	807	528	633	453	340	350	898	400	675	478	544	610	611	687	599	631	554	359	620	550	445	694
HORVU.MOREX.r3.1HG0004880	Rab5-interacting family protein	260	248	101	89	177	146	1972	301	59	772	178	252	587	336	224	1462	1692	1376	1888	2076	1377	1741	1384	1186	1651	3010	777	1205	835	983	1724	1586	1879	1633	1517	1329	924	1515	1586	1147	1691
HORVU.MOREX.r3.1HG0004890	Kinetochore protein spc25	82	88	24	55	69	48	613	134	13	241	82	85	279	220	126	455	535	210	687	763	399	555	410	257	412	908	217	444	310	278	434	275	385	313	268	227	163	387	283	190	319
HORVU.MOREX.r3.1HG0004940	Cysteine protease	6	5	0	0	0	0	4	0	0	9	0	0	0	0	0	6	356	13	162	156	145	258	61	84	55	54	0	19	22	21	43	55	40	15	179	34	53	12	12	0	0
HORVU.MOREX.r3.1HG0005000	Purple acid phosphatase	31	32	13	7	36	7	200	61	11	500	109	41	125	70	20	485	416	186	117	244	125	159	75	96	66	126	38	16	45	39	311	233	200	210	53	6	130	42	64	67	29
HORVU.MOREX.r3.1HG0005070	Protein kinase	0	0	0	0	0	0	11	0	0	0	0	0	23	0	0	0	0	0	0	0	0	0	0	9	24	0	0	4	0	0	0	0	0	0	0	0	0	0	0	0	4
HORVU.MOREX.r3.1HG0005090	Nitrate transporter 1.1	9	0	4	0	0	0	66	0	0	0	3	4	0	0	0	14	0	0	63	44	35	61	86	24	84	136	7	7	11	19	70	129	106	49	103	69	47	26	43	22	55
HORVU.MOREX.r3.1HG0005040	Protein kinase	184	161	60	342	1340	910	1279	220	65	1176	249	179	2264	1355	396	1120	1122	633	2406	1598	966	1276	1328	905	1283	2576	790	1039	784	1167	1986	1645	1067	820	1332	1027	834	1212	680	1125	926
HORVU.MOREX.r3.1HG0005110	Pentatricopeptide repeat-containing protein	5	4	4	0	0	4	46	13	0	32	4	0	13	0	0	28	38	10	17	50	29	52	37	41	25	124	45	63	34	45	42	40	20	17	39	35	22	8	42	26	31
HORVU.MOREX.r3.1HG0005170	Receptor-like protein kinase	229	137	86	13	172	58	7595	1273	436	247	122	96	153	41	54	2779	3038	1434	3899	3178	2801	3974	2924	2243	1703	4828	374	729	448	514	3796	3005	2466	2183	3224	2136	3340	770	547	321	593
HORVU.MOREX.r3.1HG0005210	O-methyltransferase	0	0	0	0	0	0	0	0	0	0	0	0	0	0	0	0	21	0	50	29	30	27	34	16	17	20	0	0	0	0	131	168	89	83	346	131	138	0	0	0	0
HORVU.MOREX.r3.1HG0005340	Protein kinase, putative	0	0	0	0	0	0	0	0	0	0	0	0	0	0	0	0	4	0	10	23	6	14	6	3	0	0	0	0	0	0	0	20	5	12	2	0	0	4	10	3	0
HORVU.MOREX.r3.1HG0005350	Leucine-rich repeat protein kinase family protein, putative	0	0	0	0	0	0	0	0	0	0	0	0	2	0	0	0	0	0	14	0	7	10	0	0	0	16	0	0	0	0	8	17	0	0	0	10	0	0	0	0	0
HORVU.MOREX.r3.1HG0005190	Protein kinase, putative	53	35	17	0	13	0	806	193	114	65	32	63	19	25	22	921	1277	315	1215	1142	846	1521	850	960	807	2326	156	336	201	235	2012	1835	1601	1365	2048	1286	1749	590	445	222	344
HORVU.MOREX.r3.1HG0005360	Anthocyanidin synthase	0	0	0	0	3	0	40	0	0	8	0	0	7	0	0	16	21	18	14	43	22	15	9	4	4	0	0	8	7	0	27	18	24	16	0	12	12	6	14	3	5
HORVU.MOREX.r3.1HG0005370	Replication protein A 70 kDa DNA-binding subunit	157	142	34	205	1282	867	653	133	36	1048	118	147	1390	731	223	468	476	133	496	394	302	291	381	286	404	726	464	439	263	380	452	385	276	310	412	315	222	440	373	321	451
HORVU.MOREX.r3.1HG0005400	Transducin/WD40 repeat protein	276	232	49	278	1320	621	1075	194	64	770	183	263	1191	700	298	958	1011	374	927	1084	608	736	618	519	586	1120	205	474	261	445	770	771	846	620	610	431	291	729	587	535	645
HORVU.MOREX.r3.1HG0005410	F-box protein-like	360	335	93	258	787	616	1657	335	106	1515	325	294	1274	657	356	1352	1704	800	1838	2036	1459	1786	1350	751	984	2140	1581	1712	1371	1232	1758	1456	1371	1186	1251	1163	946	1891	1535	1671	1845
HORVU.MOREX.r3.1HG0005480	Mitochondrial import inner membrane translocase subunit Tim9	45	31	0	9	12	0	99	42	0	92	27	52	50	70	0	69	138	42	125	96	85	52	37	30	75	116	57	62	19	17	58	63	56	46	64	24	15	55	54	16	59
HORVU.MOREX.r3.1HG0005580	Mitochondrial import inner membrane translocase subunit Tim17/Tim22/Tim23 family protein	12	45	6	0	11	0	76	15	0	39	19	8	0	0	0	58	104	56	59	81	101	71	60	32	58	208	20	51	20	0	107	33	133	49	87	34	56	10	42	0	47
HORVU.MOREX.r3.1HG0005590	Mitochondrial import inner membrane translocase subunit tim23	155	138	34	188	359	232	519	86	29	595	129	163	840	446	209	359	481	291	786	882	856	929	648	523	697	1200	748	957	918	817	1070	847	898	747	796	989	636	2026	1427	1532	1851
HORVU.MOREX.r3.1HG0005420	Glycosyltransferase	495	528	112	942	8335	5465	977	126	106	2832	517	830	5229	2124	1191	1767	2407	4188	27092	11373	10711	11866	9620	7173	9528	24888	29115	19664	23193	24270	12915	13083	11411	9280	6579	7364	8351	20496	16574	22193	15027
HORVU.MOREX.r3.1HG0005600	Metallothionein	4371	3593	1417	1686	3719	3711	46569	8500	2570	23125	8152	4538	6584	5667	9439	44073	57381	23095	32825	69530	36566	45961	31973	37420	27580	62270	36134	18598	35321	22082	46382	54505	45154	33365	23688	21229	27131	47030	29514	56338	52141
HORVU.MOREX.r3.1HG0005610	Protein phosphatase 2c, putative	43	40	10	27	50	21	364	63	13	550	63	91	265	152	22	222	302	116	982	968	1146	1151	1025	886	1205	2032	584	1086	689	1404	628	634	639	743	1271	891	962	452	339	454	409
HORVU.MOREX.r3.1HG0005620	Pectin acetylesterase	28	15	0	0	8	14	192	35	0	74	0	0	50	0	0	161	152	66	62	67	41	67	32	15	50	130	22	42	26	32	85	46	89	59	86	60	40	69	55	63	112
HORVU.MOREX.r3.1HG0005640	NBS-LRR-like resistance protein	110	61	49	49	365	174	395	77	39	1490	122	142	1348	560	127	1722	2266	713	375	1649	903	1493	441	421	578	1098	1108	1023	1241	818	442	409	442	387	176	240	219	692	457	645	475
HORVU.MOREX.r3.1HG0005660	Mitochondrial import inner membrane translocase subunit Tim9	24	17	11	1	4	7	54	28	0	44	0	6	70	18	5	113	118	37	195	175	98	93	49	66	81	158	85	41	61	51	138	99	105	78	119	56	26	68	82	55	104
HORVU.MOREX.r3.1HG0005700	L-ascorbate oxidase	0	0	0	0	0	0	0	0	0	0	0	0	0	0	0	0	10	7	27	14	0	15	0	0	3	0	0	7	0	0	0	5	25	7	0	12	0	12	12	0	0
HORVU.MOREX.r3.1HG0005720	Sensory neuron membrane protein 1	3	4	0	3	0	0	4	0	0	100	5	14	24	7	33	59	118	55	717	407	465	467	486	282	466	698	631	1003	875	1297	136	140	130	199	259	194	244	412	299	350	325
HORVU.MOREX.r3.1HG0005730	transcriptional factor B3 family protein	33	8	11	0	7	0	86	15	5	139	15	28	31	6	43	424	671	291	4340	2557	3150	2970	2753	1502	2114	4080	1674	2256	1863	2856	325	343	425	478	572	830	599	428	319	552	481
HORVU.MOREX.r3.1HG0005780	Protein FRIGIDA	8	4	7	52	47	31	107	15	8	43	20	39	94	59	45	65	67	44	58	37	52	39	41	40	21	68	148	141	140	168	21	16	32	7	19	29	31	67	61	86	35
HORVU.MOREX.r3.1HG0005750	Ankyrin repeat family protein	208	130	84	66	88	187	2758	543	147	1300	132	131	634	261	171	1490	1469	744	1529	1350	1068	960	1042	699	1354	2412	795	757	621	826	2174	1742	1782	1509	1580	1630	956	3208	1943	2083	2553
HORVU.MOREX.r3.1HG0005790	Clathrin assembly protein, putative, expressed	65	73	31	38	203	136	291	43	52	343	122	149	347	180	129	475	746	1793	841	980	1622	1413	1937	1335	1906	5034	3649	3924	3421	4904	1598	1471	1433	1375	2390	2307	2928	3804	3581	3976	2848
HORVU.MOREX.r3.1HG0005810	Nuclear pore complex protein NUP43	141	148	33	29	124	138	445	119	31	195	73	73	387	167	152	366	497	142	373	349	149	235	85	73	109	312	143	149	180	158	387	306	352	407	221	252	104	324	344	247	420
HORVU.MOREX.r3.1HG0005830	Dof zinc finger protein	44	62	16	64	126	112	660	104	15	233	34	71	403	186	134	576	501	257	341	487	391	420	643	435	693	960	342	399	379	630	452	466	466	417	637	560	412	342	247	265	366
HORVU.MOREX.r3.1HG0006090	Dirigent protein	0	0	0	0	0	0	29	0	0	0	0	0	0	0	0	18	0	0	18	0	0	0	0	6	9	0	0	0	0	0	94	40	99	98	0	22	29	0	5	6	0
HORVU.MOREX.r3.1HG0005840	Embryo defective 2735	79	55	10	30	37	39	289	66	17	163	43	44	112	25	27	258	331	133	235	201	208	155	144	118	180	326	141	171	142	119	198	165	172	189	260	171	135	162	177	107	186
HORVU.MOREX.r3.1HG0006160	Disease resistance protein RPM1	145	114	46	25	500	225	1112	200	56	1141	95	49	791	331	129	846	1037	565	1363	1901	2083	1958	1735	1144	2089	3340	1281	1876	1471	1776	69	73	69	57	104	38	150	124	160	190	80
HORVU.MOREX.r3.1HG0006210	Protein kinase family protein	537	386	107	1622	5957	4314	570	153	55	5629	738	1444	6787	5846	1529	234	372	2383	1144	2203	7671	4394	12300	10624	12264	32230	7574	15386	10212	13399	670	579	468	512	2093	2188	2276	3389	3929	4341	2530
HORVU.MOREX.r3.1HG0006230	Disease resistance protein RPM1	54	41	18	4	16	9	983	176	55	153	42	8	372	45	23	1268	1190	236	1125	2355	1982	2041	1385	1323	2052	3134	1141	1900	1301	1571	248	280	218	248	203	209	160	182	283	118	223
HORVU.MOREX.r3.1HG0006340	ACT domain-containing family protein	247	201	49	579	1459	976	1628	359	86	2507	232	206	2042	1262	305	1387	1450	567	1250	993	872	861	1038	638	945	1748	539	638	537	681	1430	1429	1089	1059	1407	1434	1038	1083	955	975	1095
HORVU.MOREX.r3.1HG0006400	Beta-1,3-galactosyltransferase-like protein	37	17	20	28	38	21	407	65	18	215	21	37	175	49	41	643	644	162	674	606	505	485	614	248	515	1194	343	794	502	496	458	665	563	486	266	293	168	372	427	334	479
HORVU.MOREX.r3.1HG0006410	Protein kinase family protein	53	27	31	0	57	72	620	171	9	229	79	42	55	15	12	378	353	132	73	41	41	26	36	43	39	154	40	27	12	18	223	186	132	130	58	53	66	80	33	24	79
HORVU.MOREX.r3.1HG0006420	Disease resistance protein	18	21	2	3	13	26	123	17	4	31	0	0	7	6	14	83	118	19	44	20	10	27	16	5	3	16	4	12	12	7	202	159	164	107	99	96	49	184	118	77	153
HORVU.MOREX.r3.1HG0006430	Serine/threonine-protein kinase	0	0	3	0	0	3	27	3	3	14	0	0	21	3	8	6	31	16	6	5	5	12	2	3	4	16	5	0	6	7	125	83	71	58	67	84	96	137	95	115	60
HORVU.MOREX.r3.1HG0006440	Short-chain dehydrogenase/reductase family protein	8	3	0	4	0	0	109	18	7	6	4	0	63	13	42	86	160	81	219	160	99	146	137	36	160	210	61	43	25	52	101	138	165	149	146	188	38	144	176	87	61
HORVU.MOREX.r3.1HG0006460	Pathogenesis-related thaumatin family protein	0	4	10	0	0	0	110	12	7	30	0	0	3	0	4	118	64	90	382	296	133	157	171	54	125	164	70	60	19	49	426	726	406	291	181	153	131	283	110	284	159
HORVU.MOREX.r3.1HG0006490	Rho guanine nucleotide exchange factor 2	43	71	26	94	495	290	643	101	32	167	41	48	803	287	253	555	330	347	3	6	12	11	4	0	5	0	30	31	23	21	425	507	487	441	500	490	439	661	578	426	614
HORVU.MOREX.r3.1HG0006480	Cation/H(+) antiporter	0	3	0	0	0	0	66	0	8	20	7	0	7	0	0	117	128	69	283	430	142	276	128	80	183	292	325	96	244	134	355	473	373	262	92	174	125	420	229	352	448
HORVU.MOREX.r3.1HG0006570	Actin depolymerizing factor	971	795	211	328	929	779	5054	936	218	3408	622	877	2349	1592	791	3446	4625	3105	4697	6635	3970	5518	2982	3226	3043	6138	3020	2090	2665	2807	6421	6309	6520	4718	2869	2559	2843	4348	3498	4868	4281
HORVU.MOREX.r3.1HG0006580	BRI1-KD interacting protein	635	494	209	262	567	623	7008	1287	249	2370	513	666	1219	664	472	3231	2893	1497	3687	2175	1498	1756	1273	1298	1793	4096	626	976	759	730	3063	2711	1841	1508	1961	1440	1064	2057	1698	1485	2045
HORVU.MOREX.r3.1HG0006630	Phospholipase A2	0	0	0	0	0	0	0	0	0	0	0	0	0	0	0	0	0	0	22	19	10	13	7	9	3	26	3	9	5	7	33	30	37	14	17	12	22	32	18	22	30
HORVU.MOREX.r3.1HG0006610	Histone H2A	1157	1235	337	105	84	122	7508	2096	341	2248	1065	532	770	291	549	7983	7450	3041	11124	16034	8884	10038	7105	8489	11926	25642	6008	6923	5319	6616	9293	7468	9415	9565	13203	7897	5905	5595	7810	2341	10059
HORVU.MOREX.r3.1HG0006650	Histone H2A	446	468	126	20	0	13	3473	1067	145	590	348	213	124	92	207	3425	3750	1460	3879	5714	3098	3544	1986	2482	3824	8798	1518	2106	1470	1880	3509	3001	3899	3844	4943	2758	2118	1892	2734	736	3486
HORVU.MOREX.r3.1HG0006660	Inorganic pyrophosphatase family protein	114	115	16	0	17	19	579	100	25	31	0	13	59	0	35	427	419	453	3346	2167	2046	1924	2023	903	1907	2538	423	1123	794	1020	1095	1144	1397	1053	1043	1442	714	776	667	402	637
HORVU.MOREX.r3.1HG0006690	Poly [ADP-ribose] polymerase	226	222	40	42	34	62	838	201	52	843	148	172	409	163	128	1002	1188	271	865	823	477	538	266	299	411	1162	393	639	435	319	677	594	678	652	658	610	327	974	923	579	1068
HORVU.MOREX.r3.1HG0006840	Receptor-like protein kinase	172	70	52	77	440	319	1543	312	41	633	98	44	362	102	52	537	692	205	192	539	336	380	262	293	263	692	117	392	245	347	109	121	109	96	149	203	175	177	357	266	365
HORVU.MOREX.r3.1HG0006820	Leucine-rich repeat receptor-like kinase	8	0	0	0	24	9	55	15	3	34	0	0	14	0	0	49	48	9	16	26	18	20	15	20	13	42	16	30	12	22	41	37	42	28	49	43	54	57	80	65	64
HORVU.MOREX.r3.1HG0006880	NBS-LRR-like resistance protein	30	21	8	12	59	30	95	29	32	282	28	23	172	140	32	394	528	65	323	762	719	773	419	155	430	656	670	545	661	544	493	557	442	500	318	491	230	449	396	371	469
HORVU.MOREX.r3.1HG0007170	Protoheme IX farnesyltransferase	0	0	0	19	0	0	22	0	0	20	6	11	24	0	0	27	32	19	101	42	39	54	0	9	13	48	3	5	0	4	128	164	104	106	41	66	88	27	17	20	29
HORVU.MOREX.r3.1HG0007160	MORC family CW-type zinc finger protein 4	127	96	46	65	286	217	671	145	33	397	75	75	409	193	92	606	727	309	807	822	539	693	405	344	404	960	296	377	325	290	694	622	704	586	594	441	377	693	643	469	655
HORVU.MOREX.r3.1HG0007200	Glucose-6-phosphate isomerase	2687	2436	623	1512	6190	3765	2452	557	243	20753	3969	4370	8308	8210	2403	2035	2555	3918	3605	4062	4031	4264	2452	2347	2563	6074	3194	3484	3140	3489	4895	3265	3995	3065	2583	3364	2097	8942	8160	9369	6124
HORVU.MOREX.r3.1HG0007220	Protein-tyrosine sulfotransferase-like protein	473	514	116	69	115	104	1894	351	86	472	185	229	809	366	187	1423	1895	726	1957	1899	1167	1386	873	1085	1130	2640	873	1078	786	800	1535	1427	1755	1675	1497	1095	658	1006	1557	913	1651
HORVU.MOREX.r3.1HG0007230	RNA binding protein	253	242	59	119	297	235	942	164	48	1034	157	198	701	273	187	821	1142	354	609	807	476	406	322	314	317	600	620	473	447	440	774	621	585	553	523	355	196	656	684	506	654
HORVU.MOREX.r3.1HG0007240	Zinc finger family protein	165	145	62	68	252	119	582	95	57	2771	138	203	338	125	50	1149	863	409	304	353	250	542	1908	2470	1752	5410	479	482	542	508	1114	720	722	574	2166	1158	852	983	734	1552	805
HORVU.MOREX.r3.1HG0007250	Zinc finger protein	174	112	36	44	256	99	970	155	89	1376	178	266	408	207	77	3008	2821	622	365	842	351	566	1285	1648	895	3534	257	503	327	426	4228	4280	2900	2304	2992	2011	1766	1877	1379	1429	1471
HORVU.MOREX.r3.1HG0007280	Transmembrane protein, putative (DUF247)	16	0	0	6	0	7	86	6	9	47	5	14	29	18	13	121	134	54	10	58	56	49	32	10	65	24	15	27	5	24	293	334	260	159	155	104	122	174	161	169	215
HORVU.MOREX.r3.1HG0007290	Armadillo/beta-catenin-like repeat protein	270	352	52	131	242	233	962	160	44	666	164	279	745	426	254	650	1076	633	587	665	419	461	306	321	256	798	383	448	346	293	615	491	631	585	447	396	268	610	634	474	525
HORVU.MOREX.r3.1HG0007360	Type I inositol-1,4,5-trisphosphate 5-phosphatase 1	0	14	0	0	0	0	117	36	4	62	18	0	23	0	0	190	175	26	260	220	150	199	128	129	186	486	33	121	63	74	184	142	187	114	259	129	90	94	114	81	257
HORVU.MOREX.r3.1HG0007460	rRNA N-glycosidase	0	0	0	0	0	0	0	0	0	0	0	0	0	0	0	0	0	0	16	10	10	24	9	11	0	8	13	0	5	10	10	16	0	4	35	14	35	0	9	8	0
HORVU.MOREX.r3.1HG0007370	B3 domain-containing protein	127	153	53	68	103	122	763	160	36	464	116	171	303	168	149	994	1002	420	783	702	558	532	564	441	484	1082	335	402	397	295	748	700	729	600	700	574	428	796	669	459	677
HORVU.MOREX.r3.1HG0007590	ERD (Early-responsive to dehydration stress) family protein	16	0	0	0	0	0	207	56	10	10	6	0	0	0	0	156	134	20	115	132	52	73	32	32	58	142	40	23	18	12	162	179	211	141	204	125	106	98	86	21	159
HORVU.MOREX.r3.1HG0007690	heat shock protein 70	73	212	16	19	41	23	184	45	25	145	43	61	190	95	68	285	260	124	195	174	118	136	180	80	83	108	127	98	157	119	291	232	264	145	148	79	73	221	223	240	192
HORVU.MOREX.r3.1HG0007600	Calcium-transporting ATPase	758	612	218	356	2369	1711	4887	870	265	2563	324	467	2310	895	619	5749	5996	2710	7370	6793	4352	5692	3935	2803	4474	8820	5289	5312	4538	4469	7848	8006	6948	6301	4944	3517	2743	7450	6492	6824	9402
HORVU.MOREX.r3.1HG0007740	Trypsin inhibitor	500	572	356	220	30	165	2330	396	111	975	312	269	6508	1148	2581	4542	1606	6694	9662	8854	7840	10493	4706	5552	13192	19782	11278	7326	7648	5596	13965	8461	16167	21433	12495	13424	4424	12064	25621	6896	25979
HORVU.MOREX.r3.1HG0007840	E3 UFM1-protein ligase 1-like protein	246	192	80	236	387	373	1493	281	72	1004	279	339	836	575	309	1223	1450	682	1181	1236	781	961	582	458	619	1310	563	654	540	595	1416	1116	1154	892	808	600	524	1168	864	1064	1021
HORVU.MOREX.r3.1HG0007900	Protein trichome birefringence	14	12	5	15	46	18	62	21	0	23	0	7	3	4	9	20	47	17	18	52	43	47	40	23	18	26	8	45	21	51	74	96	58	48	63	100	117	44	27	69	28
HORVU.MOREX.r3.1HG0007910	Nudix hydrolase 9	62	105	18	0	23	34	319	45	0	125	26	60	159	66	68	202	305	147	23	6	0	0	22	16	11	0	0	18	18	0	68	30	44	57	57	71	33	67	76	58	86
HORVU.MOREX.r3.1HG0007850	E3 UFM1-protein ligase 1-like protein	530	465	73	292	989	657	2581	566	136	1944	429	427	1184	690	397	2043	2593	873	2127	1711	1249	1640	852	799	831	2244	828	1050	767	673	2282	1778	1923	1608	1277	1131	817	2304	1765	1487	1734
HORVU.MOREX.r3.1HG0008070	Glycosyltransferase-like KOBITO 1	0	0	0	0	26	0	46	17	0	30	0	0	20	0	0	28	49	0	101	63	42	56	73	20	44	88	30	32	60	54	92	57	83	71	48	0	17	123	97	94	138
HORVU.MOREX.r3.1HG0008080	Glycosyltransferase	0	0	0	0	0	0	9	0	0	0	0	0	0	0	0	0	0	3	44	31	21	10	11	0	0	36	0	7	10	29	16	25	34	30	24	19	0	33	6	23	11
HORVU.MOREX.r3.1HG0008130	Alcohol dehydrogenase, putative	0	0	0	0	0	0	0	0	0	0	0	0	0	0	0	0	0	0	13	5	10	28	52	25	59	58	0	17	3	11	0	9	9	0	26	15	0	0	4	4	7
HORVU.MOREX.r3.1HG0008140	Glycosyltransferase	5	0	0	0	0	0	0	0	0	0	0	0	5	0	5	12	0	0	279	48	48	36	30	20	47	66	223	116	62	23	43	29	73	78	95	47	30	34	81	0	49
HORVU.MOREX.r3.1HG0008320	receptor kinase 1	0	0	0	0	0	0	0	0	0	0	0	0	0	0	0	0	0	0	3	0	0	0	3	0	0	0	0	0	0	0	0	0	0	0	3	0	0	0	0	0	0
HORVU.MOREX.r3.1HG0008390	FG-GAP repeat-containing protein	0	0	0	0	4	0	20	0	0	0	0	0	0	0	0	0	11	0	10	0	0	0	0	0	4	0	0	0	3	0	0	0	0	10	4	0	0	0	0	0	9
HORVU.MOREX.r3.1HG0008380	methyl-coenzyme M reductase II subunit gamma, putative (DUF3741)	27	25	14	5	14	12	277	74	11	63	19	10	67	23	29	380	428	71	172	126	89	97	55	36	55	80	57	63	43	27	137	91	141	63	87	82	28	88	82	52	110
HORVU.MOREX.r3.1HG0008400	F-box family protein	12	11	10	4	6	11	270	42	15	43	3	8	39	6	13	100	85	18	119	34	41	25	34	31	17	70	39	23	21	30	99	62	56	56	42	23	40	83	66	54	101
HORVU.MOREX.r3.1HG0008440	Glutathione S-transferase	1038	582	214	361	1298	1036	6604	982	300	2792	846	990	1951	1361	782	4521	8087	6580	7827	10523	7548	9831	6481	4381	5870	10208	3322	3864	3999	4605	9164	7066	9375	7238	6373	6324	4346	9178	6159	7999	5757
HORVU.MOREX.r3.1HG0008460	fiber (DUF1218)	41	26	7	0	12	0	429	77	28	18	8	13	0	0	7	221	238	119	353	264	149	256	74	105	49	266	76	105	30	57	229	147	145	121	67	25	67	53	69	65	68
HORVU.MOREX.r3.1HG0008450	11S globulin seed storage protein 2	305	157	86	231	198	211	3576	703	153	1270	304	429	1057	633	412	2859	3518	2370	8632	6849	4744	5768	3994	2903	5835	9218	1754	1895	1381	2155	7409	7430	7939	7530	5043	5190	3701	3367	3235	2286	3163
HORVU.MOREX.r3.1HG0008510	Beta-hexosaminidase	178	138	64	82	92	77	2233	417	108	794	215	150	456	300	268	2109	2307	1562	3518	3603	2803	2941	2037	1270	2232	3542	1342	1326	940	1216	3727	3536	4113	3168	2852	2736	2119	2796	2286	1700	2263
HORVU.MOREX.r3.1HG0008520	Dual specificity phosphatase	379	264	81	363	1311	888	2641	509	112	1531	295	275	1645	761	385	1562	1321	896	2243	1708	2135	1885	2396	2015	2901	5712	2500	2354	2240	2568	1686	1328	1395	1330	2339	2159	1537	1515	1374	1180	1536
HORVU.MOREX.r3.1HG0008600	Agamous MADS-box transcription factor	25	26	0	141	11	73	453	56	20	19	0	26	112	62	98	75	438	208	125	70	84	82	145	110	234	392	23	134	70	79	265	195	277	169	502	424	180	368	428	143	269
HORVU.MOREX.r3.1HG0008610	Agamous MADS-box transcription factor	25	0	0	109	94	41	231	0	0	22	5	0	42	34	29	43	139	70	121	201	115	127	89	64	86	280	45	42	35	33	238	232	228	161	145	105	122	220	188	129	111
HORVU.MOREX.r3.1HG0008620	UDP galactose transporter-related protein	193	178	63	182	221	168	1213	202	49	1042	181	288	908	432	203	880	1279	536	644	710	360	503	227	189	289	484	181	287	161	207	746	494	696	473	507	396	278	616	660	548	641
HORVU.MOREX.r3.1HG0008810	Citrate-binding protein	9	4	0	0	0	0	14	0	0	10	0	0	12	6	20	16	46	64	4	0	24	16	0	4	3	70	18	20	30	15	0	7	20	3	55	22	24	135	96	13	27
HORVU.MOREX.r3.1HG0008790	Laccase	87	41	28	50	14	114	1859	230	37	70	64	255	256	187	130	290	183	4806	260	136	582	385	488	362	706	2552	283	546	548	569	505	173	123	116	547	453	1623	1244	1411	64	105
HORVU.MOREX.r3.1HG0008640	7,8-dihydroneopterin aldolase	64	47	14	44	75	86	956	144	23	320	151	133	323	217	124	611	634	761	1135	1000	873	1335	418	340	466	1072	792	674	709	401	791	654	648	636	365	424	310	1167	674	846	738
HORVU.MOREX.r3.1HG0008650	Evolutionarily conserved C-terminal region 2	462	268	126	520	1517	1030	3784	809	164	2409	393	402	2601	1223	550	3816	3870	1553	3855	4069	3057	2634	2677	2374	3267	6534	1969	2909	2107	2513	3954	3438	3186	3088	3537	3369	2465	3828	3035	2639	3860
HORVU.MOREX.r3.1HG0008840	Plant tudor-like RNA-binding protein	0	0	0	0	0	0	0	0	0	0	0	0	0	0	0	0	0	0	13	3	4	0	0	8	0	0	0	0	0	0	10	0	0	5	0	3	0	0	7	0	0
HORVU.MOREX.r3.1HG0008820	RNA polymerase II transcription factor SIII (Elongin) subunit A	224	214	44	132	528	310	1480	238	53	840	198	175	603	524	267	739	946	855	1306	1385	993	1065	1152	927	1432	2158	667	932	643	1056	1192	1138	1255	986	1197	1188	794	1173	842	929	948
HORVU.MOREX.r3.1HG0008860	Clavata3/ESR (CLE) gene family member	24	7	4	7	8	4	98	20	2	37	9	20	26	3	6	154	238	208	647	574	1142	816	1762	1107	2779	3898	638	1377	676	954	602	487	706	598	1553	1622	1173	883	765	674	896
HORVU.MOREX.r3.1HG0008890	Coiled-coil domain-containing protein, putative	470	325	101	509	1911	1519	3774	632	148	2430	376	402	1782	1062	534	2096	2512	1679	1949	2921	2417	2415	2465	2327	3047	5500	1367	2456	1438	2336	2644	2053	2339	1974	2593	2196	1815	2658	2220	2320	2055
HORVU.MOREX.r3.1HG0008900	AT hook motif DNA-binding family protein	61	71	35	47	20	36	655	149	30	314	65	53	324	122	100	581	675	177	1151	958	742	833	1546	1014	1194	2780	693	1265	668	929	1365	1478	977	939	1061	810	407	1050	765	639	1154
HORVU.MOREX.r3.1HG0008950	Histone-lysine N-methyltransferase	8	3	6	0	11	3	110	42	9	43	5	8	102	40	29	131	100	21	131	42	46	59	72	37	55	206	108	125	78	64	58	106	62	85	65	62	22	62	73	31	92
HORVU.MOREX.r3.1HG0008980	TOX high mobility group box protein, putative (DUF1635)	20	20	14	17	28	59	313	62	9	207	38	32	182	83	66	331	331	155	530	399	318	435	1123	478	794	1132	361	480	239	567	550	306	430	264	744	478	444	656	702	697	688
HORVU.MOREX.r3.1HG0009120	cDNA clone:J013058P10, full insert sequence	25	27	5	90	0	3	26	0	10	554	65	70	711	285	120	496	519	329	106	96	152	133	220	176	190	396	114	98	143	115	28	38	0	33	38	13	21	35	38	26	15
HORVU.MOREX.r3.1HG0009050	MYB transcription factor	5704	2966	2016	3955	9626	7788	86051	15357	3376	65771	12218	7493	21651	12087	7239	49498	49020	9759	2188	6568	2630	4299	2159	1561	1683	6034	1328	7289	3662	3207	19862	8827	9552	6110	2953	4156	2445	21887	16520	20509	26633
HORVU.MOREX.r3.1HG0009360	WRKY family transcription factor family protein	8	0	0	0	17	12	34	9	0	5	0	8	17	26	0	0	31	14	11	18	14	29	30	23	20	42	31	9	24	20	84	95	32	32	78	17	36	122	100	152	111
HORVU.MOREX.r3.1HG0009210	Chaperone protein dnaJ	74	74	16	76	96	50	262	98	26	612	42	66	356	103	70	485	610	80	263	301	197	193	199	192	163	450	582	380	469	262	334	277	300	199	173	164	113	738	527	569	535
HORVU.MOREX.r3.1HG0009390	Leucine-rich repeat receptor-like protein kinase family protein	8	7	0	0	5	26	391	63	12	9	21	0	6	0	6	29	81	23	126	193	115	148	90	96	76	224	14	64	68	66	426	449	389	236	285	134	234	237	137	171	186
HORVU.MOREX.r3.1HG0009400	Receptor protein kinase, putative	0	6	0	0	4	0	56	12	12	20	0	0	23	0	0	110	126	26	4	0	4	0	0	0	0	0	3	0	0	4	11	4	4	9	0	0	0	14	33	24	20
HORVU.MOREX.r3.1HG0009420	Potassium transporter	30	24	13	0	0	0	68	17	8	283	31	17	256	139	103	457	483	190	324	236	121	111	145	80	133	202	133	116	142	118	153	163	139	170	142	132	35	96	116	73	220
HORVU.MOREX.r3.1HG0009460	polyadenylate-binding protein 1-B-binding protein	24	8	16	3	6	0	300	40	6	26	11	26	29	10	6	100	293	368	612	513	370	683	196	123	261	394	476	250	423	331	1334	1401	1227	978	480	388	528	1045	785	805	566
HORVU.MOREX.r3.1HG0009480	Lectin receptor kinase	29	17	32	7	10	28	380	66	24	108	61	34	97	79	43	337	809	1875	4299	6293	5263	5224	2262	3002	3657	5612	4082	4140	5059	4538	2001	2608	3318	3445	4611	3111	5034	2003	3140	2888	1821
HORVU.MOREX.r3.1HG0009610	UDP-glycosyltransferase	0	0	0	0	0	0	4	5	0	3	4	0	2	0	0	9	5	2	8	0	8	5	16	0	4	0	0	0	0	0	20	66	40	37	35	19	32	54	30	68	55
HORVU.MOREX.r3.1HG0009490	Lectin receptor kinase	7	0	4	3	4	0	84	15	3	44	4	0	4	0	2	42	87	269	536	1461	2619	1790	1492	2047	2633	4608	1512	2028	1689	2378	176	178	321	428	1453	875	1431	259	385	373	249
HORVU.MOREX.r3.1HG0009650	Receptor-like protein kinase	0	0	0	0	0	0	0	0	0	0	0	0	0	0	0	0	0	9	2	8	5	0	4	10	0	20	9	28	3	9	0	0	0	0	0	3	2	0	0	5	0
HORVU.MOREX.r3.1HG0009630	receptor lectin kinase	0	0	0	0	0	0	0	0	0	3	0	0	0	0	0	0	0	0	38	95	196	194	158	265	259	562	39	167	68	150	0	0	0	17	14	12	38	3	0	5	3
HORVU.MOREX.r3.1HG0009680	NADH-ubiquinone oxidoreductase chain 5	26	15	53	3	26	46	4	79	49	54	103	33	11	9	20	6	10	3	6	0	0	4	4	31	0	0	22	11	7	5	0	0	4	0	4	8	17	0	0	0	7
HORVU.MOREX.r3.1HG0009930	Non-specific lipid-transfer protein-like protein	30	31	29	0	27	28	545	64	18	79	17	35	94	59	37	334	170	352	4327	6084	4828	5006	5372	3092	5646	9012	2486	2691	2038	3706	775	927	783	822	668	718	680	516	269	568	374
HORVU.MOREX.r3.1HG0010020	NBS-LRR disease resistance protein	0	0	0	0	0	0	1	0	2	5	0	2	5	5	3	9	23	4	55	41	37	41	37	38	63	84	45	62	43	41	18	23	20	19	13	8	19	13	10	14	16
HORVU.MOREX.r3.1HG0010030	Rust resistance protein Rp1	0	0	0	3	0	0	2	0	0	2	0	4	26	10	4	11	18	31	51	60	57	90	53	51	66	162	80	61	72	53	2	10	4	3	2	4	0	4	8	8	8
HORVU.MOREX.r3.1HG0009950	Non-specific lipid-transfer protein-like protein	25	28	6	5	19	25	366	47	5	70	12	12	42	27	16	223	126	214	3485	5341	4056	4234	4619	2702	5224	8168	2221	2335	1687	2916	786	1014	867	807	607	738	691	445	337	527	435
HORVU.MOREX.r3.1HG0010080	Leucine-rich repeat receptor-like protein kinase family protein	15	10	3	0	10	3	179	49	22	28	5	10	51	13	4	115	208	131	62	75	84	123	49	29	50	130	81	40	22	25	941	992	905	666	476	465	609	464	334	374	465
HORVU.MOREX.r3.1HG0010330	cytochrome P450, family 705, subfamily A, polypeptide 1	11	18	0	0	0	0	90	17	0	11	6	0	37	0	10	123	93	26	225	133	48	88	59	42	74	144	98	104	86	49	106	163	106	164	128	86	44	216	75	100	177
HORVU.MOREX.r3.1HG0010340	Non-specific lipid-transfer protein-like protein	42	46	32	56	16	20	410	93	41	274	52	74	307	160	95	972	668	2025	2231	3742	2933	2867	3450	2134	3357	5556	1326	1746	1147	2086	10329	13568	12219	11840	9495	11991	11743	7909	5721	7495	6619
HORVU.MOREX.r3.1HG0010370	Nuclear pore complex protein Nup107	131	91	48	48	416	297	865	195	35	760	96	0	428	204	56	1061	1352	239	815	780	547	507	416	305	409	994	447	467	512	455	775	507	695	604	615	431	326	647	562	565	732
HORVU.MOREX.r3.1HG0010450	ABC transporter G family member	16	14	8	3	0	3	337	93	11	62	12	3	4	4	4	564	405	100	1416	1250	497	631	764	403	567	822	75	136	94	229	2416	3140	1733	1210	1091	542	651	346	185	388	392
HORVU.MOREX.r3.1HG0010470	Arginine/serine-rich splicing factor, putative	541	428	126	951	3782	2689	2039	445	105	2246	586	630	3913	2606	854	1573	1756	821	2846	1985	1440	1293	3418	1566	1592	3956	831	1700	1013	1591	1832	1286	1584	1344	1653	1471	1286	2106	2165	2029	2148
HORVU.MOREX.r3.1HG0010490	Peptidyl-prolyl cis-trans isomerase	226	180	52	254	369	345	1640	235	78	1061	173	196	1158	575	371	1414	1535	857	864	1171	1022	976	1110	1028	1026	2064	619	915	685	847	1306	1054	1165	1205	1166	1047	949	1289	1068	1157	1181
HORVU.MOREX.r3.1HG0010530	Alcohol dehydrogenase, putative	91	68	62	17	42	78	2823	460	92	223	117	96	192	99	100	1852	2254	807	2179	1698	1105	1423	729	710	851	2108	365	621	521	555	2754	2677	2630	2289	2062	1363	1579	1177	1496	606	1577
HORVU.MOREX.r3.1HG0010600	Tryptophan decarboxylase	9	7	7	3	0	0	133	15	0	4	4	7	9	0	3	34	34	1063	364	234	865	561	450	399	676	1852	649	773	566	688	144	58	76	90	246	205	666	214	478	56	56
HORVU.MOREX.r3.1HG0010610	Pentatricopeptide repeat superfamily protein, putative	5	13	0	0	3	4	132	19	17	36	4	5	39	10	20	89	148	55	99	118	63	85	51	58	68	170	71	82	73	47	88	142	90	129	65	64	36	82	165	86	74
HORVU.MOREX.r3.1HG0010640	Bidirectional sugar transporter SWEET	281	80	132	19	8	181	9128	2345	353	296	148	143	51	328	107	6836	5792	446	406	321	99	193	38	74	102	164	21	8	9	16	567	446	218	450	145	68	104	30	57	30	36
HORVU.MOREX.r3.1HG0010790	Kinase interacting (KIP1-like) family protein	0	0	0	0	0	10	26	5	0	67	14	0	14	4	0	147	260	17	140	77	99	137	21	40	63	164	23	22	20	8	92	184	205	227	59	77	40	17	50	46	69
HORVU.MOREX.r3.1HG0010800	keratin-associated protein, putative (DUF819)	4	10	0	11	0	0	87	23	6	20	4	0	22	23	36	44	36	37	105	127	89	94	64	41	43	100	107	134	64	107	130	51	108	90	45	47	43	96	44	174	146
HORVU.MOREX.r3.1HG0010920	Protein aluminum sensitive 3	39	37	16	54	28	28	494	92	23	204	61	52	176	75	43	315	404	279	756	924	400	581	211	177	176	380	133	149	78	109	1161	1191	1003	832	466	403	454	652	512	642	652
HORVU.MOREX.r3.1HG0010950	Glycosyltransferase	0	0	0	0	0	0	5	4	0	3	0	0	0	0	0	0	26	0	0	0	0	0	0	0	0	0	0	0	0	0	15	6	20	16	8	4	0	36	11	13	11
HORVU.MOREX.r3.1HG0010980	Germin-like protein 1	0	8	9	0	0	0	22	5	7	4	5	12	11	0	0	69	38	288	9	37	51	65	8	37	44	74	17	31	17	8	46	28	21	28	36	38	64	35	20	14	14
HORVU.MOREX.r3.1HG0010990	Germin-like protein	0	0	0	0	0	0	0	0	0	0	0	0	0	0	0	7	10	40	28	39	72	91	16	25	64	110	44	72	25	35	50	30	39	15	17	26	48	23	30	24	34
HORVU.MOREX.r3.1HG0010930	transmembrane protein	141	178	31	104	171	125	1174	260	51	495	62	196	482	338	287	711	1061	485	1157	1313	923	944	1023	766	976	2220	880	746	713	860	1102	937	961	695	948	649	530	912	730	1141	989
HORVU.MOREX.r3.1HG0011100	Germin-like protein 1	0	0	0	0	0	0	0	3	0	0	0	0	11	0	0	23	25	128	6	7	12	5	0	0	6	26	29	12	4	0	0	7	4	3	5	5	0	5	0	4	0
HORVU.MOREX.r3.1HG0011020	GDSL esterase/lipase	47	84	25	5	0	0	253	47	8	108	23	28	111	0	0	323	373	131	372	403	248	378	44	130	206	406	218	196	213	102	299	334	488	440	344	339	136	291	483	174	526
HORVU.MOREX.r3.1HG0011110	F-box/LRR-repeat protein	219	180	49	62	676	459	1135	234	66	929	146	103	969	496	197	760	945	336	302	245	168	220	342	259	226	602	198	254	382	274	278	140	125	156	279	248	167	299	219	217	287
HORVU.MOREX.r3.1HG0010890	Glycine-rich protein A3	1903	1698	686	605	1420	1029	13872	2541	1128	5646	2161	1800	3091	1425	1106	19326	30393	18099	52252	54334	46224	43582	46269	34720	46151	86074	30010	63111	38026	61933	25582	25949	32615	29017	35625	32656	39082	19750	19172	22090	20078
HORVU.MOREX.r3.1HG0011170	Protein SENSITIVITY TO RED LIGHT REDUCED 1	35	5	14	31	23	27	322	48	24	94	19	13	133	36	45	226	253	122	640	584	278	361	287	166	302	526	391	321	409	380	611	507	528	442	403	284	196	625	528	528	641
HORVU.MOREX.r3.1HG0011180	Nuclear factor related to kappa-B-binding protein	301	202	107	332	875	602	2290	471	154	1634	222	263	1609	769	329	2699	3918	1234	1986	2705	2197	2074	1775	1149	2001	3702	2590	2339	2185	2025	2778	2623	2441	1973	2519	2106	1940	2262	2061	1975	2510
HORVU.MOREX.r3.1HG0011250	Pentatricopeptide repeat-containing protein	3	1	0	0	11	0	45	9	0	32	4	0	38	14	17	60	39	15	14	29	26	16	21	6	28	34	27	22	27	23	36	30	20	24	32	24	27	44	61	36	42
HORVU.MOREX.r3.1HG0011190	Kinesin-like protein	71	101	39	0	7	16	784	187	33	197	84	31	125	33	27	1191	1113	173	1519	1356	669	922	301	312	533	1096	206	326	297	178	1242	1177	1379	1153	776	721	475	660	953	374	1093
HORVU.MOREX.r3.1HG0011270	DIS3-like exonuclease 2	47	31	25	56	240	190	469	101	32	430	71	40	240	108	66	325	521	145	246	246	156	234	235	226	246	454	162	279	188	194	366	280	316	215	284	262	190	482	372	330	390
HORVU.MOREX.r3.1HG0011400	Pentatricopeptide repeat-containing protein	4	0	0	3	3	0	33	8	0	7	0	0	23	7	2	32	37	21	12	13	15	21	14	8	5	42	13	30	13	11	31	33	28	23	17	24	22	44	42	27	14
HORVU.MOREX.r3.1HG0011440	Glucan endo-1,3-beta-glucosidase, putative	0	0	0	0	0	0	0	0	0	0	0	1	0	0	0	4	4	0	6	8	0	0	0	0	0	0	2	0	0	0	0	0	0	0	0	0	0	0	0	0	0
HORVU.MOREX.r3.1HG0011450	Pentatricopeptide repeat-containing protein	2	2	5	3	6	2	15	7	0	17	2	0	14	6	0	27	38	22	4	10	18	20	14	4	8	0	26	10	10	4	26	32	19	14	5	17	6	21	32	14	32
HORVU.MOREX.r3.1HG0011510	Pentatricopeptide repeat-containing protein	0	0	0	0	0	6	10	0	1	14	2	2	15	2	5	26	30	5	6	20	8	18	8	3	5	14	11	16	8	13	16	16	12	10	17	17	8	32	27	12	30
HORVU.MOREX.r3.1HG0011560	Pentatricopeptide repeat-containing protein	0	2	0	0	3	0	32	7	0	17	6	2	33	2	0	24	44	5	19	29	17	24	18	14	4	36	20	21	39	16	32	28	20	13	24	10	11	38	18	46	60
HORVU.MOREX.r3.1HG0011590	Pentatricopeptide repeat-containing protein	4	0	1	2	1	6	30	4	2	13	3	0	19	2	3	50	37	8	4	21	20	28	18	6	11	24	7	31	22	16	33	10	30	16	8	21	10	44	36	25	29
HORVU.MOREX.r3.1HG0011360	Transmembrane protein, putative	129	76	52	67	101	83	1313	259	43	352	114	89	223	123	86	1698	1900	964	1863	2800	2034	2039	1847	1332	1877	3530	797	904	931	982	2060	2432	2153	1696	2137	1448	1676	1326	996	1012	1089
HORVU.MOREX.r3.1HG0011370	Integral membrane protein, TerC family protein	20	0	0	0	0	9	201	31	13	66	14	0	101	21	44	157	256	72	172	138	120	119	59	29	82	118	116	118	127	75	185	137	171	136	123	129	73	185	156	123	145
HORVU.MOREX.r3.1HG0011380	Zinc finger family protein	100	103	27	240	907	608	743	132	38	770	91	83	1070	576	145	579	640	148	329	267	330	343	466	440	515	958	128	422	194	424	294	175	239	195	389	359	272	338	293	295	343
HORVU.MOREX.r3.1HG0011680	Pentatricopeptide repeat-containing protein	0	0	5	0	5	8	32	6	0	15	0	0	17	4	0	20	37	11	16	20	17	21	33	11	12	36	10	28	12	31	25	31	30	24	25	22	6	29	24	21	37
HORVU.MOREX.r3.1HG0011760	Pentatricopeptide repeat-containing protein	0	3	0	0	0	3	7	2	0	1	0	0	4	6	2	7	8	5	1	8	2	6	1	1	6	4	4	0	3	2	4	10	6	5	4	0	1	2	4	7	6
HORVU.MOREX.r3.1HG0011790	Pentatricopeptide repeat-containing protein	9	19	7	16	27	24	117	19	17	70	13	4	44	34	13	126	197	24	154	99	112	66	268	118	317	430	141	187	108	151	168	160	100	105	170	132	88	216	150	185	196
HORVU.MOREX.r3.1HG0011820	Protein ABIL1	6	5	0	0	6	2	89	17	0	26	9	5	11	12	0	91	121	28	128	86	83	96	90	84	138	170	38	52	44	51	85	77	76	67	61	58	31	104	47	48	65
HORVU.MOREX.r3.1HG0011870	Protein LURE 1.5	91	50	33	17	20	55	1245	275	32	86	48	27	81	61	41	949	698	160	1474	1074	345	624	231	155	191	444	313	136	113	70	667	757	783	985	303	342	124	265	530	160	706
HORVU.MOREX.r3.1HG0011880	Voltage-dependent T-type calcium channel subunit alpha-1G	0	0	0	0	0	8	23	0	3	0	0	0	4	0	0	31	21	0	122	99	43	43	12	41	21	14	11	18	23	14	74	108	136	175	32	60	14	24	64	24	90
HORVU.MOREX.r3.1HG0011890	F-box family protein	265	226	51	553	1071	876	1949	408	56	925	227	295	1086	775	281	1172	1397	637	1530	1254	1062	1361	1407	1034	1556	2648	1627	1513	1526	1520	1581	1205	1018	966	1383	1233	1117	2050	1281	1580	1736
HORVU.MOREX.r3.1HG0011900	Pyrimidine-specific ribonucleoside hydrolase	46	76	41	97	69	41	1112	213	43	171	72	69	362	154	199	1319	952	1025	1983	2097	1730	1666	1790	1585	2735	4158	682	693	476	826	2740	2778	2795	2534	2669	2005	2078	1163	1469	790	1614
HORVU.MOREX.r3.1HG0012020	Glutamyl-tRNA reductase	44	50	23	69	119	135	751	176	40	430	94	63	271	135	83	526	697	135	237	232	269	205	286	347	322	564	430	355	301	233	216	251	154	149	148	146	144	292	234	325	336
HORVU.MOREX.r3.1HG0012100	F-box protein	91	41	12	20	24	17	393	85	18	205	17	48	196	101	79	426	364	175	419	286	226	229	224	125	223	402	203	184	186	206	427	428	294	256	281	245	152	405	357	260	305
HORVU.MOREX.r3.1HG0012110	Remorin family protein	127	126	40	72	335	387	382	64	17	553	166	194	311	430	87	353	476	217	476	784	559	606	566	276	477	512	121	190	211	168	902	730	1021	648	704	756	698	537	286	415	401
HORVU.MOREX.r3.1HG0012160	protein kinase family protein	744	545	213	168	1642	1496	5984	1041	274	4374	834	914	3134	1857	844	4861	5604	2419	4	4	0	8	0	0	0	0	0	0	10	3	4046	3955	3779	2747	2918	2458	2597	2667	2254	1909	2525
HORVU.MOREX.r3.1HG0012290	Receptor-like protein kinase	22	6	5	0	0	11	236	63	6	72	23	8	10	0	0	178	93	34	96	122	59	82	21	16	26	130	29	31	30	0	154	224	132	139	100	86	22	115	90	92	189
HORVU.MOREX.r3.1HG0012310	DNA repair RAD51-like protein	0	9	0	0	0	0	85	17	9	38	0	0	28	6	17	100	73	26	60	63	34	28	49	42	39	106	0	35	27	23	48	54	33	45	44	29	13	55	38	33	46
HORVU.MOREX.r3.1HG0012250	AP2-like ethylene-responsive transcription factor	245	156	105	110	256	255	3190	600	181	1571	212	296	689	315	211	2527	3175	1043	4295	3904	5566	4845	7353	7004	14248	18426	3161	6894	3086	6341	4507	4291	4123	4231	9310	9271	5605	2806	3287	2167	3153
HORVU.MOREX.r3.1HG0012480	Chymotrypsin inhibitor	0	0	0	0	3	0	3	0	0	7	0	0	3	3	3	11	2	0	3	3	12	2	0	0	0	0	0	0	0	0	0	0	0	2	0	0	5	23	3	31	18
HORVU.MOREX.r3.1HG0012370	Amino acid transporter, putative	0	0	0	2	3	2	0	0	0	0	0	0	0	0	0	0	0	0	16	0	0	0	0	4	4	0	20	0	0	8	0	0	0	0	4	0	0	0	3	0	0
HORVU.MOREX.r3.1HG0012490	Chymotrypsin inhibitor	11	0	0	0	0	5	3	7	0	11	5	0	16	0	8	0	0	8	17	24	35	21	11	14	76	60	0	22	12	22	4	0	0	0	4	8	2	5	2	0	9
HORVU.MOREX.r3.1HG0012330	Peroxisomal membrane 22 kDa (Mpv17/PMP22) family protein	140	118	44	32	114	115	565	132	37	323	62	38	108	50	47	781	744	135	975	971	645	625	534	498	555	1268	412	613	416	491	572	537	548	509	736	643	403	617	618	352	680
HORVU.MOREX.r3.1HG0012340	Triose-phosphate transporter family protein	22	22	0	11	10	4	189	42	15	12	11	0	43	13	10	141	145	143	642	807	1801	910	2426	1332	1936	3790	1108	4052	1683	2984	464	535	460	468	1244	1253	1191	333	292	256	292
HORVU.MOREX.r3.1HG0012580	Chymotrypsin inhibitor	4	4	0	40	67	70	0	0	0	22	0	4	52	99	0	4	0	0	10	4	7	0	9	4	6	12	0	31	27	0	11	4	0	0	4	6	0	67	11	45	34
HORVU.MOREX.r3.1HG0012520	Chymotrypsin inhibitor	25	37	38	4	0	16	152	22	12	38	21	20	112	6	45	56	51	236	3167	3328	2401	2894	1657	1371	4309	5534	1534	1820	1330	1676	2	0	9	2	37	37	8	3	6	3	7
HORVU.MOREX.r3.1HG0012640	Chymotrypsin inhibitor	0	0	0	2	57	9	0	0	0	0	0	0	39	11	22	0	0	5	22	12	36	22	44	30	36	32	0	2	0	1	2	0	12	9	8	15	5	5	7	3	0
HORVU.MOREX.r3.1HG0012670	Disease resistance protein (NBS-LRR class) family	14	9	14	5	18	11	202	36	10	153	22	26	112	63	14	236	441	138	8	19	10	8	10	5	6	0	4	7	3	13	3257	2832	2565	1797	1749	1483	1075	2694	2360	2208	2734
HORVU.MOREX.r3.1HG0012620	Patatin	487	350	125	30	58	65	4731	812	214	902	424	136	657	81	154	6604	5543	4701	20170	15675	24268	23836	28421	22842	53063	78764	13840	21980	13325	21838	20750	18607	30944	29861	58706	58205	25907	25796	31632	12639	24937
HORVU.MOREX.r3.1HG0012870	Serine/threonine-protein kinase ATM	0	0	0	0	0	0	0	0	0	0	0	0	0	0	3	0	0	0	10	0	2	0	10	15	10	26	2	0	2	0	0	0	0	7	0	0	0	0	5	0	0
HORVU.MOREX.r3.1HG0012990	Zinc finger family protein	6	3	0	0	3	3	31	18	0	16	9	0	14	3	0	31	31	20	76	4	20	13	17	0	19	0	0	24	14	12	31	27	8	1	4	14	8	16	11	29	11
HORVU.MOREX.r3.1HG0013000	Vacuolar-processing enzyme	82	72	43	17	30	32	896	140	27	176	45	76	231	96	142	847	904	402	594	789	404	499	369	268	424	788	313	427	278	291	740	595	628	595	561	394	397	549	600	493	732
HORVU.MOREX.r3.1HG0013020	Pentatricopeptide repeat-containing protein	21	32	3	88	166	65	152	20	3	104	22	23	161	57	63	116	81	71	97	52	55	86	52	57	81	170	43	42	47	31	112	54	59	28	86	71	34	79	25	53	104
HORVU.MOREX.r3.1HG0012730	Adenine/guanine permease	100	72	47	23	30	56	766	146	123	229	110	160	380	122	71	2022	2741	2528	17116	22620	33495	26618	33657	20522	28674	48232	29136	30245	26820	29276	14560	16068	19409	20949	38726	32691	35681	16494	19728	17854	15761
HORVU.MOREX.r3.1HG0013070	E3 ubiquitin-protein ligase	0	0	0	25	419	317	39	0	0	32	8	23	43	132	38	18	33	22	9	17	8	6	29	0	9	10	23	14	11	16	22	39	4	12	5	0	17	32	0	22	27
HORVU.MOREX.r3.1HG0013140	S-acyltransferase	0	0	0	0	0	0	0	0	0	0	0	0	0	0	0	0	0	0	5	0	7	0	4	0	22	0	10	0	7	0	0	0	0	0	0	0	0	12	8	20	21
HORVU.MOREX.r3.1HG0013150	Elongation factor Tu	0	0	0	0	0	0	0	0	0	0	0	0	0	0	0	0	0	0	4	0	0	6	0	0	0	0	9	0	0	0	0	0	0	0	0	0	0	0	0	0	0
HORVU.MOREX.r3.1HG0013050	Ribosome biogenesis regulatory protein-like protein	786	879	167	297	858	801	4032	830	158	1616	450	528	1604	909	589	1922	2648	1029	2017	2051	1244	1446	924	803	956	2554	1435	1427	1314	966	1937	1808	1892	1714	1694	1489	865	2064	1991	1297	2179
HORVU.MOREX.r3.1HG0013180	Glycosyltransferase	200	155	75	574	906	649	1196	193	96	1180	333	335	2012	1115	355	1084	1591	1382	1254	1717	844	1334	747	704	490	1388	904	617	974	1002	1254	1165	774	652	635	458	603	1378	962	1251	1007
HORVU.MOREX.r3.1HG0013240	Zinc finger MYM-type protein 5	1	0	0	0	0	0	0	1	0	1	0	3	0	0	0	0	0	1	1	0	0	0	0	0	0	0	0	1	0	0	0	0	3	1	2	1	0	2	0	0	0
HORVU.MOREX.r3.1HG0013220	Tetraspanin	676	592	122	598	2296	1687	3025	498	111	2755	682	837	2998	2121	934	2020	2294	1073	3172	3147	3409	3171	5317	5283	6670	9190	1430	2411	1689	1810	3422	3315	3514	3016	7063	5429	4676	2805	2228	2788	2297
HORVU.MOREX.r3.1HG0013280	LOB domain-containing protein, putative	8	4	0	5	36	37	8	7	0	41	8	6	221	57	19	10	17	287	201	281	339	250	682	450	595	1080	349	346	418	806	49	40	137	221	522	504	795	227	411	417	149
HORVU.MOREX.r3.1HG0013300	4'-phosphopantetheinyl transferase	149	118	22	58	122	139	388	94	18	397	83	205	368	208	135	258	363	108	461	382	367	342	493	302	383	1028	236	440	370	354	364	230	267	219	319	293	206	449	418	372	436
HORVU.MOREX.r3.1HG0013690	Ubiquitin-conjugating enzyme E2	205	154	42	76	348	282	760	155	54	770	95	141	650	291	123	769	786	307	614	716	541	473	619	412	490	1244	379	306	225	243	371	342	309	311	315	266	215	278	236	191	295
HORVU.MOREX.r3.1HG0013700	DNL-type zinc finger	123	137	37	33	185	150	539	112	15	391	101	162	316	295	162	399	470	270	120	117	91	95	71	81	109	204	40	110	52	72	113	114	96	104	88	77	70	111	128	100	166
HORVU.MOREX.r3.1HG0013800	Glycosyltransferases	144	96	53	27	56	57	1678	234	80	297	60	96	496	206	213	2268	2200	1003	6322	6625	5568	6425	5080	3058	6017	8912	3340	4385	3575	4590	6767	8117	7199	6440	6089	6978	4881	5052	4442	3646	5632
HORVU.MOREX.r3.1HG0013920	Leucine-rich repeat protein kinase family protein	0	0	0	0	0	0	0	0	0	0	0	0	0	0	0	0	0	0	5	0	0	0	0	4	0	0	0	5	8	0	0	4	0	0	2	3	0	9	7	11	0
HORVU.MOREX.r3.1HG0013970	Pyruvate dehydrogenase E1 component subunit beta	0	0	0	0	0	0	0	0	0	0	0	0	0	0	0	0	2	0	15	25	38	18	28	40	25	64	5	36	18	16	7	19	30	22	21	20	21	30	25	42	38
HORVU.MOREX.r3.1HG0013980	Hexosyltransferase	0	0	0	0	0	0	0	0	0	0	0	0	0	0	0	0	0	0	6	7	4	0	4	0	4	4	3	3	3	11	5	0	2	13	4	6	0	5	4	11	6
HORVU.MOREX.r3.1HG0014090	Rho guanine nucleotide exchange factor	0	0	0	0	0	0	0	0	0	0	0	0	0	0	0	0	0	0	5	0	0	0	0	0	0	0	0	0	0	0	0	0	0	0	0	0	0	0	0	0	0
HORVU.MOREX.r3.1HG0013820	Protein IQ-DOMAIN 1	527	444	157	165	706	697	4753	1062	219	1537	402	307	1312	871	525	5541	5754	1621	6145	5824	2928	3943	2168	1338	1925	3784	1708	1577	1584	1586	5460	7112	6444	6239	3319	3654	2759	3678	3100	3010	4906
HORVU.MOREX.r3.1HG0014100	Trehalose-6-phosphate synthase	40	22	10	8	53	49	150	37	13	95	17	69	134	63	40	182	436	279	37	79	87	80	33	72	38	126	36	77	54	49	55	41	71	54	11	65	42	64	55	69	28
HORVU.MOREX.r3.1HG0014120	Sugar transporter, putative	325	243	54	62	1245	491	2510	356	78	723	163	269	758	150	90	1008	946	534	1128	628	355	505	370	251	396	870	440	562	437	292	784	821	396	464	351	326	286	739	592	450	582
HORVU.MOREX.r3.1HG0014220	Nuclear pore complex protein Nup98	196	107	60	132	663	468	181	38	15	737	215	210	632	420	347	201	143	91	136	235	131	149	240	343	216	600	115	213	149	224	158	137	102	85	176	135	67	173	184	219	162
HORVU.MOREX.r3.1HG0014190	Transducin/WD-like repeat-protein	366	334	73	88	300	158	1385	270	89	1617	457	384	547	447	209	1217	2317	2511	5146	12899	11886	9835	8521	7260	10037	19492	4390	12380	8520	12809	3778	4918	8497	8741	12922	14092	14446	6037	7069	6491	5460
HORVU.MOREX.r3.1HG0014320	Importin subunit beta-1	62	93	30	42	51	46	551	120	28	246	43	46	206	73	111	464	434	93	223	201	148	152	174	111	127	236	187	205	186	139	306	316	274	250	207	145	114	341	302	221	403
HORVU.MOREX.r3.1HG0014350	P-loop containing nucleoside triphosphate hydrolases superfamily protein	36	43	15	0	0	3	197	34	5	144	38	13	22	20	9	181	155	25	490	223	123	144	214	100	241	638	134	198	96	105	287	202	219	164	206	115	48	159	143	145	249
HORVU.MOREX.r3.1HG0014340	E3 SUMO-protein ligase SIZ1	448	284	139	430	1430	863	3047	575	162	2871	387	471	2703	1121	395	2723	3625	1822	4896	10027	12674	9940	10134	7034	9135	19466	5770	12246	8161	9748	4969	4743	7064	6777	10487	10582	9176	6410	7303	7135	6090
HORVU.MOREX.r3.1HG0014380	Orotidine 5'-phosphate decarboxylase	0	3	0	0	0	0	0	0	0	0	0	0	0	0	0	2	4	0	179	60	52	47	46	4	60	68	7	22	23	17	109	95	23	44	57	60	14	83	49	30	47
HORVU.MOREX.r3.1HG0014410	Receptor-like kinase	84	96	20	89	170	105	411	124	29	366	119	78	629	222	101	319	327	160	720	490	346	401	312	156	416	720	429	299	287	304	915	711	577	409	300	431	293	804	448	697	751
HORVU.MOREX.r3.1HG0014430	Beta 1, 3 galactosyltransferase	85	59	17	75	127	96	998	225	28	374	62	72	452	197	100	854	775	261	1113	1104	745	1010	841	576	853	1796	366	563	477	395	1306	1238	1192	924	892	862	577	1042	1025	836	1154
HORVU.MOREX.r3.1HG0014440	Dihydrolipoyl dehydrogenase	76	52	18	82	420	308	973	136	23	302	83	61	296	195	136	510	576	323	651	617	242	480	371	282	496	922	169	106	155	148	879	957	747	599	434	376	282	349	327	216	390
HORVU.MOREX.r3.1HG0014490	Pentatricopeptide repeat-containing protein	7	11	0	0	3	2	52	0	8	62	3	3	18	22	1	81	100	27	46	32	35	36	34	34	32	100	22	66	44	23	56	23	14	14	43	24	14	22	49	4	52
HORVU.MOREX.r3.1HG0014520	Kinase family protein	86	45	24	90	635	544	261	49	8	757	103	52	371	132	62	54	83	89	25	17	33	15	89	147	253	382	32	14	10	37	19	5	6	12	113	46	91	24	37	16	24
HORVU.MOREX.r3.1HG0014530	Acyl-CoA dehydrogenase	5023	3864	688	11955	74058	47283	4646	945	312	15901	6433	5110	24555	21835	7430	1119	1634	2769	404	690	910	680	2005	2304	3018	5392	1182	1444	1279	1633	721	345	489	380	1286	756	886	2079	2482	2540	1797
HORVU.MOREX.r3.1HG0014560	Peptide-N4-(N-acetyl-beta-glucosaminyl)asparagine amidase A	125	92	41	366	1020	879	634	97	16	428	154	185	2242	1149	906	339	204	1294	243	159	269	168	915	808	1014	1776	1146	621	791	829	142	131	158	130	291	355	249	733	655	774	469
HORVU.MOREX.r3.1HG0014570	Myb/SANT-like DNA-binding domain protein	0	0	0	0	0	0	0	0	0	0	0	0	0	0	0	0	0	0	48	56	67	80	104	55	70	286	57	87	32	79	82	33	52	45	64	68	40	58	62	48	89
HORVU.MOREX.r3.1HG0014580	p-loop containing nucleoside triphosphate hydrolases superfamily protein	38	30	5	31	109	124	310	55	8	245	41	73	151	79	34	208	219	66	236	261	196	178	380	259	249	490	94	176	137	194	297	172	136	107	186	90	61	193	147	169	119
HORVU.MOREX.r3.1HG0014590	3-oxo-5-alpha-steroid 4-dehydrogenase family protein	0	0	0	0	0	0	0	0	0	16	0	10	0	0	0	9	0	7	813	365	1843	624	7373	2830	4581	5946	222	1155	387	1085	6	7	84	158	3230	1877	2891	30	41	23	12
HORVU.MOREX.r3.1HG0014640	Pentatricopeptide repeat-containing protein	0	3	3	0	0	7	63	6	3	12	7	0	24	6	5	55	82	26	59	52	38	38	93	43	74	116	57	60	40	21	51	32	51	58	44	35	46	21	48	12	47
HORVU.MOREX.r3.1HG0014650	Pentatricopeptide repeat-containing protein	0	14	5	5	0	11	27	13	0	16	0	0	22	0	7	54	47	7	81	89	38	46	23	35	21	80	52	37	46	54	24	60	41	27	75	47	25	52	30	17	45
HORVU.MOREX.r3.1HG0014660	Pentatricopeptide repeat-containing protein	11	24	6	0	29	9	81	47	3	39	20	3	39	18	17	131	199	37	105	103	120	77	66	65	48	228	113	105	90	64	94	56	95	96	93	51	51	123	112	97	131
HORVU.MOREX.r3.1HG0014620	Polyribonucleotide nucleotidyltransferase	716	728	143	91	196	257	3162	677	173	1614	299	395	1480	481	393	3426	5070	829	2963	2777	1892	1747	1268	1270	1331	3618	2008	2361	1661	1910	1760	1453	1901	1739	2126	1856	1307	2461	2289	1481	2264
HORVU.MOREX.r3.1HG0014680	Tetraspanin family protein	495	343	85	465	1284	905	1307	273	56	2786	598	700	1901	1463	585	1191	1313	404	1096	589	419	350	909	327	659	986	221	216	154	248	1049	833	543	369	425	284	169	728	417	753	548
HORVU.MOREX.r3.1HG0014710	neuronal PAS domain protein	0	0	0	3	3	0	0	0	0	0	3	0	0	0	0	0	0	0	9	0	9	11	20	0	15	52	5	5	5	5	0	0	0	15	6	5	24	0	4	0	0
HORVU.MOREX.r3.1HG0014730	PLATZ transcription factor	4	0	0	5	12	2	18	0	0	50	7	12	15	0	0	12	14	8	14	47	17	32	69	32	33	22	42	24	61	57	14	24	15	34	43	30	30	70	46	88	13
HORVU.MOREX.r3.1HG0014690	protein translocase subunit	383	560	56	85	203	143	1530	276	73	734	217	280	547	336	294	1540	2082	840	1569	1410	911	1203	590	715	660	1640	815	760	689	526	1122	949	1158	1214	1092	850	609	950	1116	737	1273
HORVU.MOREX.r3.1HG0014740	Nuclear receptor corepressor 1	723	376	298	1218	6073	3884	5681	1092	309	9823	752	566	7083	3632	919	6280	7230	2196	3370	3773	4033	3178	5899	5052	6007	12066	6138	5349	5036	5322	4344	3793	3270	2875	5579	4298	4483	5563	4733	5922	5145
HORVU.MOREX.r3.1HG0014790	Peptide methionine sulfoxide reductase MsrB	17	14	9	49	197	95	25	0	0	182	37	35	358	285	121	13	22	168	149	271	609	594	2012	2057	1588	5728	1691	2792	1740	3109	286	195	215	149	430	360	289	1040	779	1238	889
HORVU.MOREX.r3.1HG0014800	Peptide methionine sulfoxide reductase MsrB	0	0	0	0	0	0	6	0	0	0	0	0	8	3	0	9	12	23	20	25	42	34	58	45	75	130	16	58	28	53	13	22	15	36	32	18	23	22	18	22	45
HORVU.MOREX.r3.1HG0014910	Proline--tRNA ligase	0	0	0	0	0	0	0	0	0	0	4	0	0	0	0	0	0	0	7	4	3	4	0	0	0	0	3	0	0	0	3	4	0	0	4	0	0	3	0	0	0
HORVU.MOREX.r3.1HG0015110	Phosphoinositide phospholipase C	18	0	0	0	0	0	110	26	0	36	7	18	0	7	0	47	188	58	110	99	62	71	31	43	36	90	9	14	0	19	155	107	137	106	95	125	68	73	43	53	36
HORVU.MOREX.r3.1HG0015130	Phosphoinositide phospholipase C	155	89	34	162	531	411	1011	183	39	845	143	124	718	418	326	825	957	423	1364	1544	902	1512	888	696	1090	1722	712	762	643	603	2245	1860	1818	1302	1284	1038	754	1655	1103	1335	1205
HORVU.MOREX.r3.1HG0015170	ADP-ribosylation factor, putative	319	236	76	255	437	482	2551	467	132	1338	247	388	1071	826	513	2312	2814	2028	1819	2466	2150	2190	2074	1796	2213	4316	1432	2592	1721	2289	2222	2559	2658	2303	2629	2527	2141	2516	2562	2286	2482
HORVU.MOREX.r3.1HG0015240	Disease resistance protein (CC-NBS-LRR class) family	12	12	0	96	295	175	95	18	7	74	34	19	353	168	39	79	55	49	84	50	50	36	37	26	42	130	54	98	79	54	63	67	48	37	16	19	19	124	79	85	94
HORVU.MOREX.r3.1HG0015250	Zinc finger CCCH domain-containing protein	1167	823	447	1131	3296	2091	7364	1392	629	7838	1566	1571	7641	3343	1925	14029	24444	11867	15367	16509	11221	11629	6667	7498	9850	18314	15373	14085	13856	11714	19542	20313	18717	14909	9054	9440	10047	17920	15881	21751	19398
HORVU.MOREX.r3.1HG0015270	RRP15-like protein	307	305	48	72	74	94	1107	271	48	430	145	198	829	412	329	925	1230	462	1134	1117	680	779	470	415	519	1166	718	853	683	732	903	788	997	902	836	634	441	849	923	617	898
HORVU.MOREX.r3.1HG0015420	Aminomethyltransferase	7	0	3	9	32	3	11	3	2	16	5	12	26	18	7	47	108	81	340	318	245	190	240	144	150	384	215	229	228	301	167	203	217	186	155	176	144	246	270	342	257
HORVU.MOREX.r3.1HG0015430	Trihelix transcription factor GT-3b	11	21	2	22	29	18	21	2	7	123	12	36	76	62	42	38	146	168	2397	2130	1989	1946	1691	1201	1342	3012	1956	2160	2240	2928	889	1037	1257	1317	1468	1543	1442	1599	1815	2222	1614
HORVU.MOREX.r3.1HG0015470	2-oxoglutarate (2OG) and Fe(II)-dependent oxygenase superfamily protein	42	18	11	36	0	14	94	16	0	69	21	80	52	31	9	39	28	360	503	770	1556	1271	1460	1268	2274	3826	770	1384	1263	1842	233	216	652	773	2136	2819	2023	576	981	537	614
HORVU.MOREX.r3.1HG0015480	Chaperone protein dnaJ	140	146	36	166	157	172	954	180	46	596	131	132	717	258	151	731	756	400	948	1040	1100	857	1135	625	842	1700	741	879	680	856	976	853	862	772	1016	897	659	1004	790	650	854
HORVU.MOREX.r3.1HG0015520	Aminotransferase-related family protein	114	54	25	5	12	29	710	102	16	199	60	135	136	133	121	323	360	1673	1767	1439	2250	2218	2131	1491	1838	4014	1088	1168	1263	1647	2025	1521	1747	1549	2943	2650	2464	2809	2087	1615	1299
HORVU.MOREX.r3.1HG0015680	Receptor protein kinase, putative	15	14	0	8	17	19	420	74	0	114	15	34	227	123	70	193	117	287	193	65	68	99	29	26	69	92	177	55	137	48	264	246	318	186	124	149	161	246	120	81	83
HORVU.MOREX.r3.1HG0015750	transcription factor, putative (Protein of unknown function, DUF547)	0	1	0	0	0	0	93	9	8	21	6	0	7	0	0	174	125	97	860	618	966	898	791	629	1004	1606	158	529	350	569	623	552	721	632	1428	1431	1013	502	471	387	435
HORVU.MOREX.r3.1HG0015720	Kinase family protein	410	302	246	241	365	236	1386	334	337	4364	759	809	2406	725	373	7077	11536	7744	23439	30572	29888	30353	22869	13480	23120	38566	46968	29431	35270	31798	28663	30454	28109	25410	19900	22628	22683	33663	28469	36905	28011
HORVU.MOREX.r3.1HG0015760	Regulator of chromosome condensation (RCC1) family protein	39	35	13	8	7	6	315	87	19	130	33	23	227	73	59	332	300	91	369	328	177	210	147	107	138	330	106	203	93	135	323	204	291	266	300	192	99	230	197	101	217
HORVU.MOREX.r3.1HG0015890	ATP-dependent zinc metalloprotease FtsH	136	60	19	90	155	139	482	97	25	632	47	61	436	122	80	528	707	168	493	400	246	333	203	215	192	592	236	340	256	234	463	367	482	292	348	248	231	537	455	418	462
HORVU.MOREX.r3.1HG0015960	Protein kinase family protein	5	0	5	0	0	0	41	0	0	0	0	0	0	0	0	120	111	32	206	113	18	80	13	9	28	40	20	17	15	0	56	76	120	74	51	21	41	19	12	7	23
HORVU.MOREX.r3.1HG0016030	Mitochondrial pyruvate carrier	28	23	10	38	398	151	675	86	10	87	32	41	164	165	76	240	322	280	85	71	32	44	77	87	96	142	9	0	49	34	82	105	95	88	124	36	132	21	45	40	27
HORVU.MOREX.r3.1HG0016100	F-box protein	0	0	0	0	0	0	0	0	0	0	0	0	0	0	0	0	4	0	6	16	2	0	12	4	40	66	37	39	3	16	0	0	0	0	3	0	17	0	4	3	12
HORVU.MOREX.r3.1HG0016090	Carotenoid isomerase, putative, expressed	356	273	68	532	2507	1755	1157	253	53	2336	387	475	2392	1648	442	995	957	399	665	562	530	473	948	732	961	2062	313	611	350	421	908	731	621	518	948	695	644	1257	825	886	725
HORVU.MOREX.r3.1HG0016110	Metal tolerance protein	265	240	96	240	957	584	3421	674	140	1118	312	358	1519	1009	504	2446	1871	1159	5802	3203	4842	3863	8408	5661	8827	13968	2459	2945	2561	3702	1740	2143	2258	2619	6210	4543	4058	1385	1522	951	1574
HORVU.MOREX.r3.1HG0016260	Xyloglucan 6-xylosyltransferase 1	13	5	11	0	15	7	168	36	14	144	14	13	176	22	4	206	279	56	96	181	147	221	90	153	134	352	66	226	64	156	50	26	57	24	42	31	33	124	57	63	50
HORVU.MOREX.r3.1HG0016200	Aminotransferase like protein	505	404	143	562	1302	1386	4917	657	136	1260	398	397	2061	919	514	2561	2101	5577	5406	7185	10457	8618	13893	12270	16368	28996	7269	9206	8201	11268	5205	4833	6263	6198	12617	10169	10919	5557	5478	4577	4873
HORVU.MOREX.r3.1HG0016210	Endoglucanase	4	0	5	22	40	12	255	26	8	31	8	8	53	7	5	50	26	59	186	438	693	639	358	257	749	920	658	1048	678	886	213	224	390	475	566	552	686	241	179	307	226
HORVU.MOREX.r3.1HG0016340	Proteasome subunit alpha type	28	38	13	21	80	34	393	93	31	165	39	23	281	85	34	484	459	213	878	949	708	733	508	504	731	1590	688	708	631	672	843	806	768	808	817	687	492	874	958	832	1047
HORVU.MOREX.r3.1HG0016370	Homeobox protein knotted-1-like 1	23	15	19	13	17	60	118	28	12	195	19	26	300	109	81	380	457	241	143	265	118	204	102	110	162	200	133	144	104	106	369	360	258	281	214	130	188	383	273	258	242
HORVU.MOREX.r3.1HG0016310	BZIP transcription factor	3567	3398	809	10924	41479	24899	9190	1751	566	18217	3960	5263	65932	28383	9585	8821	10871	12072	20495	30960	22820	26568	10880	11524	18881	32938	16815	29849	22518	25852	25830	25531	30086	30033	26667	31191	29290	40115	38586	41298	39603
HORVU.MOREX.r3.1HG0016410	RNA polymerase II-associated protein 3	88	69	25	47	84	84	496	91	35	265	60	69	295	197	113	401	643	328	413	388	314	369	230	211	219	468	158	254	212	262	396	413	540	388	352	248	256	548	352	332	291
HORVU.MOREX.r3.1HG0016450	Kinase, putative	90	44	46	29	47	64	803	130	53	138	51	124	235	104	65	635	909	3719	851	2209	4352	3683	3402	2234	3244	7456	3616	8889	5242	7215	1661	1246	1807	1529	3775	3866	4269	4142	4452	4544	2762
HORVU.MOREX.r3.1HG0016480	Leucine-rich repeat receptor-like protein kinase family protein	47	38	25	45	140	83	257	55	38	229	50	80	216	91	41	1069	2042	916	400	477	198	423	106	242	157	390	449	241	304	256	284	148	173	133	126	76	65	305	249	269	284
HORVU.MOREX.r3.1HG0016550	transmembrane protein, putative (DUF247)	0	4	0	0	10	0	17	6	4	0	0	3	8	0	6	6	5	4	4	12	20	8	18	0	0	30	18	3	4	10	52	44	40	44	13	4	15	32	0	14	19
HORVU.MOREX.r3.1HG0016510	transmembrane protein, putative (DUF247)	12	6	6	7	27	23	45	6	3	92	14	18	42	23	7	49	59	75	443	487	452	473	442	116	527	350	185	157	156	261	517	812	492	427	245	273	200	420	86	205	248
HORVU.MOREX.r3.1HG0016590	Protein BIG GRAIN 1-like	5	0	1	0	0	0	19	0	0	22	0	3	12	2	9	10	19	8	15	9	2	3	11	2	12	30	10	9	15	6	5	2	22	19	17	14	8	0	22	4	12
HORVU.MOREX.r3.1HG0016660	F-box protein	0	0	0	0	0	0	0	0	0	0	0	0	0	0	0	0	9	0	10	13	0	13	0	4	4	0	0	0	0	0	20	40	10	9	0	4	4	0	4	0	4
HORVU.MOREX.r3.1HG0016730	Exostosin-like	34	45	10	18	42	17	241	37	5	137	32	49	123	72	19	101	128	42	64	32	54	44	44	33	37	76	10	55	20	23	72	59	32	48	33	37	22	58	58	48	69
HORVU.MOREX.r3.1HG0016710	Annexin	436	200	115	74	68	183	8703	1649	301	1765	468	390	633	334	213	5086	5522	2214	3406	7780	3649	4937	1649	1406	1930	3254	1107	1045	1121	1187	10693	9555	10431	7643	4194	4529	4340	4979	3620	4675	4429
HORVU.MOREX.r3.1HG0016740	G-patch domain containing protein	413	347	88	426	1330	986	2454	409	140	1986	412	323	1920	1007	374	2484	2710	1233	2479	2752	2902	2591	3257	2597	3866	7156	2446	2904	2479	2733	2104	2102	2169	2032	3472	2860	2326	2222	2203	1917	2475
HORVU.MOREX.r3.1HG0016760	Transmembrane protein, putative	251	213	52	497	2349	1709	1068	181	75	1307	308	344	1607	1405	393	1116	1477	1000	2110	2146	1663	2011	1574	1230	1809	3164	1178	1530	1486	1768	2313	2177	2293	1894	1790	1863	1284	2915	2535	2819	2687
HORVU.MOREX.r3.1HG0016770	Pentatricopeptide repeat-containing protein	11	3	0	3	11	0	53	10	3	19	0	0	7	4	0	63	88	16	41	64	66	35	20	25	34	88	37	52	51	69	66	39	37	31	25	64	9	41	71	51	81
HORVU.MOREX.r3.1HG0016790	Long-Chain Acyl-CoA Synthetase	60	37	0	36	345	205	149	24	0	489	0	55	231	222	90	131	278	119	248	308	202	262	270	233	243	508	434	483	340	411	305	273	187	178	372	164	255	447	441	444	362
HORVU.MOREX.r3.1HG0016810	Agenet domain-containing protein	248	230	90	42	39	97	1778	294	92	883	187	200	770	287	257	1603	1951	591	1289	1320	662	881	470	417	420	984	782	567	492	251	1410	1335	1262	1126	785	700	451	1094	1099	762	1193
HORVU.MOREX.r3.1HG0016820	F-box/FBD/LRR-repeat protein	40	14	14	28	49	65	405	70	14	249	29	65	264	83	60	338	466	147	591	426	394	415	297	136	161	724	402	452	416	485	440	288	282	308	244	357	256	561	488	744	569
HORVU.MOREX.r3.1HG0016850	FBD-associated F-box protein	37	59	31	70	85	57	719	135	23	525	89	142	388	139	109	544	465	275	598	508	483	491	265	225	272	872	599	659	606	563	597	604	451	331	280	263	276	592	522	660	454
HORVU.MOREX.r3.1HG0016910	Formin-like protein	7	0	0	0	4	5	34	15	0	20	0	0	15	0	13	98	62	12	69	59	44	68	68	35	46	102	33	59	42	27	90	57	72	73	44	61	46	101	104	0	73
HORVU.MOREX.r3.1HG0016940	Phosphate translocator	13	11	0	4	0	8	82	19	0	24	0	12	37	18	12	90	96	35	65	68	33	57	41	29	23	84	23	39	48	26	103	74	59	72	59	47	54	58	89	31	81
HORVU.MOREX.r3.1HG0016950	O-fucosyltransferase family protein	110	105	42	82	278	191	915	204	40	549	114	61	540	302	102	1361	1269	335	954	878	531	581	404	362	547	1046	461	446	436	421	1044	886	749	624	677	530	369	902	844	642	1079
HORVU.MOREX.r3.1HG0017050	MYB transcription factor	166	91	61	426	1358	611	411	137	137	556	295	267	2147	1326	805	3091	4738	2094	21363	3670	1314	2295	1666	1532	1197	3516	4501	2322	3602	3803	6047	5105	3604	2528	1092	693	950	7528	5590	6121	5257
HORVU.MOREX.r3.1HG0017070	Nitrogen regulatory protein P-II-like protein	223	187	48	99	347	264	2153	366	85	625	150	250	345	301	230	721	1149	1400	1451	1793	1378	1715	958	845	1217	2362	614	810	678	852	2051	1452	2183	1620	1483	1277	995	1800	1463	1515	1254
HORVU.MOREX.r3.1HG0017080	Regulator of chromosome condensation (RCC1) family protein	130	108	44	494	1298	908	712	157	26	901	255	263	1332	962	280	418	689	494	321	324	288	331	280	178	295	530	114	287	154	297	324	270	336	305	319	246	243	418	367	410	458
HORVU.MOREX.r3.1HG0017100	GDSL esterase/lipase	0	0	0	0	0	0	39	5	3	6	5	0	8	0	0	54	25	28	124	184	145	283	135	149	303	540	73	116	47	95	57	120	112	139	210	207	124	34	42	38	19
HORVU.MOREX.r3.1HG0017110	Protein kinase	1400	1045	314	1551	4131	3291	4254	850	280	9006	1836	1928	5761	4100	1584	3981	5097	4738	5433	7643	7340	7169	5812	4918	7433	14168	3397	7218	4611	6616	5554	4738	6254	5435	7225	6841	6623	6695	5660	5384	6012
HORVU.MOREX.r3.1HG0017150	transmembrane protein, putative (DUF594)	3	3	4	3	0	0	38	12	7	35	3	0	36	7	7	38	63	12	87	106	72	69	97	33	87	88	29	59	63	54	84	108	92	74	53	71	55	146	90	90	77
HORVU.MOREX.r3.1HG0017130	Ankyrin repeat-containing protein	49	30	23	12	22	21	407	65	36	279	62	27	249	112	74	512	761	179	187	510	384	346	253	136	166	438	248	289	244	263	444	440	418	337	327	353	242	407	380	333	392
HORVU.MOREX.r3.1HG0017250	RNA polymerase II subunit B1 CTD phosphatase RPAP2, putative	427	349	84	882	3095	2127	1853	298	109	4544	886	864	4987	3191	798	1345	1664	675	982	821	1142	875	1329	1074	1037	2492	915	1352	793	1300	1153	783	822	682	935	771	572	986	962	1259	1036
HORVU.MOREX.r3.1HG0017240	Protein phosphatase 2C-like protein	215	188	63	301	725	479	1530	330	75	1126	341	192	1077	505	327	1133	997	869	3174	4525	4501	4650	5736	4602	4867	11014	2996	4281	3730	4989	2455	2668	3471	3458	5155	4338	4237	2330	2698	2670	2615
HORVU.MOREX.r3.1HG0017280	Peroxidase	167	151	80	132	306	238	2707	494	98	277	87	124	841	305	144	2903	1489	2391	15472	16879	9798	12210	8044	3245	7521	10298	2833	2434	1722	3673	12144	16263	11924	10515	9243	8470	5241	3790	1644	2166	2542
HORVU.MOREX.r3.1HG0017310	Auxin influx transporter	66	40	46	21	0	8	714	187	57	168	52	47	576	110	132	1854	1782	299	1662	1560	526	812	308	232	437	690	623	403	470	278	1017	1133	1147	1256	1220	574	248	916	866	279	1540
HORVU.MOREX.r3.1HG0017350	Peroxidase	22	25	10	0	6	0	210	24	8	43	8	22	0	9	11	110	197	81	457	182	347	358	180	142	192	550	160	141	306	205	376	353	373	382	494	409	344	671	321	83	319
HORVU.MOREX.r3.1HG0017370	Peroxidase	9	8	12	6	0	12	227	51	10	55	16	40	116	66	74	561	289	47	1744	1100	817	1005	491	434	780	1750	238	182	132	101	673	1036	1049	1459	560	342	350	103	436	80	839
HORVU.MOREX.r3.1HG0017410	Peroxidase	63	44	74	78	181	81	2236	394	78	77	50	21	13	0	7	2100	1291	189	2056	1631	532	903	203	171	356	842	292	121	107	101	1642	2185	2034	1764	583	342	189	391	984	438	1789
HORVU.MOREX.r3.1HG0017420	Peroxidase	274	133	83	27	44	52	1979	272	154	1269	297	434	536	217	87	3064	5230	9642	7346	14267	13636	16801	9396	7326	12329	23486	11529	13958	10854	17334	8255	8431	8915	9907	10294	7700	14975	10413	13660	9604	7018
HORVU.MOREX.r3.1HG0017430	Peroxidase	73	45	31	17	24	0	1034	198	90	118	32	74	71	0	9	807	1766	1982	1688	6969	5528	8014	4083	6389	7017	14184	1970	2959	1894	4436	3655	3698	4088	4846	4712	2665	5929	2043	2892	2194	1378
HORVU.MOREX.r3.1HG0017440	phosphoribosylformylglycinamidine synthase	166	133	26	153	478	339	573	127	20	581	101	134	537	336	187	572	980	311	399	449	301	392	213	227	188	614	299	412	336	431	504	473	434	379	436	299	278	681	572	718	745
HORVU.MOREX.r3.1HG0017480	Peroxidase	0	0	0	0	0	0	0	0	0	0	0	0	0	0	0	0	0	0	35	126	103	133	63	72	125	246	37	40	46	85	25	22	34	30	94	120	101	47	32	16	31
HORVU.MOREX.r3.1HG0017460	Peroxidase	84	21	17	4	0	9	412	93	46	51	43	51	28	6	11	620	515	1638	1505	4620	4357	4450	3389	2925	5584	7458	2300	2155	1898	2794	3563	4093	4799	4456	7107	6807	11070	3721	2876	2437	2134
HORVU.MOREX.r3.1HG0017630	zinc finger MYM-type-like protein	0	0	0	0	0	0	0	0	0	0	0	0	0	0	0	0	0	0	0	0	0	0	0	0	0	0	0	0	0	0	0	0	0	0	0	0	0	0	0	0	0
HORVU.MOREX.r3.1HG0017670	basic helix-loop-helix (bHLH) DNA-binding superfamily protein	4	12	3	4	0	3	51	12	10	25	13	5	39	9	12	54	68	37	35	167	170	178	68	50	110	138	100	151	87	205	125	122	147	130	75	89	96	148	77	130	176
HORVU.MOREX.r3.1HG0017700	Lecithin-cholesterol acyltransferase-like 1	0	3	3	0	0	0	27	7	3	3	3	0	0	0	0	7	0	15	140	136	131	123	84	84	181	258	51	57	72	53	379	484	385	412	275	304	344	280	179	201	98
HORVU.MOREX.r3.1HG0017620	Peroxidase	277	110	97	165	316	234	2646	468	167	2068	238	347	1833	1223	180	2972	3298	2641	4865	10368	7664	7870	6100	6183	6718	12194	947	2360	1455	1909	10612	10845	11458	7955	9636	5557	8540	2822	3177	3946	3100
HORVU.MOREX.r3.1HG0017730	Protein ROOT PRIMORDIUM DEFECTIVE 1	2	0	0	3	3	0	40	7	0	16	3	0	34	3	3	41	30	10	51	67	25	24	72	27	59	124	50	156	100	136	23	45	44	47	25	50	36	54	80	23	61
HORVU.MOREX.r3.1HG0017720	Glutathione S-transferase	1863	1481	491	419	1144	1118	4984	1081	340	4939	2910	3042	3713	1945	2058	7105	9429	10218	48912	42884	44115	38280	81733	42833	60442	109092	16941	39754	27641	52481	24254	23585	34024	30817	84163	70959	67939	40315	38821	35156	40467
HORVU.MOREX.r3.1HG0017760	myosin heavy chain, cardiac protein	16	8	10	9	7	10	283	82	23	72	37	7	30	24	13	325	363	190	508	690	546	496	456	369	331	798	182	400	251	400	311	251	323	270	389	258	347	208	276	138	246
HORVU.MOREX.r3.1HG0017750	Kinase family protein	1620	968	595	387	1277	1000	4381	997	935	9191	2261	2123	4026	2114	960	20558	38097	20902	14768	42821	32956	37459	17134	14847	17957	42392	17298	34490	23931	32593	36500	31291	41420	34661	29532	27307	30778	38456	40414	38452	33663
HORVU.MOREX.r3.1HG0017770	Germin-like protein 1	27	30	5	0	0	7	118	26	10	47	15	5	39	20	15	200	164	151	1410	936	952	1120	715	284	945	902	377	367	294	424	2551	2519	2551	2532	1496	1891	972	2087	971	760	1145
HORVU.MOREX.r3.1HG0017870	DNA binding protein, putative	46	54	6	44	103	75	323	73	12	199	44	18	347	137	82	199	258	171	184	200	134	110	103	136	115	234	135	210	164	243	193	207	214	204	155	140	84	223	241	158	225
HORVU.MOREX.r3.1HG0017880	Zinc ion binding protein	122	111	48	74	47	118	1073	259	56	578	110	156	397	168	123	769	1045	291	763	707	461	553	425	282	388	934	455	378	517	291	699	627	535	492	472	418	309	599	563	321	646
HORVU.MOREX.r3.1HG0017900	Polynucleotidyl transferase, ribonuclease H-like superfamily protein	0	0	0	0	0	0	0	0	0	8	0	0	10	2	0	3	0	4	4	0	4	9	0	0	0	4	0	0	0	17	0	0	0	0	0	0	0	0	0	0	0
HORVU.MOREX.r3.1HG0017890	Peptide chain release factor 1	110	94	14	29	51	53	721	121	32	352	82	80	263	214	101	464	590	250	297	356	279	294	209	222	177	372	111	253	159	175	399	275	309	281	280	234	201	242	237	153	287
HORVU.MOREX.r3.1HG0017930	Non-specific serine/threonine protein kinase	63	34	13	30	39	40	332	48	53	200	58	92	132	69	32	726	1196	1006	494	855	743	647	908	717	1071	1988	341	1115	533	1215	1179	949	1209	1017	2059	1654	2142	1228	1356	1003	932
HORVU.MOREX.r3.1HG0017980	Non-specific serine/threonine protein kinase	407	374	131	321	962	556	1754	326	176	1301	386	592	901	782	276	2740	6128	7659	2129	6574	6565	6267	4319	5007	7098	14190	1792	4674	2850	4755	4739	3798	6455	5744	8042	9110	8685	5186	4973	3587	4237
HORVU.MOREX.r3.1HG0018050	3-N-debenzoyl-2-deoxytaxol N-benzoyltransferase	185	55	61	140	436	251	2439	305	104	951	136	112	459	226	134	1649	1797	1037	13322	12541	7714	11855	4948	4269	4590	8378	3947	2890	3524	2885	19692	22719	14924	11081	7376	5377	8387	11136	7206	9913	7461
HORVU.MOREX.r3.1HG0018110	ABC transporter B family protein	2741	1816	1027	3881	9806	7456	23150	3845	1242	21782	3309	3908	18638	6040	3404	19114	19399	16789	18625	25071	25326	21655	36167	28764	41215	65870	15556	16914	14150	16417	25157	26517	24588	22291	31754	28472	24849	18539	15813	15961	18450
HORVU.MOREX.r3.1HG0018130	Diacylglycerol acyltransferase	333	190	55	612	1757	1123	1313	272	51	1528	460	319	1308	1272	492	1034	1265	886	1712	1673	2527	1928	3958	3151	4679	8150	1814	2294	2058	2487	2090	1802	1639	1353	3115	2555	2210	2250	1683	2078	1810
HORVU.MOREX.r3.1HG0018200	Transmembrane protein, putative	0	0	0	3	0	0	43	24	0	0	0	0	13	8	0	31	55	24	10	19	11	6	3	12	0	14	16	0	10	0	12	0	7	46	15	9	8	15	19	5	29
HORVU.MOREX.r3.1HG0018190	Aspartic proteinase	487	328	107	231	563	452	4530	683	172	2337	452	757	1288	905	485	2691	3893	2931	2744	3294	2506	3427	2061	1664	2094	4656	1406	1762	1463	1787	3655	3089	3260	2408	2812	2203	2172	3992	2850	2875	2215
HORVU.MOREX.r3.1HG0018210	Thioesterase family protein	44	28	31	102	123	100	800	86	22	130	47	44	384	203	104	403	557	1220	777	964	1327	1172	3017	2946	4193	6482	398	1124	630	1582	750	604	564	505	2507	1651	1815	377	351	252	334
HORVU.MOREX.r3.1HG0018240	ATP synthase subunit beta	114	106	26	27	31	30	674	138	18	171	66	66	112	44	65	762	690	607	858	2875	2637	2962	2641	2262	2326	4684	1673	2170	1398	1334	555	610	1307	1843	2968	2500	1470	792	1470	519	1391
HORVU.MOREX.r3.1HG0018250	Chitinase	248	204	32	8	14	19	1422	267	65	546	190	71	38	0	17	1652	1704	439	1162	1607	960	1046	935	1165	1504	3858	560	717	392	504	1219	1095	1374	1296	1697	876	649	794	1401	277	1455
HORVU.MOREX.r3.1HG0018350	Auxin-responsive protein	0	0	0	0	0	0	3	0	0	0	0	0	2	0	0	0	7	0	10	0	0	15	0	5	0	10	6	9	0	27	33	29	15	0	0	19	7	37	20	12	20
HORVU.MOREX.r3.1HG0018270	Bushy growth protein	237	210	35	174	520	437	1090	207	36	734	184	276	687	489	294	567	830	658	668	676	502	540	676	485	606	1150	285	635	380	583	583	399	576	462	671	486	420	577	613	566	506
HORVU.MOREX.r3.1HG0018390	Histone H4	17	34	8	0	0	0	123	23	12	10	7	5	0	4	10	44	37	14	28	69	35	31	13	34	26	90	27	37	16	10	21	34	63	76	84	55	26	31	34	10	44
HORVU.MOREX.r3.1HG0018430	Histone H3	10	14	3	0	0	0	202	44	16	0	6	7	0	0	0	7	18	8	95	238	138	157	57	72	119	196	93	85	77	76	95	94	126	107	190	94	82	74	103	57	148
HORVU.MOREX.r3.1HG0018260	Low temperature and salt responsive protein	1963	1569	401	2572	20265	11335	5548	1318	483	5925	2009	1809	8582	6906	3397	9023	17443	12211	25440	33928	34542	29183	30373	23952	31609	61042	12636	39049	22892	41316	22497	16069	26316	21775	28657	28475	28744	26156	26763	25439	22277
HORVU.MOREX.r3.1HG0018510	Basic helix-loop-helix transcription factor	8	6	4	0	0	0	52	4	12	41	9	11	34	16	12	145	137	94	296	682	494	615	270	275	397	710	148	282	385	384	961	1214	785	553	513	529	513	509	395	444	405
HORVU.MOREX.r3.1HG0018590	MYB transcription factor	67	25	14	0	0	10	1021	167	49	105	24	30	55	15	15	1017	807	213	1258	731	660	434	314	148	500	796	177	401	315	316	716	1043	875	989	656	771	281	436	633	403	763
HORVU.MOREX.r3.1HG0018620	DUF1685 family protein	6	6	0	2	3	19	45	16	11	0	17	0	72	12	28	129	166	194	313	253	362	334	413	254	477	738	98	72	240	156	595	456	613	471	1158	814	994	493	401	189	254
HORVU.MOREX.r3.1HG0018730	RNA-binding family protein	1320	1394	264	1290	4610	3022	6080	1218	282	3559	887	1298	5647	3812	1601	4873	5213	3215	6585	6680	4542	4877	4268	3762	4707	9232	3560	3511	3186	3479	6937	5969	6411	5189	5763	4899	3760	6531	4962	4685	5874
HORVU.MOREX.r3.1HG0018800	Dehydrogenase	8	0	7	10	19	9	3	0	8	21	25	12	13	8	14	85	271	187	370	896	959	935	1980	526	948	1720	429	1957	1120	1546	426	327	578	455	597	1093	637	954	903	1142	701
HORVU.MOREX.r3.1HG0018820	Benzyl alcohol O-benzoyltransferase	0	4	0	0	0	0	58	17	5	24	0	0	0	0	0	67	57	14	59	68	6	18	12	4	11	14	5	5	27	15	92	82	59	25	33	19	17	52	50	40	43
HORVU.MOREX.r3.1HG0018810	FBD-associated F-box protein	245	279	57	12	53	86	2041	339	111	386	109	150	525	171	132	1522	1788	625	1017	752	313	405	280	260	302	586	406	282	293	142	899	908	873	792	517	450	360	739	830	287	764
HORVU.MOREX.r3.1HG0018830	Benzyl alcohol O-benzoyltransferase	10	0	0	0	0	0	149	29	12	5	0	17	0	0	0	95	174	95	1801	1170	464	868	171	183	115	182	65	22	65	26	1373	1546	878	807	285	232	244	112	11	28	69
HORVU.MOREX.r3.1HG0018930	Benzyl alcohol O-benzoyltransferase	30	19	14	0	18	14	187	34	13	218	40	55	104	41	0	168	174	107	63	76	116	115	141	97	113	264	114	370	169	178	174	152	67	100	197	121	120	201	201	299	212
HORVU.MOREX.r3.1HG0018940	tRNA/rRNA methyltransferase family protein	91	109	14	51	78	80	472	112	26	313	80	84	339	185	147	458	632	268	572	477	487	406	529	358	469	870	243	325	201	317	471	400	537	417	488	452	307	431	474	301	371
HORVU.MOREX.r3.1HG0019060	RING/U-box superfamily protein, putative	478	377	113	471	1208	962	2955	483	125	2029	344	430	1941	1084	407	1752	1930	902	2863	3038	2915	2623	2991	2535	3016	5944	2135	2147	1724	2054	3385	3303	2802	2373	3162	2894	2363	3239	2582	2624	2873
HORVU.MOREX.r3.1HG0019100	2,3-bisphosphoglycerate-dependent phosphoglycerate mutase	119	106	24	84	165	162	822	142	37	424	54	101	568	171	150	895	1375	1250	9330	8515	12166	9681	13600	9122	13999	23690	11723	16769	12787	15777	5957	7273	8878	9399	12496	15018	14722	10096	9832	11814	10123
HORVU.MOREX.r3.1HG0019140	D-3-phosphoglycerate dehydrogenase	19	4	4	10	67	43	147	8	0	70	31	12	79	63	31	206	105	177	778	668	1184	579	1174	1576	2378	2994	243	524	250	787	314	272	215	540	1053	838	1294	137	429	165	127
HORVU.MOREX.r3.1HG0019150	5-methyltetrahydropteroyltriglutamate--homocysteine methyltransferase	13	6	4	12	37	17	187	17	9	28	14	0	15	15	23	265	264	96	1249	1358	1817	1218	1744	1500	2730	3782	503	553	439	1134	114	212	219	192	436	417	392	146	184	166	233
HORVU.MOREX.r3.1HG0019160	autophagy 2	80	56	20	49	636	205	846	150	31	184	56	39	352	276	114	709	750	224	5175	2559	4822	2953	8650	6552	9191	14076	920	1834	1564	3413	634	548	603	826	3192	2668	2843	383	409	291	421
HORVU.MOREX.r3.1HG0019220	Phytochrome B	0	0	2	0	0	0	0	0	3	0	0	0	10	0	0	7	4	4	4	7	0	11	8	0	11	2	17	0	10	15	12	6	16	10	6	15	14	8	16	0	6
HORVU.MOREX.r3.1HG0019170	Replication protein A 70 kDa DNA-binding subunit	38	38	12	0	8	7	297	76	29	155	29	37	168	31	41	512	459	86	482	564	320	331	342	178	264	686	243	233	265	188	282	456	315	340	303	359	144	275	342	115	346
HORVU.MOREX.r3.1HG0019230	ABC transporter A family member 1	52	45	6	134	169	193	304	39	5	386	101	93	384	297	285	140	55	476	154	157	151	135	51	38	72	168	102	98	117	103	258	180	146	249	51	35	49	117	136	148	172
HORVU.MOREX.r3.1HG0019240	N-acetyltransferase, putative	35	20	0	36	86	75	192	35	6	194	40	41	279	114	47	154	121	108	331	255	231	267	271	180	332	486	95	126	190	114	552	421	488	355	303	303	214	414	342	378	352
HORVU.MOREX.r3.1HG0019270	2-oxoglutarate (2OG) and Fe(II)-dependent oxygenase superfamily protein, putative	18	16	5	28	97	34	128	13	3	22	6	13	54	19	8	15	51	31	154	253	211	285	135	99	105	194	450	324	442	369	458	450	387	224	199	167	288	724	645	725	515
HORVU.MOREX.r3.1HG0019260	Aminotransferase	6385	5007	1190	7866	40831	24302	3220	765	565	53444	6822	5950	32262	21513	6615	2652	4224	4772	4831	5921	7324	8274	5893	8234	7052	20366	13921	11744	12083	13311	7531	3317	5204	4965	3274	4380	1886	24557	25577	34198	19174
HORVU.MOREX.r3.1HG0019320	Methyltransferase family protein	58	53	14	0	24	19	266	50	17	186	24	23	132	31	22	299	347	154	214	238	127	161	215	130	125	378	45	140	102	122	157	114	194	116	192	128	79	257	135	173	214
HORVU.MOREX.r3.1HG0019330	Carboxypeptidase	33	20	10	0	0	12	653	82	39	115	30	46	28	21	3	352	860	498	1112	1280	948	1281	784	745	726	1404	158	235	202	260	2196	2121	1796	1297	1314	915	1130	712	350	411	348
HORVU.MOREX.r3.1HG0019340	Drebrin-like protein	297	309	88	400	2869	1898	862	163	59	2110	394	356	1990	1548	555	802	891	737	3189	1824	1684	1654	5408	2223	3107	5306	934	1550	1085	1503	1145	1224	1316	957	2636	1728	1752	1083	955	1119	891
HORVU.MOREX.r3.1HG0019360	Mitogen-activated protein kinase	881	813	218	1373	3471	2624	3059	703	212	6565	915	1251	6035	3253	1112	2656	2558	968	2937	2757	2086	1811	2323	1789	2441	4662	1435	1632	1297	1595	2835	2396	1989	1566	2428	2064	1557	2875	1954	2106	2650
HORVU.MOREX.r3.1HG0019380	Glioma tumor suppressor-like protein	544	510	87	410	978	677	1853	324	86	1076	231	258	1533	720	506	1139	1671	593	1419	1326	1113	1127	984	711	940	2156	1235	1482	1047	1004	1268	873	1097	1052	1200	1206	678	1154	1386	824	1447
HORVU.MOREX.r3.1HG0019390	Proteinase inhibitor	58	47	10	27	100	33	671	87	15	168	38	85	117	81	50	342	362	213	600	655	501	663	532	419	514	896	631	456	419	428	14	3	1	11	27	14	14	10	12	3	21
HORVU.MOREX.r3.1HG0019410	Transducin/WD-like repeat-protein	81	67	46	26	46	16	1081	220	98	317	90	68	174	108	127	922	1288	528	995	1226	953	1133	777	485	546	1484	419	560	609	556	1394	1251	1379	1046	803	694	575	1050	833	751	918
HORVU.MOREX.r3.1HG0019420	O-acyltransferase	105	133	39	128	196	166	711	144	21	428	141	231	699	455	200	795	825	370	540	496	410	416	471	340	504	870	236	430	301	436	492	371	379	384	496	458	372	554	497	399	584
HORVU.MOREX.r3.1HG0019550	tRNA dimethylallyltransferase	182	74	44	345	998	809	1170	173	49	1450	331	265	1730	1317	489	1156	1502	639	619	792	680	588	935	788	765	1790	707	865	754	1242	3048	3088	3389	2842	3050	2767	2407	2748	2651	2559	2591
HORVU.MOREX.r3.1HG0019580	Mitochondrial transcription termination factor family protein	14	0	6	40	27	37	178	12	6	53	12	7	74	35	40	150	182	62	34	32	30	20	101	45	24	100	85	69	65	63	260	214	162	125	147	159	60	362	252	348	310
HORVU.MOREX.r3.1HG0019650	extracellular ligand-gated ion channel protein (DUF3537)	12	6	9	26	85	92	45	12	0	48	0	10	67	52	24	83	77	20	223	321	314	378	172	162	155	200	213	212	227	148	503	439	457	552	106	191	119	531	523	450	534
HORVU.MOREX.r3.1HG0019660	ATP-dependent RNA helicase, putative	0	0	0	5	0	0	18	0	0	0	0	0	5	0	0	11	11	0	0	0	0	0	26	13	5	36	0	9	0	0	6	16	0	0	19	8	24	0	0	0	3
HORVU.MOREX.r3.1HG0019680	Alpha-mannosidase	15	31	19	56	91	66	244	56	0	79	32	50	213	125	77	130	167	170	195	229	320	196	194	130	194	588	134	212	118	227	304	225	181	180	264	266	269	208	221	160	182
HORVU.MOREX.r3.1HG0019730	DNA/RNA helicase protein	816	705	183	1145	4736	3272	4143	773	233	3275	642	613	3813	1727	744	2528	3724	1370	2926	2832	2439	2609	3103	2809	3133	6628	2710	2475	2440	2170	2441	2747	2280	1693	2166	1755	1531	3051	2742	2749	2785
HORVU.MOREX.r3.1HG0019870	Serine/threonine-protein phosphatase	667	482	179	722	1595	1158	2816	609	149	2701	447	767	2607	1690	592	2849	4467	2188	2636	4803	3945	4275	3330	2728	3346	7258	2230	3944	2794	3267	3559	3221	4077	3613	3790	3611	3146	4092	3855	3453	3785
HORVU.MOREX.r3.1HG0019920	Ankyrin repeat domain protein, putative	415	293	93	342	724	559	2610	478	133	1090	228	279	1293	692	419	2329	3224	2430	4138	6077	5960	5478	7802	5383	7565	13300	3036	5233	4002	6342	4452	4253	4229	3668	6807	5451	6393	4583	3788	4152	3600
HORVU.MOREX.r3.1HG0019950	Dihydroflavonol 4-reductase/flavanone protein	0	4	0	0	0	0	0	0	0	0	0	0	0	0	0	0	11	0	0	0	0	0	0	0	0	0	0	0	0	0	0	0	0	0	0	0	0	0	0	0	0
HORVU.MOREX.r3.1HG0019930	DNA repair helicase	35	38	17	32	50	94	360	93	24	196	55	41	253	137	71	429	523	229	560	367	454	422	342	267	304	598	317	403	281	479	377	366	466	393	320	239	167	515	429	251	440
HORVU.MOREX.r3.1HG0019960	Agmatine coumaroyltransferase-2	85	38	22	18	0	17	354	75	54	66	84	102	377	80	67	575	424	7724	4506	7429	15154	12655	14166	14268	18532	40170	19185	19224	20664	29790	2877	2179	4804	7704	11489	10271	14563	9262	11513	12354	5400
HORVU.MOREX.r3.1HG0019970	Agmatine coumaroyltransferase-1	223	136	133	64	345	251	1261	256	149	709	411	308	875	388	360	1622	1868	15187	5096	11624	18632	18406	16055	18569	20978	49134	16301	19323	21798	31636	6524	3927	8984	13988	12943	12162	19125	12661	15406	16847	6963
HORVU.MOREX.r3.1HG0019980	ATP binding protein	120	68	22	79	456	278	827	148	42	589	138	205	493	431	238	803	1220	869	723	1268	1096	1128	1090	948	880	1998	489	987	640	1134	1113	985	1091	785	1092	935	1016	1136	1094	1131	947
HORVU.MOREX.r3.1HG0020190	Sucrose-phosphatase	196	87	75	105	255	274	2508	365	58	664	190	332	783	376	205	1082	816	4606	779	757	801	725	643	827	1278	2396	556	959	423	848	1049	684	883	846	840	701	831	1075	1069	626	815
HORVU.MOREX.r3.1HG0020210	CRS1/YhbY (CRM) domain protein	44	20	16	5	18	37	257	35	17	138	47	38	133	53	39	301	349	88	237	291	170	200	251	154	154	596	322	265	248	299	253	203	194	223	249	173	111	313	175	179	250
HORVU.MOREX.r3.1HG0020220	Protein VERNALIZATION INSENSITIVE 3	282	171	115	170	627	465	1794	417	127	1302	286	228	1707	597	274	2553	5813	3552	1401	8430	5919	7110	3510	3150	3706	7330	5663	5538	5662	5167	3942	4956	5658	5187	4019	4231	4282	5706	6142	6021	5575
HORVU.MOREX.r3.1HG0020260	GDSL esterase/lipase	48	10	3	0	0	0	407	58	30	22	42	33	136	26	106	333	321	2051	3690	5325	5001	4423	3401	1384	2243	3820	2473	3336	2857	2493	1182	1089	2281	2202	2936	3720	4014	1193	1210	1387	1168
HORVU.MOREX.r3.1HG0020270	SAD1/UNC-84 domain protein, putative	629	462	143	1059	3992	2407	4305	803	195	2919	546	625	4625	1929	947	3178	3377	1761	3364	3368	2176	1989	2673	1913	2526	4722	1845	2024	1635	1807	3276	3152	2787	1974	2356	1965	1518	3157	2515	3026	3083
HORVU.MOREX.r3.1HG0020280	Pentatricopeptide repeat superfamily protein	771	922	119	118	261	248	2192	495	98	936	232	351	855	444	338	1793	2736	870	1313	1331	750	690	518	556	667	1870	627	758	600	451	894	1034	1300	1132	1140	963	522	1051	1281	597	1337
HORVU.MOREX.r3.1HG0020290	PAX-interacting protein 1	54	31	14	0	13	37	221	34	19	207	22	14	123	17	0	365	422	56	183	265	180	178	222	145	160	392	236	190	138	162	674	754	527	483	586	487	334	545	538	533	656
HORVU.MOREX.r3.1HG0020300	Nucleolar MIF4G domain-containing protein 1	135	225	27	57	122	86	758	120	63	436	77	96	540	166	199	714	1094	298	842	819	636	606	385	321	394	1016	568	687	541	492	630	592	744	573	544	475	369	695	611	500	633
HORVU.MOREX.r3.1HG0020390	Nodulin-like / Major Facilitator Superfamily protein	3	0	0	73	337	177	69	26	4	73	15	26	634	392	133	158	167	170	52	134	121	170	118	109	122	372	323	227	404	399	223	147	187	200	131	139	141	254	284	447	315
HORVU.MOREX.r3.1HG0020310	Calcium-dependent protein kinase	0	0	5	0	0	2	16	6	0	15	0	0	0	0	0	28	25	27	43	60	38	40	24	18	61	80	27	31	20	33	23	26	16	14	10	0	12	38	13	19	14
HORVU.MOREX.r3.1HG0020320	Pentatricopeptide repeat-containing protein	21	29	8	0	19	33	185	38	13	83	12	22	87	19	33	133	213	59	73	74	118	105	51	40	60	200	81	95	74	83	79	73	80	110	107	70	68	109	95	83	129
HORVU.MOREX.r3.1HG0020450	Laccase	4	0	3	6	31	36	72	12	5	25	19	25	29	52	9	32	60	901	24	22	24	67	36	28	18	240	408	541	452	731	84	40	22	8	18	21	382	673	2520	61	33
HORVU.MOREX.r3.1HG0020520	F-box family protein	7	7	0	12	26	19	23	3	3	41	5	3	11	10	2	58	65	11	32	14	11	15	25	11	5	58	12	12	16	7	0	0	0	0	0	0	0	0	0	0	0
HORVU.MOREX.r3.1HG0020650	F-box family protein	22	16	7	0	43	25	56	14	0	64	17	10	51	32	15	88	158	17	61	42	27	54	58	27	45	24	14	35	28	13	0	0	0	0	0	0	0	0	0	0	0
HORVU.MOREX.r3.1HG0020820	Serine protease	41	32	11	27	12	22	241	37	15	111	20	54	162	48	28	201	311	79	127	151	70	63	63	77	61	144	24	80	87	63	161	93	85	95	144	84	59	171	209	159	197
HORVU.MOREX.r3.1HG0020840	Pentatricopeptide repeat-containing protein	0	6	0	0	7	15	49	26	5	39	3	0	21	5	13	59	58	19	50	74	53	37	40	56	62	52	63	52	36	40	26	52	66	41	47	75	49	66	72	56	42
HORVU.MOREX.r3.1HG0020850	Serine/threonine-protein kinase	0	0	0	0	8	0	21	0	0	19	0	0	14	9	0	47	84	12	31	20	33	32	9	9	0	18	15	64	41	69	8	7	0	7	7	0	5	21	18	3	4
HORVU.MOREX.r3.1HG0020900	Histone H3	36	39	16	0	0	2	184	43	10	17	18	17	9	45	20	129	195	85	135	347	143	159	76	104	188	380	103	112	113	75	178	126	197	202	264	131	105	82	146	43	207
HORVU.MOREX.r3.1HG0020910	Histone H4	103	162	40	3	0	6	323	90	9	90	59	47	20	19	40	262	355	128	184	269	163	175	81	104	180	302	140	137	84	79	181	178	167	270	209	110	64	50	172	53	187
HORVU.MOREX.r3.1HG0020440	Kinase family protein	293	203	117	234	3351	678	946	145	211	1076	204	354	1171	993	613	3602	6033	3645	33522	13904	8341	13048	2987	4428	4486	14416	8242	7852	8275	9581	20055	19929	15542	11005	6517	5368	8538	15392	13296	13758	11036
HORVU.MOREX.r3.1HG0020930	F-box/kelch-repeat protein	107	91	40	191	399	240	1163	259	72	629	102	163	807	385	229	1011	1013	755	1199	1364	1273	1239	880	690	1035	1984	850	1241	1052	1031	1394	1199	1061	928	907	1011	717	1193	953	1245	1267
HORVU.MOREX.r3.1HG0020980	Endo-1,31,4-beta-D-glucanase	281	264	59	26	66	40	1409	285	66	597	160	304	203	78	90	1753	1341	1402	8516	7905	8943	8549	8950	5058	8553	15548	2003	4755	2297	4214	4200	4122	6404	5808	6454	6520	4443	2908	3747	2377	3890
HORVU.MOREX.r3.1HG0021010	Pentatricopeptide repeat-containing protein	9	3	3	8	5	18	185	38	14	21	17	5	80	29	32	138	190	30	29	51	47	74	74	47	29	98	68	108	53	46	82	41	65	26	105	89	50	64	68	43	78
HORVU.MOREX.r3.1HG0020990	F-box domain containing protein	61	82	13	48	78	96	384	55	16	257	58	77	325	147	154	250	398	321	988	856	970	938	1272	844	1152	1892	641	1317	841	1493	446	418	515	624	956	964	878	607	687	733	572
HORVU.MOREX.r3.1HG0021020	Pentatricopeptide repeat-containing protein	13	11	0	0	6	4	173	27	14	53	15	21	79	8	19	301	462	229	109	290	168	233	83	133	176	320	101	132	183	163	525	494	670	560	357	250	335	616	532	633	562
HORVU.MOREX.r3.1HG0021090	BTB/POZ and MATH domain-containing protein 2	9	15	3	7	16	9	192	37	7	61	15	16	128	49	34	259	214	90	103	174	153	151	227	142	149	312	151	146	174	150	365	315	287	243	400	250	259	379	214	265	241
HORVU.MOREX.r3.1HG0021100	NBS-LRR disease resistance protein-like protein	36	38	36	6	65	32	461	87	37	269	48	36	125	60	36	561	782	109	546	775	580	615	542	583	600	1460	323	364	348	293	134	65	62	41	37	86	78	124	91	115	78
HORVU.MOREX.r3.1HG0021110	Disease resistance protein (NBS-LRR class) family	25	18	8	0	7	0	73	18	4	39	23	17	48	6	7	0	0	0	247	0	0	0	173	173	205	570	0	0	157	147	25	19	7	4	21	23	14	13	28	30	48
HORVU.MOREX.r3.1HG0021130	Disease resistance protein (TIR-NBS-LRR class)	18	17	13	5	15	19	203	59	11	156	11	24	13	19	2	267	275	23	192	304	127	206	123	107	92	222	70	67	88	70	729	918	649	447	198	165	145	543	430	613	655
HORVU.MOREX.r3.1HG0021150	Disease resistance protein (NBS-LRR class) family	29	13	18	3	26	33	242	94	18	237	10	16	49	31	9	334	375	24	304	467	153	201	129	103	125	266	92	91	105	100	669	635	531	306	165	134	136	538	255	528	530
HORVU.MOREX.r3.1HG0021190	Harpin inducing protein	0	0	0	0	0	0	5	0	0	0	0	0	1	0	0	0	2	0	16	9	5	26	9	0	6	12	13	0	6	4	11	8	14	10	11	3	0	4	2	4	2
HORVU.MOREX.r3.1HG0021200	Coiled-coil domain-containing protein SCD2	0	0	0	0	0	0	0	0	0	0	0	0	2	0	0	9	0	0	0	0	0	0	0	11	0	0	0	0	0	8	0	0	0	25	9	0	10	2	0	0	0
HORVU.MOREX.r3.1HG0021290	NAC domain protein	0	0	0	0	0	0	7	5	0	0	0	4	6	0	2	42	18	6	13	36	0	17	0	8	0	0	4	7	8	19	23	30	34	45	10	21	12	22	50	17	35
HORVU.MOREX.r3.1HG0021240	Sodium/hydrogen exchanger	251	186	73	231	983	644	2009	399	103	1424	177	209	1050	535	261	2188	2401	773	2338	2565	2109	2202	1616	1017	1353	3088	1368	1734	1512	1234	2954	2735	2829	2410	2514	2297	1921	3891	3761	3578	3729
HORVU.MOREX.r3.1HG0021320	4-hydroxy-tetrahydrodipicolinate reductase	256	328	53	25	37	53	838	189	50	342	110	217	449	270	171	849	1233	421	1029	950	661	586	295	419	529	1198	383	468	440	379	640	434	755	618	736	361	285	614	744	233	684
HORVU.MOREX.r3.1HG0021330	Asparagine--tRNA ligase	722	690	209	621	1989	1364	4871	972	193	1875	433	582	3661	1748	769	4819	5576	2078	6088	5694	4060	4334	3335	2842	3875	7888	4800	3798	3981	3630	5698	5746	5561	5660	5827	4809	3618	5463	5773	4247	5768
HORVU.MOREX.r3.1HG0021340	Glutathione S-transferase	365	224	105	160	333	200	2707	417	99	1812	427	384	1110	953	610	2913	4303	3781	14281	20566	14655	16829	9870	9020	11745	21230	15429	14194	14580	16113	16589	17220	18332	15479	24378	17748	20816	22846	19914	25125	17458
HORVU.MOREX.r3.1HG0021350	Glutathione S-transferase	266	228	73	50	35	29	1359	324	95	994	368	248	129	121	150	2004	3424	1703	4243	9536	6575	8544	6392	5118	6418	12424	4339	4677	4107	5670	6155	5853	6709	6328	10050	7163	7667	6782	5639	5809	7102
HORVU.MOREX.r3.1HG0021360	Glutathione S-transferase	68	58	23	87	79	94	675	92	18	381	103	107	251	97	178	277	491	915	335	974	1158	1135	1215	1026	1301	2928	911	1697	1070	1718	658	463	598	632	1209	1095	1055	1543	1496	1534	1046
HORVU.MOREX.r3.1HG0021380	Glutathione S-transferase	76	89	16	47	110	47	557	99	32	939	157	91	213	201	129	363	649	681	1213	2068	1681	2587	1283	1578	1766	4224	4038	2879	3282	4541	2364	1805	2071	1617	2008	1231	1628	2676	2670	3368	2058
HORVU.MOREX.r3.1HG0021400	Glutaredoxin	2	1	0	0	0	0	36	5	3	9	4	0	10	7	11	9	12	14	100	87	37	39	43	8	24	20	27	7	23	31	54	77	18	44	7	13	18	31	19	14	52
HORVU.MOREX.r3.1HG0021390	Glutathione S-transferase	233	122	66	66	642	168	475	115	42	1029	176	233	214	84	60	630	1134	771	2094	4489	4061	5525	2884	2188	3661	8146	7135	12203	6721	10085	3543	2394	3242	3116	3952	4504	4005	18520	18232	20168	14450
HORVU.MOREX.r3.1HG0021440	Invertase inhibitor	4	0	0	0	0	0	0	0	0	0	0	0	0	0	0	0	0	0	4	0	6	0	23	16	18	32	0	2	5	3	0	0	0	0	7	10	16	0	0	0	0
HORVU.MOREX.r3.1HG0021430	L-gulonolactone oxidase	6	4	8	0	0	0	214	28	5	9	4	7	0	0	0	164	76	156	996	999	372	727	255	85	216	314	157	119	88	124	262	272	207	163	122	74	112	149	50	100	165
HORVU.MOREX.r3.1HG0021450	F-box protein	19	7	0	5	4	8	143	30	0	86	15	12	57	12	11	108	139	57	91	273	210	171	97	183	143	400	39	111	71	120	33	25	56	54	56	36	62	46	35	32	41
HORVU.MOREX.r3.1HG0021570	3-hydroxy-3-methylglutaryl-coenzyme A reductase 1	0	0	3	0	0	0	0	3	0	0	0	0	0	0	0	1	3	0	5	4	7	19	4	11	9	20	11	0	5	4	0	1	0	0	4	1	7	9	1	1	1
HORVU.MOREX.r3.1HG0021610	F-box protein	9	10	4	0	3	14	165	37	0	80	9	16	41	24	0	160	203	74	78	220	214	161	94	167	87	318	65	149	94	97	59	49	99	96	166	121	142	63	122	76	101
HORVU.MOREX.r3.1HG0021640	Peroxidase	2837	2298	521	9457	13752	7158	10924	1600	424	25889	4092	5655	19821	14897	3591	3388	3311	5498	3871	5025	2120	3591	412	232	377	1286	5605	2468	4063	2291	6720	4533	2997	2439	599	925	764	7703	6312	10322	8445
HORVU.MOREX.r3.1HG0021690	Peroxidase	4446	3146	824	11587	6510	5195	30198	4261	803	31242	3956	8030	27727	17196	9702	6308	5556	22005	6822	8256	4186	6877	619	322	544	1766	13362	6313	8261	6672	14393	7396	4885	3511	508	1090	546	22273	20333	27861	23446
HORVU.MOREX.r3.1HG0021710	Peroxidase	18	35	0	3	5	42	0	0	4	18	3	5	53	57	30	9	5	96	448	958	1156	1233	680	179	770	548	806	160	413	367	1478	1399	1715	969	382	898	464	3071	1363	773	833
HORVU.MOREX.r3.1HG0021780	Transmembrane protein, putative	5	0	0	21	0	0	4	0	7	6	0	14	4	0	6	44	161	43	31	94	70	126	50	32	50	82	98	63	82	90	467	442	388	372	328	269	337	577	600	599	581
HORVU.MOREX.r3.1HG0021770	Elongator complex protein 2	196	153	62	93	204	203	1367	258	53	643	115	115	701	264	206	1024	1386	402	1217	879	570	826	445	291	312	1014	730	574	645	491	1004	1213	1223	1231	1253	1175	1317	1403	1790	927	1486
HORVU.MOREX.r3.1HG0021820	Transposase	0	0	0	0	0	0	0	0	0	0	0	0	0	0	0	0	0	0	4	0	2	0	0	0	0	0	0	0	0	0	0	0	2	0	0	0	0	0	0	0	0
HORVU.MOREX.r3.1HG0021810	Calcium-dependent lipid-binding (CaLB domain) family protein	0	0	0	0	0	6	6	0	0	0	0	0	0	12	0	0	0	6	8	15	22	33	7	16	15	30	137	54	77	42	0	0	0	0	0	0	0	4	4	3	0
HORVU.MOREX.r3.1HG0021800	Glycosyltransferase	10	0	4	6	3	0	346	105	12	17	12	2	7	4	11	343	282	47	579	286	136	172	73	40	47	164	89	81	45	30	1889	2044	1458	751	509	411	340	288	154	168	170
HORVU.MOREX.r3.1HG0021830	SKP1-like protein 4	550	738	122	351	2039	1346	4191	668	153	957	203	241	1305	835	448	1801	1969	986	3323	3257	2168	2373	2594	1946	2297	4940	2237	2181	1973	2178	1685	1520	1601	1179	1214	1210	913	1565	1428	1273	1504
HORVU.MOREX.r3.1HG0021880	SKP1-like protein 4	39	34	22	81	265	188	811	126	29	163	38	28	225	96	62	261	278	118	72	58	53	74	64	44	44	108	120	97	84	72	160	127	100	143	83	109	75	277	201	180	187
HORVU.MOREX.r3.1HG0021870	Serine/threonine-protein kinase ATM	202	183	46	269	581	508	1422	288	76	1149	250	241	1434	548	268	1250	1554	559	1870	1954	1322	1601	963	853	1250	2752	2826	2507	2213	2128	2861	2691	2402	2107	2403	2068	1277	3553	3284	3814	3738
HORVU.MOREX.r3.1HG0021960	1-aminocyclopropane-1-carboxylate oxidase	261	85	121	28	116	223	4930	333	125	442	142	263	603	178	279	1537	2397	11397	13069	20893	18809	22939	8875	6302	6776	21032	9574	8517	8740	7807	20701	18916	18629	19757	12153	11085	20996	14822	19036	13579	9094
HORVU.MOREX.r3.1HG0021980	O-glucosyltransferase rumi	26	11	0	17	21	41	379	76	18	91	40	17	94	47	21	363	349	154	318	345	155	257	94	44	70	122	128	117	144	157	437	569	517	331	104	127	94	421	304	450	351
HORVU.MOREX.r3.1HG0021970	1-aminocyclopropane-1-carboxylate oxidase	190	76	76	11	49	62	1892	133	91	225	154	132	217	87	125	1358	3426	6915	31859	32116	32518	37101	14277	11709	12447	31422	32373	28685	34123	31561	23051	26075	28299	27680	21738	18330	30079	27800	32583	29328	19788
HORVU.MOREX.r3.1HG0022060	Cullin-1	1077	951	292	1194	3748	2899	5450	1095	265	3697	863	1089	5592	3382	1215	4946	6376	2848	4649	5279	4154	4167	3864	3149	3969	8832	2596	4049	3053	3602	4139	4007	4190	3540	3916	3072	2804	4047	3696	2905	3998
HORVU.MOREX.r3.1HG0022070	Cullin-1	1117	968	271	1528	5378	3654	5496	994	290	5625	869	1205	6443	3969	1409	4663	5408	2676	5844	5790	4810	5060	4466	3687	5165	9814	3369	3906	3241	3485	6150	5932	5696	5266	5781	5024	4581	6081	5633	5094	5706
HORVU.MOREX.r3.1HG0022090	Serine/threonine-protein phosphatase 2A regulatory subunit B	544	541	128	579	1757	1428	2464	500	130	1667	433	567	2781	1420	704	2317	2145	1367	2256	2946	2258	2301	2239	1753	2143	4360	1325	1690	1433	1710	2413	2494	2543	2217	2318	2022	1853	2177	2191	1878	2510
HORVU.MOREX.r3.1HG0022120	Anaphase-promoting complex subunit 7	80	54	0	0	27	36	501	111	30	265	71	43	115	110	66	491	525	181	406	368	203	194	134	154	116	290	131	173	117	97	411	384	432	278	341	194	160	333	328	169	292
HORVU.MOREX.r3.1HG0022330	Disease resistance protein (NBS-LRR class) family	0	0	0	0	0	0	8	8	0	3	0	3	3	0	0	0	6	6	7	8	0	4	11	0	0	0	0	4	21	5	14	4	10	4	0	4	4	15	10	36	2
HORVU.MOREX.r3.1HG0022380	Zinc finger protein	11	0	0	0	0	0	5	7	3	68	10	18	24	7	7	52	72	47	19	26	21	9	7	0	7	56	42	32	35	42	411	419	362	315	177	151	278	344	305	485	329
HORVU.MOREX.r3.1HG0022350	Proline synthase co-transcribed bacterial	272	185	65	151	229	202	1627	249	58	753	167	260	758	533	392	1181	1420	1328	1149	1281	901	1066	897	624	870	2096	695	716	657	664	1656	1600	1832	1453	1358	1154	864	1533	1435	1332	1474
HORVU.MOREX.r3.1HG0022360	transmembrane protein, putative (DUF247)	16	22	0	0	0	4	114	30	6	60	7	15	28	11	0	145	141	70	79	106	74	99	57	67	91	182	99	60	17	38	132	156	135	149	102	72	73	85	115	50	117
HORVU.MOREX.r3.1HG0022400	RING/U-box superfamily protein, putative	10	17	0	0	13	6	73	9	0	29	0	3	66	29	7	81	50	57	67	120	119	122	153	129	134	258	48	91	60	148	167	233	214	188	188	222	128	219	188	133	245
HORVU.MOREX.r3.1HG0022430	RING/U-box superfamily protein, putative	4	0	0	6	5	0	21	8	0	7	0	0	18	0	0	16	23	7	54	47	48	48	65	23	53	112	28	60	33	68	199	196	154	188	172	152	74	138	125	144	125
HORVU.MOREX.r3.1HG0022440	Chromatin remodeling factor, putative	683	625	180	504	1283	1124	3089	568	140	2193	504	450	2131	1121	526	3813	4568	1233	3443	3105	2366	2280	2154	1900	2336	4794	1537	1804	1500	1775	2899	2834	2930	2502	3195	2278	1868	2689	2589	1747	2859
HORVU.MOREX.r3.1HG0022450	Double stranded RNA binding protein 3	238	170	82	190	348	358	1766	346	85	1041	141	225	1223	497	244	1502	1445	594	1198	1378	1173	1294	1044	829	1371	2512	1236	1021	984	925	2164	1891	1722	1415	1508	1304	923	1787	1590	1517	1505
HORVU.MOREX.r3.1HG0022460	Transport inhibitor response 1	1182	1247	287	550	933	933	6281	1371	291	3443	804	916	2566	975	729	6058	8276	3703	3024	4863	2382	3661	1543	1544	2434	5222	1901	2044	1851	1735	5629	4850	5151	4466	3417	3016	2351	5956	5675	4650	6107
HORVU.MOREX.r3.1HG0022490	ATP-dependent RNA helicase DeaD	102	71	28	86	196	124	777	130	52	504	77	143	465	273	125	682	901	306	566	691	463	541	582	429	558	1176	302	579	302	356	498	356	454	379	456	386	370	429	369	295	406
HORVU.MOREX.r3.1HG0022500	Starch synthase family protein	0	0	0	0	0	0	4	0	0	6	0	0	0	0	0	28	22	0	22	21	11	14	10	0	8	18	18	34	41	27	11	11	0	20	17	0	7	54	45	17	15
HORVU.MOREX.r3.1HG0022530	Heavy metal transport/detoxification superfamily protein	6	10	4	0	0	0	173	36	5	40	8	0	18	7	7	67	55	13	91	107	45	52	19	10	8	22	17	12	48	0	183	194	108	64	32	28	5	96	29	69	55
HORVU.MOREX.r3.1HG0022550	Kinase-like	0	0	0	0	4	7	0	0	0	0	1	0	7	3	0	0	10	0	8	4	4	6	9	2	4	6	42	40	40	62	25	9	18	0	5	11	20	18	21	31	16
HORVU.MOREX.r3.1HG0022570	Pathogenesis-related thaumatin family protein	61	53	30	18	11	38	568	126	26	161	38	20	172	112	107	273	166	230	1267	1066	1156	1079	1240	477	1465	1788	694	783	717	693	806	884	974	800	855	779	478	1089	728	681	1207
HORVU.MOREX.r3.1HG0022660	Bifunctional protein FolD	607	525	171	432	582	450	4367	684	148	1679	343	676	1898	1090	677	3119	3512	2432	4023	4292	2919	3547	2027	1698	2224	4598	1762	1465	1410	1261	4390	4114	4422	3681	3441	2851	2416	3059	2859	2261	2912
HORVU.MOREX.r3.1HG0022680	Histidine--tRNA ligase	166	108	81	108	361	254	1683	332	101	792	215	184	912	352	222	1821	2180	653	2052	1800	1205	1172	1115	768	951	1890	1362	1052	1151	1073	1644	1671	1603	1484	1441	1124	743	1638	1487	970	1639
HORVU.MOREX.r3.1HG0022750	Translocator protein-like protein	3	0	0	2	8	4	3	3	0	7	0	4	2	5	0	1	23	6	10	6	2	30	73	34	16	60	6	4	14	10	4	25	7	12	37	2	25	0	0	7	18
HORVU.MOREX.r3.1HG0022760	BTB/POZ/MATH-domain protein	91	85	20	493	3960	2712	628	87	14	374	120	196	2357	2028	622	216	231	313	194	230	149	164	158	250	304	610	243	181	220	281	336	287	202	164	208	145	328	278	275	323	238
HORVU.MOREX.r3.1HG0022790	NAC domain protein	45	18	13	29	13	12	283	50	20	619	123	76	269	144	84	572	643	231	821	1030	1118	838	1763	1128	1483	2712	278	775	501	893	147	195	103	93	104	54	72	258	210	294	182
HORVU.MOREX.r3.1HG0022860	Xylosyltransferase 1	85	58	32	20	41	70	831	171	52	337	52	98	388	158	114	781	1075	431	875	1117	768	923	504	417	642	1262	424	458	343	399	1094	1142	1102	842	743	545	366	875	891	740	939
HORVU.MOREX.r3.1HG0022910	Villin	38	21	24	23	41	34	412	77	33	218	71	34	203	61	86	470	452	377	815	1045	564	740	421	280	555	682	157	210	167	274	862	683	770	610	490	525	375	587	426	352	393
HORVU.MOREX.r3.1HG0022990	XH/XS domain-containing protein	21	0	0	0	0	0	28	0	0	0	0	11	0	0	0	45	64	14	53	53	45	46	58	33	48	88	33	46	61	83	18	14	33	27	31	10	14	17	18	7	14
HORVU.MOREX.r3.1HG0022780	Rubber elongation factor protein, putative	4002	3686	896	4188	26668	14651	8319	1533	787	17215	4108	4604	24204	22644	8407	14109	21324	13867	102540	77732	84168	73552	130286	77991	91397	194098	59397	87851	74885	103923	60383	55889	63801	58970	91325	82538	86787	68962	66159	79341	60223
HORVU.MOREX.r3.1HG0023140	Pentatricopeptide repeat-containing family protein	1	1	0	0	0	0	50	13	10	0	0	0	0	3	3	25	22	8	49	71	31	40	54	61	46	166	49	55	33	32	35	83	53	49	50	21	24	49	59	43	47
HORVU.MOREX.r3.1HG0023010	Lipase	297	156	90	10	12	14	6859	867	128	1409	192	215	131	167	335	2651	2864	6775	14311	17060	9534	11953	5494	4517	6021	10266	1131	1368	1271	1407	14455	13643	12529	8809	6763	4983	7184	2678	1713	1268	1923
HORVU.MOREX.r3.1HG0023150	Phenylalanine ammonia-lyase	256	158	118	32	9	15	2512	381	370	590	318	286	1336	200	240	6975	10013	10089	13942	16897	12258	17397	3289	2721	7060	11054	23004	16830	15764	12868	1740	2426	1937	1651	1199	1278	1262	2385	2099	1827	1667
HORVU.MOREX.r3.1HG0023200	LURP-one-like protein	8	0	0	0	2	0	29	9	0	20	0	0	9	0	0	25	51	14	83	59	43	35	14	11	38	46	14	53	20	33	32	39	48	43	39	27	13	80	61	57	37
HORVU.MOREX.r3.1HG0023210	Gamma-tubulin complex component	87	55	26	55	81	88	599	93	30	386	52	31	286	101	37	481	517	130	325	353	186	323	145	86	148	290	158	176	220	148	611	490	413	369	330	264	140	473	412	410	433
HORVU.MOREX.r3.1HG0023230	RING/U-box superfamily protein	714	730	208	1189	3473	2768	3570	590	211	3347	687	959	4367	2874	1038	2722	3076	2326	2680	3737	3306	3185	3856	3043	4160	7518	2682	3516	2640	3604	3503	3149	3038	2732	3632	2918	3040	3347	2755	3176	2965
HORVU.MOREX.r3.1HG0023420	SKP1-like protein 4	0	0	0	0	0	0	52	6	0	24	0	0	12	10	0	17	8	11	10	0	3	0	4	0	0	8	4	11	3	20	14	10	15	4	9	0	0	17	6	22	17
HORVU.MOREX.r3.1HG0023370	Kinesin-like protein	1707	1309	416	1236	3436	2607	10439	2075	545	4830	975	981	6502	3235	1494	12226	13344	4887	12105	12604	8303	8978	7066	5983	8295	15198	5469	5107	5080	5152	12101	13518	12027	10861	10238	9109	6773	8448	8860	5901	10203
HORVU.MOREX.r3.1HG0023550	Myosin-9	0	0	0	0	0	0	0	0	0	0	0	0	0	0	0	0	0	0	2	0	0	0	0	0	9	0	3	0	4	2	0	0	0	0	0	0	0	4	0	0	0
HORVU.MOREX.r3.1HG0023580	WAT1-related protein	25	0	13	0	0	0	379	109	12	40	21	6	0	0	7	457	581	203	91	343	278	378	190	171	242	670	86	174	151	320	645	579	577	395	477	425	317	248	209	208	176
HORVU.MOREX.r3.1HG0023540	Serine/threonine-protein phosphatase	464	479	96	387	1433	1004	1796	307	151	1886	385	530	1440	1137	423	2182	2798	2372	2571	3812	3988	3651	3485	2830	3919	7482	2727	3854	3018	4187	3126	2930	3136	2724	3619	3147	2957	2726	2815	2677	2802
HORVU.MOREX.r3.1HG0023610	Histone H4	36	63	18	0	4	0	73	21	8	39	25	21	10	16	14	48	81	38	93	124	64	71	60	61	73	218	75	66	36	35	106	43	74	89	63	74	54	29	75	22	83
HORVU.MOREX.r3.1HG0023620	Histone H3	45	100	39	6	0	0	433	110	23	66	30	37	18	44	43	274	340	145	385	580	289	321	207	231	358	768	243	317	181	199	365	342	351	453	461	283	191	184	316	100	410
HORVU.MOREX.r3.1HG0023640	Leucine aminopeptidase, putative	39	16	7	10	33	8	529	65	0	192	36	42	57	17	12	297	389	303	262	229	191	281	164	120	94	164	131	164	183	119	578	380	356	297	231	140	296	483	406	298	240
HORVU.MOREX.r3.1HG0023650	Small nuclear ribonucleoprotein	339	321	98	196	715	499	1451	279	49	952	222	188	1113	747	327	1382	1863	850	1362	1359	1021	1030	968	684	838	1910	891	859	785	859	1190	1182	1112	1042	1226	960	697	993	1137	1044	1185
HORVU.MOREX.r3.1HG0023680	Fatty acid oxidation complex subunit alpha	19	0	13	18	49	37	252	31	7	230	27	6	126	35	18	195	288	73	125	97	54	76	84	61	71	156	17	77	36	85	166	101	83	57	122	87	26	192	230	93	138
HORVU.MOREX.r3.1HG0023710	F-box domain containing protein-like	3	6	5	14	32	21	158	21	12	90	11	12	47	11	16	106	85	47	60	51	34	63	36	32	44	102	81	55	41	26	99	78	82	78	56	45	39	52	54	83	101
HORVU.MOREX.r3.1HG0023770	Flavin-containing monooxygenase	3	0	0	0	0	0	6	0	0	0	0	0	0	0	0	9	4	0	5	0	0	0	0	0	0	0	0	0	0	0	0	0	0	0	0	0	0	0	5	0	15
HORVU.MOREX.r3.1HG0023740	RING/FYVE/PHD zinc finger superfamily protein	20	16	8	41	72	25	209	54	33	294	44	43	229	118	41	236	371	126	226	478	460	399	461	349	357	668	385	652	615	693	326	301	232	229	388	351	422	383	315	461	335
HORVU.MOREX.r3.1HG0023870	Chlororespiratory reduction31	13	7	2	58	62	52	102	19	5	21	13	17	64	30	19	46	60	72	100	154	443	207	1323	1147	1345	2396	172	902	369	837	46	45	22	49	619	393	494	54	32	61	38
HORVU.MOREX.r3.1HG0023840	Ethylene receptor	171	138	65	80	60	93	1785	318	96	753	119	225	755	442	251	1455	1821	905	2234	2591	4665	2632	7366	5326	8114	13180	1595	3382	2092	3740	2269	2236	1951	1837	6614	5179	4634	1454	1091	1092	1376
HORVU.MOREX.r3.1HG0023940	DNA-directed RNA polymerase III subunit RPC4	86	81	10	28	25	61	465	83	14	193	52	65	421	181	144	396	673	229	353	337	230	199	400	307	309	690	117	203	144	200	260	191	293	344	334	287	239	267	278	204	291
HORVU.MOREX.r3.1HG0023950	Fe/S biogenesis protein nfuA	352	326	83	494	1102	755	1498	280	65	1565	339	827	1687	1146	430	1189	1953	1323	1073	1080	931	940	1199	962	1160	2320	723	968	743	1006	1120	987	1074	882	1117	1020	785	1125	1223	1115	1138
HORVU.MOREX.r3.1HG0023970	GATA transcription factor, putative	14	14	11	16	130	75	101	19	0	110	13	7	74	67	12	51	37	25	89	71	136	74	243	205	275	444	26	85	43	82	101	83	76	57	138	103	78	73	58	75	73
HORVU.MOREX.r3.1HG0024020	Heparan-alpha-glucosaminide N-acetyltransferase	100	74	34	39	99	123	655	121	30	306	82	80	270	174	121	589	683	377	758	779	637	618	439	321	409	730	261	311	246	260	777	565	591	478	523	427	390	667	471	426	457
HORVU.MOREX.r3.1HG0023990	Importin subunit alpha	2296	1924	617	2995	9508	6486	15876	3070	652	10485	1672	1913	14881	9047	3134	14468	16307	6681	17802	16268	12620	12246	13420	10368	13322	24322	10750	12270	10295	11576	16829	19293	17696	16003	14521	14092	10816	15763	14040	14035	15524
HORVU.MOREX.r3.1HG0024030	tRNA (Guanine(26)-N(2))-dimethyltransferase	64	57	23	60	121	148	456	112	17	313	72	79	197	101	42	339	282	87	308	171	147	160	122	114	156	388	123	80	92	103	253	242	196	168	153	115	87	158	192	198	186
HORVU.MOREX.r3.1HG0024040	Disulfide-isomerase	3206	3294	791	811	1450	1234	15292	3195	659	4288	1106	1698	6490	3249	2634	14901	16142	7039	11829	11951	7217	8222	5831	5775	7127	15148	5602	5054	3728	3963	9155	8153	9807	9273	9513	6562	4973	6648	9063	4800	10534
HORVU.MOREX.r3.1HG0024070	D-3-phosphoglycerate dehydrogenase	0	0	0	0	0	0	2	0	0	0	0	0	0	0	0	3	1	0	4	0	2	0	3	0	0	0	1	1	0	0	2	3	0	0	0	0	0	3	2	0	0
HORVU.MOREX.r3.1HG0024050	Poly [ADP-ribose] polymerase	26	10	16	7	0	3	267	46	21	24	27	24	173	14	29	639	780	509	850	913	435	762	102	120	209	222	371	184	367	172	1449	1308	1182	879	215	288	164	1102	835	448	972
HORVU.MOREX.r3.1HG0024090	Peroxisomal membrane (Mpv17/PMP22) family protein	0	46	10	12	39	24	209	43	13	100	50	60	60	35	0	251	317	161	520	756	582	691	650	347	424	766	221	406	259	411	533	520	496	532	517	376	591	427	387	347	315
HORVU.MOREX.r3.1HG0024140	Cellulose synthase-like protein	75	38	38	0	0	0	540	131	27	144	43	10	12	0	0	1515	842	161	2216	1333	642	701	366	472	571	1478	1693	681	374	184	1336	1127	1387	1767	1572	550	461	421	553	162	1506
HORVU.MOREX.r3.1HG0024220	ACT domain repeat 5	0	3	0	10	4	2	0	0	0	5	4	0	38	16	5	0	3	38	138	88	440	229	337	254	312	740	504	597	585	689	6	16	14	96	439	397	568	123	226	280	87
HORVU.MOREX.r3.1HG0024210	Chaperone protein dnaJ, putative	25	24	0	8	15	14	346	58	0	45	7	0	70	18	15	533	516	185	1286	464	351	407	726	312	455	842	342	375	302	250	451	566	574	418	473	411	379	386	415	260	443
HORVU.MOREX.r3.1HG0024260	RNA binding protein	0	0	0	0	0	0	0	0	0	0	0	0	0	0	0	0	0	0	0	0	0	0	0	0	0	0	0	0	0	0	0	0	0	0	0	0	0	0	0	0	0
HORVU.MOREX.r3.1HG0024230	Tubulin beta chain	247	242	82	83	119	123	1459	260	50	546	134	187	634	315	220	1453	1368	622	1401	1378	949	1016	658	539	710	1620	559	663	640	591	1301	1140	1196	997	970	880	600	983	1028	719	976
HORVU.MOREX.r3.1HG0024280	Dihydrolipoyl dehydrogenase	416	543	113	73	54	62	2391	563	89	703	185	141	506	187	174	2645	2584	841	4252	3494	2127	2801	1478	1501	2122	4142	1717	1298	1162	869	3247	2777	3461	3444	3255	2562	1521	2438	3159	1122	3430
HORVU.MOREX.r3.1HG0024290	Serine/threonine-protein phosphatase 4 regulatory subunit 3	122	86	33	42	24	28	631	139	36	297	64	64	151	66	73	821	976	290	411	585	445	487	331	241	277	682	188	378	215	326	556	387	632	517	509	469	429	556	628	507	779
HORVU.MOREX.r3.1HG0024380	Flavin-containing monooxygenase	11	6	0	17	76	20	91	18	11	17	14	0	36	19	11	196	348	44	184	53	64	95	95	57	31	110	19	18	42	32	100	117	109	51	112	46	72	43	63	37	74
HORVU.MOREX.r3.1HG0024440	EGG APPARATUS-1 protein	1945	1533	508	4797	9236	7275	17022	3230	669	10993	2182	1755	15924	9562	4576	9654	9910	3649	15067	15419	7006	10881	2728	2179	2771	5040	12187	5433	7905	4477	19373	21666	14551	11325	4577	5126	4412	21022	13009	20589	18511
HORVU.MOREX.r3.1HG0024500	DNA-directed RNA polymerase II subunit	377	329	47	255	588	442	1425	241	35	932	205	229	916	652	276	846	831	428	1170	1150	732	793	686	428	513	1140	615	602	623	583	1027	778	844	655	607	589	410	959	711	876	885
HORVU.MOREX.r3.1HG0024560	NADH-quinone oxidoreductase subunit I	28	6	0	48	62	51	181	16	14	127	37	27	150	115	110	164	231	152	63	89	55	39	76	48	16	172	91	151	101	124	100	84	70	88	99	64	74	146	166	171	112
HORVU.MOREX.r3.1HG0024510	Universal stress protein	931	803	228	1161	3855	2165	6187	1127	309	2686	775	1270	4468	3872	1336	5124	7185	5080	10772	11508	9740	10637	7640	5532	7506	14286	5649	6658	5735	7304	8509	9181	9649	8200	8329	8075	6593	7758	6817	5619	6796
HORVU.MOREX.r3.1HG0024570	Transcription factor, putative	18	11	4	7	10	18	225	49	18	65	12	10	24	9	9	313	279	176	2116	1451	1044	1109	537	303	395	674	263	276	312	326	1086	1313	1440	1476	1267	1141	1089	488	457	369	670
HORVU.MOREX.r3.1HG0024670	Gibberellin 2-oxidase	0	0	0	0	0	5	145	9	0	87	7	0	42	12	26	44	65	33	17	21	24	15	112	49	95	78	0	17	19	10	57	17	26	50	123	97	94	38	26	17	56
HORVU.MOREX.r3.1HG0024690	E3 ubiquitin-protein ligase	132	97	46	102	510	274	848	225	74	1077	106	97	520	385	131	1088	1363	404	2451	2149	2560	2182	3171	2083	3132	6146	1088	2012	1171	2230	1996	1743	1935	1543	3824	2772	2844	2051	1705	1516	1913
HORVU.MOREX.r3.1HG0024710	Golgi apparatus membrane protein TVP23	868	979	171	233	416	397	3281	692	133	1225	305	397	1319	809	629	3378	3535	1495	2745	3069	1913	2128	1883	1569	1949	3676	1236	1560	1239	1368	2606	2429	2804	2562	2281	2267	1490	1755	2223	1586	2548
HORVU.MOREX.r3.1HG0024730	GDSL esterase/lipase	166	93	54	60	72	96	2199	326	140	264	105	110	556	209	173	3125	3496	2787	3831	6364	6271	6390	6511	5074	7979	14028	4471	6904	5317	8041	6273	7028	6683	6054	7360	6362	6958	6074	5610	5215	5349
HORVU.MOREX.r3.1HG0024800	evolutionarily conserved C-terminal region 2	25	8	13	75	169	154	235	30	9	112	22	30	377	184	58	126	181	69	30	44	20	25	51	55	30	62	57	43	47	71	94	132	42	35	55	34	31	49	70	73	47
HORVU.MOREX.r3.1HG0024860	AGAMOUS MADS box factor transcription factor	0	0	0	0	0	0	4	0	0	0	0	0	0	0	4	0	0	0	0	0	13	0	0	0	0	0	0	15	10	15	6	12	8	17	16	18	4	0	0	0	0
HORVU.MOREX.r3.1HG0024740	GDSL esterase/lipase	199	123	65	105	137	135	2666	411	123	388	142	118	1131	371	373	4376	3181	3207	8607	10785	10622	10099	12037	8160	14785	20670	5930	8492	7075	9294	9522	11615	10430	9552	12945	13470	9567	6225	5772	4520	6691
HORVU.MOREX.r3.1HG0024880	Dihydrolipoyl dehydrogenase	1474	1385	492	733	2062	1506	8507	1544	548	5794	986	1446	4195	2102	1265	10349	14872	11031	15714	17423	14292	15415	14982	12904	17323	32136	11309	10471	9186	10739	15854	16973	19908	17631	19128	15618	12117	15126	17386	14187	15259
HORVU.MOREX.r3.1HG0024900	Macrophage erythroblast attacher	324	273	84	219	563	367	2133	387	76	908	216	310	1073	734	343	1527	1543	966	3050	2232	1398	1749	1275	934	1342	2766	814	763	725	656	3071	3021	2490	1984	1665	1318	946	2053	1333	1337	1736
HORVU.MOREX.r3.1HG0024980	RELA/SPOT	32	14	0	60	70	78	131	44	3	133	17	39	85	51	41	105	55	40	174	77	91	66	405	213	495	656	63	35	24	35	223	119	96	140	208	147	137	71	73	87	110
HORVU.MOREX.r3.1HG0024910	Ubiquitin	3582	5152	757	634	969	888	12360	2522	582	2887	1223	1459	5684	2748	2443	7599	10659	5140	11612	11924	6476	7005	4392	5219	5947	14288	6275	5910	4462	4612	7735	6870	9317	8505	8615	6268	3660	5907	7664	4249	8950
HORVU.MOREX.r3.1HG0025050	Peroxidase	168	190	61	23	7	29	3012	473	95	483	120	235	155	178	292	855	843	2980	19386	15693	17756	23747	9707	5806	12118	24690	10429	8960	7147	6869	21275	17468	14894	12466	9152	11597	9566	13429	10146	7781	7000
HORVU.MOREX.r3.1HG0025100	E3 ubiquitin-protein ligase	11	4	0	2	5	0	35	9	3	19	3	5	22	0	3	43	43	45	17	22	28	35	49	40	39	124	36	40	39	49	20	33	12	36	10	19	19	77	33	59	17
HORVU.MOREX.r3.1HG0025110	Protein DETOXIFICATION	0	0	0	0	0	0	0	0	0	0	0	0	0	0	0	4	0	0	0	0	0	0	0	0	0	0	0	0	0	0	0	0	0	0	0	0	0	0	0	0	0
HORVU.MOREX.r3.1HG0025060	centrosomal protein of 135 kDa-like protein	402	391	87	196	360	320	2306	482	103	1380	415	345	920	495	387	2003	2219	1303	2282	2328	1558	1880	1265	1189	1584	2990	801	1481	960	1063	2341	2024	2185	1664	1817	1465	1394	2099	1871	1605	2023
HORVU.MOREX.r3.1HG0025350	Arginine/serine-rich splicing factor, putative	41	33	33	25	52	34	398	65	13	182	31	63	197	60	26	231	341	195	24	68	36	27	11	16	7	110	18	38	24	17	135	59	113	80	27	65	67	83	126	80	99
HORVU.MOREX.r3.1HG0025440	Transcription initiation factor TFIID subunit 13	49	59	14	24	17	32	434	86	22	101	29	36	155	124	60	302	414	186	102	122	70	86	55	65	57	176	88	121	72	104	127	80	118	92	114	80	97	174	163	137	133
HORVU.MOREX.r3.1HG0025320	Receptor-like kinase, putative	170	124	60	313	932	734	782	164	101	1115	228	254	1418	763	301	1181	1598	1737	4689	3201	5878	3723	6593	4399	5688	10314	6454	6803	6253	7030	1660	2179	2758	2789	5106	4767	4633	2897	3073	3374	2734
HORVU.MOREX.r3.1HG0025340	SWIB/MDM2 and Plus-3 and GYF domain-containing protein	0	0	0	0	3	0	0	0	0	6	0	0	4	6	0	0	5	7	9	7	5	7	7	11	2	18	17	20	4	14	6	0	0	3	0	2	6	10	4	2	2
HORVU.MOREX.r3.1HG0025500	Arginine--tRNA ligase	657	806	132	327	823	688	3080	523	157	1875	356	585	1969	1010	646	2494	3516	1605	2870	2747	2421	2388	2387	2221	2503	5544	1117	1809	1350	1508	2295	1949	2531	2254	2639	2257	1862	2005	2039	1364	2049
HORVU.MOREX.r3.1HG0025510	MYB-related transcription factor	54	31	26	10	0	17	60	34	39	61	46	35	153	7	0	586	1864	2373	1895	4503	1158	3029	207	167	242	500	640	324	567	487	4099	3542	4774	3563	453	577	527	4832	3798	4037	3450
HORVU.MOREX.r3.1HG0025530	Fasciclin-like arabinogalactan protein	0	0	0	0	0	0	0	0	0	0	0	0	0	0	0	4	3	0	95	104	68	55	29	8	75	104	115	62	81	27	142	230	46	114	114	104	118	123	229	29	82
HORVU.MOREX.r3.1HG0025520	RING/U-box superfamily protein	270	160	82	192	591	472	1125	241	54	1539	228	195	770	494	170	1214	1557	907	3747	2466	2167	2268	1748	1757	2551	4660	989	1383	1021	1395	1624	1717	1923	1559	2125	1826	1740	1513	1207	1096	1368
HORVU.MOREX.r3.1HG0025550	PHD finger alfin-like protein	676	577	124	344	739	497	2959	549	144	1569	324	533	1543	822	396	2614	2811	1426	2502	2861	1952	2228	1461	1469	1889	3422	1358	1632	1182	1350	2849	2638	2589	2420	2175	1989	1362	2211	2404	1802	3035
HORVU.MOREX.r3.1HG0025600	Serine/threonine-protein kinase	9	5	0	0	0	3	32	9	12	10	7	3	24	9	4	43	63	9	97	57	69	46	89	92	58	222	41	87	42	66	48	39	47	58	72	60	76	79	66	99	94
HORVU.MOREX.r3.1HG0025620	Acyl-CoA dehydrogenase, putative	879	626	171	1923	6922	4349	4982	784	184	3626	851	1138	5526	4095	1752	2760	3940	3657	3465	3516	3840	3715	5424	4511	6586	10406	1859	3255	1869	2790	4038	3460	3877	2905	5414	4015	3872	4105	3597	3267	3138
HORVU.MOREX.r3.1HG0025690	Non-specific serine/threonine protein kinase	0	3	0	0	8	3	16	5	3	3	0	0	5	1	6	4	13	0	25	2	3	5	5	7	13	8	3	5	3	0	3	4	3	7	2	2	0	1	6	8	1
HORVU.MOREX.r3.1HG0025660	Basic helix-loop-helix transcription factor	0	4	5	0	0	0	15	5	0	0	0	6	0	0	0	5	25	50	295	480	1267	691	1207	1100	3040	3264	580	1064	532	870	15	16	79	190	2559	1862	1368	88	208	48	99
HORVU.MOREX.r3.1HG0025730	Ring finger protein, putative	0	0	0	0	0	0	10	3	0	0	0	0	0	0	0	8	12	0	11	12	14	20	9	0	11	12	0	4	0	8	0	8	0	25	23	17	0	2	6	0	0
HORVU.MOREX.r3.1HG0025720	6-phosphofructo-2-kinase/fructose-2, 6-bisphosphatase	28	24	0	4	11	12	136	27	0	49	20	22	32	16	4	110	212	137	108	89	85	85	44	36	60	112	33	38	37	40	120	112	147	82	118	50	79	125	108	59	66
HORVU.MOREX.r3.1HG0025750	Zinc transporter protein	145	86	30	175	182	265	1299	211	51	641	122	187	780	590	202	751	810	507	1027	847	499	726	433	249	465	898	440	423	485	362	1312	1349	790	568	463	436	337	964	538	757	688
HORVU.MOREX.r3.1HG0025790	Aspartate--tRNA ligase	23	18	0	20	29	38	300	43	25	227	27	18	138	40	34	333	432	104	117	322	179	130	165	185	94	288	71	330	140	188	271	164	282	132	179	187	113	270	311	297	272
HORVU.MOREX.r3.1HG0025840	Kelch-like protein	0	0	0	0	0	0	70	15	0	44	0	0	29	18	10	72	74	34	58	57	31	33	32	33	23	58	31	31	23	44	59	56	51	31	36	13	29	40	49	52	32
HORVU.MOREX.r3.1HG0025870	6,7-dimethyl-8-ribityllumazine synthase	12	0	3	2	0	0	328	67	6	49	8	8	33	18	34	103	95	55	612	186	152	211	275	60	258	518	73	91	50	72	208	183	159	141	215	137	33	107	302	113	210
HORVU.MOREX.r3.1HG0025880	Phosphatidylinositol N-acetylglucosaminyltransferase subunit H	48	41	6	33	46	35	254	42	0	210	48	55	91	81	40	217	254	120	169	138	152	166	235	144	151	328	116	178	154	170	159	159	144	130	172	195	78	246	176	194	238
HORVU.MOREX.r3.1HG0025890	LOB domain-containing protein, putative	13	11	6	3	0	0	88	25	2	30	4	0	9	0	0	119	136	44	261	175	163	183	184	156	115	390	77	145	64	83	182	107	141	131	153	67	112	143	96	30	146
HORVU.MOREX.r3.1HG0025900	homeobox protein knotted-1-like 6	240	240	80	107	478	276	644	117	50	1662	354	173	780	429	129	633	787	357	1510	2029	1275	1518	986	726	1430	2558	2547	1711	1931	1841	2538	1942	1943	1729	1368	1640	1021	3354	2668	3437	3098
HORVU.MOREX.r3.1HG0025960	Haloacid dehalogenase-like hydrolase superfamily protein	48	57	0	14	38	28	378	79	11	188	36	32	69	54	45	230	227	104	193	160	135	98	203	180	219	460	49	90	51	151	158	113	151	95	155	168	179	127	43	36	87
HORVU.MOREX.r3.1HG0025980	ATP-dependent helicase/deoxyribonuclease subunit B	182	231	61	89	61	111	1097	256	62	367	68	152	499	425	339	909	1299	636	927	892	591	622	577	374	514	1124	195	345	251	459	808	728	900	659	691	615	429	646	715	519	782
HORVU.MOREX.r3.1HG0025990	Nucleotide/sugar transporter family protein	692	548	146	768	1991	1650	3926	767	172	1385	283	387	3662	1700	1065	3558	3727	1701	2740	2559	1815	1749	2244	1505	2288	4200	1215	1437	1003	1328	2144	2012	1900	1986	2118	1754	1316	1347	1622	1068	2177
HORVU.MOREX.r3.1HG0026010	Kinase interacting (KIP1-like) family protein	223	206	70	75	253	273	1991	325	76	490	120	85	879	445	311	790	1032	385	1048	723	697	720	521	200	509	716	1236	653	837	444	1114	1477	1130	1268	504	864	450	1291	1312	882	1445
HORVU.MOREX.r3.1HG0026030	Thioredoxin-like protein	436	398	84	502	1626	1065	2886	477	104	1426	280	405	1671	1208	565	2185	2545	2080	2979	4223	3189	3110	2600	2037	2537	4920	1792	2444	2264	2379	3375	2944	3101	2745	2825	2800	2783	2679	2345	2439	2580
HORVU.MOREX.r3.1HG0026080	RING finger protein	330	252	82	536	1288	1112	1843	401	73	1373	393	535	1993	1292	470	947	1265	1003	1007	997	961	995	1231	1001	1228	2654	719	1479	824	1264	1016	885	917	770	1150	976	937	1269	1030	1239	1176
HORVU.MOREX.r3.1HG0026100	WD repeat phosphoinositide-interacting-like protein	99	91	17	98	328	237	650	98	49	661	123	218	319	365	120	536	483	402	680	539	378	535	486	314	371	670	299	384	281	313	886	735	589	415	471	405	441	643	468	452	308
HORVU.MOREX.r3.1HG0026070	Ribosomal protein	7486	7310	1777	3687	20184	12729	31821	6668	1378	20986	6026	4931	19017	9387	4977	33664	38077	20056	50468	48381	42962	40528	51280	45946	54196	106698	39861	48187	38939	51567	34484	31914	39107	38568	59336	46189	43011	40980	45533	33114	42165
HORVU.MOREX.r3.1HG0026170	DNA-directed RNA polymerase	11	8	5	11	28	17	117	22	0	61	13	19	79	59	28	87	131	54	45	35	34	27	24	22	34	58	23	36	24	29	52	43	47	51	43	32	25	38	57	45	36
HORVU.MOREX.r3.1HG0026180	Pol polyprotein	96	90	19	89	136	78	336	59	17	286	83	194	284	211	123	232	339	219	145	218	122	146	99	133	145	274	78	110	122	112	333	264	238	256	240	211	121	238	283	180	257
HORVU.MOREX.r3.1HG0026190	Arabinogalactan peptide-like protein	27	33	10	0	0	0	274	75	16	11	18	14	54	16	14	441	263	78	1224	677	198	383	76	45	134	138	114	158	112	104	526	859	863	1223	184	245	128	264	409	143	619
HORVU.MOREX.r3.1HG0026390	Histidinol-phosphate aminotransferase	0	5	0	0	0	0	9	0	0	4	0	0	0	0	0	22	8	24	19	94	80	57	50	14	110	34	0	18	0	60	80	102	97	62	74	47	46	22	0	47	17
HORVU.MOREX.r3.1HG0026420	Tryptophan aminotransferase	0	0	0	0	3	0	4	0	0	0	0	0	0	0	0	13	0	0	27	22	47	14	35	9	12	46	5	15	16	17	18	17	13	30	25	44	42	15	32	11	8
HORVU.MOREX.r3.1HG0026240	Glycerophosphodiester phosphodiesterase-like protein	111	50	23	38	43	86	1010	216	42	371	52	66	480	136	69	1000	1020	286	1618	1934	1353	1458	863	764	1051	2222	705	1023	602	812	1635	1533	1856	1530	1173	1023	842	810	931	566	1065
HORVU.MOREX.r3.1HG0026430	Proline-rich receptor-like kinase, putative (DUF1421)	141	158	58	67	173	115	892	185	64	412	85	98	456	278	209	1002	797	563	1159	1333	1375	1181	1275	1125	1228	2636	1109	1379	1347	1570	1410	1178	1205	1093	1197	1245	909	1404	1426	1545	1634
HORVU.MOREX.r3.1HG0026470	Receptor protein kinase, putative	143	72	127	10	9	14	2698	562	119	210	94	76	755	154	215	2782	2197	325	5512	2319	1915	2373	1454	580	1523	2794	1583	1924	1109	1117	3050	3076	2504	1892	2885	2595	980	1706	2209	737	2978
HORVU.MOREX.r3.1HG0026720	carboxyl-terminal peptidase, putative (DUF239)	20	25	30	13	0	15	480	75	24	132	23	29	307	56	87	504	434	144	602	847	413	563	213	87	248	404	366	292	295	188	757	683	695	723	434	438	213	625	748	399	1041
HORVU.MOREX.r3.1HG0026750	Core-2/I-branching beta-1,6-N-acetylglucosaminyltransferase family protein	63	95	22	25	8	21	1031	152	31	101	48	29	335	86	112	1255	948	304	958	1342	797	999	651	534	675	1432	281	464	265	432	945	728	1015	897	785	754	553	640	762	388	928
HORVU.MOREX.r3.1HG0026860	Clavata3/ESR (CLE) gene family member	0	0	0	0	0	0	3	3	0	3	0	0	5	0	0	7	0	0	7	4	0	7	0	0	0	6	0	0	0	0	19	36	9	7	0	0	0	11	14	12	16
HORVU.MOREX.r3.1HG0026830	Leucine-rich repeat receptor-like protein kinase family	52	25	22	7	5	22	522	97	31	163	39	34	95	60	48	679	468	231	982	776	538	549	1028	440	1205	1882	399	603	374	251	729	830	916	920	803	964	537	610	511	477	830
HORVU.MOREX.r3.1HG0026900	Protein apaG	49	34	22	28	121	76	786	115	23	229	50	44	188	122	89	534	745	300	311	385	284	304	216	182	218	420	162	238	249	182	567	457	449	321	315	250	215	380	322	336	321
HORVU.MOREX.r3.1HG0026930	mRNA cap guanine-N7 methyltransferase	130	117	17	193	587	463	645	96	19	585	145	194	677	557	165	508	623	375	630	697	684	780	730	495	716	1318	396	661	495	680	732	537	586	532	626	556	428	778	697	606	649
HORVU.MOREX.r3.1HG0026940	Phosphate translocator	31	41	3	0	22	0	218	40	11	42	20	10	81	31	59	174	231	121	232	244	211	119	117	82	133	226	68	118	116	51	235	193	225	273	162	222	111	200	200	64	190
HORVU.MOREX.r3.1HG0026950	Phospholipase D	0	0	0	0	0	0	23	0	4	0	0	0	4	0	0	21	15	22	44	65	81	77	84	31	63	130	52	183	167	152	46	40	55	46	77	121	76	113	103	127	47
HORVU.MOREX.r3.1HG0027000	Embryo-specific 3	0	13	0	0	0	0	32	7	0	10	0	11	29	0	0	42	77	27	205	259	280	317	124	85	202	258	221	154	133	159	209	128	288	309	142	284	85	199	439	145	285
HORVU.MOREX.r3.1HG0027040	Alba DNA/RNA-binding protein	0	0	0	0	0	0	7	0	0	0	0	0	0	0	0	0	0	0	13	20	10	22	0	0	14	32	0	9	8	17	5	21	0	0	0	0	8	0	0	0	0
HORVU.MOREX.r3.1HG0027030	Mitochondrial carrier family	34	43	17	9	8	32	431	95	19	133	31	63	89	51	32	379	419	291	303	359	426	343	287	111	297	462	239	199	176	184	491	504	417	409	364	246	165	397	339	199	346
HORVU.MOREX.r3.1HG0027090	Lactoylglutathione lyase	663	440	124	4806	19782	10571	1811	273	71	2917	872	915	22701	14479	3861	757	2072	2047	1110	1338	914	1429	1134	995	1905	2770	907	592	789	1012	2249	1692	1853	1226	1427	1298	689	1991	1194	1735	1418
HORVU.MOREX.r3.1HG0027120	Lactoylglutathione lyase	3	8	0	34	331	177	33	12	0	15	7	8	396	142	26	23	47	40	14	25	13	27	34	17	53	74	30	10	28	18	24	0	20	39	24	45	24	50	22	8	17
HORVU.MOREX.r3.1HG0027180	RING/U-box superfamily protein	319	288	67	435	1265	892	1467	233	83	2080	343	498	1560	974	398	1287	1375	762	1633	1477	1073	1334	1673	1138	1602	3116	1133	1424	1111	1289	1885	1935	1807	1305	1440	1316	1018	2100	1610	1948	1779
HORVU.MOREX.r3.1HG0027190	Pre-mRNA-splicing factor	81	40	28	37	127	67	557	119	18	377	83	57	236	195	108	503	480	189	292	458	330	339	489	364	428	840	95	328	140	292	446	404	430	264	393	409	309	449	294	262	366
HORVU.MOREX.r3.1HG0027200	Auxin-responsive protein	326	252	101	672	1313	1006	2426	355	91	2161	363	406	3425	3189	1504	1496	2141	1709	3139	3448	4056	3741	4199	2682	5053	6732	1950	3927	2132	3732	2792	2249	3266	2624	5375	5224	3683	2764	2820	2537	2595
HORVU.MOREX.r3.1HG0027220	Serine/threonine protein phosphatase 2A regulatory subunit B	78	68	33	92	124	83	957	197	47	322	56	46	516	227	114	1145	1161	410	1172	1261	1087	1161	1164	707	974	1742	880	1015	781	749	2042	2182	1774	1361	1411	1460	888	1404	1226	1086	1584
HORVU.MOREX.r3.1HG0027280	Phototropic-responsive NPH3 family protein	12	0	0	0	0	0	112	10	0	8	13	0	37	10	9	74	107	48	155	206	74	86	17	49	57	164	32	49	62	49	315	320	229	205	147	104	38	123	134	91	129
HORVU.MOREX.r3.1HG0027330	Glycosyltransferase	0	0	4	0	0	0	0	0	0	0	0	3	5	0	0	0	4	12	25	6	5	4	55	0	13	14	7	23	11	10	3	12	0	4	0	0	4	15	12	11	13
HORVU.MOREX.r3.1HG0027350	Protein kinase-like	0	0	0	0	0	0	0	0	0	0	0	0	0	0	3	3	2	9	54	72	4	29	10	0	0	8	15	7	17	10	85	54	65	48	15	20	18	40	76	36	56
HORVU.MOREX.r3.1HG0027360	Glycosyltransferase	0	0	0	0	19	4	14	6	6	8	0	0	18	42	6	14	32	24	22	109	109	87	71	18	49	66	44	129	128	49	44	32	87	100	45	61	84	40	68	67	46
HORVU.MOREX.r3.1HG0027380	Pentatricopeptide repeat-containing protein	3	5	5	0	6	4	61	31	12	31	7	9	92	8	3	47	104	26	65	87	96	58	64	56	47	180	40	74	69	49	69	65	80	80	50	52	34	84	91	68	94
HORVU.MOREX.r3.1HG0027400	Boron transporter	20	20	12	16	76	48	144	20	0	145	29	41	105	27	20	93	217	427	169	347	316	325	673	253	367	596	284	500	364	400	169	269	278	254	332	448	376	580	616	694	407
HORVU.MOREX.r3.1HG0027530	Histone-lysine N-methyltransferase, H3 lysine-9 specific	0	0	5	73	138	107	9	0	0	27	0	0	153	122	33	6	7	5	12	30	9	19	6	30	12	78	209	114	125	155	15	19	5	18	9	20	4	178	91	107	139
HORVU.MOREX.r3.1HG0027490	Pentatricopeptide repeat-containing protein	985	912	240	578	2823	1357	3468	734	154	3874	1569	848	3040	2434	1516	1689	1507	1653	4002	5240	3691	4432	6019	9037	6788	17948	1373	1618	1166	1324	3613	4188	4624	4345	7236	3951	4820	1654	1871	1171	1984
HORVU.MOREX.r3.1HG0027590	Plant/MSJ11-3 protein, putative	18	46	6	35	74	88	226	43	6	106	66	40	287	102	88	179	130	427	278	729	868	722	691	1097	1777	2550	147	120	170	173	349	248	368	366	1337	361	726	250	239	157	217
HORVU.MOREX.r3.1HG0027640	Plant/MSJ11-3 protein, putative	1238	1249	258	946	1387	1110	5781	1162	294	3316	1311	881	3445	2182	1593	5235	6225	4630	14874	12374	9102	10110	5205	5656	7784	16698	3924	4871	4252	5078	12079	11341	11522	9831	7955	7125	7901	6335	5154	5215	6007
HORVU.MOREX.r3.1HG0027680	AT1G08220-like protein	47	52	16	13	69	22	289	44	10	142	54	24	153	74	27	417	476	165	469	339	259	280	175	183	253	506	150	176	144	150	361	272	419	410	327	294	176	289	403	146	356
HORVU.MOREX.r3.1HG0027800	Zinc finger CCCH domain-containing protein 34	12	0	4	20	8	0	52	22	4	28	0	6	48	29	32	78	129	21	22	12	10	0	35	11	12	28	18	14	15	24	20	26	19	8	4	6	0	8	6	20	9
HORVU.MOREX.r3.1HG0027650	Plant/MSJ11-3 protein, putative	586	497	171	620	1022	849	3433	620	187	2375	871	547	2375	1252	1130	4100	4955	6176	26605	25469	22497	23178	16611	14777	21315	40366	12655	16029	13141	14985	16746	15830	20020	19275	23328	20481	22125	15292	15079	13482	15492
HORVU.MOREX.r3.1HG0027810	Plant/F18B13-26 protein	4	0	0	0	7	0	56	5	5	2	2	0	4	19	2	36	21	51	79	53	30	82	17	33	10	26	51	11	26	21	56	68	48	62	27	19	19	21	24	35	57
HORVU.MOREX.r3.1HG0027890	Protein tapetum determinant 1	7	0	0	0	0	0	12	0	0	5	10	0	41	0	3	20	21	13	16	24	12	28	9	17	11	8	11	16	51	47	10	24	41	53	36	11	23	55	35	34	29
HORVU.MOREX.r3.1HG0027930	Rotundifolia-like protein	256	258	47	1396	9633	5493	108	34	22	998	282	168	6320	3822	1102	56	29	163	222	123	109	122	335	353	384	410	152	72	74	123	167	74	100	139	309	79	93	199	187	355	77
HORVU.MOREX.r3.1HG0027850	Cellulose synthase	804	565	353	95	122	197	8982	1661	464	2109	546	443	1268	520	491	14276	12720	4828	29072	27987	19576	22553	13866	8185	17258	24370	9898	8813	7768	9226	29063	33358	31108	25503	20796	21760	13474	16459	15346	9183	18255
HORVU.MOREX.r3.1HG0027950	Glycosyltransferase	10	10	0	7	0	2	96	15	3	32	8	3	42	20	23	55	47	22	24	21	27	10	12	0	7	8	45	36	19	13	26	41	15	6	12	12	13	24	18	38	31
HORVU.MOREX.r3.1HG0027940	3'-N-debenzoyl-2'-deoxytaxol N-benzoyltransferase	25	11	4	10	7	9	354	53	19	106	4	28	197	39	59	633	422	687	3039	1809	948	1528	898	473	965	1348	897	838	887	978	2670	3344	2203	1376	1233	1088	861	2018	1504	1548	1502
HORVU.MOREX.r3.1HG0028070	Pimeloyl-[acyl-carrier protein] methyl ester esterase	0	0	0	0	0	0	5	0	0	0	0	0	0	0	0	5	4	0	47	36	48	49	45	42	123	188	8	24	25	15	110	68	82	57	358	192	253	0	4	7	28
HORVU.MOREX.r3.1HG0028110	Copper ion binding protein	602	427	103	943	4610	2821	2170	307	76	2075	537	542	3284	2250	824	1118	1294	1378	1604	1752	2079	1519	5390	3579	4784	8120	1105	1772	1245	1538	1992	1938	1648	1232	3468	2242	2930	1287	1119	1323	1095
HORVU.MOREX.r3.1HG0028150	Leucine-rich repeat-containing protein	53	14	11	35	39	22	526	81	18	117	16	31	257	241	117	424	567	293	1241	1217	1115	1091	681	307	832	1172	963	1021	1271	1251	964	1358	1436	1691	565	941	521	1024	1110	994	1797
HORVU.MOREX.r3.1HG0028230	DUF581 family protein	10	0	0	0	5	8	39	13	3	12	0	0	24	4	0	31	14	14	47	43	24	44	55	28	71	120	57	37	53	8	90	42	63	71	88	129	51	67	83	20	73
HORVU.MOREX.r3.1HG0028220	MAR-binding filament-like protein 1-1	227	274	55	83	468	293	1160	265	56	834	112	87	401	249	172	1095	1337	315	488	600	398	499	251	283	291	758	312	347	295	214	726	792	669	448	372	341	252	627	528	463	737
HORVU.MOREX.r3.1HG0028250	Copalyl diphosphate synthase	0	0	0	0	0	0	6	0	0	0	0	0	0	0	0	0	0	2	0	0	7	0	0	5	0	0	9	3	0	0	14	34	0	0	74	16	36	14	0	10	3
HORVU.MOREX.r3.1HG0028280	polyamine-modulated factor 1-binding protein	236	235	65	93	153	127	1314	257	76	719	145	153	632	337	287	1579	1675	947	1186	1469	669	947	406	452	419	904	703	443	490	338	1343	1427	1319	1239	668	753	532	1057	997	956	1162
HORVU.MOREX.r3.1HG0028320	70 kDa heat shock protein	591	472	145	1502	9512	5139	2317	416	138	2187	643	629	10217	5853	1517	2906	2957	1058	27020	5494	3897	3914	37052	8599	11008	20776	3034	4235	3170	4988	4373	4922	4763	4347	4572	3520	2616	4427	4264	3432	4110
HORVU.MOREX.r3.1HG0029100	Late embryogenesis abundant protein	149	178	32	51	88	63	706	124	37	302	82	111	328	185	115	653	833	481	895	901	511	654	457	413	499	1068	393	390	367	254	707	703	776	756	702	523	366	590	784	430	794
HORVU.MOREX.r3.1HG0029150	Cation/H(+) antiporter	0	0	0	0	0	0	0	0	0	0	0	0	0	0	0	0	0	0	34	8	4	4	4	0	0	0	0	0	0	0	16	0	24	23	12	0	0	0	0	0	0
HORVU.MOREX.r3.1HG0029240	Hypoxanthine phosphoribosyltransferase	44	33	10	13	25	30	200	41	13	112	26	42	136	118	85	212	357	274	392	384	343	379	317	225	264	502	175	243	201	270	422	324	420	406	463	315	459	382	387	324	244
HORVU.MOREX.r3.1HG0029060	70 kDa heat shock protein	1478	1436	351	1177	6804	4153	6981	1418	352	5473	787	555	9286	4917	1272	12111	10961	3102	25295	15262	12865	12908	23721	12263	17644	34738	8490	9974	8966	9842	13510	15537	14786	14476	17848	15309	10901	12715	13400	7189	13916
HORVU.MOREX.r3.1HG0029270	Ubiquitin conjugating enzyme E2	157	132	50	225	436	342	1504	266	93	640	171	201	904	519	386	1246	1656	912	1281	1524	1077	1260	1105	844	1092	2250	646	707	589	694	1565	1330	1417	1074	1383	1167	1057	1257	1032	1018	1119
HORVU.MOREX.r3.1HG0029280	FACT complex subunit SSRP1	368	395	89	468	1337	1035	2313	535	150	1636	384	454	2078	1209	522	2268	2999	1262	3177	3183	2734	2842	3013	2460	3168	6724	1364	2684	1637	2414	2939	2747	3095	2543	3577	2716	2651	2556	2495	1781	2255
HORVU.MOREX.r3.1HG0029320	Pentatricopeptide repeat-containing protein	67	57	7	5	0	5	432	103	14	149	30	14	121	45	55	455	461	133	355	383	240	184	270	158	277	464	195	187	200	128	265	268	244	319	258	203	139	188	189	122	250
HORVU.MOREX.r3.1HG0029340	bZIP transcription factor, putative (DUF1664)	1338	1400	269	1684	4530	3076	4617	806	216	4449	1083	2423	6085	4511	1511	3041	4045	3397	2723	3244	2142	2495	2053	1643	2076	3844	1248	1856	1270	1708	3114	2582	3060	2537	2394	2064	1808	2548	2471	2449	2436
HORVU.MOREX.r3.1HG0029360	WRKY transcription factor	88	34	40	44	83	65	1291	144	41	785	87	107	532	242	199	1422	1411	793	613	550	414	620	228	347	639	1120	377	344	337	429	1292	1189	600	473	389	275	240	697	569	714	540
HORVU.MOREX.r3.1HG0029430	Protein kinase	89	110	48	155	686	438	782	136	50	384	116	111	952	779	244	658	704	666	917	1907	1959	2051	985	891	880	2164	952	1447	1102	1238	841	934	1460	1438	1465	1306	1308	1293	1609	1394	1042
HORVU.MOREX.r3.1HG0029470	Fatty acid oxidation complex alpha subunit, putative	24	12	16	19	100	58	225	50	22	280	22	12	158	75	7	312	338	64	231	583	403	462	322	271	345	804	130	549	291	450	455	369	557	407	458	390	447	617	571	654	580
HORVU.MOREX.r3.1HG0029540	Myb/SANT-like DNA-binding domain protein	0	0	3	0	25	12	44	9	0	41	8	0	33	27	0	34	0	0	0	9	0	0	0	4	0	0	0	16	0	6	0	0	10	0	4	4	4	4	8	0	23
HORVU.MOREX.r3.1HG0029620	Histidine phosphotransfer protein	0	0	0	16	17	0	126	26	0	129	12	0	52	22	15	88	99	51	10	28	35	17	28	24	23	40	0	28	11	20	46	14	26	19	28	19	40	28	27	27	46
HORVU.MOREX.r3.1HG0029480	nuclease	730	558	272	326	478	293	5773	1003	668	7730	1067	734	3737	666	585	11463	15377	5623	18045	20953	15755	15987	3830	3662	9299	17068	25171	18596	22267	22805	42415	43924	27739	21514	9908	12763	16145	32417	26964	33987	24817
HORVU.MOREX.r3.1HG0029490	Lactoylglutathione lyase / glyoxalase I family protein	242	334	46	51	132	88	726	130	53	486	128	173	328	236	174	701	885	474	426	453	215	234	140	125	169	360	262	250	218	197	517	435	487	336	275	261	179	407	516	371	526
HORVU.MOREX.r3.1HG0029510	Glycine-rich protein	31	39	23	12	71	42	514	105	33	160	50	46	141	41	27	557	705	199	679	641	667	732	297	303	346	674	336	647	415	451	746	675	818	643	680	626	599	766	761	641	760
HORVU.MOREX.r3.1HG0029820	Flavin-containing monooxygenase	36	23	20	22	0	55	43	23	31	1252	135	190	691	315	217	1197	1391	398	447	777	696	647	715	667	816	1652	146	721	230	617	57	0	0	0	0	0	0	65	92	93	0
HORVU.MOREX.r3.1HG0029890	Auxin-responsive protein	73	15	29	231	116	96	1240	107	25	684	64	47	480	182	244	271	128	613	30	90	73	92	124	238	209	598	34	78	74	93	77	25	30	34	101	54	64	63	55	17	85
HORVU.MOREX.r3.1HG0029730	Malic enzyme	691	409	342	278	408	336	7616	1177	564	1751	523	501	2874	555	633	12477	11595	23972	49592	112039	152309	123040	181747	138194	199537	376362	58300	137723	85156	143150	49412	48065	72887	80046	161394	152574	163428	52760	63312	44170	49568
HORVU.MOREX.r3.1HG0029900	Proteasome subunit beta type	625	813	158	406	818	558	2825	591	100	1276	377	437	1392	1117	583	2822	3061	1747	2686	2806	2020	2179	1757	1475	1952	3788	1353	1954	1197	1575	2505	2169	2758	2602	2671	2182	1668	2070	2353	1539	2412
HORVU.MOREX.r3.1HG0029910	Phosphotransferase	1447	1085	221	4958	35139	18660	5022	920	241	5016	1383	1667	18823	12499	4283	3481	3967	5419	2993	4622	4870	4255	3641	4207	6335	12186	3672	3997	3799	4917	4183	3256	3990	4218	5546	4574	5115	5294	5544	4632	4488
HORVU.MOREX.r3.1HG0030010	IQ domain-containing protein	24	30	3	4	0	7	293	72	15	78	66	0	141	0	23	483	339	109	976	814	366	541	166	138	188	452	183	161	222	183	632	714	749	584	323	304	168	625	471	173	579
HORVU.MOREX.r3.1HG0030090	Leucine-rich repeat protein kinase family protein	0	0	0	0	0	0	0	4	0	0	0	4	14	0	3	6	6	0	68	30	25	4	0	0	31	14	29	22	29	11	16	50	31	46	28	34	7	58	63	0	39
HORVU.MOREX.r3.1HG0030080	Derlin	246	205	35	158	277	246	1590	265	68	719	147	234	679	401	297	1281	1468	1138	1177	1333	966	902	925	693	1071	1744	493	708	472	625	1254	1371	1300	1015	1022	870	700	1025	977	952	963
HORVU.MOREX.r3.1HG0030120	tRNA N6-adenosine threonylcarbamoyltransferase	161	192	25	21	48	51	927	134	36	308	45	92	494	178	117	866	1139	402	869	868	674	677	692	630	598	1370	451	411	492	467	848	1024	885	883	647	700	478	748	989	533	797
HORVU.MOREX.r3.1HG0030200	DUF641 family protein	37	60	14	6	17	3	213	32	17	75	51	34	233	28	23	395	813	722	2207	1526	626	1073	211	128	250	482	1239	1079	1331	1024	1771	1734	1837	1384	473	644	379	2308	1825	2545	2203
HORVU.MOREX.r3.1HG0030240	Kinase family protein	148	142	55	143	697	404	765	142	40	609	139	156	756	464	237	747	1017	370	899	942	722	782	1176	747	880	1744	339	448	361	479	864	739	736	636	609	572	460	789	643	729	696
HORVU.MOREX.r3.1HG0030290	PRA1 family protein	0	0	0	3	37	3	120	6	5	22	9	3	16	4	7	73	80	74	580	517	550	567	378	283	524	1000	332	365	376	366	711	643	578	511	544	334	487	534	394	420	317
HORVU.MOREX.r3.1HG0030320	Peroxidase	530	421	154	111	195	144	2782	545	125	1157	267	348	862	228	192	3345	2843	1134	4035	3787	2882	3481	1419	1362	2301	4714	5151	2983	3428	2127	4062	2846	3668	4260	2889	2900	1479	5149	6530	3659	7417
HORVU.MOREX.r3.1HG0030350	Glutathione S-transferase T3	0	0	0	0	0	0	0	0	0	0	0	0	0	0	0	0	0	0	0	0	0	0	0	0	0	0	0	0	0	0	0	0	0	0	0	0	0	0	0	0	0
HORVU.MOREX.r3.1HG0030330	Beta-glucosidase	14	11	0	12	35	23	181	52	0	179	8	22	89	19	12	246	311	27	147	191	139	167	180	108	138	426	42	264	139	192	179	140	142	129	173	154	103	227	262	223	263
HORVU.MOREX.r3.1HG0030520	Avr9/Cf-9 rapidly elicited protein	3	0	0	0	0	0	6	0	0	6	0	0	11	2	1	4	12	6	5	28	15	7	6	14	19	8	0	12	7	4	15	16	20	28	12	8	23	34	8	6	29
HORVU.MOREX.r3.1HG0030500	Thioredoxin	37	42	22	31	34	31	344	70	14	191	42	89	158	107	50	300	458	255	361	800	475	667	507	286	330	844	288	499	287	316	635	628	621	561	427	548	385	533	525	539	663
HORVU.MOREX.r3.1HG0030630	Kinase family protein	194	118	21	33	24	45	678	167	39	369	105	68	383	129	149	589	632	238	601	896	497	538	193	136	184	606	380	349	284	262	596	715	646	594	404	500	294	505	508	469	532
HORVU.MOREX.r3.1HG0030590	Mitochondrial carrier family	4102	4725	970	477	486	838	18222	3752	888	7874	1345	1842	4318	1944	1547	18432	20161	14672	20554	20439	15193	16023	10848	9726	13944	27900	12799	9469	8786	7693	18466	16857	20580	19906	16192	16078	10381	14852	19857	8541	21672
HORVU.MOREX.r3.1HG0030650	Kinase family protein	750	784	171	282	593	558	4459	764	193	1887	516	628	1732	1040	730	4082	4013	2219	3936	5093	4263	4424	3911	3664	5016	10176	2611	4537	2753	3834	4127	4155	4460	3801	4963	4466	3592	3864	3644	3255	4271
HORVU.MOREX.r3.1HG0030690	kinase superfamily with octicosapeptide/Phox/Bem1p domain-containing protein	3	0	0	0	0	5	11	0	0	0	0	0	0	0	0	9	0	40	44	33	56	38	74	82	78	238	41	89	66	63	20	5	8	7	21	10	45	17	4	12	0
HORVU.MOREX.r3.1HG0030720	O-acyltransferase	105	92	40	62	141	119	925	165	44	468	107	127	383	179	196	758	1012	647	955	902	708	716	512	412	636	888	482	635	443	619	969	883	832	826	870	745	643	937	836	632	822
HORVU.MOREX.r3.1HG0030730	Calmodulin binding protein	42	29	13	5	15	13	204	25	17	334	28	46	50	36	11	406	746	692	888	1241	586	848	437	431	409	1524	279	446	295	527	1354	1072	1088	747	709	329	682	369	352	317	222
HORVU.MOREX.r3.1HG0030850	Zinc transporter	31	12	16	0	0	0	506	55	21	123	53	52	58	24	34	323	392	479	1144	1183	862	1022	908	820	1132	2226	217	308	302	676	1557	1192	1179	722	874	708	916	474	264	477	138
HORVU.MOREX.r3.1HG0031170	Far upstream element-binding protein	3	0	0	0	4	7	4	0	0	0	2	0	5	0	0	13	5	0	9	9	19	4	7	9	11	20	35	17	0	7	8	2	9	6	9	5	8	6	10	14	15
HORVU.MOREX.r3.1HG0031180	Hexosyltransferase	49	59	12	8	15	42	590	116	22	99	31	35	217	33	78	498	647	237	485	437	201	237	141	133	255	362	121	184	122	70	468	418	436	389	271	268	130	219	307	138	428
HORVU.MOREX.r3.1HG0031310	Lachrymatory factor synthase	0	0	0	0	4	0	7	0	4	0	0	0	11	3	0	11	11	19	33	60	18	39	7	2	17	4	5	6	5	3	65	80	30	65	4	3	31	50	12	50	31
HORVU.MOREX.r3.1HG0031210	Late embryogenesis abundant (LEA) hydroxyproline-rich glycoprotein family	506	431	189	222	383	259	3664	697	273	1640	403	468	2219	963	754	7717	9639	5238	17426	23608	14400	18094	5099	4225	7346	13076	10749	8541	10380	9306	23843	25040	26487	22142	10774	14050	10112	21270	18271	19850	20711
HORVU.MOREX.r3.1HG0031320	N-acetyltransferase-like protein	259	394	51	112	111	155	1275	252	57	782	110	213	602	329	182	1157	1369	739	1244	1503	961	1090	815	648	652	1374	631	839	552	616	1450	1323	1447	1431	992	920	774	1290	1144	975	1197
HORVU.MOREX.r3.1HG0031380	GDSL esterase/lipase	415	414	157	971	4316	2854	2216	420	105	2594	557	582	3990	1735	742	3166	2704	1116	6405	5851	6904	5973	10279	7162	12633	18720	4805	6628	4158	6400	4156	3769	3603	4092	5613	5467	3829	5322	4633	5547	6031
HORVU.MOREX.r3.1HG0031410	Nudix hydrolase-like protein	48	26	32	65	92	86	405	55	16	214	26	36	288	108	80	387	395	272	333	403	260	410	310	213	297	578	129	220	238	208	507	455	465	361	344	338	280	412	367	345	389
HORVU.MOREX.r3.1HG0031470	Ring finger protein, putative	13	6	13	0	0	0	69	7	2	27	14	17	27	7	10	119	261	201	122	169	128	70	29	17	51	76	333	183	243	236	428	288	170	104	30	46	82	337	310	413	261
HORVU.MOREX.r3.1HG0031450	alpha-1,2-Mannosidase	256	162	67	190	546	319	1796	365	88	1377	201	235	1283	628	311	2436	2764	1032	2112	2419	1924	2003	2073	1516	1796	3670	1577	1855	1373	1456	2412	2441	2320	2058	2523	2052	1670	2705	2573	2056	2592
HORVU.MOREX.r3.1HG0031480	Gibberellin 2-oxidase 2	7	0	0	6	0	22	32	3	0	4	0	7	99	64	46	24	22	95	58	46	29	62	73	13	75	116	84	82	85	51	25	45	36	26	74	57	55	58	68	63	64
HORVU.MOREX.r3.1HG0031520	Myb	84	107	39	0	0	28	735	193	64	254	61	74	36	31	53	1071	884	151	549	883	320	421	188	225	310	722	200	194	129	108	507	526	568	540	502	331	294	259	356	105	522
HORVU.MOREX.r3.1HG0031730	DNA helicase	597	641	156	64	124	140	2991	717	121	1226	332	345	1181	359	578	4136	4323	1460	3467	3078	1630	2002	2036	1193	1595	3678	1118	713	834	748	2466	2515	2784	2501	2737	1798	1460	1550	1918	683	2073
HORVU.MOREX.r3.1HG0031770	Ubiquitin-conjugating enzyme E2	145	68	38	145	422	387	1006	156	74	981	153	143	893	601	151	1277	2108	812	1007	2124	1451	1530	862	819	863	1518	782	1036	993	1088	1949	1582	1825	1444	1390	1219	1283	1684	1518	1712	1451
HORVU.MOREX.r3.1HG0031820	Calmodulin	201	120	95	27	134	73	667	154	117	560	172	172	415	118	96	3093	5090	4044	5440	14478	9892	13126	3725	3921	4922	10454	10000	7890	9820	10188	16199	15131	16293	12664	7443	7327	7981	19163	14865	16778	15842
HORVU.MOREX.r3.1HG0031940	Bidirectional sugar transporter SWEET	25	18	0	0	0	11	299	35	7	58	22	14	33	0	0	129	48	656	57	130	42	77	102	24	81	52	20	20	23	33	167	86	106	217	130	123	92	66	43	46	43
HORVU.MOREX.r3.1HG0031980	Trichome birefringence-like protein	152	99	41	53	51	107	1182	211	48	324	68	87	226	160	108	990	1050	362	500	607	365	441	229	155	226	466	243	273	258	173	710	762	544	446	350	260	230	536	512	435	452
HORVU.MOREX.r3.1HG0032140	DUF2358 family protein	367	339	69	259	901	532	2035	398	97	1321	209	308	1107	749	362	1227	1663	821	950	1060	879	963	739	550	600	1188	882	710	877	589	1406	1351	1291	931	929	866	713	1297	1142	1292	1370
HORVU.MOREX.r3.1HG0032150	Coiled-coil domain-containing protein 25	924	914	209	631	3378	1932	3126	658	166	2667	674	887	2626	2163	1033	2463	3089	2073	3015	4388	3259	3312	2296	2039	2712	5218	1513	2528	1920	2445	3611	3181	3863	3228	3106	2848	2091	3300	3147	2900	3037
HORVU.MOREX.r3.1HG0032160	Rhomboid family protein	12	9	11	0	4	0	163	55	0	36	11	13	79	34	35	198	282	160	154	172	129	164	124	82	163	182	111	127	67	86	222	168	209	175	174	182	97	137	191	79	184
HORVU.MOREX.r3.1HG0032200	S-type anion channel	54	40	11	5	0	24	274	57	22	111	56	29	315	70	74	521	1506	480	452	586	320	417	270	201	293	528	127	141	169	272	620	695	757	635	368	334	213	459	568	195	523
HORVU.MOREX.r3.1HG0032230	Rad3-related DNA helicase family protein	84	82	16	47	228	141	386	107	34	265	47	63	600	237	104	452	634	270	671	430	223	286	886	303	308	658	161	231	199	252	356	275	416	325	321	295	149	365	375	223	358
HORVU.MOREX.r3.1HG0032470	ABC transporter G family member	4	0	0	3	0	2	34	7	0	9	0	14	19	0	6	30	70	27	51	63	65	70	41	70	29	202	33	68	59	82	24	30	58	39	61	41	68	67	62	46	58
HORVU.MOREX.r3.1HG0032260	Receptor-like kinase	691	526	203	923	2188	1879	3366	696	207	2407	627	559	3632	2575	880	4885	5842	3039	5260	6635	4803	5090	4543	3479	4395	8734	3123	4616	3649	4592	6254	6206	6202	5365	4911	5236	4175	6808	6582	6271	7647
HORVU.MOREX.r3.1HG0032540	Abscisic acid receptor	431	405	89	443	1576	1028	4235	713	170	1737	459	713	2117	1590	619	2756	2954	1069	1945	1627	2683	1932	6794	5082	5870	10306	1156	1962	1143	2171	2586	2109	1767	1276	4297	2772	3003	1454	1221	1252	1495
HORVU.MOREX.r3.1HG0032570	Zinc finger protein-like 1-like protein	191	202	44	129	244	235	1248	259	65	474	105	144	782	388	233	1270	1439	757	1209	1551	1188	1162	971	877	1163	2258	636	863	579	695	1320	1080	1276	1083	1325	941	830	1070	1236	862	1194
HORVU.MOREX.r3.1HG0032650	basic helix-loop-helix (bHLH) DNA-binding superfamily protein	322	196	99	355	520	388	2065	405	130	1114	229	341	1318	886	229	1610	1889	1139	3330	4026	2166	2778	1023	921	945	1718	1128	945	1164	833	3428	3509	3445	2561	1413	1269	1383	2143	1499	2000	2264
HORVU.MOREX.r3.1HG0032710	heat-inducible transcription repressor	123	93	46	94	184	172	1522	241	63	566	145	148	762	314	243	1187	1507	954	728	1266	1006	1062	886	740	968	2128	468	781	557	924	1163	1089	1012	888	1294	941	1046	1060	986	876	892
HORVU.MOREX.r3.1HG0032760	RNA-binding family protein	757	604	261	501	1047	973	6276	1219	253	4687	901	786	2569	1432	984	4688	5953	1985	2008	3481	2411	2415	1860	1777	1738	4368	1316	2722	1810	2230	3031	2213	2814	2168	2448	2156	1889	3422	3524	2940	3619
HORVU.MOREX.r3.1HG0032840	TRAM, LAG1 and CLN8 (TLC) lipid-sensing domain containing protein	21	45	0	13	79	75	455	79	23	106	17	66	185	105	70	380	383	224	634	625	476	508	622	446	647	834	433	415	410	356	694	814	668	520	565	424	382	642	577	532	651
HORVU.MOREX.r3.1HG0032910	Lysine-specific demethylase	291	320	75	249	772	562	750	148	43	1853	204	195	1262	628	291	1038	1182	625	1194	2245	2621	2185	2634	2153	2820	6686	2045	2828	2232	2751	1673	1358	1769	1791	3128	2700	2651	3161	2846	2689	2710
HORVU.MOREX.r3.1HG0032930	lipase, putative (DUF620)	6	0	10	0	0	7	61	36	0	19	0	0	6	0	0	143	82	134	294	346	226	385	208	83	237	496	274	158	147	211	181	151	440	526	489	262	56	217	563	161	367
HORVU.MOREX.r3.1HG0033070	L-seryl-tRNA(Sec) selenium transferase	0	4	0	0	0	0	3	0	0	13	0	3	4	3	0	3	4	0	14	8	4	4	0	3	0	6	21	0	0	1	0	1	6	4	8	0	4	5	10	6	11
HORVU.MOREX.r3.1HG0033130	INO80 complex subunit D	101	103	44	185	761	532	620	113	39	759	109	80	878	590	208	581	644	154	342	261	285	342	452	341	472	1022	220	305	243	328	434	375	318	261	422	318	321	386	289	286	314
HORVU.MOREX.r3.1HG0032990	Chaperone DnaK	295	257	127	345	1071	618	3839	735	154	1144	358	429	3469	1661	986	3387	4404	2210	12972	5166	3808	4047	20684	4884	5954	11836	2502	3291	2414	3617	5483	5647	5060	4054	4786	3442	3559	4863	4187	3989	3796
HORVU.MOREX.r3.1HG0033310	DNA mismatch repair protein mutS	198	170	33	35	45	44	856	170	39	471	82	130	149	77	113	1131	1267	327	929	1028	730	821	648	570	663	1666	511	464	334	386	802	798	874	818	1164	950	693	737	779	278	683
HORVU.MOREX.r3.1HG0033330	Ion channel pollux-like protein	90	83	23	26	64	49	799	139	40	510	96	90	240	171	84	655	923	321	555	587	476	493	500	403	397	1020	118	383	230	329	549	454	540	354	651	637	694	488	431	376	393
HORVU.MOREX.r3.1HG0033350	P-loop containing nucleoside triphosphate hydrolases superfamily protein	290	174	131	181	592	402	4150	742	319	1379	236	188	1655	572	380	6297	7487	2354	4966	6372	6113	5433	7692	6457	9291	16730	6327	7887	5970	8883	7624	7671	6031	4943	8244	7533	6271	6071	5910	5362	6151
HORVU.MOREX.r3.1HG0033390	Ferrochelatase	77	131	45	9	28	64	1954	349	92	244	105	65	210	108	102	1694	2542	714	653	576	362	410	276	257	294	736	119	339	201	286	496	405	478	350	519	324	252	625	621	385	552
HORVU.MOREX.r3.1HG0033540	Alpha/beta-hydrolase	636	678	163	508	1264	760	2415	462	132	2398	414	816	1889	1013	458	1827	2166	1108	1458	1577	1145	1293	840	835	795	2008	734	1174	771	1016	1648	1273	1563	1213	1260	1287	972	1679	1542	1549	1669
HORVU.MOREX.r3.1HG0033590	tRNA pseudouridine synthase A	71	56	18	31	54	61	744	140	40	387	52	108	225	132	109	471	688	241	316	468	275	436	279	253	284	548	132	510	196	306	501	338	466	387	398	356	295	663	539	376	477
HORVU.MOREX.r3.1HG0033710	Protein kinase	0	11	0	0	10	10	63	0	5	10	0	0	0	0	0	17	28	38	19	60	0	31	3	0	11	0	15	9	31	21	43	37	14	30	4	15	0	16	38	38	26
HORVU.MOREX.r3.1HG0033730	Acyl carrier protein	0	0	0	0	0	0	0	0	0	0	0	0	0	0	0	8	4	0	18	16	10	5	0	12	0	26	0	0	0	11	27	12	22	12	0	7	0	20	10	16	0
HORVU.MOREX.r3.1HG0033780	UDP-glycosyltransferase	24	25	11	0	91	74	257	46	3	97	23	9	69	51	13	64	60	42	52	58	40	58	74	47	94	120	25	67	47	28	19	16	28	23	23	31	13	80	66	100	49
HORVU.MOREX.r3.1HG0033790	Zinc transporter	425	326	149	392	792	635	3855	687	138	1861	372	345	1838	988	526	3684	4382	2016	3752	4896	3469	3933	3646	2861	3800	7326	2268	2759	2152	2750	5141	4906	4309	3833	4339	4134	3556	4637	4381	3636	4430
HORVU.MOREX.r3.1HG0033920	ATP synthase gamma chain	2875	3374	559	360	1162	801	11435	2135	450	5085	1191	1774	2867	1396	1060	11033	13788	10141	15764	16182	12068	13033	9118	7969	10651	23004	7153	6051	5501	5358	14180	13657	16341	14609	14049	12360	8294	10462	13175	6374	12074
HORVU.MOREX.r3.1HG0034140	Transcription factor SPT20-like protein-like 1	435	330	116	479	1100	780	2389	476	156	2783	441	428	1603	662	326	1938	2589	893	1642	2067	1530	1615	1533	1197	1495	3068	1342	1189	1091	918	2378	2079	1929	1551	1758	1293	1139	2350	1886	1880	2053
HORVU.MOREX.r3.1HG0034230	Poly(A) RNA polymerase cid11	763	537	171	760	2516	1603	4013	621	234	3335	555	799	2950	1721	684	2817	4276	2599	3705	3642	3162	3546	3152	2384	3165	6454	2534	2421	2434	2081	4289	4037	3730	3376	3608	3137	2611	4750	4111	3938	4123
HORVU.MOREX.r3.1HG0034310	Glycerol-3-phosphate acyltransferase	0	0	0	0	0	3	32	10	0	0	3	0	13	0	0	21	10	14	108	105	77	131	29	7	87	66	79	87	96	138	131	82	164	113	32	78	34	200	99	239	181
HORVU.MOREX.r3.1HG0034330	Prolyl 4-hydroxylase alpha subunit, putative	320	359	94	112	104	89	1925	395	88	602	147	231	431	225	254	1531	2036	966	1752	1787	1212	1445	935	814	1043	2038	916	890	730	695	1976	1632	1906	1719	1552	1208	1081	1387	1587	874	1849
HORVU.MOREX.r3.1HG0034380	Phospholipid-transporting ATPase	570	405	202	712	1695	1151	4964	903	266	2827	563	639	3215	1589	916	4216	4955	2425	4191	4568	3963	4032	3792	3003	3857	8398	2141	3385	2214	3100	3751	3546	4025	3462	4884	4158	3890	3767	3582	2980	3851
HORVU.MOREX.r3.1HG0034480	Lactoylglutathione lyase	173	184	71	149	298	280	1257	226	71	847	192	256	627	432	189	959	1187	680	1126	1120	961	901	822	666	765	1682	550	1102	686	847	1418	1181	1211	975	1083	900	878	1478	1222	1214	1285
HORVU.MOREX.r3.1HG0034560	Pentatricopeptide repeat-containing protein, putative	117	93	33	39	97	66	651	131	50	455	120	122	201	181	90	681	1002	306	681	896	771	857	790	759	677	1648	431	1115	663	710	800	613	938	669	973	818	878	1039	860	887	978
HORVU.MOREX.r3.1HG0034590	Vacuolar-sorting receptor-like protein	142	120	35	49	99	89	671	145	39	337	98	122	340	277	108	713	910	384	1009	866	694	759	516	519	581	1144	565	798	582	482	946	730	951	838	942	847	666	1124	834	572	726
HORVU.MOREX.r3.1HG0034640	Zinc finger A20 and AN1 domain stress-associated protein	279	208	116	102	270	190	2588	573	101	1551	259	294	833	487	270	2467	3294	1648	2357	3096	2534	2564	2584	1736	2725	5516	1712	3151	2089	2590	2703	2622	2645	2356	2808	2506	1706	2692	2393	2484	2669
HORVU.MOREX.r3.1HG0034700	LIM domain and RING finger protein	201	113	62	259	1398	902	1457	258	55	1102	78	149	1158	711	181	1401	1428	628	1323	1900	1912	1897	2220	1492	2297	3784	1311	1643	1609	1962	1845	1791	1969	1596	2276	2293	1760	1811	1637	1502	1559
HORVU.MOREX.r3.1HG0034850	Actin cytoskeleton-regulatory complex protein PAN1	73	25	18	73	106	93	701	127	19	97	52	91	400	192	256	663	649	303	693	774	437	577	411	482	588	1058	316	418	287	410	774	866	824	639	657	615	501	621	529	466	580
HORVU.MOREX.r3.1HG0034910	F-box family protein	16	17	0	9	36	53	98	18	10	117	35	8	86	46	8	156	185	30	68	43	32	61	39	25	30	40	52	24	34	24	0	0	0	0	0	0	0	0	0	0	0
HORVU.MOREX.r3.1HG0034970	Vacuolar protein sorting-associated protein 20	100	66	0	130	288	210	419	79	0	470	83	108	358	260	108	319	557	160	294	373	308	320	200	192	183	342	216	344	240	251	365	248	374	225	260	235	233	346	294	292	325
HORVU.MOREX.r3.1HG0034990	E3 ubiquitin-protein ligase	280	213	57	423	1263	775	1185	240	67	1447	284	342	1631	947	295	889	994	733	1175	1073	1220	1099	1225	1125	1279	2630	786	1338	809	1078	1071	999	1063	998	1336	1156	1046	1270	1041	1117	1133
HORVU.MOREX.r3.1HG0035140	muscle M-line assembly protein	118	126	46	73	268	198	713	113	46	700	90	89	399	223	125	660	877	354	287	501	377	374	240	239	190	642	240	391	284	251	436	356	386	367	375	306	344	471	606	524	546
HORVU.MOREX.r3.1HG0035170	RNA-directed DNA polymerase (reverse transcriptase)-related family protein	3	3	0	0	6	6	5	0	0	16	6	0	3	4	0	13	15	3	21	5	21	17	17	16	29	14	40	20	21	27	7	13	7	7	22	12	13	13	7	6	9
HORVU.MOREX.r3.1HG0035230	ER membrane protein complex subunit 1	1471	1692	371	393	936	698	8469	1789	401	3089	691	919	3201	1415	1018	11731	12469	3810	9248	8243	5247	5722	4051	3671	5473	10334	4170	3617	3196	3080	7665	8388	8222	7610	7405	6144	4691	5900	6999	3412	8085
HORVU.MOREX.r3.1HG0035350	Calcium-binding endonuclease/exonuclease/phosphatase family	119	64	44	27	62	100	1107	201	64	402	99	79	469	249	190	1173	1272	457	878	875	703	625	672	452	736	1440	203	749	387	646	944	784	883	816	988	833	587	578	559	482	707
HORVU.MOREX.r3.1HG0035400	Ras-related protein, expressed	219	147	92	148	180	196	1879	318	75	488	153	178	806	581	303	2240	1704	1661	3170	3323	1859	2351	2018	1466	2397	3424	781	1145	782	1312	3111	3460	2927	2574	2008	2135	1507	1881	1570	1403	1890
HORVU.MOREX.r3.1HG0035540	RING finger protein	452	327	114	593	1413	1046	2361	358	98	1853	316	536	2342	1246	547	1914	2647	1181	1825	2096	1999	1914	1925	1651	2148	4034	1137	1550	1249	1701	2193	2130	2090	1624	2277	1868	1657	2266	1721	1830	1943
HORVU.MOREX.r3.1HG0035560	DNAse I-like superfamily protein	46	42	10	12	9	23	401	100	20	180	31	28	136	32	46	279	412	276	452	631	386	455	287	280	353	732	79	281	157	251	365	352	402	395	421	369	204	303	329	201	298
HORVU.MOREX.r3.1HG0035690	Ubiquitin carboxyl-terminal hydrolase-like protein	635	626	175	587	2114	1172	3226	648	194	2425	346	479	2703	1327	593	3311	3757	1390	3188	3014	2261	2620	1900	1785	1986	4462	1683	1757	1627	1453	3197	3494	3375	2950	2679	2703	2399	3426	2792	2251	2864
HORVU.MOREX.r3.1HG0036330	Importin subunit alpha	13	22	10	6	10	5	118	12	13	77	24	9	57	17	9	238	706	409	79	965	517	665	205	236	170	540	241	329	302	384	451	554	651	450	255	246	336	764	785	887	784
HORVU.MOREX.r3.1HG0035920	Histone acetyltransferase GCN5	304	361	61	152	335	209	661	178	42	494	159	335	390	281	232	653	752	448	736	830	480	624	436	515	512	1154	310	556	368	448	730	634	810	756	797	595	512	658	666	459	788
HORVU.MOREX.r3.1HG0036370	Ras-related protein, expressed	416	519	122	80	129	154	2605	515	112	595	165	176	1357	468	457	3333	3398	1897	3328	5559	5611	4684	3849	3605	3660	8906	2897	4020	2916	4201	3137	3526	4323	3920	4514	3935	3204	3022	3655	2491	3947
HORVU.MOREX.r3.1HG0036390	ABC1-like kinase	212	153	43	436	1540	1048	1089	200	66	1485	251	229	1930	954	348	901	1354	1286	1138	2142	2023	2191	1855	1621	2442	4116	1254	1796	1345	1761	1388	1577	1539	1393	1847	1499	1537	1835	1719	1591	1548
HORVU.MOREX.r3.1HG0036400	Ribosomal RNA small subunit methyltransferase I	51	60	15	25	45	36	261	82	23	170	46	48	98	69	34	272	413	137	144	160	149	168	60	63	105	238	46	211	70	91	207	100	155	161	189	119	98	171	201	168	246
HORVU.MOREX.r3.1HG0036440	BTB/POZ domain-containing protein	11	8	0	0	0	4	449	58	6	26	0	6	85	15	39	272	241	78	258	241	136	196	84	99	138	212	49	75	35	27	190	136	177	154	139	110	107	176	119	105	262
HORVU.MOREX.r3.1HG0036480	Transcription initiation factor IIF subunit alpha	414	371	73	329	1246	900	2309	428	108	1398	305	319	1713	928	440	2064	2356	1190	2607	2654	2034	2293	1583	1459	1636	3770	1406	1657	1380	1504	2912	2699	2773	2261	2364	1987	1733	2800	2473	2084	2213
HORVU.MOREX.r3.1HG0036600	Transcription initiation factor IIA subunit 1	146	175	26	122	211	165	922	172	53	431	135	116	459	301	214	934	1015	551	1200	1239	1012	1215	1060	839	1090	2230	487	971	559	997	1266	1161	1309	1072	1399	1034	961	1224	973	968	1002
HORVU.MOREX.r3.1HG0036660	Retinal-binding protein	301	364	100	388	828	465	1528	286	84	1115	287	473	1157	887	529	1452	2009	1364	2355	2688	2210	2270	1807	1437	1907	3526	736	1555	920	1388	2513	2254	2328	1903	2795	2125	2133	2286	1869	1649	1639
HORVU.MOREX.r3.1HG0036870	beta-1,3-n-acetylglucosaminyltransferase radical fringe protein, putative (DUF604)	0	0	0	0	0	0	14	5	0	0	0	0	14	0	5	20	23	3	10	20	14	7	15	13	21	0	2	16	13	9	24	18	18	0	23	26	0	0	0	0	25
HORVU.MOREX.r3.1HG0036770	Tobamovirus multiplication protein 2A	733	734	223	548	1719	1244	5283	969	207	2510	520	855	2820	1749	1017	4992	5654	2967	5335	5817	4112	4472	3606	2844	3957	7798	2257	2747	1898	2705	5354	5082	5455	4758	4830	4198	3398	4313	4145	3193	4407
HORVU.MOREX.r3.1HG0037010	RING-finger, DEAD-like helicase, PHD and SNF2 domain-containing protein	33	13	8	55	225	159	328	54	11	243	21	17	201	108	19	246	252	72	119	255	239	188	251	249	252	468	29	166	25	100	198	123	135	127	213	160	164	175	187	138	169
HORVU.MOREX.r3.1HG0036930	Histone H2A	341	301	115	19	19	28	2863	700	116	425	199	188	317	123	241	3284	3024	863	4022	4036	2005	2176	1301	1289	1604	3160	1215	965	832	712	2865	2520	2825	2974	2732	1765	1364	1480	2155	576	2276
HORVU.MOREX.r3.1HG0037020	F-box/kelch-repeat protein	137	109	22	55	84	86	587	128	44	481	81	84	261	165	89	600	682	364	522	952	856	839	518	484	720	1278	538	773	563	588	835	813	860	721	984	636	693	775	717	689	799
HORVU.MOREX.r3.1HG0037180	Carbon catabolite repressor 4-like protein	359	337	82	233	847	587	2297	434	82	1520	336	382	1529	858	441	2607	2801	1083	2795	2893	2359	2335	2080	1603	2225	4482	1079	2106	1415	1672	2579	2515	2644	2425	2891	2422	1943	2612	2558	1777	2530
HORVU.MOREX.r3.1HG0037210	Kinase family protein	226	183	74	243	906	549	1500	294	86	1500	174	367	1336	782	326	1538	1776	884	1831	1589	1224	1682	1821	1311	2197	3856	1143	1413	1140	1467	2231	1961	1922	1657	1890	1695	1307	2133	1813	1526	1762
HORVU.MOREX.r3.1HG0037250	Kinase interacting (KIP1-like) family protein, putative	1057	632	412	902	2030	1720	8843	1605	580	6469	1169	1351	3861	1777	1091	8001	9606	4821	8431	11161	7595	8659	8789	6704	8765	16824	8728	5786	6347	5702	11466	13285	10757	7958	7446	7372	6105	12014	10132	10355	9687
HORVU.MOREX.r3.1HG0037270	Methylthioribose-1-phosphate isomerase	384	347	87	265	675	486	2077	388	91	1067	216	330	1088	637	409	1678	2171	921	1553	1301	1034	1384	752	781	850	1796	1173	1165	1060	841	1535	1425	1780	1459	1214	1181	867	1756	1748	1465	1811
HORVU.MOREX.r3.1HG0037440	TATA-box-binding	76	48	27	109	268	211	942	184	30	421	102	119	730	344	171	712	931	371	663	729	729	612	540	456	643	1112	287	653	411	703	645	544	501	409	646	450	423	570	549	433	469
HORVU.MOREX.r3.1HG0037500	Ribulose bisphosphate carboxylase small chain	0	0	0	6	0	11	17	5	0	10	0	0	10	0	0	13	31	11	101	98	33	170	56	21	44	76	84	38	87	52	96	100	126	81	72	36	46	241	95	154	144
HORVU.MOREX.r3.1HG0037550	Sucrose transporter	0	0	0	0	0	0	4	0	0	0	0	0	0	0	9	5	6	0	13	0	6	12	17	0	7	0	3	0	0	6	5	0	5	0	6	0	0	10	0	6	0
HORVU.MOREX.r3.1HG0037610	F-box / LRR-repeat protein	246	166	95	227	1275	655	1781	399	114	1494	143	140	1243	632	149	1886	2311	627	2386	2549	2036	2292	2052	1592	2328	4756	1251	1971	1569	1756	2384	2151	2156	2024	2618	2204	2038	2690	2322	1885	2198
HORVU.MOREX.r3.1HG0037620	RNA-binding KH domain-containing protein	34	20	0	0	0	0	135	25	4	71	12	0	61	19	0	175	191	28	167	204	83	86	38	62	52	128	63	62	74	65	106	102	119	141	144	69	21	79	95	26	80
HORVU.MOREX.r3.1HG0037710	LINE-1 reverse transcriptase-like protein	0	4	0	0	12	2	50	13	7	28	5	0	24	16	2	52	57	10	24	28	68	63	61	36	41	58	126	103	113	100	41	41	39	26	35	59	34	44	49	68	78
HORVU.MOREX.r3.1HG0037670	NAD(P)H dehydrogenase (Quinone)	74	50	28	0	15	74	1107	205	47	234	82	77	97	128	93	902	929	613	2010	2364	1372	1493	965	570	813	1838	737	601	605	533	2580	2465	2384	1999	1528	1298	1224	1493	1157	1179	1255
HORVU.MOREX.r3.1HG0037770	Core-2/I-branching beta-1,6-N-acetylglucosaminyltransferase family protein	152	135	29	118	692	452	996	217	36	632	198	226	634	618	217	838	1045	931	1374	2482	1878	2087	2032	1540	1955	3588	1440	1868	1350	1894	1816	1648	1945	1580	2011	1786	1780	1795	1800	1685	1648
HORVU.MOREX.r3.1HG0037780	Cationic amino acid transporter, putative	73	54	27	12	27	19	316	51	13	236	29	31	96	57	68	386	400	130	510	508	552	586	455	491	564	1232	156	456	219	324	595	404	596	412	619	521	386	505	498	423	469
HORVU.MOREX.r3.1HG0037800	3'-5' exonuclease domain-containing family protein	217	218	93	61	96	119	1454	303	87	725	162	240	1030	420	302	1277	1883	688	1554	1506	994	1214	675	491	708	1716	965	1217	1121	1206	1375	978	1437	1189	1293	1150	697	1666	1716	1425	1860
HORVU.MOREX.r3.1HG0037920	Protein restricted tev movement 2	22	19	8	8	18	33	67	7	9	98	17	25	65	26	13	123	115	86	354	443	422	392	322	149	369	178	81	106	106	145	384	490	607	358	218	408	313	310	148	275	206
HORVU.MOREX.r3.1HG0037960	Heat shock family protein	38	49	13	17	52	52	105	28	22	136	33	49	72	118	44	67	110	121	402	692	485	484	444	180	574	344	157	113	141	175	608	745	816	449	372	499	360	489	149	238	214
HORVU.MOREX.r3.1HG0037990	SKP1-like protein	57	48	15	45	46	47	297	45	11	131	18	50	167	71	66	208	314	143	323	365	266	307	316	223	275	518	212	282	232	250	503	488	416	354	319	354	258	476	418	311	438
HORVU.MOREX.r3.1HG0038000	Ammonium transporter Rh type B	3	0	0	0	0	0	33	7	0	15	7	0	8	5	16	40	37	14	22	69	29	39	30	7	20	70	7	21	21	30	49	38	53	36	27	27	19	65	48	24	41
HORVU.MOREX.r3.1HG0038070	CsAtPR5	29	0	0	13	24	41	124	27	0	67	7	14	63	29	29	143	163	48	51	82	86	96	83	45	87	156	47	108	77	71	78	37	53	47	71	73	62	113	83	98	78
HORVU.MOREX.r3.1HG0038080	F-box protein	21	31	7	6	0	0	229	51	5	37	19	17	97	48	32	224	193	73	427	226	432	319	1112	387	559	804	76	254	141	271	197	225	162	129	557	413	403	64	96	68	113
HORVU.MOREX.r3.1HG0038100	GDSL esterase/lipase	8	5	12	0	0	0	156	20	0	51	0	0	0	4	0	210	132	198	1065	2127	1060	1398	1114	443	1315	1232	99	371	105	218	1383	1530	1373	806	1031	1363	1047	504	314	376	255
HORVU.MOREX.r3.1HG0038160	RING/U-box superfamily protein	1	0	1	0	6	0	88	2	1	17	11	4	5	0	6	24	32	27	138	28	19	55	30	28	55	108	4	19	15	17	69	72	48	17	72	78	20	29	10	28	35
HORVU.MOREX.r3.1HG0038170	DNA polymerase epsilon, catalytic subunit, putative	204	125	116	78	140	134	1435	341	68	892	203	134	621	151	111	1742	1949	395	1361	1347	985	1004	717	784	834	2036	509	803	606	577	1115	803	1180	855	1155	910	777	1243	1160	725	1118
HORVU.MOREX.r3.1HG0038220	F-box family protein	9	11	4	2	7	7	221	34	20	82	7	11	93	44	24	214	195	71	124	173	210	185	167	99	239	388	142	226	206	192	175	235	276	179	248	160	216	144	194	177	165
HORVU.MOREX.r3.1HG0038190	RNA-binding protein, putative	404	352	88	313	937	642	1806	373	69	1592	377	407	1754	1009	475	1575	2225	766	1216	1411	1087	1195	799	742	936	2084	557	1223	790	1068	1310	1020	1290	1059	1432	1185	939	1456	1467	1042	1269
HORVU.MOREX.r3.1HG0038230	F-box family protein	11	6	5	4	4	12	153	32	10	75	19	7	81	24	7	270	228	136	270	320	186	288	176	117	309	394	146	266	256	290	268	312	298	309	269	384	292	269	196	281	245
HORVU.MOREX.r3.1HG0038240	F-box protein SKIP23	8	0	0	0	3	0	25	13	3	10	7	0	25	18	16	22	23	33	31	3	0	6	2	10	3	6	0	13	7	6	13	10	27	3	3	6	4	8	7	24	5
HORVU.MOREX.r3.1HG0038550	Transcription factor	72	42	13	10	21	12	265	64	0	132	31	47	117	22	52	255	352	102	237	314	171	223	216	178	211	444	84	85	94	77	273	277	276	290	204	209	128	173	115	116	154
HORVU.MOREX.r3.1HG0038620	Lectin receptor kinase	10	6	9	17	43	32	125	18	15	74	9	21	239	112	38	142	93	79	123	97	84	72	171	236	237	324	114	93	97	78	175	96	83	68	123	54	89	77	62	50	81
HORVU.MOREX.r3.1HG0038590	Heavy metal-associated protein	1300	937	253	3205	17275	9833	5687	855	316	8928	1711	1137	20253	11218	4191	5366	5124	4094	5005	7145	7047	6260	11771	13323	13514	25970	4866	6117	4668	6830	9895	9131	7438	5825	10004	6198	6387	7153	5789	7202	6355
HORVU.MOREX.r3.1HG0038720	Chaperone DnaJ-domain protein	0	0	0	0	0	0	2	0	0	0	0	0	6	0	0	10	11	3	16	19	6	26	20	4	5	16	6	4	2	4	15	7	30	17	20	0	0	8	12	6	16
HORVU.MOREX.r3.1HG0038740	Hydroxycinnamoyl-CoA:shikimate hydroxycinnamoyltransferase 2	0	0	0	0	0	0	0	0	0	0	0	0	0	0	0	0	0	5	0	0	0	0	0	0	0	0	0	0	0	0	0	0	0	0	0	0	0	0	0	0	0
HORVU.MOREX.r3.1HG0038630	Lectin receptor kinase	9	4	2	4	10	0	124	13	4	58	9	2	56	24	14	92	104	57	163	54	55	40	41	88	120	104	77	47	56	40	152	148	51	29	97	48	42	43	63	67	47
HORVU.MOREX.r3.1HG0038640	Phosphoglycerate kinase	45	36	6	14	26	8	142	40	0	87	26	29	50	34	0	200	211	95	130	176	141	131	60	140	87	270	42	76	67	62	190	191	171	157	120	165	94	137	117	93	110
HORVU.MOREX.r3.1HG0038790	Pentatricopeptide repeat-containing protein	7	5	0	1	10	3	48	5	2	11	5	0	12	0	0	39	28	47	24	53	35	43	50	28	15	92	58	41	14	33	49	37	38	48	27	55	36	8	56	27	32
HORVU.MOREX.r3.1HG0038750	Late embryogenesis abundant (LEA) hydroxyproline-rich glycoprotein family	50	47	22	0	4	19	333	36	24	145	27	12	92	65	87	530	525	308	1758	2125	1206	1764	605	441	507	974	722	434	690	399	2230	2385	2172	1756	820	910	583	1439	1098	1043	1163
HORVU.MOREX.r3.1HG0038800	Protein kinase	124	66	37	160	491	322	2008	266	68	334	99	146	879	601	284	1033	1178	2667	1065	1715	1960	1996	2036	2282	2969	5378	1439	1948	1582	2456	1623	1317	1502	1236	2438	1681	1718	1855	2055	1849	1262
HORVU.MOREX.r3.1HG0038930	Chitinase	10	17	4	3	20	3	73	35	13	43	11	24	22	10	21	82	235	229	280	228	366	381	1198	1232	1749	3380	649	631	532	873	321	215	287	222	508	281	353	499	436	536	283
HORVU.MOREX.r3.1HG0038900	ABC transporter G family member	87	86	27	45	227	108	546	92	52	318	56	93	251	131	64	448	637	696	1773	1474	2456	2295	4426	3951	5086	10214	798	1888	1058	2045	2039	1970	1823	1273	3448	2571	3855	1549	1331	817	657
HORVU.MOREX.r3.1HG0038960	F-box family protein	46	37	9	0	0	0	223	45	6	55	11	16	100	0	11	272	262	56	228	160	40	82	47	48	75	202	48	65	77	37	144	119	115	115	117	87	47	122	98	31	220
HORVU.MOREX.r3.1HG0038980	F-box family protein	7	3	2	2	5	0	14	1	4	15	4	10	50	3	0	79	34	0	36	32	25	23	23	14	28	70	6	33	34	13	24	24	4	19	21	13	8	27	33	19	23
HORVU.MOREX.r3.1HG0039000	Translin family protein, expressed	183	239	37	14	16	45	520	129	25	192	88	183	255	147	170	362	592	342	820	696	456	565	380	295	370	904	422	482	268	317	676	488	718	564	574	585	350	511	625	396	578
HORVU.MOREX.r3.1HG0039050	Telomere repeat-binding factor like-protein	0	0	0	0	2	0	18	0	0	10	0	0	0	0	0	11	15	0	0	0	3	10	0	0	0	0	0	0	0	0	19	0	7	0	5	0	0	10	0	11	0
HORVU.MOREX.r3.1HG0039150	Ethylene-responsive transcription factor	1	1	0	1	0	4	38	0	0	2	0	0	4	3	8	20	0	155	4	3	27	85	20	7	30	20	11	14	0	25	19	0	0	4	3	29	11	14	36	2	0
HORVU.MOREX.r3.1HG0039110	Appr-1-p processing enzyme family protein, putative, expressed	112	91	35	72	377	208	686	168	49	457	98	130	442	283	86	795	1072	388	958	1200	979	1167	799	648	927	1696	491	876	586	712	1232	1067	1287	1173	995	977	819	1214	1129	946	1283
HORVU.MOREX.r3.1HG0039160	RING finger protein	2362	2192	458	2561	21047	10314	3101	617	212	15280	3358	2766	14608	15978	4718	787	730	956	1228	642	634	1084	4938	7551	4127	13432	2076	1415	1554	2276	861	564	594	389	1509	536	759	1706	1304	2351	990
HORVU.MOREX.r3.1HG0039190	Transmembrane protein 8B	92	61	45	92	65	99	710	126	34	500	76	75	433	169	78	676	898	405	810	1019	743	994	401	416	430	1038	364	683	402	527	941	821	869	820	906	679	743	769	686	658	643
HORVU.MOREX.r3.1HG0039230	AT-rich interactive domain-containing protein 2	126	120	44	37	113	62	1095	244	79	293	85	97	427	141	90	1131	1335	515	1240	1337	648	738	402	349	529	994	903	450	536	401	1469	1418	1364	1206	868	815	540	1349	1474	881	1344
HORVU.MOREX.r3.1HG0039240	Na(+)/H(+) antiporter NhaB	25	8	14	0	0	3	395	74	21	33	16	15	3	0	0	861	1050	317	902	1560	881	1328	671	769	595	1088	385	539	467	456	1943	2496	1954	1497	1563	699	1559	296	303	406	301
HORVU.MOREX.r3.1HG0039350	Ubiquitin-conjugating enzyme E2	323	260	92	152	268	301	2443	507	105	1989	355	383	771	573	403	2101	2780	1719	1599	2197	1711	1699	1382	1325	1655	2756	454	971	628	1012	2020	1636	2080	1621	1819	1487	1503	1706	1347	1146	1330
HORVU.MOREX.r3.1HG0039370	Leucine-rich repeat (LRR) family protein	116	165	26	154	180	193	1210	193	61	360	82	117	640	439	214	917	1238	480	730	745	570	726	461	403	442	962	241	498	288	368	820	666	752	716	699	474	465	624	563	407	635
HORVU.MOREX.r3.1HG0039410	NADH dehydrogenase subunit 9	0	1	0	0	0	0	0	1	0	1	1	1	0	0	0	0	1	0	1	0	0	0	0	1	0	0	1	0	0	0	0	0	0	0	0	0	0	0	0	0	0
HORVU.MOREX.r3.1HG0039450	Mitchondrion orf173	0	5	5	0	0	0	10	29	15	6	47	20	2	0	5	7	15	8	29	16	0	9	9	27	22	22	35	0	14	3	8	17	18	4	19	14	6	0	13	4	16
HORVU.MOREX.r3.1HG0039670	Calcium ion-binding protein	399	266	144	87	85	132	3148	693	155	620	180	150	1178	326	276	4508	4164	1294	4647	5070	3622	3839	2298	1857	2475	4534	3859	3274	2858	2204	4760	4980	4995	4087	3581	3454	2541	4341	4309	3372	5132
HORVU.MOREX.r3.1HG0039730	Glutamine synthetase	221	169	59	95	116	197	2122	435	81	688	210	131	646	315	209	1650	1766	1596	1872	2334	2009	2016	1250	934	1498	3334	675	1094	726	980	1930	1740	2028	1640	1960	1897	1405	1648	1451	794	1442
HORVU.MOREX.r3.1HG0039740	Ras-related protein Rab-18	136	104	23	104	166	176	997	181	32	421	100	133	289	272	181	818	1375	586	669	1249	775	871	782	642	526	1232	520	913	624	754	820	824	847	902	799	681	670	911	755	817	794
HORVU.MOREX.r3.1HG0039840	RING finger and CHY zinc finger protein	9100	7484	1495	34102	198572	122209	4819	1418	651	51470	14543	12990	166297	97884	22388	2227	2430	2214	1435	1376	1448	1104	4541	4601	5024	10092	1118	1258	1041	1503	1921	1108	1034	678	1772	943	942	5113	3109	4135	2836
HORVU.MOREX.r3.1HG0039860	Midasin	336	259	197	79	472	333	4325	881	327	2839	420	202	1114	372	194	4505	6876	923	2718	3214	2332	2229	1485	1766	1759	4934	3082	2916	2498	2491	2191	1971	2430	2265	2676	2318	2454	3706	3025	2736	3137
HORVU.MOREX.r3.1HG0039910	Polyadenylate-binding protein	163	170	53	88	145	101	753	152	44	374	111	133	407	287	140	623	840	358	956	897	528	619	527	321	500	1144	569	614	551	480	879	789	821	659	650	566	383	870	837	685	836
HORVU.MOREX.r3.1HG0039920	Pectate lyase	0	11	0	0	19	14	73	12	18	39	4	8	20	36	10	85	96	43	118	200	130	160	172	86	139	158	77	136	125	115	162	142	157	150	165	110	163	125	61	69	116
HORVU.MOREX.r3.1HG0039930	Shugoshin-1	12	27	0	7	7	0	125	50	5	16	10	9	30	11	12	192	131	23	255	158	103	160	107	78	87	314	45	58	51	46	129	98	154	110	134	116	86	110	104	35	113
HORVU.MOREX.r3.1HG0039940	Inosine triphosphate pyrophosphatase	253	350	16	49	79	99	638	144	27	244	78	178	242	272	207	501	667	379	347	344	177	247	144	168	169	340	216	190	166	121	295	347	314	307	186	220	181	257	232	148	295
HORVU.MOREX.r3.1HG0039960	Serine protease HTRA1	321	176	112	163	1100	636	2130	416	98	2133	302	199	1389	872	270	2027	2599	793	1117	1657	1220	1375	1175	1103	1180	2630	424	1561	718	1326	1616	1127	1472	1220	1351	1326	1023	2091	2069	1971	1829
HORVU.MOREX.r3.1HG0040000	3-ketoacyl-CoA thiolase	212	204	104	19	49	40	1478	215	71	287	114	91	192	94	96	1879	2079	1193	3064	4594	4673	4168	3460	3029	4253	7338	995	2639	1367	2550	3040	3161	4030	3624	4783	4186	3499	2003	2076	1421	2091
HORVU.MOREX.r3.1HG0040050	DNA repair protein-like protein	371	197	103	789	2295	1532	1769	339	152	2001	348	327	2560	1503	451	1682	2335	834	1918	2031	1450	1610	1676	1124	1522	2918	1126	1445	1182	1274	1893	2051	1949	1413	1635	1323	1250	2372	1813	2086	2090
HORVU.MOREX.r3.1HG0040100	Transmembrane protein 45B	66	67	12	37	52	50	482	67	15	343	63	104	138	93	64	224	248	116	353	244	205	243	218	169	174	474	52	183	136	188	366	200	209	136	186	187	121	386	258	287	437
HORVU.MOREX.r3.1HG0040220	Ribonuclease H	77	104	13	20	51	41	320	50	22	163	33	46	120	56	40	249	269	99	264	251	245	230	202	140	193	426	144	218	155	171	274	203	246	278	197	204	144	281	202	211	174
HORVU.MOREX.r3.1HG0040360	Xyloglucan galactosyltransferase KATAMARI1-like protein	12	17	0	6	0	6	238	38	10	28	5	5	23	3	5	208	208	69	436	533	337	341	162	89	99	242	380	319	348	222	263	302	316	324	186	184	198	312	204	250	278
HORVU.MOREX.r3.1HG0040400	Xyloglucan galactosyltransferase KATAMARI1-like protein	35	0	11	0	0	0	545	131	45	43	19	11	28	0	4	901	519	95	336	440	148	252	68	78	90	302	73	176	126	85	304	313	303	315	164	97	64	217	182	128	293
HORVU.MOREX.r3.1HG0040550	F-box family protein	0	5	3	8	10	30	61	0	0	42	13	0	78	36	17	79	56	39	16	6	5	18	10	16	15	28	0	7	0	4	9	11	8	22	16	8	21	14	30	2	9
HORVU.MOREX.r3.1HG0040570	Pentatricopeptide repeat-containing protein	13	23	0	0	0	17	188	52	12	61	17	19	81	20	30	202	239	63	161	177	55	83	37	57	52	262	47	74	48	30	95	98	92	83	131	37	36	114	72	55	134
HORVU.MOREX.r3.1HG0040610	60 kDa chaperonin	738	688	127	51	56	42	2284	498	111	870	179	305	888	388	297	2540	4238	911	3375	2449	1483	1575	948	1091	1346	3278	1429	1280	1179	1086	1759	1614	2160	2380	2342	1606	864	1589	2275	719	2333
HORVU.MOREX.r3.1HG0040640	Cysteine--tRNA ligase	182	154	71	56	57	64	968	209	121	1455	347	321	343	213	95	1673	2626	2845	1035	3947	2601	2770	1617	1758	1421	4028	1128	4221	1956	3739	1875	1392	2132	1880	3005	1952	2700	3059	3224	2986	2584
HORVU.MOREX.r3.1HG0040680	GDSL esterase/lipase	0	0	0	0	0	0	0	0	0	11	0	0	3	0	0	0	14	31	27	74	118	65	61	13	25	88	20	59	34	60	22	25	41	33	34	67	44	73	99	108	60
HORVU.MOREX.r3.1HG0040700	Adenine nucleotide alpha hydrolases-like superfamily protein, putative	0	0	0	0	0	0	6	0	0	0	0	0	0	0	0	3	0	14	139	64	43	72	15	16	49	36	21	17	30	32	55	61	75	56	32	55	88	97	70	31	83
HORVU.MOREX.r3.1HG0040790	Plant/T7N9-9 protein	373	194	61	2067	16166	7937	1096	160	49	1487	314	368	6186	4796	997	643	981	1002	208	273	337	247	1262	1389	1615	2312	299	411	339	438	560	274	273	215	1078	465	606	545	754	522	486
HORVU.MOREX.r3.1HG0040800	Heat shock 70 kDa protein cognate 1 (Fragments)	63	42	19	99	510	330	209	36	3	162	48	49	214	192	105	120	123	108	247	245	225	175	442	394	377	756	298	131	203	225	223	254	181	148	320	250	177	281	232	290	309
HORVU.MOREX.r3.1HG0040810	Hypersensitive-induced response protein 1	139	94	45	241	2241	933	1157	206	50	758	81	79	980	608	136	591	645	262	2347	1565	2474	2707	1688	1047	2362	4568	3706	5049	3318	3609	2253	1738	2126	1795	1821	2911	1523	4135	4811	4240	3041
HORVU.MOREX.r3.1HG0040830	Transducin/WD40 repeat-like superfamily protein	254	201	44	277	825	658	1093	192	53	849	122	213	1048	592	270	964	1348	473	969	1099	817	865	732	565	890	1630	678	692	655	654	1095	1090	989	883	930	763	695	1083	840	838	986
HORVU.MOREX.r3.1HG0040860	Riboflavin kinase	202	145	71	184	548	370	1492	255	57	1029	163	197	821	441	259	923	1285	621	888	876	661	851	657	475	519	1206	366	650	469	589	1164	870	999	757	837	683	686	1113	980	892	1000
HORVU.MOREX.r3.1HG0040880	Zinc finger (C3HC4-type RING finger) protein family-like	19	33	11	21	54	24	178	40	19	110	3	34	102	21	8	238	358	699	2098	1800	2329	2737	1521	1520	1950	4768	2929	3338	2830	3637	1115	1119	1239	1560	1464	1430	2033	2810	3107	2821	1890
HORVU.MOREX.r3.1HG0040900	WD-repeat protein, putative	110	90	29	69	508	348	739	201	43	803	100	153	573	364	148	689	903	279	294	332	233	305	450	373	473	772	227	248	246	235	412	454	421	288	461	275	264	676	468	414	518
HORVU.MOREX.r3.1HG0040950	Beta-amylase	0	0	0	0	0	0	0	0	0	0	0	0	0	0	0	0	0	4	30	0	0	0	31	0	0	0	19	0	0	0	0	48	49	0	50	0	0	27	0	0	0
HORVU.MOREX.r3.1HG0040990	Beta-amylase	37	75	30	12	0	20	695	146	20	135	59	53	102	66	33	787	717	552	922	1024	735	953	919	888	1175	2660	409	629	379	706	1008	841	1233	990	1001	814	708	735	697	510	943
HORVU.MOREX.r3.1HG0041010	PfkB-like carbohydrate kinase family protein	29	19	19	17	47	38	335	55	16	209	30	25	151	87	37	230	369	129	236	276	130	167	112	70	95	154	72	80	85	103	317	295	295	214	176	130	92	226	213	171	165
HORVU.MOREX.r3.1HG0041030	tRNA dimethylallyltransferase	0	2	0	0	0	0	39	0	0	11	12	0	7	0	0	42	31	0	0	17	22	27	12	9	17	0	0	0	22	0	23	14	26	0	29	21	12	13	19	0	17
HORVU.MOREX.r3.1HG0041120	High frequency lysogenization protein HflD homolog	3	0	0	0	2	0	14	3	3	0	0	4	0	0	0	17	13	0	16	37	16	12	0	20	12	42	22	6	4	8	11	20	21	26	10	23	7	10	23	32	24
HORVU.MOREX.r3.1HG0041130	BTB/POZ domain containing protein, expressed	0	0	4	0	5	0	10	2	3	13	0	0	3	3	0	8	12	13	30	4	10	2	5	9	4	0	10	14	19	13	8	14	9	17	0	5	8	19	12	21	7
HORVU.MOREX.r3.1HG0041150	Zinc finger protein CONSTANS	0	0	0	0	0	0	0	0	0	2	0	0	3	0	0	0	6	32	10	13	10	0	6	0	0	0	12	8	12	22	6	8	12	5	4	0	13	28	19	14	13
HORVU.MOREX.r3.1HG0041060	WD40 repeat-like protein	640	678	107	273	742	572	2627	587	121	1546	346	467	1663	756	558	2173	3054	1184	2157	2114	1300	1428	1056	914	1083	2506	932	1206	931	909	1618	1340	1669	1344	1672	1372	950	1465	1504	959	1538
HORVU.MOREX.r3.1HG0041230	Peptidyl-tRNA hydrolase	76	63	8	412	860	592	335	56	18	345	53	86	1525	561	224	279	244	511	243	442	358	281	178	161	346	428	204	306	173	204	272	285	307	400	430	190	411	411	298	323	343
HORVU.MOREX.r3.1HG0041250	Peroxisome biogenesis protein 12	104	73	36	106	122	125	871	145	44	388	58	150	459	215	131	882	1020	437	583	744	658	615	550	518	670	1178	277	571	352	445	854	519	635	484	672	581	433	619	589	423	607
HORVU.MOREX.r3.1HG0041260	Eukaryotic translation initiation factor 4E	1286	1576	194	245	496	438	4198	871	194	1538	375	542	1731	949	620	4042	4963	2309	4592	4570	3187	3496	2820	2516	3443	6410	2435	2308	1896	1869	3874	3688	4621	4649	4321	3419	2416	3110	3997	2053	4358
HORVU.MOREX.r3.1HG0041380	Glycosyl hydrolase family 47 protein	0	0	4	0	0	0	0	0	0	2	0	0	0	13	3	0	0	25	44	69	225	121	587	340	489	770	72	219	76	176	9	8	36	110	477	360	509	27	20	13	25
HORVU.MOREX.r3.1HG0041280	Cellulose synthase	165	93	68	15	0	10	1387	304	109	856	96	102	56	14	10	3366	2308	1028	24408	26098	18309	22165	13160	9100	11494	20908	6401	6406	7358	5063	29005	39486	29153	20547	22658	19613	21769	18770	12484	15315	13631
HORVU.MOREX.r3.1HG0041440	Receptor protein kinase, putative	138	86	41	99	138	112	1165	254	51	460	123	66	604	235	211	1673	2416	2445	3553	5606	8498	6924	8122	5694	9665	16540	6989	7042	6043	5948	2768	2967	3940	4358	8916	8451	7353	4739	4095	2938	4002
HORVU.MOREX.r3.1HG0041510	Receptor protein kinase, putative	8	7	0	9	8	0	122	47	6	30	4	27	26	0	7	169	184	51	663	423	358	472	246	243	347	584	240	188	136	150	652	944	473	455	314	211	268	261	121	217	189
HORVU.MOREX.r3.1HG0041550	Receptor protein kinase, putative	19	23	12	0	0	7	382	65	33	32	13	10	11	20	6	185	250	186	751	599	645	726	313	202	334	734	289	295	284	187	1103	962	927	940	631	752	646	416	291	305	434
HORVU.MOREX.r3.1HG0041560	Esterase/lipase/thioesterase-like protein	111	81	20	34	64	32	721	128	57	259	66	38	276	142	86	655	869	452	1678	2759	2412	2304	2162	2214	2145	4378	293	1031	688	928	1370	1451	2355	2003	4762	3386	3877	1281	1172	887	1366
HORVU.MOREX.r3.1HG0041580	Leucine-rich repeat receptor-like protein kinase family protein	116	78	46	48	28	36	976	181	122	991	161	204	219	109	39	2198	2977	800	520	1802	739	1342	246	205	261	746	1223	916	917	654	3497	2957	1905	1170	517	433	565	2913	1985	2511	2176
HORVU.MOREX.r3.1HG0041600	Peptide transporter	0	0	0	0	0	0	122	27	6	8	0	0	0	0	0	152	174	70	194	314	136	128	52	24	69	58	37	29	38	71	147	136	88	86	47	12	60	28	21	36	53
HORVU.MOREX.r3.1HG0041630	Peptide transporter	70	40	34	10	8	67	1626	342	68	215	53	55	146	46	90	981	1014	1030	1363	1615	2783	2098	3044	2800	4528	7084	1399	2899	1572	2755	2166	1987	1708	1583	5315	4636	4142	965	1024	631	862
HORVU.MOREX.r3.1HG0041700	Mammalian uncoordinated homology 13, domain 2	0	0	0	17	0	7	52	4	0	19	9	19	6	12	3	20	26	246	81	167	253	303	280	108	131	388	150	301	137	197	11	52	72	71	204	197	210	93	89	86	72
HORVU.MOREX.r3.1HG0041710	Fatty acid hydroxylase superfamily	0	0	0	0	0	0	0	0	0	0	0	0	0	0	0	8	0	0	43	35	27	40	25	9	27	0	5	17	8	4	21	17	5	0	0	0	8	21	0	26	10
HORVU.MOREX.r3.1HG0041720	Fatty acid hydroxylase superfamily protein	3	0	0	0	0	0	0	0	0	0	0	0	0	0	0	0	0	11	4	10	0	3	5	0	0	0	0	0	0	0	0	4	0	0	23	0	0	0	0	0	0
HORVU.MOREX.r3.1HG0041680	RNA-binding protein-like	973	728	274	1159	4317	2516	6442	1299	282	4119	788	757	6209	2951	1114	6588	7579	2690	7702	8456	6668	6890	5450	4997	6566	13044	8801	7050	7601	6778	8328	8608	7910	7387	8514	7801	6795	9094	8538	7698	9680
HORVU.MOREX.r3.1HG0041820	Cyanate hydratase	332	358	68	273	710	438	2012	291	82	1174	268	448	1204	823	366	1271	1898	2388	2373	2603	2361	2588	2519	2382	3415	5988	1563	1689	1385	1773	2306	1967	2421	1997	3164	2661	2067	2804	2482	2073	2169
HORVU.MOREX.r3.1HG0041830	ATP-dependent RNA helicase, putative	278	287	51	191	656	427	1136	203	69	1221	233	152	987	523	233	1188	1720	587	893	917	576	740	601	450	593	1494	367	571	435	397	1216	833	919	891	959	789	562	1139	977	861	1096
HORVU.MOREX.r3.1HG0041980	Tetratricopeptide repeat protein 7A	231	167	43	104	328	172	1868	307	55	902	131	130	939	364	198	2246	2238	1102	2098	2316	1931	2051	2435	2085	2906	5050	1046	1846	1266	1898	2054	2276	2261	1746	2343	1983	1763	1508	1495	1170	1646
HORVU.MOREX.r3.1HG0042060	Cyclin dependent kinase inhibitor	48	55	0	28	60	48	409	74	0	324	41	38	124	72	20	173	105	43	126	94	74	62	108	72	76	246	44	61	36	61	70	57	44	40	109	114	53	47	37	43	40
HORVU.MOREX.r3.1HG0042090	Gamma-gliadin	0	0	0	0	0	0	0	0	0	2	0	0	0	0	0	0	0	0	6	0	0	0	0	4	0	0	0	7	0	14	0	0	0	0	0	0	0	0	0	0	0
HORVU.MOREX.r3.1HG0042080	F-box protein	0	0	0	0	0	0	4	0	0	13	0	2	0	2	0	5	16	8	264	570	592	526	723	601	797	1536	185	647	350	672	0	0	0	0	0	0	0	4	0	0	3
HORVU.MOREX.r3.1HG0042100	Tyrosine--tRNA ligase	48	51	37	47	91	73	501	85	10	184	37	36	321	123	97	565	632	218	478	569	382	430	298	236	309	554	419	353	418	323	579	816	573	481	446	335	202	765	666	567	616
HORVU.MOREX.r3.1HG0042110	PPPDE thiol peptidase family protein, putative	36	65	22	43	157	135	408	63	13	71	23	12	42	40	11	121	112	40	999	734	542	563	967	664	1073	1678	390	341	358	444	1084	1160	1069	608	835	773	508	911	431	560	438
HORVU.MOREX.r3.1HG0042200	3-ketoacyl-CoA synthase	0	0	0	0	0	0	12	0	0	0	0	0	0	11	3	16	0	5	20	19	0	10	4	6	4	20	0	0	4	0	17	26	11	11	4	11	4	6	21	9	4
HORVU.MOREX.r3.1HG0042120	WD repeat protein, putative	84	47	25	21	83	60	603	130	35	303	69	69	229	170	106	520	558	365	442	455	370	356	306	202	297	732	126	274	187	231	501	463	565	437	476	405	314	565	437	390	488
HORVU.MOREX.r3.1HG0042230	Non-lysosomal glucosylceramidase	440	375	109	441	1068	831	2819	520	169	2424	439	396	2138	1052	456	3008	3820	2844	5641	8032	11476	8623	13346	7852	11499	20788	4391	9696	5659	7886	5534	5283	6230	5571	10347	10920	9463	5680	5800	4989	5298
HORVU.MOREX.r3.1HG0042370	Sentrin-specific protease	38	24	2	507	445	548	65	15	0	240	23	54	2430	1028	174	35	237	98	108	47	66	99	21	31	34	54	304	172	155	248	65	60	24	18	70	7	44	127	122	157	103
HORVU.MOREX.r3.1HG0042290	NBS-LRR disease resistance protein	32	13	9	7	17	22	278	19	18	131	35	22	39	18	28	278	343	225	569	604	787	771	658	365	428	1046	1262	937	1042	1056	555	697	765	754	775	844	828	852	1076	1136	840
HORVU.MOREX.r3.1HG0042320	UDP-glucose:glycoprotein glucosyltransferase	806	862	231	350	582	495	5223	1039	255	2213	526	619	2088	1018	773	5321	6229	2421	5706	5025	3790	4096	2943	2337	3515	7534	2288	2917	2125	2335	4699	4590	4920	4117	4769	4121	3461	4622	4350	2737	4273
HORVU.MOREX.r3.1HG0042440	Long-chain-alcohol oxidase	27	19	5	22	45	41	416	71	15	23	6	0	7	0	0	8	23	16	109	172	125	122	74	75	60	144	68	106	67	41	436	421	266	350	110	134	202	137	166	75	134
HORVU.MOREX.r3.1HG0042420	Phosphoribosylformylglycinamidine synthase family protein	285	253	127	71	254	204	2668	527	163	1573	308	147	1172	257	204	3697	4933	1125	3161	2748	1890	2244	1136	1094	1385	3608	2353	1380	1823	1201	2543	2304	2761	2672	2489	1822	1218	2775	3135	1363	2764
HORVU.MOREX.r3.1HG0042620	Polyubiquitin	0	0	0	0	0	0	30	0	0	8	0	0	5	0	3	9	12	0	13	28	12	31	8	6	29	12	15	16	10	3	10	4	11	3	14	0	0	14	6	0	16
HORVU.MOREX.r3.1HG0042510	Long-chain-alcohol oxidase	114	113	65	150	227	144	1358	240	76	1279	160	152	795	263	112	1031	1069	913	2122	1914	1226	1844	930	800	1208	2832	1508	1332	1418	1153	2539	2078	1615	1218	655	669	666	2530	1846	2176	2144
HORVU.MOREX.r3.1HG0042750	Kinase family protein	5	0	0	0	16	24	175	18	5	13	0	0	17	0	0	6	4	8	10	0	2	0	5	3	0	0	0	0	2	13	10	12	0	8	0	7	13	43	42	28	24
HORVU.MOREX.r3.1HG0042740	Adaptin ear-binding coat-associated protein, putative	315	365	101	80	375	307	2122	385	90	827	193	192	883	429	354	2692	2487	1026	2488	2632	1426	1732	1292	1166	1579	3194	1326	1182	906	974	2238	2159	2127	1841	1731	1561	917	1684	2075	1158	2287
HORVU.MOREX.r3.1HG0042770	Vacuolar protein sorting-associated protein 2-like protein 2	172	113	46	179	241	199	988	190	48	793	167	292	587	391	216	1045	1410	828	582	870	623	557	572	464	604	1164	109	493	243	521	824	705	1021	673	880	808	812	887	671	865	803
HORVU.MOREX.r3.1HG0042860	autophagy 2	0	0	0	0	0	0	20	6	0	0	0	0	15	10	9	26	28	29	30	32	21	12	18	15	13	22	0	10	0	27	24	4	19	28	13	32	23	8	32	11	7
HORVU.MOREX.r3.1HG0042920	Pentatricopeptide repeat-containing protein	29	30	7	0	0	0	109	33	13	117	19	9	84	36	21	171	219	53	54	75	44	33	21	19	40	48	30	54	45	12	59	68	105	81	60	59	40	127	108	100	134
HORVU.MOREX.r3.1HG0042870	Serine/threonine-protein phosphatase 2A regulatory subunit B'' subunit alpha	501	435	153	580	1744	1215	3428	648	156	2365	411	546	3169	1501	677	3352	3617	1934	4026	4081	3688	3670	3933	3368	4671	9172	2372	4283	2668	3918	4199	4096	4414	3785	4730	4331	3170	4498	4449	4157	4581
HORVU.MOREX.r3.1HG0042990	Exportin-4	103	61	22	24	40	36	627	170	34	441	60	33	153	76	64	818	930	258	710	839	591	612	324	268	374	914	323	473	358	368	624	647	674	570	528	414	382	738	698	614	768
HORVU.MOREX.r3.1HG0043060	Pentatricopeptide repeat-containing protein	15	7	13	45	72	65	134	33	18	68	15	11	139	64	18	138	186	57	28	64	50	43	36	61	32	52	35	51	69	60	38	93	74	52	73	44	36	50	64	18	74
HORVU.MOREX.r3.1HG0043000	S-adenosyl-L-methionine-dependent methyltransferases superfamily protein	725	595	179	868	2197	1773	4582	880	265	2414	460	716	5242	3481	1586	4967	5437	3339	4080	5264	5279	4478	5150	3472	5575	9036	5175	5030	4834	5776	4167	4191	4221	3791	4705	5202	3798	4656	5228	4128	5304
HORVU.MOREX.r3.1HG0043170	LIGHT-DEPENDENT SHORT HYPOCOTYLS-like protein (DUF640)	3	5	5	0	0	0	20	0	0	0	0	0	10	0	0	11	17	9	260	106	190	180	74	128	83	238	149	110	109	135	165	97	127	229	133	130	315	249	283	196	169
HORVU.MOREX.r3.1HG0043100	Transportin-3	255	212	84	236	596	473	1802	329	101	1270	227	337	1251	614	329	1924	2391	957	2088	2032	1298	1706	1089	985	1179	2376	554	1153	814	1091	2058	1861	2426	2121	1874	1659	1259	2087	1990	1718	2137
HORVU.MOREX.r3.1HG0043220	MYB	8	8	6	0	0	9	245	29	0	38	24	33	71	3	18	293	209	181	235	229	175	227	154	152	227	296	62	91	66	67	167	187	222	276	239	257	171	172	144	118	152
HORVU.MOREX.r3.1HG0043350	Transmembrane protein, putative	96	48	37	55	102	157	757	104	40	302	60	99	277	135	117	419	590	244	545	546	584	520	543	452	597	1162	432	608	478	518	570	523	420	400	527	504	436	536	471	583	568
HORVU.MOREX.r3.1HG0043190	Malate dehydrogenase	5153	5054	1318	1710	3328	2580	29097	5500	1160	12069	2836	3312	9440	6341	3846	26995	29309	16871	38102	44490	29798	33960	22255	19256	26084	52608	24117	19155	18147	16619	39123	37840	44893	40227	33690	30144	20692	37674	43462	28864	42266
HORVU.MOREX.r3.1HG0043520	F-box protein	136	97	53	228	360	218	1051	270	61	680	97	128	700	290	188	1256	1387	631	610	1061	892	930	619	582	724	1844	539	783	707	863	1122	869	795	878	1051	848	951	970	841	898	1188
HORVU.MOREX.r3.1HG0043530	Cytokinin riboside 5'-monophosphate phosphoribohydrolase	26	0	11	30	9	22	301	49	15	98	56	59	132	81	62	469	638	482	79	303	234	232	212	240	289	570	86	99	53	130	229	163	249	282	600	220	551	131	151	101	122
HORVU.MOREX.r3.1HG0043570	Pentatricopeptide repeat-containing protein, putative	26	9	7	0	6	0	164	26	12	72	9	0	44	27	0	212	328	45	101	149	98	114	47	58	50	114	109	105	170	81	162	112	103	136	126	109	64	162	207	113	175
HORVU.MOREX.r3.1HG0043590	Mitochondrial import inner membrane translocase subunit tim16	113	97	22	102	151	143	910	170	37	554	86	175	294	267	175	722	979	468	389	498	357	350	370	313	317	670	159	312	135	311	366	221	340	270	202	215	316	356	285	322	280
HORVU.MOREX.r3.1HG0043600	Transporter-related family protein	198	127	54	204	291	335	2718	383	124	477	196	226	1210	591	510	1781	1757	2470	3561	3538	3300	3296	3719	2499	3303	6958	1368	2551	1663	3290	3486	3478	3322	2654	4521	3370	3644	2279	2147	1647	1728
HORVU.MOREX.r3.1HG0043640	Pleckstrin-like (PH) and lipid-binding START domain protein	96	37	51	67	115	99	1188	203	43	378	79	50	503	179	159	1341	1480	876	1970	2125	1598	1491	2251	1546	2127	4502	490	1493	780	1544	1822	1604	1692	1329	1933	1621	1488	1112	1116	973	1179
HORVU.MOREX.r3.1HG0043670	Auxin response factor	115	69	33	45	77	63	852	152	59	388	64	44	269	192	62	1683	1473	346	1131	1219	1497	1121	1670	1081	1488	2712	624	1822	741	1184	1213	958	1113	1355	1701	1742	1175	926	1184	600	1158
HORVU.MOREX.r3.1HG0043710	Homeobox leucine-zipper protein	231	162	88	122	305	239	1644	331	59	597	211	215	826	600	305	2007	3197	1565	2297	2693	1700	2189	1612	1105	1605	2478	768	1220	1101	1315	3386	2925	3082	2518	2186	2001	1491	2393	2142	2007	2393
HORVU.MOREX.r3.1HG0043800	Double stranded RNA binding protein 3	185	154	100	54	121	152	798	198	99	447	187	172	512	231	181	2031	4022	2375	2300	6196	5354	4668	4194	3217	4000	7114	6117	5893	5517	6659	4510	4885	4986	4190	4981	4521	5144	6171	5569	6661	5440
HORVU.MOREX.r3.1HG0043850	senescence regulator (Protein of unknown function, DUF584)	61	70	25	33	77	64	774	161	17	537	178	128	244	117	97	458	601	330	492	510	697	535	808	505	764	1332	482	458	418	607	962	801	614	554	742	480	571	884	727	959	667
HORVU.MOREX.r3.1HG0043960	Cysteine-rich receptor-like protein kinase 11	9	12	3	3	2	4	130	19	5	16	19	2	37	17	28	85	69	12	172	163	141	206	260	101	481	538	206	191	131	128	200	166	209	184	334	280	109	215	159	117	383
HORVU.MOREX.r3.1HG0043980	Zinc finger, C3HC4 type family protein, expressed	733	842	155	227	170	208	3635	674	136	1452	349	690	1027	816	703	3350	4129	3120	3970	4299	2886	3714	2774	2131	2861	5594	1493	1733	1400	1572	3752	3793	4199	3843	3096	2727	2171	2384	2650	1748	2743
HORVU.MOREX.r3.1HG0044000	RING/FYVE/PHD zinc finger superfamily protein	234	196	43	72	232	220	1308	277	59	1358	243	261	480	283	158	1186	1250	417	614	734	431	434	826	610	835	1634	238	314	183	238	832	638	615	488	643	408	451	581	473	415	471
HORVU.MOREX.r3.1HG0044070	Transmembrane protein, putative	455	265	92	361	2913	1314	2806	497	183	1662	449	531	2351	1588	628	2477	2887	1678	5949	2820	2561	2694	5338	2735	3604	6746	953	1625	1283	1585	4292	4162	3740	2591	2961	2135	3109	2690	1807	1803	1740
HORVU.MOREX.r3.1HG0044090	Coatomer subunit gamma	812	715	276	226	955	713	6709	1350	346	1494	337	318	1746	694	479	9770	8456	2707	10338	9532	6627	7108	5998	4664	6889	12838	3650	4332	3183	3759	8279	8200	9269	8937	9374	7648	6076	6166	7503	3410	8187
HORVU.MOREX.r3.1HG0044100	Xaa-pro aminopeptidase, putative	50	42	22	45	31	33	353	72	17	129	44	41	194	74	50	422	551	228	436	432	268	274	227	237	237	646	218	284	200	208	519	421	388	414	379	316	270	430	411	330	407
HORVU.MOREX.r3.1HG0044200	Flotillin-1	0	0	0	0	0	0	0	0	0	3	0	0	0	0	0	0	0	0	4	0	0	4	0	0	0	0	0	11	0	0	0	0	8	0	7	3	0	0	5	0	0
HORVU.MOREX.r3.1HG0044150	Ran-binding protein in the microtubule-organising centre protein	149	161	60	198	387	284	1247	265	49	821	137	225	1005	546	175	1116	1537	627	1023	952	608	784	775	673	922	1596	255	550	373	513	1099	1014	927	864	756	741	655	886	713	655	764
HORVU.MOREX.r3.1HG0044290	electron protein, putative (Protein of unknown function, DUF547)	88	57	47	68	110	88	733	163	61	460	114	110	267	239	131	1175	1770	3490	3076	7122	8407	10204	3917	3094	3544	10026	8571	8969	7836	9405	5312	4525	5214	4985	5489	4715	7077	7494	7513	7227	4478
HORVU.MOREX.r3.1HG0044310	Nascent polypeptide-associated complex subunit beta	947	1013	202	225	327	420	3746	754	169	1338	417	457	1395	668	522	3162	4199	1487	2793	2953	2027	2053	1321	1217	1575	3554	1750	1871	1376	1096	2419	2003	2565	2430	2297	2066	1174	2249	2478	1562	2602
HORVU.MOREX.r3.1HG0044360	PIF1-like helicase	4	0	0	0	0	0	15	4	3	11	3	0	5	3	0	24	64	4	46	78	89	29	85	129	77	226	39	44	31	62	27	17	31	11	20	32	10	33	36	27	54
HORVU.MOREX.r3.1HG0044430	Nascent polypeptide-associated complex subunit beta	108	89	27	157	683	536	956	181	55	781	128	126	631	455	145	575	638	299	597	587	804	637	1366	950	1265	2558	348	814	541	662	615	643	464	355	960	633	684	484	412	434	391
HORVU.MOREX.r3.1HG0044470	Cytokinin oxidase/dehydrogenase	58	36	15	37	212	84	629	127	45	257	44	44	256	132	33	419	519	150	285	299	135	261	43	62	93	196	22	57	92	65	392	355	403	412	145	184	81	154	209	140	197
HORVU.MOREX.r3.1HG0044490	Receptor-like protein kinase	15	0	9	10	0	12	62	10	7	18	13	6	26	9	0	129	162	52	108	59	107	145	771	501	571	774	36	74	31	27	181	165	149	104	256	245	271	63	63	21	14
HORVU.MOREX.r3.1HG0044570	Pentatricopeptide repeat-containing protein	8	0	11	5	3	2	91	22	1	21	8	5	23	0	5	95	117	46	57	52	65	57	46	32	42	72	47	35	77	46	112	76	67	45	46	41	30	52	54	71	53
HORVU.MOREX.r3.1HG0044530	L-type lectin-domain containing receptor kinase VIII.2	209	217	91	413	795	517	1388	283	63	833	271	321	1266	836	412	961	1136	674	2200	1888	1439	1618	1697	1340	1664	2746	1632	1452	1367	1193	2076	1915	1792	1449	1482	1516	967	2494	2239	2508	2652
HORVU.MOREX.r3.1HG0044640	Aminotransferase	119	84	21	33	55	115	699	134	27	315	109	50	200	81	106	424	546	235	158	213	135	200	104	78	105	368	68	91	34	86	234	194	180	176	182	202	114	157	174	128	171
HORVU.MOREX.r3.1HG0044660	Chalcone synthase-like protein	3	0	0	0	0	0	0	0	0	47	0	10	12	0	8	9	6	0	8	7	11	0	8	11	19	18	170	129	151	96	0	0	7	0	8	16	3	172	185	198	131
HORVU.MOREX.r3.1HG0044670	Pentatricopeptide repeat-containing protein	149	164	60	30	25	55	1459	272	51	352	111	88	507	193	201	1393	1823	695	1433	1210	904	922	520	553	441	1584	669	695	576	487	1044	883	1185	989	1150	763	509	906	1047	643	1015
HORVU.MOREX.r3.1HG0044700	Pre-mRNA-processing protein 40C	308	301	80	504	1444	1115	1825	381	129	1423	382	408	2259	1172	416	1526	1967	566	1696	1920	1105	1357	938	865	1031	2126	965	1113	1084	890	1932	1561	1699	1324	1174	1197	884	2227	1725	1480	1840
HORVU.MOREX.r3.1HG0044710	Protein disulfide-isomerase	270	215	74	269	737	497	1753	308	82	1439	239	242	1271	635	336	1592	1705	790	1432	1673	1156	1203	1771	1549	1497	3202	1021	941	1002	1036	1802	1799	1596	1327	1371	1154	852	1556	1532	1406	1624
HORVU.MOREX.r3.1HG0044750	F-box/RNI-like/FBD-like domains-containing protein	85	54	15	242	511	416	538	81	26	569	79	131	744	340	125	393	521	344	158	263	201	207	338	217	273	582	68	163	130	178	264	212	226	202	273	188	183	318	240	274	239
HORVU.MOREX.r3.1HG0044770	Peptidoglycan-binding LysM domain-containing protein	53	41	7	52	63	84	491	109	34	238	38	71	315	119	107	601	753	493	543	822	729	668	689	599	856	1420	343	692	500	574	646	614	742	604	818	626	522	623	648	678	795
HORVU.MOREX.r3.1HG0044790	Dicer-like protein 3	8	10	0	0	5	0	46	21	0	13	0	0	13	0	5	80	91	20	52	43	32	37	33	18	48	98	9	26	49	17	32	27	30	14	27	42	0	65	65	9	33
HORVU.MOREX.r3.1HG0044800	DnaJ heat shock amino-terminal domain protein	7	12	0	6	0	4	55	4	4	35	15	7	25	15	4	40	131	169	295	627	666	642	386	336	491	956	387	577	434	655	404	339	544	491	434	435	539	512	579	523	443
HORVU.MOREX.r3.1HG0044850	Metal-dependent phosphohydrolase, HD subdomain	212	182	32	52	222	179	1267	143	37	446	171	183	491	232	249	611	926	609	587	690	400	566	341	275	336	712	651	462	451	357	411	415	346	253	320	306	205	470	499	323	394
HORVU.MOREX.r3.1HG0044950	Zinc finger protein 346	0	0	0	0	0	0	0	0	0	0	0	0	0	0	0	0	0	0	0	0	0	0	0	0	0	0	0	0	0	0	0	0	0	0	0	0	0	0	0	0	0
HORVU.MOREX.r3.1HG0045220	Fasciclin-like arabinogalactan protein	1	0	0	0	0	0	6	0	0	28	0	8	0	2	0	9	3	0	4	7	2	7	4	4	5	8	21	0	15	0	8	19	9	22	15	27	4	46	46	5	34
HORVU.MOREX.r3.1HG0045350	Sugar fermentation stimulation protein homolog	0	0	0	0	0	0	0	0	3	0	0	5	8	0	5	14	23	16	0	15	15	21	0	0	0	0	16	13	19	6	16	24	23	28	14	14	8	46	32	61	26
HORVU.MOREX.r3.1HG0045040	Thioredoxin	782	749	117	1026	6604	3491	3153	619	210	2581	613	676	5507	4208	1146	2886	3688	1667	4404	2963	1985	2319	5859	1663	1946	4252	1755	1606	1441	1854	3067	2885	3122	2152	1698	1403	1068	2303	2292	2488	2896
HORVU.MOREX.r3.1HG0045370	Disease resistance protein RPM1	13	3	6	0	7	17	138	23	3	22	18	6	32	10	7	142	182	45	40	52	13	32	5	15	0	26	24	17	11	14	4	0	1	0	4	0	19	4	6	4	5
HORVU.MOREX.r3.1HG0045360	Nijmegen breakage syndrome 1 protein	94	97	28	10	32	68	633	120	29	308	76	157	252	114	108	493	727	319	526	491	406	382	338	247	289	776	214	323	227	280	511	356	459	358	303	312	257	355	349	281	348
HORVU.MOREX.r3.1HG0045390	Disease resistance protein	8	3	0	8	11	11	62	19	3	24	7	0	5	3	9	134	130	35	42	79	46	72	30	18	23	22	9	32	43	28	10	0	32	8	0	0	0	2	19	5	0
HORVU.MOREX.r3.1HG0045440	PfkB family carbohydrate kinase	109	90	28	69	314	193	505	99	18	613	96	90	420	330	107	447	679	326	343	447	260	377	335	212	316	698	200	217	194	248	449	375	380	268	292	290	261	440	429	317	383
HORVU.MOREX.r3.1HG0045490	RING/U-box superfamily protein	109	165	37	88	181	179	894	170	37	283	65	116	598	306	151	844	931	496	1211	1313	854	795	890	710	843	1442	573	700	511	518	1143	1069	1174	1130	1309	1011	880	878	932	805	1168
HORVU.MOREX.r3.1HG0045510	Prefoldin subunit, putative	418	454	111	135	187	246	2598	532	128	742	211	321	1088	594	467	1478	1677	854	1454	1403	891	1060	568	605	817	1544	725	771	504	621	1296	1291	1347	1266	1001	925	586	944	1151	870	1140
HORVU.MOREX.r3.1HG0045520	zinc finger MYM-type-like protein	28	8	0	6	38	21	114	20	3	100	21	12	187	47	59	127	106	130	61	84	87	64	105	59	84	162	184	71	104	58	101	62	62	50	79	46	35	94	134	49	73
HORVU.MOREX.r3.1HG0045540	Vacuolar protein sorting-associated protein 52	55	53	26	9	23	76	781	140	40	192	54	19	51	15	17	325	468	120	59	178	113	101	78	146	120	222	24	149	62	113	518	352	557	425	449	522	301	470	409	438	607
HORVU.MOREX.r3.1HG0045570	RNA-directed DNA polymerase (Reverse transcriptase)-related family protein	5	0	4	0	0	0	11	5	7	3	0	0	0	0	0	0	0	0	4	0	0	0	0	0	0	0	1	3	0	2	21	31	46	12	43	64	50	80	46	33	25
HORVU.MOREX.r3.1HG0045660	Cotton fiber expressed protein-like protein	264	208	88	101	506	539	3705	480	156	507	239	180	323	184	147	827	781	430	1806	2726	1173	1582	533	618	1001	1250	1809	1252	1245	1587	2169	2587	2358	2711	1499	1555	1483	2947	2729	3642	2771
HORVU.MOREX.r3.1HG0045750	Pentatricopeptide repeat-containing protein	4	20	5	4	12	3	66	19	4	44	5	13	93	9	13	105	102	31	35	112	44	53	63	46	38	160	68	75	35	29	76	63	30	93	57	89	57	151	127	178	127
HORVU.MOREX.r3.1HG0045770	GRAM domain-containing protein / ABA-responsive protein-related	10	7	0	0	0	5	20	0	0	0	0	0	72	0	23	13	6	129	35	18	36	39	13	13	37	0	23	0	31	32	10	24	20	3	67	14	16	12	0	0	25
HORVU.MOREX.r3.1HG0045720	Myosin-related family protein	384	311	86	517	845	725	2683	568	171	1495	330	347	2013	974	468	2882	3315	1521	4322	4858	3274	3800	2936	2735	3527	5790	1542	2350	1619	1992	4647	3746	4071	3301	3735	2947	2957	3673	2755	2502	3263
HORVU.MOREX.r3.1HG0045830	Ubiquitin carboxyl-terminal hydrolase-like protein	62	20	15	33	119	109	800	108	44	99	84	98	106	107	37	491	580	855	54	70	39	55	57	38	9	100	85	39	31	54	120	76	73	55	51	24	79	52	52	79	78
HORVU.MOREX.r3.1HG0045880	pH-response regulator protein palA/RIM20	0	0	0	0	0	0	4	0	0	0	0	0	0	0	0	0	5	9	18	11	64	7	4	18	24	38	52	50	59	56	3	9	8	11	4	6	6	25	13	59	19
HORVU.MOREX.r3.1HG0045870	Nucleolar complex protein 2	435	403	83	214	465	360	1653	433	80	1012	276	218	1186	550	396	1706	2102	833	1795	1645	1226	1141	1305	1191	1362	2736	1116	1306	1120	1279	1508	1492	1570	1415	1469	1360	864	1534	1521	1150	1422
HORVU.MOREX.r3.1HG0045890	ALG-2 interacting protein X	727	579	180	1114	3925	2888	3112	681	229	2930	790	681	4233	2798	1137	3786	4962	3717	8322	11280	12533	11036	12155	8527	10443	21950	9777	12118	10982	12511	7668	8118	8871	8587	11960	11196	10623	10490	9627	10052	9039
HORVU.MOREX.r3.1HG0045900	KH domain-containing protein	301	208	103	336	1639	1107	1850	378	84	1649	251	200	1562	826	318	1657	1848	756	1706	1909	1562	1484	1492	1228	1596	3660	1122	1269	1123	1139	1737	1569	1384	1344	1515	1393	1123	1774	1413	1020	1695
HORVU.MOREX.r3.1HG0045950	Katanin p80 WD40 repeat-containing subunit B1 homolog	113	54	24	90	183	132	1010	153	41	492	77	89	318	213	96	882	1129	361	401	632	476	547	522	433	506	1132	160	735	270	521	644	443	430	385	693	499	567	537	525	572	575
HORVU.MOREX.r3.1HG0045970	Serine protease HTRA1	75	44	14	121	286	160	279	87	24	369	72	86	386	250	69	294	381	111	252	302	299	201	360	254	368	720	106	337	191	407	654	458	542	465	1366	1169	855	863	629	721	677
HORVU.MOREX.r3.1HG0045980	E3 ubiquitin-protein ligase Hakai	135	145	38	124	368	257	1031	195	34	663	133	111	700	363	217	883	852	464	828	843	719	751	613	541	678	1472	805	738	619	760	965	829	761	785	747	709	538	786	806	742	958
HORVU.MOREX.r3.1HG0046000	ABC transporter G family member	0	0	0	0	0	0	0	0	0	0	0	0	0	0	0	0	0	0	4	0	0	0	0	0	12	20	0	4	8	0	0	0	0	0	0	8	0	0	0	0	2
HORVU.MOREX.r3.1HG0046020	Plant/F9H3-4 protein	1287	1056	247	2236	8676	7008	2276	323	131	6276	1292	1419	6121	6669	3305	1728	1913	2730	1801	2307	2338	2652	2353	2595	2965	6140	1955	2116	2180	2018	2325	1722	2100	1707	2155	1585	1703	3432	3176	3200	2385
HORVU.MOREX.r3.1HG0046030	WAT1-related protein	50	73	9	68	26	45	259	79	15	229	51	126	260	127	100	279	356	198	180	180	138	220	87	55	130	158	128	212	183	135	313	244	266	219	161	150	148	292	297	303	303
HORVU.MOREX.r3.1HG0046150	Alpha-galactosidase	572	410	166	130	348	590	9468	1766	265	846	612	600	1071	590	638	3851	4079	2032	2090	2013	1518	1625	1354	1322	2336	3236	708	1005	569	918	2217	1825	2202	2366	2175	1841	1230	1145	1565	710	1864
HORVU.MOREX.r3.1HG0046170	Alpha-galactosidase	54	24	0	0	29	0	229	43	22	56	21	28	72	40	22	143	269	89	235	280	186	347	279	259	294	512	110	177	119	158	429	277	389	342	270	125	257	133	149	83	119
HORVU.MOREX.r3.1HG0046190	Aquaporin	0	13	0	23	53	19	6	0	0	29	18	8	144	223	113	0	0	105	90	61	232	122	1099	315	358	828	50	245	98	407	27	14	54	38	190	171	129	75	90	86	45
HORVU.MOREX.r3.1HG0046210	Receptor kinase	13	0	6	7	13	9	112	34	0	29	8	10	49	17	21	153	148	77	336	423	459	296	1125	589	949	1194	142	160	112	183	307	557	394	291	750	492	525	233	198	227	220
HORVU.MOREX.r3.1HG0046230	Chloroplast inner envelope protein, putative, expressed	0	0	0	0	5	14	11	0	0	31	0	6	11	0	5	11	21	14	16	16	31	54	11	5	0	34	45	60	58	44	64	0	33	23	0	22	0	97	47	81	128
HORVU.MOREX.r3.1HG0046180	Ser/Thr protein phosphatase family protein, expressed	704	531	120	2298	15442	9334	1744	339	126	3718	1000	1074	8544	6648	1988	1898	2149	2530	10255	7720	11370	8049	17078	10386	15666	25336	4730	10513	6901	8931	3712	3956	5412	5464	17003	15458	14013	5380	5454	5217	4835
HORVU.MOREX.r3.1HG0046280	Chloroplast inner envelope protein, putative, expressed	741	577	183	1167	3816	2552	3584	684	193	4156	719	636	4479	2165	708	3516	4791	1849	2851	2720	1986	2026	1650	1451	1834	3704	1263	1413	1384	1123	2709	2134	2621	2018	2278	1731	1402	2653	2553	1980	2471
HORVU.MOREX.r3.1HG0046290	G-patch domain containing protein, expressed	181	170	32	153	671	513	699	89	34	611	187	188	646	494	237	412	583	490	632	628	604	559	644	524	691	1124	356	651	457	679	588	517	537	502	661	497	457	585	456	630	517
HORVU.MOREX.r3.1HG0046300	Ubiquitin	40	42	10	77	49	72	317	36	12	128	38	16	396	122	112	235	215	143	326	435	314	298	250	312	340	548	308	439	344	436	451	419	434	325	512	379	325	390	438	524	594
HORVU.MOREX.r3.1HG0046320	Plant basic secretory family protein	36	6	16	0	0	0	112	17	12	84	14	22	26	33	15	405	567	926	1663	2515	1684	2459	1283	682	873	1250	933	596	824	978	1327	1524	2208	2061	750	914	452	1267	826	530	905
HORVU.MOREX.r3.1HG0046330	Plant basic secretory family protein	36	24	20	7	19	3	545	68	18	83	35	24	88	72	58	319	405	911	2505	2572	2294	3183	2237	1600	1603	2170	1394	1493	1402	1624	1539	1606	1656	1479	967	978	1409	2006	1155	798	638
HORVU.MOREX.r3.1HG0046400	Plant basic secretory family protein	215	172	60	809	874	674	1572	163	88	377	209	230	724	333	354	1565	3523	5102	11300	10116	7015	8938	4947	4255	5302	10594	8674	6551	8460	7395	4255	3263	3669	3621	2770	2144	4308	6012	5448	4171	3645
HORVU.MOREX.r3.1HG0046420	Myosin	247	238	50	112	298	240	2207	431	130	1248	231	275	785	339	259	2729	2823	1668	3100	3061	2646	2787	2798	2689	3098	6436	896	1624	1061	1556	3086	2472	3143	2524	3693	2901	2792	2569	2662	1726	2317
HORVU.MOREX.r3.1HG0046450	Ripening related protein family	0	0	0	0	0	0	0	0	0	0	0	0	0	0	0	0	0	0	4	0	0	13	4	0	4	0	0	0	4	1	0	0	5	0	0	4	0	0	0	0	0
HORVU.MOREX.r3.1HG0046440	Ripening related protein family	0	11	3	0	3	0	10	10	2	0	0	9	14	0	0	64	94	176	2491	3664	5291	4487	2582	1375	2442	4910	1825	3183	2866	2944	643	689	1576	1903	1698	2788	2123	926	1022	665	874
HORVU.MOREX.r3.1HG0046460	Late embryogenesis abundant (LEA) hydroxyproline-rich glycoprotein	789	552	297	82	143	119	3156	558	389	3658	968	1041	1295	386	362	11337	20112	12345	28530	35935	24077	28050	13176	8789	11953	25712	21834	24478	23080	23145	21240	24509	24349	21674	11410	14468	16816	16723	14659	18673	15254
HORVU.MOREX.r3.1HG0046510	Reactive oxygen species modulator 1	649	880	92	251	392	318	1966	401	99	899	276	536	1146	659	417	1586	2308	919	1916	2113	1432	1388	1103	1175	1420	3028	1522	1397	1420	1462	1655	1338	1787	1680	1703	1364	939	1474	1685	1484	2018
HORVU.MOREX.r3.1HG0046520	UPF0415 protein C7orf25	36	18	9	10	5	30	433	57	16	110	26	32	39	16	42	203	248	89	318	322	144	178	110	88	150	370	151	146	146	108	342	343	309	229	248	240	131	344	241	212	297
HORVU.MOREX.r3.1HG0046540	DUF538 family protein, putative (Protein of unknown function, DUF538)	54	34	19	9	28	29	390	69	39	125	36	51	165	48	65	411	379	513	1675	1192	1224	1397	1272	961	1614	2878	1282	1558	1112	1517	1619	1618	1584	1399	1561	1815	1273	1428	1760	1331	1498
HORVU.MOREX.r3.1HG0046570	Ripening related protein family	6	10	5	7	0	4	114	32	4	35	26	12	55	33	17	273	398	181	302	545	552	517	343	226	473	600	299	358	393	318	2523	1751	1906	1614	3684	3604	2721	1507	1770	1314	1571
HORVU.MOREX.r3.1HG0046690	Ripening-related protein	0	0	0	0	0	4	7	0	0	4	0	0	0	0	0	9	0	0	8	4	0	0	33	3	0	34	3	0	0	0	5	42	4	15	19	0	34	0	0	4	0
HORVU.MOREX.r3.1HG0046700	Ripening-related protein	6	5	3	0	3	3	10	5	3	14	1	18	2	11	1	6	20	14	111	192	188	111	85	37	67	76	6	5	23	44	108	144	78	54	65	20	77	30	6	21	12
HORVU.MOREX.r3.1HG0046650	Carboxypeptidase	83	82	37	0	0	0	589	120	29	42	42	21	74	0	0	1115	1171	662	3331	4005	5329	3956	4118	2465	4615	6580	533	2537	1037	2009	1665	1529	3826	3288	4205	6034	2928	1974	2282	1597	1892
HORVU.MOREX.r3.1HG0046760	Argininosuccinate synthase	0	0	0	0	4	0	0	0	0	0	0	0	0	0	3	0	0	0	18	0	0	11	6	13	0	0	9	12	0	3	0	7	7	3	3	5	0	0	2	0	3
HORVU.MOREX.r3.1HG0046710	DNA ligase	89	70	31	20	46	42	426	112	25	257	53	34	114	79	57	558	646	155	1201	865	856	976	800	672	804	2008	591	863	615	818	941	910	886	837	1102	911	784	1113	871	513	821
HORVU.MOREX.r3.1HG0046770	Protein arginine methyltransferase	119	92	45	35	24	52	641	173	34	420	90	132	322	137	95	644	826	274	424	569	258	391	235	183	283	590	150	231	188	211	510	329	481	355	467	244	163	450	483	274	481
HORVU.MOREX.r3.1HG0046780	Alpha-1,3-mannosyl-glycoprotein 4-beta-N-acetylglucosaminyltransferase A	123	89	36	81	198	134	1302	241	60	475	113	133	250	175	125	786	920	366	410	492	343	397	451	403	416	768	210	281	192	298	768	475	414	316	452	367	274	620	495	524	559
HORVU.MOREX.r3.1HG0046830	RNA binding protein, putative	57	52	24	16	19	32	252	66	14	209	50	49	190	117	84	272	298	119	256	224	175	184	189	136	167	244	73	190	124	150	240	198	144	216	176	129	102	255	205	207	176
HORVU.MOREX.r3.1HG0046850	Fiber protein Fb34	207	127	33	85	118	129	884	166	39	462	113	158	641	354	252	739	1152	1220	1079	2381	1975	2141	1725	1510	2047	4110	1278	1960	1438	2275	1562	1209	1767	1777	1769	1617	1659	1867	1605	1656	1649
HORVU.MOREX.r3.1HG0046890	Dof zinc finger protein	138	107	46	1551	2294	2024	488	91	43	941	165	282	11489	4062	1025	368	400	420	600	631	353	423	272	234	308	630	776	525	714	976	885	722	582	446	322	274	293	1243	912	1688	1223
HORVU.MOREX.r3.1HG0046900	1-acyl-sn-glycerol-3-phosphate acyltransferase	125	95	24	728	2323	1409	492	95	26	943	115	181	2848	1567	346	603	642	515	424	763	579	621	465	403	597	1124	353	404	339	341	627	525	688	549	666	450	446	728	801	656	769
HORVU.MOREX.r3.1HG0046960	Octicosapeptide/Phox/Bem1p domain-containing family protein	0	0	0	2	0	0	2	2	2	0	0	1	0	0	0	3	5	2	5	13	1	0	0	4	0	0	5	2	9	4	11	4	9	3	2	3	1	2	7	18	14
HORVU.MOREX.r3.1HG0047060	Protochlorophyllide reductase	0	0	0	0	0	0	0	0	0	0	0	0	4	0	0	0	0	0	9	14	0	5	11	11	13	8	31	18	29	19	4	0	12	6	8	18	4	86	46	50	158
HORVU.MOREX.r3.1HG0046920	Wings apart-like	283	191	74	348	1414	1009	1427	232	89	1795	217	223	2032	817	277	1496	1721	613	1476	1420	1049	1102	1357	1067	1305	2958	802	965	691	901	1746	1550	1497	1257	1456	1325	1144	1663	1471	1265	1635
HORVU.MOREX.r3.1HG0047080	Prolyl 4-hydroxylase alpha subunit, putative	110	149	63	122	181	210	661	140	46	422	113	160	669	298	171	885	1429	777	643	1241	912	901	678	601	765	1372	510	928	637	807	890	763	1068	931	967	973	790	1167	1191	1121	1079
HORVU.MOREX.r3.1HG0047100	LanC-like protein	61	58	25	78	208	154	345	58	16	145	68	55	145	97	43	245	366	179	267	394	297	335	166	149	228	532	136	249	148	191	312	275	294	373	347	275	164	258	267	183	208
HORVU.MOREX.r3.1HG0047110	Epoxide hydrolase 2	25	15	21	13	20	0	665	110	29	41	35	24	0	11	0	1067	607	189	3422	2227	1692	2415	1805	1198	1844	3842	174	751	173	453	4236	3512	2593	2614	5071	2027	2587	74	259	56	229
HORVU.MOREX.r3.1HG0047120	Epoxide hydrolase 2	82	74	44	22	25	32	1831	396	89	192	96	48	118	68	79	1524	1132	729	1388	1541	923	1231	696	600	656	1516	160	183	128	163	1546	1311	1088	1200	1156	909	1072	419	348	181	423
HORVU.MOREX.r3.1HG0047150	disease resistance family protein / LRR family protein	1	3	0	4	0	0	26	8	0	20	0	10	11	0	2	22	18	4	4	11	10	14	13	4	15	16	0	28	6	4	14	10	15	13	9	11	10	12	16	6	7
HORVU.MOREX.r3.1HG0047130	Pre-mRNA splicing factor-related	504	375	138	659	2103	1469	2680	485	173	2649	446	511	2654	1435	614	2235	2650	867	1988	1788	1756	1413	2074	1663	1975	4086	2061	1866	1768	1698	2347	2262	1776	1568	2248	1776	1454	2500	2059	2097	2527
HORVU.MOREX.r3.1HG0047200	Trafficking protein particle complex subunit 13	81	99	25	36	32	26	605	63	21	204	34	44	205	67	71	583	636	353	967	900	625	680	485	455	758	1334	201	435	223	353	872	668	868	784	729	555	429	634	705	360	781
HORVU.MOREX.r3.1HG0047280	Wall-associated receptor kinase 5	0	0	0	0	0	3	3	0	0	0	0	0	7	0	0	3	3	0	12	3	4	0	7	0	0	8	3	0	3	7	0	7	0	0	4	3	0	0	3	3	8
HORVU.MOREX.r3.1HG0047250	Major facilitator superfamily transporter	43	46	10	60	113	75	358	72	19	178	46	35	220	114	97	417	420	165	234	249	120	180	117	145	90	274	289	241	199	159	308	240	262	184	245	167	113	373	362	297	392
HORVU.MOREX.r3.1HG0047290	RP/EB family microtubule-associated protein	113	92	39	0	3	10	1229	340	69	180	83	36	86	28	64	1804	1706	444	1995	1783	718	950	385	332	552	1096	429	400	369	291	1498	1176	1380	1352	1017	585	333	728	903	256	1041
HORVU.MOREX.r3.1HG0047460	Receptor-kinase, putative	0	0	0	0	0	0	3	0	0	7	0	2	5	0	0	28	58	41	4	85	51	107	26	25	0	24	59	21	32	50	19	14	29	25	18	13	37	10	29	30	38
HORVU.MOREX.r3.1HG0047470	Maf-like protein, expressed	100	95	33	97	120	108	243	73	9	205	103	93	272	170	94	148	232	193	179	175	134	124	180	105	152	282	100	145	146	129	351	363	340	361	438	259	201	384	349	313	290
HORVU.MOREX.r3.1HG0047480	Protein NEOXANTHIN-DEFICIENT 1	50	45	10	29	60	48	574	115	34	240	115	55	205	112	32	352	327	104	117	200	76	112	19	54	57	212	4	58	48	17	333	155	241	264	82	94	59	148	152	105	232
HORVU.MOREX.r3.1HG0047320	CBS domain-containing protein CBSX5	482	438	148	2653	3792	2304	2238	309	150	1657	557	560	10619	4911	1981	2823	5731	7695	23030	29011	29564	27280	19990	17292	20224	44550	16741	25990	19979	28292	13493	13732	19081	19368	27388	23450	27502	15261	16992	17583	13866
HORVU.MOREX.r3.1HG0047500	RING finger protein	127	96	34	108	414	375	1318	274	65	546	211	199	330	315	133	675	578	403	932	752	613	587	1208	936	1417	2630	134	426	204	390	562	531	510	441	1188	846	728	305	267	203	358
HORVU.MOREX.r3.1HG0047510	N-acetyltransferase	24	15	7	34	51	44	166	27	5	111	34	31	141	87	40	143	147	79	77	117	61	70	69	53	44	128	31	76	63	57	112	86	79	109	82	103	66	128	92	80	125
HORVU.MOREX.r3.1HG0047600	Pentatricopeptide repeat-containing protein	99	90	19	26	60	98	645	115	38	320	84	67	329	179	127	589	812	412	623	864	551	613	556	450	534	956	465	361	481	405	762	762	732	675	718	639	461	492	611	438	560
HORVU.MOREX.r3.1HG0047580	acyl-UDP-N-acetylglucosamine O-acyltransferase	394	190	123	375	2018	1173	2836	503	160	2866	358	367	2482	1144	422	3748	5024	2553	4410	6771	7956	6812	7740	5472	8733	14512	5421	7655	6620	8535	6895	7056	7101	6032	8548	8481	8410	6680	5881	6675	6082
HORVU.MOREX.r3.1HG0047590	Monothiol glutaredoxin-related	916	772	193	1325	5436	3428	4406	777	146	3132	669	815	7490	3998	1175	3869	5056	2269	5318	4112	3301	3393	6076	3316	3470	8294	3546	3391	3520	3515	4660	4446	4403	3631	3692	3219	2508	4103	4244	4107	4155
HORVU.MOREX.r3.1HG0047670	Short-chain dehydrogenase/reductase family protein	0	0	0	0	0	0	30	4	0	0	0	0	0	0	0	10	16	4	19	30	26	33	23	13	25	24	3	9	26	12	29	51	41	15	40	33	13	20	11	5	0
HORVU.MOREX.r3.1HG0047710	Ribosomal RNA small subunit methyltransferase H	20	16	0	0	0	10	69	0	0	21	23	0	43	14	0	45	89	30	29	47	29	38	0	20	19	0	17	35	0	25	56	27	54	16	42	28	0	34	24	0	27
HORVU.MOREX.r3.1HG0047660	Calcium uniporter protein, mitochondrial	407	224	180	335	354	415	4545	923	251	1001	397	452	2559	1076	767	4694	6187	6306	8702	15564	12244	12501	11869	8992	12269	21888	4418	7215	5250	7986	12264	10770	14695	12150	15073	12753	13360	8073	7303	6600	7577
HORVU.MOREX.r3.1HG0047720	Ras family protein	128	140	39	64	65	93	804	177	51	386	59	74	512	274	90	1117	1134	454	932	859	622	771	959	705	824	1666	272	537	299	446	1148	930	974	739	973	784	471	784	742	545	917
HORVU.MOREX.r3.1HG0047780	Early-responsive to dehydration stress protein (ERD4)	160	157	42	153	625	371	983	181	41	462	106	105	455	320	78	146	125	99	81	115	156	121	222	161	169	250	29	180	91	179	97	51	84	78	173	153	80	189	131	109	70
HORVU.MOREX.r3.1HG0047850	3-ketoacyl-CoA synthase	37	35	19	60	103	90	306	42	27	297	32	54	191	173	68	175	163	104	116	137	160	115	140	103	152	344	110	166	121	162	168	101	119	85	221	192	158	190	182	195	156
HORVU.MOREX.r3.1HG0047910	Tetratricopeptide repeat (TPR)-like superfamily protein	0	0	0	0	0	0	0	3	0	0	0	0	0	0	0	0	6	17	0	16	5	0	7	0	0	10	24	39	45	14	3	8	0	5	0	0	0	5	14	0	23
HORVU.MOREX.r3.1HG0047950	Pentatricopeptide repeat-containing protein At5g12100, mitochondrial	0	0	0	0	0	0	0	0	0	0	0	0	0	0	0	24	7	21	38	53	17	22	22	8	30	26	5	5	22	6	45	31	61	67	43	73	39	3	16	0	6
HORVU.MOREX.r3.1HG0047980	Glutamyl-tRNA reductase	530	368	162	661	917	1020	5450	1019	246	2410	519	513	2044	1092	702	4757	4869	3720	3420	4627	4639	4235	5415	4032	5812	9998	3109	4433	3752	4108	3837	3899	4105	4139	5955	5622	5086	3329	2778	2526	3156
HORVU.MOREX.r3.1HG0048010	Membrane steroid-binding protein	214	134	53	223	221	216	2196	441	89	751	160	282	865	586	386	1619	2001	1626	1413	1871	1495	1697	1620	1356	1710	3870	870	1198	888	1331	1913	1795	1873	1521	2819	1868	2324	1698	1663	1395	1480
HORVU.MOREX.r3.1HG0048030	Membrane steroid-binding protein	1785	1375	657	334	782	646	27624	4764	950	3680	1642	1537	2499	1651	1245	18173	19522	17674	23809	27089	18782	22890	17821	13072	17386	33516	10610	10851	9521	10161	30373	29050	26650	21064	28817	24308	23425	21237	16223	11216	17702
HORVU.MOREX.r3.1HG0048060	LIM domain containing protein	2	6	3	0	0	4	48	18	0	22	6	0	54	9	11	53	54	22	5	15	3	5	0	0	0	10	0	6	4	7	17	13	13	6	0	7	15	24	0	3	9
HORVU.MOREX.r3.1HG0048040	F-box/LRR protein	392	393	103	392	1056	791	2369	494	94	1082	281	269	1449	914	327	2148	3184	2158	2539	5987	4230	4289	3329	2505	2878	5834	2220	3697	3243	3503	2969	3283	3748	3474	3418	3249	3758	2863	2976	3093	2730
HORVU.MOREX.r3.1HG0048070	Folylpolyglutamate synthase	15	6	0	0	13	0	109	24	6	48	9	0	53	14	5	126	182	55	80	100	39	70	24	20	29	50	22	18	23	34	107	94	116	50	72	31	47	77	69	53	89
HORVU.MOREX.r3.1HG0048080	Benzyl alcohol O-benzoyltransferase	19	8	16	7	13	0	808	123	36	8	18	22	32	0	0	451	432	195	3722	3740	2961	4433	1494	1442	2870	4842	380	442	269	673	4270	4239	4127	3516	3957	3262	3508	855	293	956	474
HORVU.MOREX.r3.1HG0048090	Benzyl alcohol O-benzoyltransferase	4	4	4	0	3	0	91	27	0	0	9	0	5	0	0	302	218	119	543	348	536	776	305	212	627	928	55	86	52	107	2976	2970	3277	2765	3551	2823	2946	413	205	412	336
HORVU.MOREX.r3.1HG0048110	Pyridoxine/pyridoxamine 5'-phosphate oxidase	10	0	0	3	5	5	4	5	6	99	0	27	30	51	20	127	108	148	10	29	56	25	67	37	43	44	63	32	25	53	0	18	18	8	0	22	19	29	0	23	0
HORVU.MOREX.r3.1HG0048120	Pyridoxine/pyridoxamine 5'-phosphate oxidase	0	0	0	0	0	0	0	0	0	15	0	0	0	0	0	22	0	32	0	0	0	0	9	0	10	6	8	0	0	11	40	40	42	19	38	64	32	72	17	97	42
HORVU.MOREX.r3.1HG0048320	PIF1-like helicase	3	0	0	0	0	0	4	0	0	8	0	0	4	3	0	3	6	0	18	16	9	13	17	8	10	28	8	6	1	0	2	9	2	2	0	6	11	2	9	0	0
HORVU.MOREX.r3.1HG0048100	Malic enzyme	362	266	72	17	43	32	2808	620	171	648	216	249	323	228	206	3529	5894	2695	4127	8716	6105	6757	4730	3425	4735	9722	1247	4258	2040	3488	5858	5568	6999	5975	5860	4967	4370	4012	4148	3306	4240
HORVU.MOREX.r3.1HG0048400	ATP-dependent RNA helicase	854	913	195	563	1879	1426	3401	633	168	2121	421	743	3451	1875	832	3800	4172	1527	2424	2584	1520	1619	1416	1229	1558	3110	1324	1738	1395	1588	2289	2010	2460	2150	2279	2050	1424	2128	2055	1611	2387
HORVU.MOREX.r3.1HG0048410	Tetraspanin family protein	36	0	29	27	9	0	383	73	17	86	24	45	106	70	70	243	257	82	256	374	212	182	135	75	102	196	63	108	79	64	333	341	287	293	187	158	101	215	122	94	149
HORVU.MOREX.r3.1HG0048530	B12D-like protein	0	4	0	0	0	0	3	2	0	0	0	0	0	0	8	0	0	0	14	4	4	7	17	5	8	44	10	0	2	0	53	44	44	50	33	26	16	60	32	32	48
HORVU.MOREX.r3.1HG0048590	RNA 3'-terminal phosphate cyclase	79	31	43	250	0	0	47	36	39	1584	188	394	1498	714	261	1449	1653	833	5	0	0	8	9	5	6	0	4	0	0	3	3133	2901	3045	2217	3008	2248	1938	2937	2185	1830	2102
HORVU.MOREX.r3.1HG0048740	Polynucleotidyl transferase, ribonuclease H-like superfamily protein	0	0	0	0	0	0	0	0	0	0	0	0	0	0	0	0	0	0	0	0	0	0	0	0	0	0	0	0	0	0	0	0	0	0	0	0	0	0	0	0	0
HORVU.MOREX.r3.1HG0048840	Lipid transfer protein	2	3	0	4	0	7	46	0	0	0	1	0	0	0	0	4	0	3	45	51	33	28	34	32	83	70	0	0	6	11	146	141	106	114	45	29	62	84	49	31	50
HORVU.MOREX.r3.1HG0048850	Replication protein A DNA-binding subunit	0	2	0	0	0	0	0	0	0	0	0	0	0	0	0	0	0	0	0	0	3	0	5	9	3	0	0	0	0	7	0	0	0	0	0	0	0	0	0	0	0
HORVU.MOREX.r3.1HG0048880	Lipid transfer protein	10	13	4	7	8	11	23	0	5	15	9	3	4	6	6	9	68	257	209	178	133	313	83	36	127	104	247	85	70	95	271	198	242	175	69	230	118	951	1111	987	892
HORVU.MOREX.r3.1HG0048800	Myosin heavy chain-related protein, putative	196	160	100	20	84	48	2670	660	147	942	203	132	394	97	88	3908	2895	637	4756	5482	4402	4257	4452	2943	4222	8524	3112	3646	2825	2671	4774	6173	4601	3544	3452	3144	2453	3706	3014	2590	3900
HORVU.MOREX.r3.1HG0049050	Pentatricopeptide repeat-containing protein	27	25	4	13	35	8	203	28	15	33	35	6	106	46	5	204	272	62	108	133	78	121	53	94	79	160	68	58	45	39	103	153	94	102	98	96	73	103	134	51	97
HORVU.MOREX.r3.1HG0049040	Low-temperature-induced 65 kDa protein	0	4	8	72	171	74	17	6	0	15	0	16	120	39	9	69	151	154	8544	1543	4109	2630	37042	9156	10121	17228	1233	5427	2674	4627	602	628	1101	1304	13280	11350	11875	579	701	513	472
HORVU.MOREX.r3.1HG0049060	Heavy-metal-associated domain-containing protein, putative, expressed	63	16	9	216	764	401	153	17	0	349	76	72	623	774	232	82	122	290	492	732	491	612	404	246	309	734	1046	775	707	822	612	577	667	449	414	417	318	1190	1145	1455	920
HORVU.MOREX.r3.1HG0049110	Valine--tRNA ligase	198	116	76	178	131	131	768	128	81	3129	600	476	776	1544	444	912	930	701	1101	1225	1062	1191	1211	1406	1398	3096	2974	2224	2784	3969	1385	1483	1263	1032	1704	1004	1509	1766	1461	2130	1147
HORVU.MOREX.r3.1HG0049150	Vesicle-associated protein 1-1	82	98	15	64	117	85	500	96	22	265	55	107	197	204	62	528	592	419	505	565	418	495	421	393	409	576	186	268	159	234	556	549	574	489	504	396	432	358	397	329	416
HORVU.MOREX.r3.1HG0049130	tetratricopeptide repeat (TPR)-containing protein	41	19	16	0	15	17	191	53	11	207	14	29	128	50	14	214	324	62	184	138	77	119	58	84	57	140	65	95	84	79	224	163	213	180	122	91	58	327	248	202	240
HORVU.MOREX.r3.1HG0049140	Leukocyte receptor cluster member 1	97	94	31	140	421	353	617	127	29	640	108	148	546	360	164	366	479	283	950	927	913	964	746	607	1007	1916	753	1074	755	1160	1126	825	827	640	945	998	798	1179	838	942	866
HORVU.MOREX.r3.1HG0049170	Leucine-rich receptor-like protein kinase family protein	18	20	7	0	0	0	87	28	7	20	12	11	52	13	9	296	495	262	1140	544	182	299	109	60	69	170	140	172	102	115	937	1131	1074	778	265	256	147	759	614	427	551
HORVU.MOREX.r3.1HG0049180	Chaperone protein dnaJ, putative	160	210	58	97	227	154	907	155	47	664	103	154	475	280	169	965	1293	368	1162	1063	741	949	665	452	656	1444	568	700	640	888	1112	1017	1089	930	879	787	577	1174	882	680	1037
HORVU.MOREX.r3.1HG0049190	Monocopper oxidase-like protein SKU5	69	61	43	0	0	8	953	174	50	61	35	33	123	12	6	2016	1062	344	1714	1835	878	1270	300	320	519	1026	783	411	540	295	1474	1209	1650	1952	646	654	241	745	1000	353	1818
HORVU.MOREX.r3.1HG0049200	DUF641 family protein (DUF641)	30	25	23	48	72	75	522	113	37	227	57	67	236	166	80	517	526	237	1019	1119	1156	1115	1320	770	1268	2336	951	1082	1056	1148	978	982	890	779	1131	912	888	1055	738	989	1005
HORVU.MOREX.r3.1HG0049390	Helicase-like protein	3	0	7	4	3	4	24	2	0	2	0	0	0	4	6	15	9	0	19	24	28	35	40	30	23	46	16	10	24	23	4	3	0	0	3	1	5	2	3	10	5
HORVU.MOREX.r3.1HG0049340	U1 small nuclear ribonucleoprotein 70 kDa	876	589	240	1209	3198	2342	6669	1382	276	4259	900	704	4498	2378	961	4915	5863	2092	3300	5046	4225	4197	4557	4730	4790	10136	2733	4623	2844	4306	3977	3017	3282	3041	4908	3804	3705	4488	4334	3940	4626
HORVU.MOREX.r3.1HG0049410	Trihelix transcription factor GT-2	100	75	66	14	68	48	1262	259	80	281	69	42	235	81	80	1914	1517	503	5293	5580	9912	7081	14086	8698	13200	22980	5474	9459	6644	8772	4356	5212	5591	6103	12924	11063	12641	5121	5245	4530	5200
HORVU.MOREX.r3.1HG0049450	Nucleotide-diphospho-sugar transferases superfamily protein	32	49	14	5	12	21	312	59	25	92	24	31	119	44	40	364	510	749	2491	1799	1963	1888	861	437	981	1810	2234	3154	2413	1891	1399	953	1640	1987	1033	1700	1140	3089	3544	3551	3303
HORVU.MOREX.r3.1HG0049460	Electron transfer flavoprotein-ubiquinone oxidoreductase, mitochondrial	182	151	66	258	873	602	1146	252	31	753	223	235	832	486	157	494	701	430	510	432	599	546	664	793	1281	2254	226	421	298	378	651	467	441	397	689	412	420	574	485	490	457
HORVU.MOREX.r3.1HG0049480	Kinase family protein	54	46	23	8	19	0	484	91	15	98	30	19	77	4	10	830	594	392	5476	5388	4750	5539	2916	1993	3695	7372	2365	3223	3043	3984	2565	2817	3126	2526	3089	4091	2531	1763	1554	1115	1790
HORVU.MOREX.r3.1HG0049580	Aquaporin-1	33	29	10	0	0	5	536	92	21	80	11	28	41	12	13	462	1242	401	1107	1728	1356	1687	888	762	838	2174	365	573	466	415	1246	1012	1704	1335	1479	1173	670	902	893	531	1594
HORVU.MOREX.r3.1HG0049600	Kinesin-like protein	207	184	84	22	34	70	1970	381	124	351	97	114	348	119	104	2536	2570	906	3352	5096	3013	3515	1659	1621	2249	3828	816	1048	856	994	3317	3971	4465	3955	3512	2832	2410	1634	1616	1066	1782
HORVU.MOREX.r3.1HG0049610	SH3 domain-containing protein 1	103	118	39	23	20	31	769	126	32	187	62	35	190	89	64	1144	905	281	1098	1016	690	744	532	479	646	1180	294	375	245	327	891	935	861	908	755	576	438	584	704	325	767
HORVU.MOREX.r3.1HG0049620	CRS1 / YhbY (CRM) domain-containing protein	11	13	5	4	7	0	62	20	0	29	0	5	9	6	0	46	49	19	41	27	30	29	19	8	7	24	0	13	6	9	30	29	14	11	18	13	10	5	27	20	23
HORVU.MOREX.r3.1HG0049650	Transmembrane and coiled-coil domain-containing protein 4	0	0	0	0	0	0	0	0	0	0	0	2	0	0	0	0	0	0	39	7	14	17	8	6	20	20	0	8	6	9	0	0	5	0	3	8	0	0	6	0	0
HORVU.MOREX.r3.1HG0049700	Zinc finger CCCH domain protein	21	0	18	17	151	55	55	24	11	241	25	27	141	62	17	103	267	80	749	1555	1462	1843	1175	701	1126	2240	2243	2077	1863	1949	692	1040	1405	1338	1390	1588	1525	1637	1648	1686	1205
HORVU.MOREX.r3.1HG0049770	Serine carboxypeptidase S28 family protein	218	223	93	86	170	140	1346	206	86	480	161	243	356	284	180	1261	1435	830	1764	1851	1784	1869	1311	877	1626	3014	850	1224	1014	981	1982	1829	2037	1922	1904	1635	1462	1822	1569	1165	1545
HORVU.MOREX.r3.1HG0049760	Serine carboxypeptidase S28 family protein	73	57	28	72	90	59	549	76	34	301	83	116	208	207	82	557	892	465	1094	1720	1451	1579	974	626	916	1892	425	960	553	699	1001	1055	1375	971	1177	997	852	970	815	745	674
HORVU.MOREX.r3.1HG0049860	CsAtPR5	0	0	0	0	0	0	0	0	0	0	0	0	4	6	0	15	0	0	11	0	0	0	0	14	0	12	11	0	0	0	11	0	0	9	0	0	0	0	0	10	0
HORVU.MOREX.r3.1HG0049870	Dihydroxy-acid dehydratase	8	0	0	8	101	62	44	24	0	10	11	11	45	21	7	38	30	12	15	30	24	14	13	4	25	40	39	46	51	57	145	118	144	133	137	132	115	214	162	173	132
HORVU.MOREX.r3.1HG0049840	protein kinase family protein	38	39	12	0	0	9	213	47	16	70	19	42	98	42	24	329	772	245	493	1032	695	973	282	193	288	596	532	446	403	564	852	613	868	830	510	550	325	1121	941	892	1064
HORVU.MOREX.r3.1HG0049920	Protein ROOT PRIMORDIUM DEFECTIVE 1	56	32	13	7	52	84	355	76	12	75	11	13	78	32	45	107	157	50	126	92	44	90	70	26	45	82	129	73	98	45	250	324	243	272	273	266	189	248	308	260	271
HORVU.MOREX.r3.1HG0049930	DUF241 domain protein	31	29	19	9	31	34	133	28	4	187	56	19	132	75	26	33	67	93	15	70	3	61	306	485	129	592	15	25	25	36	134	56	105	65	70	78	54	152	65	127	93
HORVU.MOREX.r3.1HG0049960	DUF241 domain protein	458	899	122	324	2507	2059	21	17	29	1803	609	377	1786	1298	603	39	26	215	100	65	33	133	678	1123	551	1748	591	253	349	590	194	49	98	26	63	41	8	471	416	907	312
HORVU.MOREX.r3.1HG0049910	Auxin-responsive family protein	184	100	57	47	139	120	1787	318	126	552	165	159	596	406	400	1597	2523	3028	14125	16408	16951	15008	18194	10983	17331	31744	12196	23699	18062	26949	7359	7045	8878	9469	13108	14090	14171	9172	9553	10146	8689
HORVU.MOREX.r3.1HG0049990	RNA-binding protein 45A	3	0	4	0	0	0	54	18	3	9	6	0	46	1	3	68	58	28	153	164	118	187	61	104	114	266	52	102	69	67	46	32	82	78	139	94	86	25	88	16	108
HORVU.MOREX.r3.1HG0050020	Low-density lipoprotein receptor-related protein 6	0	3	4	0	0	0	4	3	0	3	1	3	0	0	0	6	19	23	70	25	29	66	21	32	21	88	23	45	19	11	26	26	63	50	55	10	12	21	27	0	39
HORVU.MOREX.r3.1HG0049980	Actin	1189	1333	251	682	639	441	6142	1213	349	1867	511	474	4233	2166	1372	12056	10535	5916	17676	21113	17520	16693	17920	8821	14110	24662	7058	12687	9193	11925	17260	18807	21213	22260	20479	21510	19025	12415	13648	10403	18666
HORVU.MOREX.r3.1HG0050070	Response to low sulfur protein, putative	14	14	13	2	0	0	328	56	28	103	18	24	57	18	18	528	827	409	2680	4943	6777	5925	11913	12289	12237	23236	1935	4496	2949	7780	2089	2421	3310	3090	13226	7883	13095	750	863	987	749
HORVU.MOREX.r3.1HG0050080	Plastid lipid-associated protein	13	8	0	0	0	0	68	13	11	26	13	16	16	0	7	59	80	31	34	28	27	49	19	25	30	40	19	36	26	14	48	73	43	34	27	27	19	36	37	31	42
HORVU.MOREX.r3.1HG0050110	DNA mismatch repair protein MutS, putative	35	30	6	43	86	53	246	83	15	214	38	34	155	92	29	183	300	60	101	203	115	119	152	105	92	250	87	211	128	138	117	119	133	95	111	72	94	281	271	235	236
HORVU.MOREX.r3.1HG0050140	Plant invertase/pectin methylesterase inhibitor superfamily protein, putative	4	4	0	0	0	0	49	4	0	46	15	11	2	6	7	9	14	15	286	146	390	211	1690	858	891	1346	178	353	285	368	166	217	282	207	518	438	457	402	201	359	177
HORVU.MOREX.r3.1HG0050090	F-box protein SKIP31	733	408	310	159	194	287	12247	2445	444	3158	889	658	2499	822	871	10819	12370	5940	10003	13845	12372	10515	12245	11666	17276	30818	2833	6570	3672	6429	12490	11049	12230	10263	18770	12563	12729	5539	6086	4476	6611
HORVU.MOREX.r3.1HG0050150	Protein jagunal 1	166	181	38	88	94	132	1159	210	62	361	100	200	418	231	164	831	952	476	1156	955	618	817	608	511	742	1264	400	600	400	495	1133	811	916	690	796	754	447	802	661	636	861
HORVU.MOREX.r3.1HG0050160	Tubulin-folding cofactor D	115	121	64	30	24	41	1181	276	68	364	107	51	324	63	69	997	1242	265	1144	1010	664	807	822	692	770	1480	406	462	420	422	955	861	919	905	752	633	476	705	669	378	685
HORVU.MOREX.r3.1HG0050170	Methionine aminopeptidase	409	490	114	191	394	384	1729	290	80	793	263	211	904	498	401	932	1299	922	987	874	736	810	559	499	716	1400	501	652	461	512	812	690	975	736	916	722	583	843	837	589	914
HORVU.MOREX.r3.1HG0050190	Beta-1,3-N-acetylglucosaminyltransferase lunatic fringe	16	18	7	3	26	25	114	37	6	19	5	0	122	29	16	130	133	40	134	138	91	122	168	89	137	212	74	81	63	111	152	136	119	111	229	246	154	76	73	69	123
HORVU.MOREX.r3.1HG0050220	Polyketide cyclase/dehydrase and lipid transport superfamily protein	49	41	25	11	43	69	1193	182	17	390	92	77	173	60	58	229	242	71	57	78	66	43	28	22	32	82	0	40	13	21	96	103	83	39	39	11	17	26	29	55	33
HORVU.MOREX.r3.1HG0050310	Aldo/keto reductase family protein, putative, expressed	4	0	0	0	17	8	25	3	0	43	0	0	20	0	0	21	60	12	0	0	0	0	17	9	17	0	24	21	35	35	12	16	0	0	16	24	0	38	34	74	60
HORVU.MOREX.r3.1HG0050200	Sphingosine kinase 1	483	267	205	557	1490	948	3448	724	212	4966	440	500	2937	1504	696	3674	4846	1792	3946	5070	3375	3926	2603	2329	2982	5926	2725	2964	2805	2628	5419	5630	4453	3585	3110	2575	2377	5724	4663	5793	4909
HORVU.MOREX.r3.1HG0050330	Cystathionine gamma-lyase	19	3	0	32	18	63	76	34	3	20	15	26	309	99	150	45	37	658	379	373	1413	905	3502	4622	7352	9584	574	663	478	1515	518	311	581	477	3822	2841	3707	586	585	263	190
HORVU.MOREX.r3.1HG0050440	DUF538 family protein (Protein of unknown function, DUF538)	102	67	47	20	28	37	2047	295	67	292	97	100	162	120	128	2064	1632	2386	11320	13537	8820	9355	10871	6896	12072	16358	2761	2956	1600	3547	12894	17043	13587	11301	14474	12326	14148	5188	2356	4271	3300
HORVU.MOREX.r3.1HG0050560	GTPase-activating protein GYP7	243	126	93	110	323	259	2502	463	106	1361	247	224	1152	499	308	2538	3194	1330	1986	2537	1749	1888	1884	1428	1921	3426	1321	1166	1064	1299	2191	2401	2198	1670	2203	1786	1562	2004	1717	1400	1891
HORVU.MOREX.r3.1HG0050630	Protein kinase family protein	427	343	73	194	588	387	2071	323	123	2092	376	423	1264	617	352	1875	2153	981	2870	2865	2369	2561	2290	1797	2075	4522	1069	1681	1237	1440	3263	2416	2671	2535	2701	2376	2327	2743	1989	1728	2308
HORVU.MOREX.r3.1HG0050640	DNA ligase-like protein	36	43	23	37	24	41	300	72	18	211	45	75	191	68	50	195	290	139	216	211	133	116	138	107	138	278	59	102	140	69	149	113	152	139	206	155	86	99	132	147	149
HORVU.MOREX.r3.1HG0050670	Phytochrome kinase substrate	4	0	0	0	0	0	4	0	0	3	0	0	0	0	0	0	6	0	154	19	7	7	4	9	3	6	5	10	0	0	22	43	35	14	3	4	0	17	0	16	7
HORVU.MOREX.r3.1HG0050650	Pectinesterase	280	270	100	227	547	448	788	143	75	2085	312	375	1218	827	559	1485	1885	3943	3452	7210	9048	8303	8246	8894	10164	23190	6107	10073	7390	10193	5929	4381	6004	5234	8074	7508	8236	9389	8791	8542	6739
HORVU.MOREX.r3.1HG0050700	ATP-dependent zinc metalloprotease FtsH	462	370	155	476	967	741	3054	535	273	2970	698	854	2086	1181	623	4874	6751	5777	11476	20505	13838	15276	8659	5475	7364	15496	25505	18526	19722	20725	15827	17575	15871	14365	9475	8864	11687	22980	22872	27371	16635
HORVU.MOREX.r3.1HG0050780	Major facilitator superfamily domain-containing protein	401	347	112	716	2146	1959	2256	492	112	1125	297	382	4809	3669	1644	3109	3110	2307	3408	3691	3609	3223	4477	2385	4381	7454	3566	3946	3774	5589	3030	2679	3190	3013	3585	4048	3070	3882	4345	3163	3789
HORVU.MOREX.r3.1HG0050790	Mitochondrial import inner membrane translocase subunit tim23	141	162	38	120	479	253	1263	203	44	411	80	149	1236	471	276	848	1059	536	3186	1679	2159	1671	3298	1935	2444	4638	2215	3651	3199	3848	1060	1094	1388	1415	2208	2566	2269	1586	1748	1737	1539
HORVU.MOREX.r3.1HG0050830	F-box family protein	54	15	11	6	8	9	298	93	28	169	37	33	145	49	29	401	349	278	1360	1411	1045	1031	666	517	901	1684	1177	1116	1034	1440	1435	1472	1334	1077	864	887	721	846	753	1096	841
HORVU.MOREX.r3.1HG0050850	FAS-associated factor 2-B	280	278	74	322	916	639	1658	311	78	1090	177	309	1722	1074	422	1347	1533	1141	2171	1949	1617	1867	2263	1745	2486	4418	1043	1733	1269	1893	2021	2046	2089	1907	2430	1893	1793	1664	1492	1389	1567
HORVU.MOREX.r3.1HG0050860	HIT zinc finger family protein, expressed	103	94	13	69	80	91	367	74	18	302	82	111	334	163	78	315	447	246	369	497	406	395	364	211	251	582	222	258	226	193	408	440	399	320	263	226	225	334	339	241	268
HORVU.MOREX.r3.1HG0050880	Methyltransferase-like protein 17, mitochondrial	157	111	29	7	49	55	729	188	38	386	103	119	345	108	110	749	1120	494	1169	1208	958	1034	669	650	703	1740	518	509	546	447	1015	961	1019	1012	1049	700	596	847	971	516	828
HORVU.MOREX.r3.1HG0050920	Trehalase	85	56	0	224	259	172	847	110	47	755	79	150	537	302	183	427	633	553	1316	1188	1207	1397	1161	825	1253	2286	699	1014	800	872	1463	1257	1252	955	1263	1158	884	1811	1456	1255	1463
HORVU.MOREX.r3.1HG0050970	Actin-depolymerizing factor	65	71	19	79	164	118	545	98	9	218	49	72	467	204	134	347	435	109	199	180	90	138	79	113	72	276	89	146	149	96	133	110	180	147	101	127	41	203	217	143	174
HORVU.MOREX.r3.1HG0050990	Membrane protein insertase YidC	55	40	12	9	7	0	243	43	18	112	19	31	117	43	24	193	219	101	162	187	175	150	84	91	80	204	46	142	85	72	188	172	189	100	151	125	102	199	225	205	220
HORVU.MOREX.r3.1HG0051060	Beta-fructofuranosidase, insoluble isoenzyme 4	0	0	0	0	0	0	0	0	0	0	0	0	0	0	0	0	0	0	0	0	0	0	0	0	0	0	0	0	0	0	0	0	0	0	0	0	0	0	0	0	0
HORVU.MOREX.r3.1HG0051020	Membrane protein insertase YidC	243	307	64	53	29	49	906	166	35	379	112	137	458	213	235	796	1303	546	1166	979	657	813	374	506	516	1144	499	552	478	438	759	527	736	686	618	456	321	654	712	459	813
HORVU.MOREX.r3.1HG0051090	Alpha/beta-Hydrolases superfamily protein	187	144	92	14	4	18	1931	310	182	342	111	124	1071	164	177	3674	4352	3608	12610	12536	11152	10698	7091	5999	10556	18950	3489	6798	4907	10643	16433	16730	17190	14455	14482	12969	14044	9007	6649	6277	6966
HORVU.MOREX.r3.1HG0051100	Alpha/beta-Hydrolases superfamily protein	22	7	9	14	0	0	342	48	20	57	8	17	31	16	26	402	431	262	3216	2562	2969	1923	3657	3223	4097	7394	724	1408	728	2380	1298	1463	1553	1401	3490	1909	1583	627	491	617	536
HORVU.MOREX.r3.1HG0051110	Ankyrin repeat-containing protein, putative	213	211	69	137	377	338	2130	415	135	884	174	115	619	401	165	1842	1605	1010	3003	2828	2677	2646	2185	1742	3163	5194	845	1369	1036	1656	2434	2507	2853	2715	3426	3152	2332	1723	1539	813	1429
HORVU.MOREX.r3.1HG0051120	Kinase family protein	22	38	13	35	88	52	228	54	14	217	34	21	144	78	48	334	392	90	319	295	213	215	169	139	236	360	94	207	124	106	281	249	260	241	283	204	164	278	262	174	318
HORVU.MOREX.r3.1HG0051180	Rhomboid-like protein	187	144	64	28	66	66	880	140	101	631	183	190	379	161	89	2739	3334	1780	3944	8849	5021	6750	1706	1425	1721	3734	2597	2152	2763	2100	8530	7525	9678	8677	3707	3786	3165	7475	6938	5865	7883
HORVU.MOREX.r3.1HG0051190	COP9 signalosome complex subunit 1	432	454	69	144	282	251	1475	293	76	745	153	280	789	520	239	1364	1581	841	1424	1468	861	975	488	589	544	1524	938	784	843	790	1416	1256	1396	1089	1194	840	597	1398	1318	1059	1328
HORVU.MOREX.r3.1HG0051220	alpha-adaptin	60	52	8	4	29	21	622	84	40	123	28	64	97	38	65	244	301	1021	566	885	751	971	448	465	452	1310	783	791	657	932	871	779	668	617	445	416	558	729	555	748	541
HORVU.MOREX.r3.1HG0051310	F-box protein PP2-A13	6643	5619	950	17986	159506	101296	1387	413	310	14005	7508	4222	87895	87575	23468	1853	3349	5376	16024	6691	5327	6003	2855	3076	3087	7314	3891	4500	4549	4353	4551	4152	6392	6044	4064	3910	4657	5828	5583	5546	5432
HORVU.MOREX.r3.1HG0051380	U-box domain-containing protein 4	114	136	43	173	762	680	686	169	56	917	294	139	1571	656	198	1102	1057	273	2292	1197	571	738	627	356	594	968	441	284	378	275	1490	1465	1003	824	638	485	303	987	735	794	1115
HORVU.MOREX.r3.1HG0051510	2-oxoglutarate (2OG) and Fe(II)-dependent oxygenase superfamily protein	109	73	33	39	157	126	885	180	41	410	88	165	334	227	152	650	989	488	714	911	740	866	944	734	757	1676	338	703	492	667	1087	861	1003	773	1034	826	820	1101	1082	786	941
HORVU.MOREX.r3.1HG0051520	Protein DETOXIFICATION	3	0	0	0	7	6	35	11	5	18	0	4	122	67	10	22	46	126	773	627	939	915	1493	635	658	2090	967	1024	924	1500	251	305	415	441	997	647	1160	578	818	933	447
HORVU.MOREX.r3.1HG0051580	Arogenate dehydratase	212	143	75	322	955	620	2429	374	122	1692	466	495	1625	1239	577	2218	1859	1426	3249	4440	6415	4757	5179	4375	6627	10160	5017	6164	5507	5227	3273	3400	2611	2432	7378	7162	5085	3249	2738	3023	2948
HORVU.MOREX.r3.1HG0051600	Dehydration-responsive element binding factor	0	0	0	0	7	0	3	0	0	0	0	3	21	1	2	16	49	59	391	44	18	60	16	7	9	26	59	16	46	45	67	99	84	43	23	31	45	305	186	246	146
HORVU.MOREX.r3.1HG0051640	histone acetyltransferase of the CBP family 1	45	34	18	9	11	12	106	19	13	65	18	30	409	31	15	342	399	73	58	76	42	46	19	27	23	72	30	63	27	53	239	205	128	96	45	101	54	105	78	80	190
HORVU.MOREX.r3.1HG0051650	Peptidoglycan-binding LysM domain-containing protein	17	3	3	104	7	17	228	44	0	41	12	29	194	239	166	73	74	142	211	115	173	257	274	193	346	532	418	414	496	486	85	99	91	60	150	320	217	310	177	509	327
HORVU.MOREX.r3.1HG0051660	Oxygen-dependent choline dehydrogenase	0	2	0	0	0	0	4	0	6	14	0	0	16	13	0	0	18	28	31	11	0	30	25	4	5	12	53	21	28	57	14	18	18	23	16	19	11	48	51	59	60
HORVU.MOREX.r3.1HG0051670	Phospholipase D	734	511	188	1505	4582	3250	4176	689	229	4213	642	911	6500	3433	1022	3574	4490	2732	3448	3902	3874	3808	4486	3682	5205	10460	3550	6121	4014	5763	3868	3440	3435	3212	4561	3885	3803	4588	4335	4031	4462
HORVU.MOREX.r3.1HG0051710	Subtilisin-like protease	42	15	6	9	0	0	111	22	10	74	27	18	133	45	30	199	231	39	526	270	85	292	80	65	123	202	270	116	223	148	375	273	264	186	103	209	110	269	243	255	358
HORVU.MOREX.r3.1HG0051740	Glutathione s-transferase, putative	898	832	231	474	1350	861	1660	305	129	5897	2281	2252	1483	1724	802	1916	3737	3623	6834	11359	8443	10144	8085	8802	8139	20500	7954	9351	8960	11602	6706	5103	6418	4821	11504	7705	7162	13405	11788	12604	9542
HORVU.MOREX.r3.1HG0051750	Glutathione S-transferase	25	13	0	28	153	81	117	9	3	200	15	52	186	124	54	116	73	356	1780	2529	2304	2707	3356	3982	3875	9604	2028	2684	2261	3531	792	720	872	775	1944	1396	1988	1294	870	951	697
HORVU.MOREX.r3.1HG0051780	Leucine-rich repeat receptor-like protein kinase family protein	7	7	3	3	8	3	94	27	4	20	10	3	12	4	0	33	55	8	32	36	19	18	26	20	29	78	3	11	14	7	45	18	47	24	26	12	22	42	41	20	41
HORVU.MOREX.r3.1HG0051770	Glutathione S-transferase	373	301	46	45	226	141	1734	287	82	1322	177	257	180	98	50	1559	1746	861	6052	6879	5067	7354	3796	4253	6003	13162	4187	3885	2643	3781	4296	4068	5144	4196	4067	4196	3959	4498	3554	5038	3378
HORVU.MOREX.r3.1HG0051810	Glutathione S-transferase	23	34	3	0	0	8	230	31	8	35	22	0	34	0	10	268	258	52	122	112	51	56	44	64	54	92	59	48	48	33	152	137	120	177	169	129	45	146	202	27	170
HORVU.MOREX.r3.1HG0051850	Protein FAR1-RELATED SEQUENCE 5	0	0	0	0	0	0	0	0	0	0	0	0	0	0	2	0	2	0	2	9	6	2	10	22	15	26	11	14	12	24	2	0	0	0	0	0	0	0	2	2	0
HORVU.MOREX.r3.1HG0051860	Glutathione S-transferase	70	65	47	200	148	91	955	108	37	490	173	295	564	129	102	645	661	1342	829	1052	1271	1200	3735	3883	3894	12428	3425	3705	3377	4790	1328	972	1061	733	2031	942	1033	2112	1505	2661	1035
HORVU.MOREX.r3.1HG0051800	Glutathione S-transferase	184	194	53	0	0	0	356	97	41	1263	222	89	12	46	25	1570	2784	1476	21423	22080	31549	26775	35119	29503	44065	71796	9927	22146	15559	25351	9925	12017	18043	19496	59321	44179	57362	8945	12425	7909	10784
HORVU.MOREX.r3.1HG0051870	Glutathione S-transferase	246	183	53	81	111	97	980	152	71	1536	368	417	548	328	212	1544	2206	1894	11299	16124	14251	13414	14243	14291	15156	30012	11773	11477	12748	14623	9798	11926	12898	12753	23122	18219	22711	9248	8990	10515	8221
HORVU.MOREX.r3.1HG0051900	Glutathione S-transferase	18	21	0	0	0	0	406	67	9	13	0	7	21	0	6	518	333	217	708	896	1040	971	899	426	1502	2314	206	591	325	808	678	829	1016	1126	1105	1481	566	415	597	242	507
HORVU.MOREX.r3.1HG0051880	Glutathione S-transferase	492	363	89	218	138	61	611	161	121	2044	709	669	615	730	441	2785	4543	4352	25755	33061	30180	30162	25494	30112	36681	63980	17315	22835	23707	31865	13481	14299	19366	17033	39398	29025	37427	11413	11560	12060	9629
HORVU.MOREX.r3.1HG0051890	Glutathione S-transferase	312	294	69	156	203	95	565	82	102	1840	652	549	258	505	330	1742	2870	1799	1964	5699	3779	4573	1455	2099	2791	5632	4158	4947	4604	6039	4396	3955	4716	4068	3336	2988	3219	5694	5010	6169	4534
HORVU.MOREX.r3.1HG0051920	Transcription factor	10	13	3	2	6	9	90	10	8	41	23	12	35	0	0	171	312	194	302	880	560	683	199	160	294	484	335	490	411	378	505	670	752	767	411	337	447	492	476	409	494
HORVU.MOREX.r3.1HG0051930	RNA binding protein, putative	128	71	41	122	536	435	937	148	49	927	144	64	593	440	151	832	1074	244	753	658	640	532	569	477	552	1024	376	644	475	531	940	748	724	573	526	478	399	1136	808	808	800
HORVU.MOREX.r3.1HG0051910	Glutathione S-transferase	917	888	226	2747	1984	1342	4160	512	191	2889	1818	2065	4416	3972	2427	2149	2755	15995	31771	40816	50016	43780	63407	52203	63353	122260	42675	65800	52836	78606	20592	20605	26536	26890	52820	48334	55249	32356	33286	35695	21755
HORVU.MOREX.r3.1HG0051940	Alpha/beta-hydrolase superfamily protein	17	0	0	0	4	0	193	31	10	56	0	0	0	6	0	252	141	172	507	676	306	389	612	263	688	870	41	144	26	106	789	1047	603	570	881	579	619	345	106	207	117
HORVU.MOREX.r3.1HG0052020	Heavy metal transport/detoxification superfamily protein	99	69	12	193	827	674	160	46	9	606	85	105	781	467	137	66	89	73	182	187	100	204	52	36	65	120	525	272	406	366	315	188	202	96	24	60	15	1188	774	1496	751
HORVU.MOREX.r3.1HG0052060	transcription repressor	19	10	5	7	28	20	119	23	11	46	10	25	60	44	13	85	81	23	485	221	247	129	405	239	412	682	71	132	95	150	342	310	198	217	716	697	578	228	167	129	100
HORVU.MOREX.r3.1HG0052100	Receptor-like kinase	0	0	0	0	0	0	22	3	0	10	4	0	0	0	0	38	30	33	121	139	136	168	136	66	144	154	27	69	66	71	162	69	124	78	135	149	149	93	65	67	81
HORVU.MOREX.r3.1HG0052080	C-terminal binding protein	320	290	75	188	476	437	1512	272	104	881	237	236	800	403	294	1685	1766	598	1576	1477	825	1233	732	619	676	1794	955	820	787	641	1844	1692	1607	1550	1261	1069	749	1690	1703	1182	1717
HORVU.MOREX.r3.1HG0052110	Glutamyl-tRNA reductase	27	32	20	50	67	42	540	97	8	168	46	47	159	95	110	260	323	399	726	827	782	891	966	750	1065	1886	1209	1213	987	1156	1356	1009	1299	1079	1546	1602	1140	2072	1557	1900	1605
HORVU.MOREX.r3.1HG0052120	GDP-mannose transporter	87	64	20	48	107	66	463	98	16	348	53	62	346	158	139	477	506	152	254	307	195	213	310	221	245	514	201	232	230	200	264	220	259	203	261	151	166	193	357	306	340
HORVU.MOREX.r3.1HG0052130	Mitogen-activated protein kinase	479	504	110	415	1264	973	2632	431	115	1454	358	563	1450	1013	515	2107	2519	2348	2592	3550	2817	2817	2453	1942	2491	4870	1486	1881	1440	1733	2675	2477	2742	2296	2457	2399	1856	2288	2213	1779	2281
HORVU.MOREX.r3.1HG0052140	PPPDE putative thiol peptidase family protein	591	685	177	397	822	781	3750	721	116	1541	499	446	1450	1007	551	2029	2147	1082	2415	2292	1571	1610	1256	1138	1707	2832	1130	1286	1145	951	2048	1691	1822	1607	1593	1464	1019	1947	1734	1412	2130
HORVU.MOREX.r3.1HG0052200	GPI-anchored protein	135	140	41	61	150	145	1221	195	28	470	120	73	291	184	109	1327	1125	384	1257	1289	802	809	705	496	843	1660	472	439	489	356	1440	1383	1170	1014	873	817	522	1050	1151	684	1329
HORVU.MOREX.r3.1HG0052230	RNA binding protein	31	32	9	31	9	19	327	40	6	155	23	60	153	76	83	200	263	142	124	131	153	110	173	117	207	366	40	131	78	148	128	107	96	151	203	163	96	147	175	114	142
HORVU.MOREX.r3.1HG0052220	Non-lysosomal glucosylceramidase	105	78	54	80	200	168	1356	208	56	478	110	76	306	199	131	1142	1382	786	1093	1631	1159	1292	1709	1152	1432	2626	288	703	388	685	1511	1422	1626	1228	1831	1303	1688	1108	774	812	679
HORVU.MOREX.r3.1HG0052250	Membrane-associated kinase regulator-like protein, putative	3	0	0	3	0	0	20	5	3	4	3	0	13	3	3	7	20	19	269	249	250	220	222	69	349	276	67	64	77	145	55	89	170	254	297	247	113	33	137	35	108
HORVU.MOREX.r3.1HG0052290	Xanthine dehydrogenase	542	453	146	661	2818	1871	2311	490	140	2560	450	543	2886	1699	602	3214	3467	1696	3500	3041	2395	2602	1575	1247	1977	4332	2208	2017	1986	1302	4022	3831	3496	3217	3146	2876	2376	3871	3624	2859	3776
HORVU.MOREX.r3.1HG0052400	Aluminum activated malate transporter family protein	21	0	6	9	4	0	84	19	0	88	6	6	108	25	20	86	184	27	45	64	28	31	28	19	19	40	30	37	42	22	37	41	33	31	41	39	14	39	76	18	35
HORVU.MOREX.r3.1HG0052410	GTPase family protein	0	0	0	0	5	0	0	0	0	27	0	0	16	13	0	50	33	10	14	18	0	20	0	7	7	0	9	8	8	0	14	0	13	0	5	10	0	22	23	0	13
HORVU.MOREX.r3.1HG0052320	Homeobox protein BEL1-like protein	28	27	11	10	25	31	281	19	42	69	46	34	80	66	20	546	810	274	1507	1562	979	1196	1085	712	792	1328	532	603	604	725	2627	2630	1749	1033	1304	1147	1396	1141	604	1101	814
HORVU.MOREX.r3.1HG0052450	NAC domain-containing protein	57	32	12	75	135	121	111	30	11	535	82	41	467	199	104	287	692	473	2244	3008	3957	2562	5384	3713	5016	9196	2702	6654	4436	7664	1365	1483	2126	2903	7409	5936	8888	977	1488	1858	1051
HORVU.MOREX.r3.1HG0052470	Kinase family protein	199	228	58	20	10	37	1159	286	68	301	97	63	404	145	111	1569	1659	522	1001	1281	494	737	202	303	414	764	520	403	380	256	1033	1051	1157	1137	811	688	480	797	841	383	1179
HORVU.MOREX.r3.1HG0052520	Histone H2B	1	0	1	0	0	0	0	0	0	1	0	0	0	2	2	5	7	2	4	5	4	6	2	2	2	6	1	4	2	2	0	0	0	0	0	0	0	0	0	0	0
HORVU.MOREX.r3.1HG0052550	Histone H2B	0	0	0	0	0	0	0	0	0	1	0	1	0	1	3	4	4	2	3	7	2	4	2	4	4	10	2	1	3	3	0	0	0	0	0	0	0	0	0	0	0
HORVU.MOREX.r3.1HG0052530	ATP-dependent zinc metalloprotease FtsH	11	6	4	3	10	7	38	7	0	16	8	9	9	0	0	31	35	16	49	17	31	36	37	31	42	136	26	12	4	20	19	17	25	23	60	25	31	7	22	11	14
HORVU.MOREX.r3.1HG0052570	Histone H2B	2	0	0	0	0	0	0	0	0	1	0	0	1	0	2	2	6	3	3	4	3	2	1	2	3	8	2	6	3	1	0	0	0	0	0	0	0	0	0	0	0
HORVU.MOREX.r3.1HG0052560	Cell division cycle 48-like protein	3	0	4	6	15	19	25	15	4	13	4	3	17	4	0	53	37	19	25	10	39	16	47	28	65	84	13	16	14	22	17	6	6	11	40	29	34	21	8	6	13
HORVU.MOREX.r3.1HG0052510	Leucine-rich repeat (LRR) family protein	765	467	147	1639	14681	6186	1597	335	135	4457	565	779	9297	5210	1046	1697	2274	806	3448	1615	1006	1114	1650	1415	1068	3206	1058	897	1123	1705	1899	1914	1577	1259	1018	704	766	2162	1429	1762	1225
HORVU.MOREX.r3.1HG0052580	Cell division cycle 48-like protein	7	8	0	6	9	4	53	4	4	28	8	3	4	6	0	39	14	18	59	40	29	43	75	24	57	100	15	29	9	18	19	20	13	25	65	36	43	12	33	13	14
HORVU.MOREX.r3.1HG0052630	Methionyl-tRNA formyltransferase	0	0	4	0	3	2	8	3	0	5	1	0	5	6	2	4	8	0	13	18	15	14	24	14	29	62	16	25	11	33	4	8	13	11	29	18	30	10	6	17	8
HORVU.MOREX.r3.1HG0052640	PHD finger family protein	398	269	134	704	2415	1468	2066	475	172	2628	451	448	2967	1458	433	2375	3184	1558	3839	5173	5768	4902	8301	6324	6875	14958	5543	5847	6202	6574	2849	3445	3326	3254	7071	5351	7133	3846	3748	3603	3633
HORVU.MOREX.r3.1HG0052690	Fatty acid oxidation complex subunit alpha	153	118	45	314	242	165	860	147	33	443	131	222	364	272	165	593	852	553	674	655	369	534	492	301	457	966	194	464	317	372	702	540	665	520	567	544	435	668	659	626	519
HORVU.MOREX.r3.1HG0052720	Carbohydrate kinase, putative, expressed	22	20	10	23	45	48	145	27	7	168	11	33	132	30	18	114	158	74	131	100	84	82	172	189	253	420	51	49	38	58	205	180	171	100	172	184	143	222	147	124	201
HORVU.MOREX.r3.1HG0052700	AT hook motif DNA-binding family protein	917	872	200	196	286	331	3846	893	185	2008	712	519	1483	602	563	3146	3173	1043	3024	2662	1302	1528	1335	1001	1501	3340	891	940	733	829	2525	2183	2132	1845	2131	1393	953	1838	1562	1024	2429
HORVU.MOREX.r3.1HG0052730	AMMECR1-like protein	162	118	59	77	87	95	2356	343	69	778	176	240	809	397	411	1685	2443	1916	3554	4209	3124	3458	2782	2037	2757	5004	1193	1522	1213	1399	3946	3725	3914	3181	3592	2874	2445	2760	2295	1823	2038
HORVU.MOREX.r3.1HG0052800	Mitochondrial carrier protein	64	68	37	62	48	24	433	75	25	158	71	23	138	50	37	610	543	130	928	1048	526	792	348	273	310	624	554	337	354	214	919	1152	1095	809	569	490	365	821	639	681	933
HORVU.MOREX.r3.1HG0052810	Mitochondrial carrier protein	174	167	56	65	94	79	2172	335	66	525	110	171	319	131	141	1314	1623	1730	2716	2884	1899	2748	1835	1330	2216	3882	1748	1204	1252	1019	4257	4063	4012	3076	3113	2798	1521	3258	3692	2294	2964
HORVU.MOREX.r3.1HG0052880	zinc finger CCCH domain protein	178	166	37	167	196	149	1095	184	47	420	149	148	375	206	185	583	792	715	1720	2067	1590	1937	1146	931	1114	2450	2025	1831	1777	1704	2608	1772	2238	1901	1761	1806	1220	3721	3423	3665	2761
HORVU.MOREX.r3.1HG0052920	zinc finger CCCH domain protein	64	91	18	54	117	86	656	97	37	261	52	64	248	124	90	378	461	468	1330	1565	1330	1558	978	674	835	2060	1671	1338	1428	1214	2049	1332	1720	1508	1364	1334	952	2780	2605	2812	2301
HORVU.MOREX.r3.1HG0052970	Armadillo repeat-containing protein	14	0	0	10	44	13	85	15	6	82	11	6	46	26	14	66	92	30	59	71	52	53	41	25	39	70	13	40	29	43	101	59	64	42	49	45	40	74	51	68	47
HORVU.MOREX.r3.1HG0052940	Nuclear control of ATPase protein 2	219	206	61	134	217	242	1394	210	38	594	134	137	584	322	217	1190	1632	651	998	983	661	774	468	370	496	1154	256	626	327	527	1097	906	1184	895	830	727	533	1048	1063	750	960
HORVU.MOREX.r3.1HG0052980	RING/U-box superfamily protein, putative	0	0	0	4	0	0	32	9	6	9	0	0	0	2	0	19	10	8	72	40	34	31	27	10	41	50	11	15	10	7	53	48	57	41	44	35	23	31	20	45	29
HORVU.MOREX.r3.1HG0052990	Replication factor C subunit, putative	18	4	0	1	25	10	129	18	6	50	9	7	10	0	9	104	149	55	91	110	81	128	77	56	64	66	34	42	68	33	191	162	200	134	128	140	96	130	121	105	138
HORVU.MOREX.r3.1HG0053000	LINE-1 reverse transcriptase like	0	4	4	0	0	0	3	0	3	0	0	0	0	0	0	0	0	0	6	0	12	0	0	4	4	0	0	0	7	0	0	0	4	4	11	5	0	11	4	8	18
HORVU.MOREX.r3.1HG0053110	Ubiquitin carboxyl-terminal hydrolase-like protein	0	0	0	0	0	0	4	0	0	20	7	0	0	0	0	11	22	21	0	0	0	0	0	5	0	0	0	0	11	0	0	0	0	3	0	0	0	0	21	0	0
HORVU.MOREX.r3.1HG0053060	PLATZ transcription factor	576	606	112	789	4036	2629	2696	599	125	4090	729	958	3548	3153	1033	1610	1212	385	2629	1622	1758	1718	3959	3007	2849	6288	1698	1886	1572	2151	2049	2208	1473	1022	2599	1781	1651	1404	1287	2040	1305
HORVU.MOREX.r3.1HG0053120	ADP-ribosylation factor GTPase-activating protein	246	166	59	302	934	591	1013	152	49	887	206	336	1009	505	319	724	1274	659	806	912	838	876	1028	838	939	1956	452	644	457	678	1104	1077	988	734	1395	966	965	880	904	827	826
HORVU.MOREX.r3.1HG0053170	Basic helix loop helix (BHLH) family transcription factor	958	777	287	691	842	833	5069	833	339	5840	1417	1159	5349	2114	1317	6026	9697	8706	14235	23257	17722	21353	8514	9646	14042	26146	17156	13878	13705	13281	15981	18265	19260	18573	13395	14355	12634	17021	16481	16643	17695
HORVU.MOREX.r3.1HG0053220	VQ motif-containing protein, putative	0	4	0	0	0	0	0	0	0	0	0	0	0	0	0	0	0	0	26	7	0	0	0	0	0	0	2	0	6	9	2	6	12	2	6	15	0	3	10	2	4
HORVU.MOREX.r3.1HG0053230	Tetracycline resistance protein TetM	0	0	0	0	0	0	0	0	0	0	0	0	2	0	0	0	0	0	0	0	2	0	68	82	97	152	5	3	0	10	0	0	0	0	21	22	11	0	0	0	0
HORVU.MOREX.r3.1HG0053250	Homeobox-leucine zipper family protein	3	0	0	4	0	0	22	7	0	26	0	15	25	0	17	53	129	118	29	84	63	62	41	54	20	120	70	60	49	40	35	17	54	53	50	45	41	69	41	44	81
HORVU.MOREX.r3.1HG0053190	DnaJ-like protein	446	353	201	388	1048	714	3525	784	284	2212	359	443	1871	902	406	4430	5193	1878	6145	5416	4390	5071	3250	3023	3846	8344	4298	2980	2856	2183	6372	7433	6484	5353	5850	4749	4132	6537	5511	4764	6314
HORVU.MOREX.r3.1HG0053300	Calmodulin	6	7	0	3	9	10	163	45	16	0	7	6	11	18	14	23	38	30	98	130	70	52	43	11	22	60	29	50	49	53	330	426	367	271	189	174	150	181	173	308	222
HORVU.MOREX.r3.1HG0053260	Plastid-lipid-Associated Protein	45	29	12	15	30	29	326	72	0	160	24	68	129	71	59	345	572	242	240	355	231	346	222	184	212	620	131	172	168	187	427	568	385	333	367	337	238	406	295	227	402
HORVU.MOREX.r3.1HG0053270	TELO2-interacting protein 1	191	127	42	94	462	321	985	207	53	907	121	134	720	400	201	1061	1258	418	804	948	639	820	519	358	407	1104	653	847	739	630	822	883	899	789	619	549	485	1242	1025	958	1130
HORVU.MOREX.r3.1HG0053380	Inositol-tetrakisphosphate 1-kinase	77	35	24	60	216	159	555	126	18	247	32	19	198	70	47	499	438	128	335	663	292	348	272	259	350	774	339	328	283	228	542	481	472	438	694	372	420	498	446	419	555
HORVU.MOREX.r3.1HG0053350	Valine--tRNA ligase	48	74	9	0	17	21	309	55	14	103	38	25	46	21	43	203	301	161	243	312	202	230	135	174	192	462	98	181	127	111	382	250	301	271	305	235	183	182	234	137	254
HORVU.MOREX.r3.1HG0053360	NADH dehydrogenase [ubiquinone] 1 beta subcomplex subunit 10	1249	1603	328	312	807	645	6992	1261	265	2292	707	899	2002	971	667	7679	8056	5920	11774	13687	9362	11483	6966	6555	9040	17226	5869	5130	4608	4593	12401	12715	14590	12910	11113	9480	6923	8848	9832	6787	10916
HORVU.MOREX.r3.1HG0053420	ER-based factor for assembly of V-ATPase	141	119	35	82	175	125	756	149	20	235	85	121	348	168	126	811	919	433	851	932	550	674	835	592	672	1650	272	400	283	408	1127	1053	1146	843	1067	887	721	876	684	675	895
HORVU.MOREX.r3.1HG0053440	VQ motif protein	259	244	68	423	1536	1000	876	177	39	1270	278	291	1667	1203	403	695	1010	547	721	1377	1301	1067	1680	1664	2042	3576	1167	1539	997	1285	829	916	865	986	1632	1293	1371	1165	1053	1472	1185
HORVU.MOREX.r3.1HG0053470	(RAP Annotation release2) NERD domain containing protein	241	234	53	166	606	508	1202	212	48	1033	194	299	763	486	238	806	1049	738	973	901	611	719	505	345	491	982	517	480	360	429	937	1026	927	803	886	855	664	1037	856	952	919
HORVU.MOREX.r3.1HG0053480	Cinnamoyl-CoA reductase-like protein	100	57	22	54	151	43	325	52	37	500	126	122	277	147	35	886	974	1177	1015	2748	1931	2620	2804	1797	1593	3374	1197	1495	1443	2162	1832	2010	2203	1899	2964	2225	3556	2095	2112	1937	1313
HORVU.MOREX.r3.1HG0053520	TOM1-like protein 2	673	512	164	732	3692	2546	2198	456	129	3807	668	752	3550	2374	712	1772	2832	1744	2533	3749	3371	3809	4204	3985	4297	9176	1849	2306	2212	2632	3739	3064	3102	2690	3893	3086	3835	3439	2347	3261	2453
HORVU.MOREX.r3.1HG0053550	Phenylalanine--tRNA ligase beta subunit	208	269	74	114	190	176	1162	157	31	497	108	176	695	334	216	1092	1295	506	907	1010	626	725	380	360	521	1240	318	533	277	459	597	582	639	633	624	441	384	713	682	440	752
HORVU.MOREX.r3.1HG0053560	Pentatricopeptide repeat-containing protein	9	21	4	6	0	16	184	51	11	53	16	6	112	14	26	260	207	32	172	164	161	120	174	125	166	290	104	119	103	99	137	176	230	189	148	130	158	164	174	76	185
HORVU.MOREX.r3.1HG0053570	Poly [ADP-ribose] polymerase	2058	1284	594	1880	5071	3683	15240	2785	726	17515	1965	1910	8314	5150	2029	12045	16095	8123	20859	21372	27222	22147	41234	27188	37895	68532	11854	31527	19039	31334	15691	13536	16996	15406	33299	27505	27910	16910	17568	15976	15611
HORVU.MOREX.r3.1HG0053580	Shikimate kinase	0	0	7	4	10	5	45	0	0	25	13	0	18	2	4	50	56	25	53	72	35	44	35	48	44	94	48	55	58	56	79	70	65	61	66	68	52	66	69	65	90
HORVU.MOREX.r3.1HG0053590	Lysine-specific demethylase	479	408	105	608	1537	1009	1306	303	145	1522	455	258	2341	1464	434	3426	5723	4316	8618	9412	8983	8836	6245	5777	6739	14022	6318	7603	6551	7448	5827	6444	7357	6735	8215	6252	8473	6894	7434	7189	6725
HORVU.MOREX.r3.1HG0053610	Xyloglucan endotransglucosylase/hydrolase	521	445	147	1162	2731	2125	3633	577	155	2916	851	1005	3924	1834	640	1743	2177	2004	1502	1556	1279	1419	2652	2192	2525	4718	1191	1613	1342	1896	1617	1555	994	754	1631	1093	1269	1468	1187	1594	1090
HORVU.MOREX.r3.1HG0053620	Chalcone-flavanone isomerase family protein	97	41	46	10	3	0	964	235	21	128	89	30	41	14	66	1305	990	309	1828	1989	677	1117	355	434	490	1178	286	423	322	278	1217	1154	1277	1264	961	674	411	735	722	248	984
HORVU.MOREX.r3.1HG0053630	Cellulose synthase-like protein	39	18	10	0	5	7	250	49	12	94	42	22	23	12	14	496	937	195	1067	1412	2133	2351	1237	957	1018	2678	830	885	1014	925	788	1407	1493	1729	1138	1077	1016	437	843	372	631
HORVU.MOREX.r3.1HG0053640	Pentatricopeptide repeat-containing protein, putative	14	17	0	4	12	0	81	20	10	54	3	0	21	11	7	64	107	26	90	90	80	56	78	45	32	136	58	84	96	38	82	95	136	64	78	69	71	82	91	64	108
HORVU.MOREX.r3.1HG0053650	26S proteasome regulatory subunit family protein	1083	1396	235	601	1642	1304	3989	911	203	2608	707	997	3205	2126	1059	4043	4379	1936	4032	3922	2715	3072	2656	2194	3010	5906	2382	2602	2034	2032	3737	3311	3839	3487	3343	3260	2077	3450	3242	2486	4035
HORVU.MOREX.r3.1HG0053660	S-adenosyl-L-methionine-dependent methyltransferase	48	36	19	57	21	13	283	68	9	37	34	51	148	69	44	276	239	86	544	362	197	312	84	99	156	134	373	133	183	74	731	781	711	511	303	278	128	491	370	432	495
HORVU.MOREX.r3.1HG0053690	4-coumarate--CoA ligase family protein	4	0	3	0	0	0	36	10	0	0	3	0	5	0	0	65	33	10	61	56	59	71	12	23	53	90	15	18	18	39	28	49	46	108	44	42	29	43	42	0	25
HORVU.MOREX.r3.1HG0053670	Antiholin-like protein LrgB	0	0	0	0	0	0	30	0	0	66	12	10	3	5	0	60	82	30	49	113	56	107	113	59	97	114	54	85	60	97	185	154	159	135	321	142	233	87	62	139	81
HORVU.MOREX.r3.1HG0053680	Choline-phosphate cytidylyltransferase	1241	1083	278	691	4685	2683	2858	564	326	6516	1330	1485	4320	3265	1116	4352	6461	3904	4170	8153	4341	5228	2757	2617	2512	5644	4820	4207	3997	4070	9923	8309	9944	8240	5670	6202	6173	11323	10435	13434	10655
HORVU.MOREX.r3.1HG0053700	ERD (Early-responsive to dehydration stress) family protein	74	50	18	80	81	98	824	112	19	194	43	51	184	57	89	992	1144	879	1227	1682	1764	1844	997	702	1323	1936	942	1131	1032	1057	1384	1516	1510	1583	1289	1168	933	1442	1409	802	1684
HORVU.MOREX.r3.1HG0053720	Protein kinase family protein	13	16	5	6	22	26	233	44	0	149	24	14	209	80	79	224	381	258	355	490	685	601	715	378	500	884	592	705	530	555	537	513	569	352	551	571	307	806	689	520	603
HORVU.MOREX.r3.1HG0053770	Protein kinase family protein	91	35	34	183	212	221	774	185	51	708	91	90	514	338	190	627	624	227	274	306	357	371	348	256	425	680	286	395	295	399	254	231	214	98	305	283	224	271	257	254	295
HORVU.MOREX.r3.1HG0053840	Sugar transporter, putative	122	98	51	47	222	122	1250	220	40	292	74	72	420	221	190	1148	1231	973	3912	2899	5207	3255	9371	7464	8980	16568	1552	4603	2542	5284	2639	2325	2309	1939	6301	4870	4616	2243	2055	1826	1733
HORVU.MOREX.r3.1HG0053850	NADH dehydrogenase [ubiquinone] 1 alpha subcomplex subunit 12	777	887	182	108	158	199	4139	851	210	1553	437	534	1074	551	517	3924	4343	3249	4621	5355	3728	3996	3036	2900	3705	7336	2049	2167	1622	2066	3850	3903	4843	4344	3762	3144	2444	2912	3485	2341	3259
HORVU.MOREX.r3.1HG0053860	WRKY family transcription factor	39	47	0	68	93	113	407	70	0	310	56	54	229	160	70	262	224	163	266	282	458	423	464	467	506	1314	136	428	177	399	343	378	279	316	586	396	544	222	158	178	212
HORVU.MOREX.r3.1HG0053880	Peptide transporter	323	189	92	28	419	351	3593	661	143	779	191	203	324	176	149	3601	2957	2006	6353	6990	8049	8424	9394	6159	13531	18884	3476	5910	3528	6229	6564	6506	7330	6773	10471	12361	6731	4342	4972	2287	4344
HORVU.MOREX.r3.1HG0053890	Peptide transporter	369	296	94	572	2653	1586	2751	562	123	2350	412	276	1656	1033	602	2514	2083	639	4522	4480	3478	4463	2641	2503	2511	6132	5292	3941	3749	2603	6565	5907	5318	4591	3334	2906	2619	9656	7753	9212	7335
HORVU.MOREX.r3.1HG0053910	RmlC-like cupins superfamily protein	59	18	11	13	56	40	366	66	5	161	71	40	131	26	35	253	324	109	69	142	144	102	88	143	175	216	101	85	46	34	360	247	207	194	281	190	202	371	249	266	378
HORVU.MOREX.r3.1HG0053900	ADP-ribosylation factor, putative, expressed	332	369	72	139	264	200	1794	298	76	838	180	193	717	382	321	1389	1677	635	1401	1269	821	914	652	471	513	998	517	653	452	436	1478	1217	1296	1086	906	751	578	1077	1134	1020	1227
HORVU.MOREX.r3.1HG0053920	RING/U-box superfamily protein	83	56	20	163	339	204	619	95	21	621	136	95	683	415	183	394	516	256	415	397	348	392	640	486	560	1084	325	540	462	643	449	550	456	398	519	409	317	512	557	512	476
HORVU.MOREX.r3.1HG0053930	Kinase-like protein	173	180	51	210	364	332	1482	263	81	732	222	273	951	479	235	1216	1486	762	1250	1479	996	1110	1031	862	1121	2018	488	806	633	827	1490	1090	1400	1179	1289	1142	903	1673	1286	1218	1306
HORVU.MOREX.r3.1HG0053940	stress response protein	223	244	60	59	103	156	1046	243	49	515	115	228	1009	410	314	1042	1493	481	757	804	480	387	359	372	465	1006	379	565	487	418	576	588	627	536	617	503	397	541	652	399	576
HORVU.MOREX.r3.1HG0053960	Urea-proton symporter DUR3	11	4	19	0	0	0	743	184	177	58	23	11	7	9	7	892	764	120	4170	1455	981	1959	1124	601	1215	2280	238	326	156	205	2614	3518	2501	1672	1587	1118	1178	451	474	147	783
HORVU.MOREX.r3.1HG0053990	Ankyrin repeat family protein	246	175	74	125	169	211	1220	215	77	2055	279	499	1353	722	469	1627	2136	1305	1351	1883	1528	1341	1469	1253	1629	2954	1910	2028	1539	2043	1591	1497	1674	1461	1659	1220	915	2233	2339	2447	2416
HORVU.MOREX.r3.1HG0054010	zinc finger B-box protein	803	497	210	206	589	461	4823	685	353	2725	750	763	2186	1039	870	8084	11582	14268	19919	38687	40111	35085	25555	22232	28423	60262	17582	34377	25363	37138	24021	22470	31147	29912	35734	35185	39246	26054	27309	22067	21805
HORVU.MOREX.r3.1HG0054070	CASP-like protein	0	0	0	5	18	0	95	17	0	55	8	11	24	37	28	162	220	100	443	437	270	275	341	189	243	388	106	72	43	87	633	574	507	440	269	139	207	265	194	135	202
HORVU.MOREX.r3.1HG0054020	S-adenosyl-L-methionine-dependent methyltransferases superfamily protein	1228	662	298	5973	19085	16437	8087	1551	441	5983	1364	1291	25352	15138	7508	8604	9973	7622	6026	12604	13821	11835	12574	11432	15768	25908	19557	14033	16971	20782	6335	5976	5583	6358	12978	11246	12653	12571	15231	13578	11735
HORVU.MOREX.r3.1HG0054030	DNA replication and repair recF	183	101	80	40	82	99	2082	524	128	778	163	132	412	97	113	2484	2820	592	2243	2234	1728	2075	1413	1108	1350	3410	1168	1521	1014	1111	2910	2740	3135	2228	2635	2009	1962	3164	2746	2096	2614
HORVU.MOREX.r3.1HG0054110	Phosphatidylinositol transfer protein	109	139	46	39	67	101	459	83	39	379	108	68	666	241	315	476	615	298	909	1601	1079	1485	526	327	526	1130	1051	1121	942	663	1526	1101	1203	1120	666	765	495	2149	1474	1613	2222
HORVU.MOREX.r3.1HG0054160	PLAC8 family protein	5	0	0	18	18	19	57	9	1	29	14	59	58	163	33	37	29	116	54	91	93	83	95	66	84	212	193	288	152	358	26	27	57	52	75	34	68	91	137	75	67
HORVU.MOREX.r3.1HG0054170	Expansin-like protein	0	0	0	0	0	0	0	0	0	0	0	0	0	0	0	0	9	6	58	57	140	127	34	49	165	164	0	32	0	47	44	69	76	92	83	164	31	11	53	15	53
HORVU.MOREX.r3.1HG0054180	Expansin-like protein	0	0	0	0	0	0	5	0	0	0	0	0	0	0	0	3	8	0	74	33	80	72	44	14	74	104	0	8	0	4	21	40	75	38	55	69	20	0	0	12	25
HORVU.MOREX.r3.1HG0054150	N-alpha-acetyltransferase 25, NatB auxiliary subunit	455	437	104	202	549	405	1833	385	100	1223	194	213	1088	467	334	1704	2220	695	1739	1742	1218	1193	877	726	720	2046	931	1062	895	728	1681	1570	1479	1320	1208	1022	814	1614	1371	1253	1393
HORVU.MOREX.r3.1HG0054190	Expansin-like protein	0	0	0	0	0	0	0	0	0	0	0	0	0	0	0	5	16	4	59	83	99	151	62	58	88	212	0	11	3	7	24	38	90	79	52	77	7	26	30	42	58
HORVU.MOREX.r3.1HG0054200	E2 ubiquitin-conjugating-like enzyme	532	464	109	442	642	494	2938	597	116	1208	367	742	1270	1098	703	1983	2968	2198	2486	2683	1883	2112	1254	1152	1416	2810	1126	999	1043	965	2442	2356	2497	2216	1874	1533	1354	1899	1863	1597	2054
HORVU.MOREX.r3.1HG0054230	MADS-box transcription factor	9	6	10	29	34	17	149	23	9	34	5	22	44	12	5	47	64	25	20	76	23	27	42	11	45	82	5	31	10	17	51	35	58	44	70	34	30	40	29	53	84
HORVU.MOREX.r3.1HG0054220	MADS-box transcription factor	9	0	3	13	31	24	73	15	0	22	4	0	41	27	0	24	57	28	12	33	24	26	31	22	24	46	15	71	15	29	40	37	73	40	43	41	31	45	20	42	76
HORVU.MOREX.r3.1HG0054310	B3 domain-containing protein	5	0	4	0	0	0	92	21	9	18	3	11	14	0	0	141	188	60	66	115	31	109	52	52	21	44	7	13	15	16	177	171	138	92	83	32	75	12	19	32	52
HORVU.MOREX.r3.1HG0054280	Peroxidase	141	107	94	8	29	33	2378	505	111	139	79	67	267	70	67	3602	2191	499	4945	5665	3033	4258	1049	836	1412	2164	2347	1508	1694	1053	4487	5563	6033	6445	1964	2736	1254	2660	3560	1754	5461
HORVU.MOREX.r3.1HG0054350	Heavy metal transport/detoxification protein	0	17	0	0	0	0	72	12	6	6	4	0	14	0	0	65	28	4	26	21	29	7	0	5	11	12	27	20	0	0	35	27	51	52	22	37	0	6	93	7	107
HORVU.MOREX.r3.1HG0054340	Zinc finger C-x8-C-x5-C-x3-H type family protein	18	8	0	17	5	2	145	43	9	80	13	16	74	35	37	262	307	120	209	179	176	111	279	262	297	474	72	104	78	128	275	228	251	143	253	163	165	151	167	132	174
HORVU.MOREX.r3.1HG0054390	Tobamovirus multiplication-like protein	301	275	91	391	934	707	1426	213	72	1179	246	371	1700	898	462	1481	1842	1336	2691	2846	2263	2662	2623	1832	2605	4648	1480	1966	1527	2057	3012	2682	2882	2279	2520	2322	1917	2785	2364	2365	2563
HORVU.MOREX.r3.1HG0054440	glutamate receptor 1.3	86	51	32	105	278	184	313	51	42	698	143	219	564	357	141	1194	2255	1111	707	886	635	725	486	343	464	1180	590	717	528	699	1280	980	1328	1089	713	809	1152	1421	1439	1315	919
HORVU.MOREX.r3.1HG0054480	MYB transcription factor	0	0	0	0	0	0	4	0	0	8	0	0	0	0	0	0	0	0	2	0	12	0	0	4	0	46	5	20	7	17	0	7	0	0	0	7	4	6	0	15	6
HORVU.MOREX.r3.1HG0054460	p-loop containing nucleoside triphosphate hydrolases superfamily protein	41	35	29	37	88	69	702	150	56	332	35	34	258	81	35	787	801	136	529	441	494	377	825	584	753	1468	563	491	512	712	733	530	489	435	844	705	540	430	427	371	500
HORVU.MOREX.r3.1HG0054490	Pmr5/Cas1p GDSL/SGNH-like acyl-esterase family protein	74	47	36	31	66	56	822	136	22	148	54	84	376	137	137	706	676	538	2099	2496	2703	2327	1957	1350	1830	3198	2303	2842	2531	2772	1628	1835	1916	2222	2548	2983	2361	1463	1116	1409	1197
HORVU.MOREX.r3.1HG0054500	Histone H4	287	252	78	198	706	418	910	249	38	490	393	103	327	653	307	622	845	468	781	1214	1172	847	1700	859	1120	2786	2416	1851	1908	2303	645	524	674	722	878	554	415	652	828	1054	937
HORVU.MOREX.r3.1HG0054510	Protein PLASTID MOVEMENT IMPAIRED 1	308	122	102	109	214	103	1242	213	284	1804	402	485	1127	500	182	5253	8462	3907	2568	5876	7022	6732	6580	5836	6996	18690	22341	16927	18658	20845	7696	6682	5130	4467	5133	4563	6557	17022	15698	19193	12803
HORVU.MOREX.r3.1HG0054530	Monosaccharide-sensing protein 2	682	519	373	153	198	155	9562	1989	525	1417	548	523	2062	780	687	14332	15671	3098	17637	16719	8926	11168	4854	2827	5233	7904	8973	4703	6212	4727	18583	22140	20554	16776	12509	11127	6865	13550	13606	9189	19592
HORVU.MOREX.r3.1HG0054540	Ring finger protein	79	61	17	107	357	203	838	153	64	693	102	150	649	328	132	1085	1264	864	1758	2543	1660	1875	1652	1185	1938	2908	1275	1454	1385	1425	3042	3387	2461	2185	1531	1419	1196	2696	2150	3053	2265
HORVU.MOREX.r3.1HG0054550	Pentatricopeptide repeat-containing protein, putative	12	11	9	45	182	49	80	21	5	135	38	27	289	120	48	102	145	25	201	69	45	125	61	48	67	194	123	81	56	72	81	89	92	77	71	61	44	231	146	285	247
HORVU.MOREX.r3.1HG0054600	Carboxypeptidase	0	0	0	0	0	0	0	0	0	0	0	0	0	0	0	5	0	0	13	10	6	0	10	0	0	0	0	3	0	3	20	22	30	28	0	0	18	0	3	0	0
HORVU.MOREX.r3.1HG0054580	MLO-like protein	8	21	0	0	0	13	171	31	11	46	14	12	125	35	47	162	328	123	352	445	549	481	491	374	571	862	158	379	229	410	274	271	352	277	540	522	337	455	331	132	286
HORVU.MOREX.r3.1HG0054630	Protein phosphatase 2C containing protein, expressed	514	406	126	566	2275	1482	1621	367	119	3575	538	558	2495	1811	520	2347	3362	1694	2227	4103	4255	3522	4295	3869	4333	8804	1531	4367	2483	4893	2762	2284	3252	2751	4711	4060	4290	2816	2890	2809	2812
HORVU.MOREX.r3.1HG0054670	Polynucleotidyl transferase, ribonuclease H-like superfamily protein	0	0	0	0	3	0	0	3	0	0	0	0	0	0	0	0	0	0	7	6	4	2	6	4	8	0	13	7	2	10	0	0	0	0	0	0	0	0	0	0	0
HORVU.MOREX.r3.1HG0054650	Carbamoyl-phosphate synthase large chain, C-terminal section	280	321	61	255	531	379	888	144	57	1145	285	394	1263	844	260	585	767	373	1011	833	841	813	861	853	884	1974	854	1140	895	881	1006	823	882	822	960	852	686	1338	1142	1156	1281
HORVU.MOREX.r3.1HG0054770	F-box protein SKIP22	98	44	23	79	150	112	745	105	47	382	90	143	738	328	182	443	725	1088	669	646	550	810	576	684	789	1590	1548	1023	1165	1334	929	766	642	553	613	428	399	1838	1431	2307	1313
HORVU.MOREX.r3.1HG0054820	Pentatricopeptide repeat-containing protein	18	16	7	6	27	28	136	29	16	75	9	6	48	8	0	184	301	106	49	172	162	176	114	93	126	362	197	218	172	131	143	213	160	162	210	205	120	218	215	193	200
HORVU.MOREX.r3.1HG0054790	Ubiquitin-like protein	284	215	126	629	963	603	1246	253	141	2460	462	668	3380	1799	904	4309	4703	3457	14132	14593	16002	14224	21000	15654	20675	37430	11124	13484	11437	14194	11785	11225	13005	11707	17601	16357	14932	12178	11824	11438	11073
HORVU.MOREX.r3.1HG0054870	Expansin-like protein	420	397	89	1336	6397	4796	1490	325	69	1446	761	866	7406	5060	2472	540	679	845	3300	5100	4787	4871	6842	5578	5646	12862	8299	7914	8279	7549	2827	2638	3083	3479	5019	5016	5686	8736	8946	10886	8318
HORVU.MOREX.r3.1HG0054910	DUF241 domain protein (DUF241)	0	11	1	0	2	4	54	9	2	57	8	7	24	4	0	96	85	51	288	391	355	475	138	150	271	352	127	170	157	129	157	228	219	272	518	406	179	108	92	126	196
HORVU.MOREX.r3.1HG0054940	Protein kinase family protein, putative, expressed	393	279	80	530	1547	989	1861	338	126	2054	384	645	2115	1284	565	1562	2153	2166	1799	3702	4098	3649	3323	2689	3226	7304	2065	5362	3240	4385	2189	2208	2487	2458	3977	3585	3606	2771	2472	2749	1934
HORVU.MOREX.r3.1HG0054960	Adipocyte plasma membrane-associated protein	9	17	4	0	0	0	310	48	5	38	21	0	20	0	0	188	274	117	168	128	167	201	85	137	136	416	67	130	95	73	322	273	218	238	196	206	176	223	153	41	237
HORVU.MOREX.r3.1HG0054950	Chitinase	94	65	36	28	27	70	1683	129	68	125	93	98	231	137	116	364	1533	2367	2487	1979	2060	2773	2400	1712	2217	3596	1201	1178	1172	1542	1942	1382	1703	1617	2573	1714	2796	3866	3816	879	903
HORVU.MOREX.r3.1HG0055010	Glutathione S-transferase	103	82	61	28	15	45	483	83	35	265	40	61	301	50	87	910	434	1780	3829	4418	3264	3572	2959	1060	3673	3674	1748	1340	1958	1662	3967	5588	5410	4135	2784	3595	1725	3532	2084	1660	2315
HORVU.MOREX.r3.1HG0055030	DDB1-and CUL4-associated factor	36	65	31	43	77	81	696	123	51	258	43	68	376	138	125	663	1063	393	798	1036	638	639	558	375	487	950	473	400	367	341	984	896	897	665	695	614	444	919	721	607	655
HORVU.MOREX.r3.1HG0055040	Hippocampus abundant transcript 1 protein	18	9	0	9	0	0	97	32	11	55	0	18	24	14	0	178	285	29	137	146	67	87	34	47	54	142	0	34	18	29	112	106	169	83	55	46	66	58	24	111	66
HORVU.MOREX.r3.1HG0055060	F-box family protein	0	0	0	0	0	0	7	0	0	0	0	0	4	0	0	10	0	0	0	0	0	0	0	0	0	12	0	0	0	0	0	4	0	4	0	0	0	0	0	9	0
HORVU.MOREX.r3.1HG0055150	F-box domain containing protein	5	1	0	3	14	6	33	3	3	12	0	2	20	10	7	19	14	0	11	20	6	5	9	15	3	36	4	13	6	5	3	8	6	11	15	11	3	15	4	14	18
HORVU.MOREX.r3.1HG0055160	F-box domain containing protein	3	0	0	0	3	0	6	0	0	4	4	0	0	0	0	6	0	0	8	9	3	5	7	0	0	6	0	3	0	0	7	0	6	0	0	1	0	14	6	12	0
HORVU.MOREX.r3.1HG0055230	Methyltransferase	132	113	78	15	33	22	1838	477	97	268	76	44	379	46	59	3294	2137	489	3594	2988	1549	1833	1416	1014	1229	2868	1809	1316	969	937	3001	3035	2593	2985	2403	1682	1080	2011	2350	1263	3736
HORVU.MOREX.r3.1HG0055240	Acetyl-coenzyme A carboxylase carboxyl transferase subunit beta	0	5	0	0	8	3	3	3	0	6	0	4	0	15	1	0	2	0	318	50	117	99	196	141	186	230	30	15	5	41	18	11	52	28	48	50	32	9	19	8	21
HORVU.MOREX.r3.1HG0055250	F-box family protein	19	10	9	31	114	50	114	23	0	83	28	22	157	93	31	16	46	18	19	28	45	45	93	53	149	188	29	66	52	54	31	31	21	28	63	58	56	8	19	39	34
HORVU.MOREX.r3.1HG0055300	T-complex protein 1 subunit alpha	0	0	3	16	31	34	68	15	0	62	8	5	55	34	19	72	80	15	41	0	0	0	7	2	0	40	0	0	0	0	19	14	14	0	16	0	0	17	21	8	19
HORVU.MOREX.r3.1HG0055270	RING/U-box superfamily protein	1905	2391	365	951	6000	4519	784	190	150	9975	3583	3201	8731	4843	1735	302	211	767	1978	620	1239	1432	9237	12815	9836	25526	1472	1142	882	1369	1667	813	725	302	1434	1086	667	2118	1498	2177	1037
HORVU.MOREX.r3.1HG0055360	TSA: Wollemia nobilis Ref_Wollemi_Transcript_5463_1093 transcribed RNA sequence	7	10	0	6	17	15	67	0	0	58	26	9	25	11	11	37	88	23	16	26	17	0	11	13	12	0	11	9	0	3	27	12	16	14	19	13	0	11	24	0	19
HORVU.MOREX.r3.1HG0055320	Protein phosphatase 2C	382	305	114	372	1868	1184	2662	482	128	1900	405	262	2269	1291	516	2640	2613	1218	3051	3041	2860	2484	5467	3297	5137	9704	1864	3136	2091	3006	3160	2916	2532	2450	3870	3357	3043	2965	2622	2163	2994
HORVU.MOREX.r3.1HG0055340	Magnesium transporter MRS2-like protein	220	211	62	301	1161	904	1563	259	99	774	203	187	1250	831	272	854	1095	788	1212	1214	1155	1060	1777	1241	1702	2666	691	1058	798	900	1194	1298	1000	1141	1452	1262	1176	1205	979	1060	1159
HORVU.MOREX.r3.1HG0055380	Methylsterol monooxygenase 1-2	1224	1531	241	564	1927	1095	2835	515	123	3405	767	915	1978	1138	422	2805	2469	970	2943	2455	1800	2268	1111	1102	1258	3032	1913	1849	1467	1131	2940	1770	1913	2065	1383	1185	620	2799	2873	2613	3534
HORVU.MOREX.r3.1HG0055400	Gag polyprotein	340	357	79	555	2678	1492	1716	344	84	1413	344	412	2448	1456	422	1701	1926	1139	2019	1973	2324	2175	2605	2086	2672	5418	1544	2715	1964	2396	2143	1272	1653	1613	2459	2041	1751	2138	1903	1807	2119
HORVU.MOREX.r3.1HG0055410	RING/U-box superfamily protein	14	13	0	7	24	11	89	33	0	82	10	12	91	37	11	122	140	55	128	94	132	78	140	118	202	322	60	96	64	77	72	78	93	74	94	90	114	87	77	48	80
HORVU.MOREX.r3.1HG0055420	Dual specificity phosphatase Cdc25	19	17	10	10	0	8	60	13	0	87	10	33	69	22	23	134	221	135	192	96	80	110	110	69	118	226	84	201	89	182	178	132	115	110	171	159	150	138	208	192	179
HORVU.MOREX.r3.1HG0055430	RING/FYVE/PHD zinc finger superfamily protein	13	11	0	30	52	29	44	0	9	95	14	46	120	107	8	67	119	85	76	86	96	84	346	247	245	564	55	124	81	158	65	72	79	75	142	105	146	65	65	69	60
HORVU.MOREX.r3.1HG0055460	U2 small nuclear ribonucleoprotein auxiliary factor-like protein	170	205	31	91	175	155	1119	241	46	419	100	108	300	185	137	463	722	389	821	799	616	720	472	427	510	1256	445	688	334	503	864	585	811	729	593	601	580	823	773	717	828
HORVU.MOREX.r3.1HG0055480	Exostosin-like glycosyltransferase	14	6	0	4	0	0	115	52	15	48	3	10	28	0	0	265	407	71	197	430	174	321	86	51	67	126	97	174	134	112	691	476	470	429	168	215	190	494	236	407	422
HORVU.MOREX.r3.1HG0055490	Kinase family protein isoform 2	1	0	0	2	0	0	1	0	0	4	0	1	0	0	0	8	21	11	13	16	22	16	7	5	8	18	2	2	3	20	17	14	40	17	7	12	5	10	12	8	16
HORVU.MOREX.r3.1HG0055500	Pollen Ole e 1 allergen and extensin family protein	16	0	0	0	0	0	0	6	5	32	11	18	13	0	0	166	235	0	342	332	312	486	126	132	261	442	0	0	36	90	311	461	573	464	193	415	126	150	250	130	192
HORVU.MOREX.r3.1HG0055520	Glycosyl transferase, family 1	32	37	24	12	76	29	456	73	27	310	55	13	237	71	30	507	742	128	454	939	581	736	243	202	294	588	247	344	317	241	775	691	622	659	457	467	377	730	709	708	774
HORVU.MOREX.r3.1HG0055540	Coiled-coil domain-containing protein 132	289	256	113	220	530	456	2489	495	97	1251	202	354	1161	568	322	2883	2963	1192	3216	3253	2423	2990	1862	1616	2394	4504	1133	1787	1258	1379	3409	2890	3672	3212	2991	2812	2088	3267	3164	2131	2974
HORVU.MOREX.r3.1HG0055550	histone acetyltransferase of the CBP family 12	304	327	73	326	975	702	876	208	52	1519	346	354	1225	652	262	968	1228	955	930	1987	2586	2111	3053	2026	2655	5176	1353	2510	1720	1990	1230	967	1264	1328	3181	3125	3038	1182	1223	1166	1200
HORVU.MOREX.r3.1HG0055560	Metallo-beta-lactamase-like	376	395	94	63	294	142	2218	309	130	1823	441	450	278	545	212	1526	2788	1067	866	1347	1206	1267	1098	1153	1252	3392	799	1035	888	1167	1092	976	1348	945	2424	1573	1333	1729	1541	1876	1592
HORVU.MOREX.r3.1HG0055580	Kinesin-like protein	180	136	27	25	68	61	933	222	51	318	73	80	212	113	70	807	869	304	673	740	466	461	465	302	442	1148	223	423	221	299	674	472	529	602	572	552	342	466	546	304	569
HORVU.MOREX.r3.1HG0055590	RING/U-box superfamily protein	30	47	9	5	31	24	418	46	37	121	28	49	55	21	14	189	294	234	446	444	260	393	184	92	99	236	260	253	276	262	523	506	341	353	166	157	119	393	278	366	297
HORVU.MOREX.r3.1HG0055600	F-box and Leucine Rich Repeat domains containing protein, putative isoform 1	0	4	3	0	0	0	75	16	9	45	0	0	19	0	0	116	178	55	77	28	37	28	29	11	11	40	22	26	42	55	88	42	30	36	24	22	23	23	33	15	54
HORVU.MOREX.r3.1HG0055610	Late embryogenesis abundant (LEA) hydroxyproline-rich glycoprotein family, putative	13	15	3	3	3	0	60	17	0	57	0	4	8	11	0	68	41	54	191	240	167	132	187	44	196	198	97	91	89	64	266	361	266	276	107	142	66	257	93	103	161
HORVU.MOREX.r3.1HG0055620	Silicon transporter	0	4	0	0	0	0	0	0	0	0	0	0	7	0	0	0	0	0	33	8	4	6	11	0	7	8	10	0	11	0	16	4	15	0	0	14	16	28	32	0	3
HORVU.MOREX.r3.1HG0055700	U-box domain-containing family protein	17	13	3	0	31	22	163	32	11	123	11	0	42	23	27	81	51	55	154	120	113	160	91	46	37	68	70	139	116	158	416	338	340	233	134	167	148	640	475	644	472
HORVU.MOREX.r3.1HG0055630	Short-chain dehydrogenase/reductase family protein	28	30	0	3	0	0	64	18	0	9	0	5	0	0	0	76	57	22	53	80	32	78	22	33	0	56	17	30	15	13	114	122	166	134	100	57	47	118	105	74	105
HORVU.MOREX.r3.1HG0055640	transmembrane protein	8	10	20	11	33	15	114	19	9	41	12	45	32	24	17	184	265	116	233	518	270	419	152	187	207	486	127	101	133	116	455	537	389	291	179	138	144	393	356	461	333
HORVU.MOREX.r3.1HG0055650	Tetratricopeptide repeat-containing protein	135	95	59	103	206	244	1296	286	80	993	156	145	794	305	145	1466	1948	570	1104	1053	556	713	629	413	503	1004	323	640	370	467	963	806	845	650	670	525	419	1098	1059	722	1048
HORVU.MOREX.r3.1HG0055720	U-box domain-containing family protein	37	15	13	0	0	0	352	51	36	103	23	26	27	10	11	486	569	297	691	1612	525	1128	532	316	476	840	155	198	139	165	1228	1002	979	937	740	429	643	403	362	272	359
HORVU.MOREX.r3.1HG0055730	Translocase of chloroplast	133	145	52	141	403	322	885	204	41	623	111	142	630	304	133	1044	1066	389	1307	1163	956	959	1674	1276	1492	2666	1362	1056	1093	1117	457	286	288	298	601	512	435	401	318	410	373
HORVU.MOREX.r3.1HG0055820	UDP-N-acetylmuramoyl-L-alanyl-D-glutamate--2, 6-diaminopimelate ligase	6	15	0	0	0	0	149	46	13	35	12	0	34	0	0	104	168	45	83	45	35	30	17	31	21	94	15	22	20	13	96	59	87	56	52	71	5	82	71	18	58
HORVU.MOREX.r3.1HG0055830	Branched-chain-amino-acid aminotransferase	129	88	43	69	112	116	1077	183	46	367	76	161	380	234	165	903	1250	519	919	868	424	551	299	337	418	852	201	308	273	266	897	728	830	749	823	591	465	612	670	467	697
HORVU.MOREX.r3.1HG0055860	F-box protein	0	0	0	0	2	0	0	0	0	4	0	0	4	0	0	0	0	6	4	0	0	8	7	3	4	8	7	3	0	19	2	7	1	3	0	4	15	5	3	0	0
HORVU.MOREX.r3.1HG0055870	Pectin acetylesterase	0	5	0	6	12	8	11	3	0	22	0	0	20	26	9	37	61	38	79	111	70	101	83	81	55	102	10	23	21	31	61	37	98	77	103	64	92	72	47	31	95
HORVU.MOREX.r3.1HG0055840	Phosphatidylinositol N-acetyglucosaminlytransferase subunit P-like protein	770	553	209	2512	14519	8560	2753	508	188	6280	658	718	8597	5549	1402	2657	2951	1794	2164	2629	2943	2388	4544	3676	4803	8534	2460	3061	2766	3121	3566	3588	2824	2247	4654	3703	4045	3702	2752	3000	2705
HORVU.MOREX.r3.1HG0055850	Rop guanine nucleotide exchange factor, putative	12	0	0	0	12	4	82	20	0	34	11	0	0	23	7	131	126	73	583	157	205	191	240	92	161	464	98	120	63	156	192	167	178	162	202	245	223	109	195	122	163
HORVU.MOREX.r3.1HG0055880	DUF3527 domain protein	31	25	0	0	5	8	201	56	4	51	3	18	107	14	12	249	221	75	212	235	163	123	119	96	100	306	40	86	82	73	183	102	155	172	291	126	97	161	188	40	186
HORVU.MOREX.r3.1HG0055960	Scarecrow transcription factor family protein	244	248	52	156	355	296	737	186	41	1354	278	213	722	256	127	1138	1045	415	1788	3015	1539	2431	1278	823	1672	2834	1457	1428	983	949	3036	3045	2826	2721	1568	1982	818	1846	2323	1831	2860
HORVU.MOREX.r3.1HG0055890	Proline dehydrogenase	1183	1094	312	6043	12688	9267	4201	828	524	2285	1449	1443	26396	8951	3479	10316	18346	15574	39124	45729	35090	43324	14483	13180	20448	29848	9102	8673	10916	8215	45210	45999	56812	55315	36128	25519	34175	31643	25609	24129	30561
HORVU.MOREX.r3.1HG0056070	Cortical cell-delineating protein	0	0	0	0	0	0	0	0	0	0	0	0	0	0	0	5	8	0	8	6	5	2	3	1	0	14	5	2	0	3	4	3	2	5	3	1	1	1	3	1	8
HORVU.MOREX.r3.1HG0056110	Cortical cell-delineating protein	0	0	0	0	0	0	3	0	0	0	0	0	0	0	0	0	23	4	38	20	10	13	6	4	8	34	22	4	10	0	6	12	2	26	14	13	4	8	4	0	35
HORVU.MOREX.r3.1HG0056130	Cortical cell-delineating protein	0	0	0	0	0	0	1	0	0	0	0	0	0	0	0	0	0	0	2	0	1	1	4	4	2	2	0	1	0	0	0	0	0	0	0	0	2	0	0	0	0
HORVU.MOREX.r3.1HG0056010	NADH dehydrogenase 1 beta subcomplex subunit 8	1222	1406	283	222	458	312	4396	984	171	1879	505	879	1047	746	503	3746	4862	3579	5472	5757	3918	4860	3009	2596	3381	7268	2458	2325	1955	2076	5705	5670	6372	5669	5366	4507	2977	4267	5025	2968	4743
HORVU.MOREX.r3.1HG0056020	14 kDa proline-rich protein DC2.15, putative	0	0	0	0	0	0	0	0	0	4	0	0	0	0	0	0	0	0	1	3	0	5	7	0	0	32	13	7	4	3	3	0	0	0	3	4	1	3	0	0	0
HORVU.MOREX.r3.1HG0056150	Bifunctional inhibitor/lipid-transfer protein/seed storage 2S albumin superfamily protein	141	185	118	6	0	0	1090	218	30	50	54	29	444	0	9	1373	1024	334	6909	6089	4476	4305	1767	1149	3522	4438	8522	3099	3829	2095	8775	6641	9785	13105	6455	8615	2214	7063	12048	3729	14615
HORVU.MOREX.r3.1HG0056160	Altered inheritance of mitochondria protein 32	702	475	199	853	1360	1283	3741	695	219	3212	522	843	3122	1868	839	2854	4191	2660	5043	5566	3932	4945	2733	2182	3220	6232	3718	3619	3283	3964	5797	4936	5416	3873	4169	3110	2728	5703	4553	5270	4759
HORVU.MOREX.r3.1HG0056230	3-hydroxyisobutyryl-CoA hydrolase-like protein	179	168	26	55	77	116	1005	137	36	342	96	196	383	275	218	652	977	376	745	787	458	460	344	388	323	758	213	307	249	346	466	362	593	395	416	350	216	357	388	288	399
HORVU.MOREX.r3.1HG0056240	Trehalose 6-phosphate phosphatase	121	72	27	1514	1668	1018	462	90	64	458	77	91	5647	2045	438	1414	2205	2109	4771	8805	9074	8762	3747	3260	4527	8458	2174	6621	3946	5425	4122	3868	7342	6797	7588	8252	8044	5262	5143	4456	5005
HORVU.MOREX.r3.1HG0056280	Xyloglucan galactosyltransferase KATAMARI1	26	37	5	17	3	11	267	50	28	72	14	12	148	38	62	260	349	156	663	573	426	592	252	145	282	396	366	344	360	391	798	714	768	714	461	531	326	711	528	632	731
HORVU.MOREX.r3.1HG0056290	Flavin-containing monooxygenase	243	215	61	730	1424	918	1036	142	22	1226	245	332	2122	1120	458	536	829	684	879	926	931	1046	1183	757	1257	2458	880	1261	920	1150	845	581	890	817	1092	1217	766	1820	1392	1450	1344
HORVU.MOREX.r3.1HG0056360	Oxysterol-binding protein, expressed	231	213	55	110	299	220	1351	258	81	536	135	175	642	266	107	1941	2856	1180	1788	4437	3267	3210	1929	1320	1867	3352	945	1375	1026	1004	2576	2862	3470	3308	2595	2140	2221	1835	2010	1349	2081
HORVU.MOREX.r3.1HG0056390	Nitrate transporter 1.1	245	138	49	12	122	59	607	62	46	2247	159	367	22	8	23	246	658	742	955	969	683	2514	328	421	529	1226	2029	399	747	628	2877	1364	2717	2405	526	643	498	6771	3132	12085	3594
HORVU.MOREX.r3.1HG0056410	Nitrate transporter 1.1	92	41	22	0	0	0	635	99	37	283	51	40	6	11	18	1395	1139	311	4118	2552	691	1726	623	327	434	980	820	355	592	351	3065	3454	2205	1426	537	304	234	1045	767	1043	1131
HORVU.MOREX.r3.1HG0056420	Bifunctional inhibitor/lipid-transfer protein/seed storage 2S albumin superfamily protein	1022	1150	634	104	10	42	6039	967	163	1007	446	275	6269	178	315	5111	3786	1799	15297	10012	5799	6927	2547	3264	7539	11910	17183	6527	7006	3401	14204	8479	11114	17577	12001	12116	2958	9695	21785	4079	30583
HORVU.MOREX.r3.1HG0056440	QWRF motif protein (DUF566)	75	23	36	22	24	18	1263	233	54	321	47	42	110	60	80	1493	1458	1065	3156	4528	2508	3349	2614	2338	3673	4448	503	769	596	989	4693	4156	4335	2839	3736	2162	2533	2333	1585	1881	1855
HORVU.MOREX.r3.1HG0056540	Zinc finger family protein	0	3	3	0	0	0	36	6	1	14	0	0	7	0	0	31	29	9	77	21	17	36	31	18	30	20	9	1	0	3	53	68	24	17	18	29	15	38	29	17	18
HORVU.MOREX.r3.1HG0056490	Hexosyltransferase	578	407	141	395	2223	1581	4302	646	231	3103	655	984	2488	1378	762	3573	5200	6403	1946	7307	6580	6822	4502	4322	6496	11114	5387	5982	5316	5897	5605	5512	7003	6389	4677	4533	5334	8115	7437	7648	5989
HORVU.MOREX.r3.1HG0056500	Holliday junction resolvase	12	20	6	4	19	12	112	12	7	24	12	0	22	15	21	58	80	27	163	271	153	217	92	141	105	336	49	139	62	79	62	28	54	48	39	32	26	71	60	43	52
HORVU.MOREX.r3.1HG0056560	AP-3 complex subunit delta	150	123	17	137	257	244	1127	218	42	532	63	81	691	263	163	1271	1033	515	1001	704	734	685	694	589	833	1714	740	879	723	818	863	982	844	666	1069	830	568	878	862	652	916
HORVU.MOREX.r3.1HG0056570	Expansin protein	253	169	153	16	9	26	4660	752	170	347	148	86	178	107	197	5943	4218	1668	11026	9382	8881	9216	5082	3351	9131	15630	4626	6062	4416	4013	7164	9815	11577	16116	8954	10228	4909	5204	11114	3101	11983
HORVU.MOREX.r3.1HG0056580	Expansin protein	97	46	66	0	0	0	1989	335	44	71	51	38	9	5	0	1951	2443	667	4217	5119	6280	5796	3954	3241	6951	14996	2173	5069	1826	3154	2907	3150	4425	5263	6592	6415	3133	2235	3619	745	3769
HORVU.MOREX.r3.1HG0056600	Expansin protein	22	10	0	0	0	0	253	15	9	17	12	12	0	0	0	100	263	89	1357	933	2180	1997	861	671	1257	1582	1022	1133	1009	801	2126	2452	1917	1436	1234	1963	754	4476	2320	1618	1853
HORVU.MOREX.r3.1HG0056620	Expansin protein	124	34	35	0	0	35	881	129	45	262	54	42	102	179	318	1433	2246	1478	3989	4530	3825	3842	4161	3018	4648	7680	2132	3539	3034	4383	2337	3577	4686	3945	4986	5666	3879	4581	3263	2393	4361
HORVU.MOREX.r3.1HG0056630	Expansin protein	164	112	66	9	0	32	1981	402	53	206	82	55	423	114	187	1928	1982	759	2175	3255	2168	2763	1394	855	2290	3818	1713	1650	1417	1160	2228	2125	2810	2911	2854	2325	1099	2222	2968	1086	3157
HORVU.MOREX.r3.1HG0056640	Basic helix-loop-helix transcription factor	0	0	0	0	0	0	0	0	0	0	0	0	0	0	0	0	0	0	14	3	0	8	8	4	4	0	0	0	0	0	4	20	4	12	9	4	7	4	0	0	0
HORVU.MOREX.r3.1HG0056660	Subtilisin-like protease	0	0	0	0	0	0	0	0	0	0	0	0	0	0	0	0	0	0	186	19	13	34	0	13	36	60	14	33	23	46	16	16	26	5	20	6	13	26	23	18	14
HORVU.MOREX.r3.1HG0056670	CCR4-NOT transcription complex subunit 1	523	411	200	1045	3275	1942	3718	780	256	3186	477	921	3828	2400	807	3562	5085	1643	3177	3718	3148	3476	3205	2431	2913	7254	2453	3473	2513	3389	4438	4042	4346	3352	3916	3757	3540	5765	4659	4308	4709
HORVU.MOREX.r3.1HG0056730	Lipoxygenase	140	178	62	63	370	182	854	131	117	650	91	138	694	376	258	1152	1200	917	3105	2998	2617	2551	2586	1022	2463	2226	836	1102	839	1042	3159	4250	3176	2555	1614	1837	1688	2481	918	1591	1278
HORVU.MOREX.r3.1HG0056740	Pyruvate kinase	653	862	134	42	67	92	3263	798	163	986	242	252	522	122	144	4742	4620	1271	4108	4967	3767	3801	3710	3209	3633	8008	1618	1971	1411	1541	3641	3557	4627	4470	5958	5012	4646	2449	2761	1136	3345
HORVU.MOREX.r3.1HG0056750	NADH dehydrogenase [ubiquinone] 1 alpha subcomplex assembly factor 3	134	137	31	82	120	78	942	140	40	487	147	275	333	281	194	583	839	617	793	782	634	711	642	533	681	1374	359	554	381	503	1167	979	1269	1015	1021	1003	785	1015	1018	929	1028
HORVU.MOREX.r3.1HG0056760	Tobamovirus multiplication protein 2B	47	19	0	0	20	16	312	42	15	82	19	37	119	58	35	157	177	64	97	77	63	50	70	39	54	148	40	63	74	44	94	97	92	66	44	68	57	100	125	95	81
HORVU.MOREX.r3.1HG0056780	S-adenosyl-L-methionine-dependent methyltransferases superfamily protein	176	110	50	200	399	271	1104	195	81	913	125	194	967	451	200	1425	2567	1513	1964	3256	3744	3554	3613	2943	3848	6998	3355	3874	3380	3675	3009	2990	3169	2481	3854	3141	3631	2860	2464	2262	2248
HORVU.MOREX.r3.1HG0056800	Replicase polyprotein 1ab	270	320	58	251	639	626	1213	203	30	777	215	351	692	628	269	576	872	426	676	709	613	626	424	452	430	890	453	511	455	440	787	738	659	535	527	469	493	892	799	807	823
HORVU.MOREX.r3.1HG0056810	Haloacid dehalogenase-like hydrolase family protein, putative, expressed	39	70	10	0	0	0	173	44	0	53	17	35	24	7	0	258	267	206	615	952	553	533	356	312	473	698	293	279	201	187	1109	959	1086	1221	1118	834	700	903	906	722	1012
HORVU.MOREX.r3.1HG0056870	Pentatricopeptide repeat-containing protein, putative	0	0	0	3	5	3	0	0	0	0	0	0	0	0	0	0	7	0	5	11	3	26	10	29	7	38	2	18	12	31	11	12	0	7	2	20	6	6	11	6	37
HORVU.MOREX.r3.1HG0056880	auxin canalization protein (DUF828)	9	0	0	0	0	3	30	11	4	17	5	8	28	0	12	42	37	42	282	268	171	141	110	54	119	120	106	116	57	63	255	287	252	240	192	189	164	124	102	120	169
HORVU.MOREX.r3.1HG0056890	T-complex protein 1	16	25	6	27	44	32	44	12	3	62	17	39	163	71	38	25	57	10	17	0	17	7	9	3	4	0	0	20	19	0	14	14	7	11	14	12	20	30	34	24	19
HORVU.MOREX.r3.1HG0056920	Dynamin, putative	107	30	26	210	671	460	722	132	45	497	79	70	859	531	189	570	841	375	308	327	467	294	1186	649	676	1508	257	641	501	717	495	418	527	433	1086	1052	1177	971	1009	998	716
HORVU.MOREX.r3.1HG0056950	Maturase	22	16	3	2	2	11	204	72	14	112	23	11	125	22	14	207	259	79	302	191	447	321	368	227	270	522	481	440	442	472	346	305	342	225	476	499	406	345	289	339	360
HORVU.MOREX.r3.1HG0056980	Signal transducer and activator of transcription A	32	19	10	22	46	60	222	67	11	289	18	30	220	83	61	227	263	61	169	127	159	124	461	301	364	716	142	233	145	194	209	168	148	124	239	185	182	209	196	176	173
HORVU.MOREX.r3.1HG0056990	Camphor resistance CrcB family protein	24	28	12	5	18	17	335	66	17	103	26	37	78	72	50	358	336	181	944	1076	807	727	477	255	530	696	206	395	254	274	1356	1141	1122	859	612	694	490	978	754	655	728
HORVU.MOREX.r3.1HG0057000	Pentatricopeptide repeat-containing protein	3	9	1	0	4	0	47	8	0	14	3	3	6	5	4	47	52	7	13	38	33	12	33	21	26	74	4	26	29	30	17	10	34	24	28	23	29	18	42	19	14
HORVU.MOREX.r3.1HG0057010	Pentatricopeptide repeat (PPR) superfamily protein	57	39	18	0	34	39	510	120	23	255	35	43	131	91	55	406	601	103	121	204	132	161	120	83	77	276	63	170	112	114	302	141	187	126	104	101	90	277	285	233	302
HORVU.MOREX.r3.1HG0057030	Peroxidase	69	38	16	0	0	4	408	87	33	100	48	25	24	12	5	909	1004	210	1183	971	297	553	76	136	177	358	289	192	141	119	941	672	974	1062	359	319	129	398	994	179	1248
HORVU.MOREX.r3.1HG0057040	10 kDa chaperonin	180	167	37	40	147	78	479	116	34	245	78	101	232	219	143	349	527	346	309	312	183	231	246	137	154	330	85	187	95	174	245	228	298	178	222	159	131	204	274	153	234
HORVU.MOREX.r3.1HG0057200	CYCLIN B1	0	4	4	5	1	2	75	14	1	21	9	11	20	15	27	92	92	35	18	52	11	6	2	18	11	20	35	32	18	11	43	60	40	36	70	46	48	87	68	87	51
HORVU.MOREX.r3.1HG0057210	RING/U-box superfamily protein	11	0	3	3	0	6	111	25	18	54	7	9	18	10	9	96	100	46	57	134	46	71	28	25	57	78	105	74	64	102	166	128	137	93	142	55	132	220	137	232	129
HORVU.MOREX.r3.1HG0057290	SBP (S-ribonuclease-binding protein) family protein	31	24	20	17	14	8	621	134	47	363	56	41	109	36	43	715	843	320	991	1465	1316	1308	1529	899	1348	2124	1023	1732	1283	1774	1545	1200	1389	1014	1488	1526	1395	1251	979	1466	1181
HORVU.MOREX.r3.1HG0057310	Pleckstrin homology (PH) domain-containing protein	648	461	236	461	1996	908	3273	752	316	4497	608	734	2706	1417	473	4059	6715	1942	3956	4356	4202	4286	5081	3985	4498	9978	3608	4167	3121	3862	4344	5006	5294	4375	6843	5393	5979	6871	5688	5813	5211
HORVU.MOREX.r3.1HG0057350	Beta-amylase	209	212	82	102	207	130	1695	253	131	785	325	215	2535	577	312	1952	2207	2436	6348	6091	6139	5815	4994	5882	10377	13544	1592	2614	2008	1995	3435	3631	4321	4384	7665	4337	6416	2841	3811	1391	2893
HORVU.MOREX.r3.1HG0057410	Metacaspase-1	370	322	105	142	492	316	1113	215	89	795	276	259	1099	737	329	1415	1792	1931	3584	6467	6193	5720	5826	4384	4902	11622	3208	5625	4427	6310	4042	4139	5162	4799	6803	5764	6621	4435	4159	3771	3944
HORVU.MOREX.r3.1HG0057430	Phosphatidylinositol-4-phosphate 5-kinase 5-like protein	566	422	129	620	3213	2559	2694	502	85	2808	529	640	2613	1612	633	1418	1342	922	1132	1273	1081	1066	1427	1313	2014	3946	540	787	578	760	1017	679	787	787	1800	1192	970	904	1040	726	945
HORVU.MOREX.r3.1HG0057460	golgin family A protein	2	5	1	4	4	4	32	2	0	0	0	0	0	0	0	0	0	0	10	6	8	1	12	6	6	20	14	8	5	6	10	7	11	5	13	5	16	8	10	7	14
HORVU.MOREX.r3.1HG0057440	Casein kinase II subunit beta	650	782	144	661	2520	1422	2127	481	106	1404	371	424	2386	1616	761	2304	2475	1104	2124	1992	1266	1351	1226	1081	1694	3472	826	971	722	819	1855	1570	1525	1277	1639	1234	1003	1539	1375	1074	1765
HORVU.MOREX.r3.1HG0057470	Calcineurin B-like protein	204	178	60	266	352	269	990	206	57	757	165	291	1018	674	431	1092	1433	1005	853	1701	1482	1735	1137	1047	1556	2680	1079	1699	1140	1800	1572	1214	1560	1240	1417	1423	1306	1892	1815	1572	1652
HORVU.MOREX.r3.1HG0057530	Polyadenylate-binding protein family protein	0	0	0	0	3	3	0	0	0	0	0	0	0	0	0	0	2	0	0	0	0	0	0	0	0	0	0	5	3	0	0	0	0	0	0	0	0	8	0	0	0
HORVU.MOREX.r3.1HG0057520	Phospho-2-dehydro-3-deoxyheptonate aldolase	32	15	18	36	64	75	63	15	11	107	38	63	154	53	41	215	339	240	99	161	112	137	228	174	103	222	131	142	112	162	155	108	94	49	161	85	197	178	199	172	105
HORVU.MOREX.r3.1HG0057490	Kinase family protein	115	57	48	62	137	131	887	100	76	599	142	147	468	258	219	1411	1864	1697	2665	5676	4421	4894	2085	1396	2173	3944	945	1482	1107	1545	4999	3467	4713	3408	3265	2820	3036	2762	2148	2073	1609
HORVU.MOREX.r3.1HG0057540	Trihelix transcription factor	534	418	178	372	591	457	3330	581	271	2915	486	637	1708	929	436	4452	5028	2492	2881	6456	5966	5318	6264	4931	5834	10156	5382	6699	5911	6831	6650	6276	6266	5222	5009	5624	5546	5630	5056	6437	6067
HORVU.MOREX.r3.1HG0057560	RNA-binding KH domain-containing protein	533	544	128	361	1558	1038	3379	685	163	1890	418	434	2484	1123	582	3555	3971	1541	3432	3279	2149	2596	2122	1810	2287	4940	2227	2048	1924	2010	3256	3186	3046	2490	2666	2399	1666	2805	2541	1979	2878
HORVU.MOREX.r3.1HG0057570	Cyclin-like protein	50	47	19	17	108	53	775	167	31	95	31	10	189	135	87	774	336	1029	2535	1455	1193	1195	961	853	1122	2814	672	700	618	915	1340	1323	1364	1120	1090	982	743	1413	1233	1055	1694
HORVU.MOREX.r3.1HG0057580	PRA1 family protein	47	14	35	29	95	53	249	56	29	130	43	56	315	231	94	736	1413	996	1431	3484	3336	3107	2732	1922	2024	4516	3250	2723	3419	4113	1719	1947	2311	2184	1974	1883	2533	2420	2448	2723	2047
HORVU.MOREX.r3.1HG0057590	Nucleoside diphosphate kinase	5628	7337	846	910	2718	2212	18058	3593	688	4371	1738	1678	6653	2973	2545	15503	16920	8661	18481	17769	11409	12297	8193	8832	11109	23788	13482	9750	9891	7661	15008	13061	16874	17450	16025	13317	7738	13624	18029	7740	18098
HORVU.MOREX.r3.1HG0057610	Peptide methionine sulfoxide reductase MsrA	1170	786	245	2123	9051	5579	7281	1195	257	4203	1067	1556	6365	4042	1576	3483	4995	4035	3687	4899	3365	4277	2673	1946	2399	5050	3541	3637	3455	2874	4953	4207	3872	3183	2588	2562	2141	5319	4242	5649	4829
HORVU.MOREX.r3.1HG0057620	Kinase like protein	84	101	35	20	177	130	599	172	21	392	83	77	320	95	95	765	776	218	674	653	410	517	287	294	328	1048	232	265	237	294	481	516	596	742	584	393	281	467	508	252	620
HORVU.MOREX.r3.1HG0057630	Dynamin-like 120 kDa protein, putative isoform 1	51	46	0	6	0	0	233	30	0	91	14	28	76	54	38	171	228	120	183	160	104	131	121	77	114	252	39	40	71	76	228	150	176	149	150	124	54	118	123	60	87
HORVU.MOREX.r3.1HG0057650	Inositol-1,4,5-trisphosphate 5-phosphatase 4 isoform 1	40	33	18	0	11	6	404	79	15	88	51	10	140	20	30	295	183	143	826	691	589	592	261	197	290	964	478	371	325	180	985	781	830	838	451	591	239	826	995	624	1014
HORVU.MOREX.r3.1HG0057660	12-oxophytodienoate reductase-like protein	61	19	40	10	4	0	2096	238	45	114	83	46	147	145	179	1619	875	738	3735	3923	3441	3516	1966	808	1438	2798	1829	803	873	927	5681	4507	4472	2930	2839	2994	3936	5062	3621	2123	2031
HORVU.MOREX.r3.1HG0057670	WD-repeat protein, putative	77	62	21	23	44	55	533	83	12	128	51	74	134	66	80	434	597	401	670	796	559	644	507	366	465	1006	417	466	332	516	780	903	770	584	552	442	452	733	609	638	635
HORVU.MOREX.r3.1HG0057680	Protein ARABIDILLO 1	783	636	250	1224	2778	2021	5356	959	289	3968	719	970	3927	1989	749	3837	4612	2497	4693	5824	5440	5508	4972	4326	6089	10862	3517	5417	3659	4989	5522	4756	4947	4580	5648	4896	4419	5907	4793	4757	5665
HORVU.MOREX.r3.1HG0057750	Ethylene-responsive transcription factor	51	23	5	5	21	13	440	72	32	137	49	69	162	45	28	555	878	724	158	1041	811	1080	117	237	484	1142	407	702	547	569	1570	1597	1156	779	395	209	265	663	617	521	821
HORVU.MOREX.r3.1HG0057740	Palmitoyl protein thioesterase containing protein, expressed	314	267	71	143	178	180	2064	375	92	1528	448	521	727	554	432	2108	2383	1503	2075	2376	1822	2065	1418	1246	1507	2962	711	1005	887	1045	2575	2139	2465	1946	1855	1763	1478	2089	1776	1620	1752
HORVU.MOREX.r3.1HG0057780	bZIP transcription factor (DUF630 and DUF632)	151	124	39	33	36	66	867	200	69	696	189	96	508	196	164	1531	1426	351	1353	1456	676	961	594	563	850	1946	603	562	467	309	1810	1973	1425	1190	963	719	412	902	798	703	1412
HORVU.MOREX.r3.1HG0057800	Protein BRANCHLESS TRICHOME	9	16	0	0	0	6	53	0	3	11	6	9	33	14	5	75	81	28	101	126	65	106	39	24	84	122	62	124	60	25	143	29	111	105	55	62	40	67	88	89	181
HORVU.MOREX.r3.1HG0057810	Zinc import ATP-binding protein ZnuC	34	9	0	59	179	143	93	15	0	527	37	64	353	287	47	293	425	72	97	176	163	167	131	127	111	354	118	249	169	281	283	175	191	112	113	140	97	347	276	225	209
HORVU.MOREX.r3.1HG0057820	Kinase family protein	14	13	0	0	0	15	57	10	0	40	15	4	84	15	30	77	90	40	250	374	342	404	354	229	442	546	185	255	251	214	272	227	368	275	400	377	128	359	338	224	381
HORVU.MOREX.r3.1HG0057860	BTB/POZ domain-containing protein	58	54	33	8	0	13	883	155	39	149	26	22	278	64	60	806	490	269	2128	1351	787	889	541	258	723	1292	324	521	311	353	1733	2157	1726	1492	731	767	311	1146	711	790	1197
HORVU.MOREX.r3.1HG0057870	Serine hydroxymethyltransferase	398	426	113	199	330	213	2082	428	99	1420	364	611	1369	786	520	1760	2570	1541	2745	2819	2038	2342	1432	1206	1536	3016	2565	2100	2336	2070	3080	3043	2755	2659	2285	1896	1497	3588	3221	2876	3194
HORVU.MOREX.r3.1HG0057900	MYB-related transcription factor	491	238	168	187	288	305	5332	1077	269	2015	515	484	1040	634	530	5319	5868	2236	8503	8637	5404	6693	4834	3775	4751	8834	4280	4998	4540	5144	10776	10633	8129	6856	7302	5674	6044	6282	5173	6232	6433
HORVU.MOREX.r3.1HG0057910	Dual specificity protein phosphatase	371	341	116	280	889	723	2775	463	101	1428	297	368	937	705	307	1863	1879	1266	2526	2183	2146	2108	3582	2844	4056	6702	1094	1597	1183	1872	2688	2688	2335	1796	3283	2305	2011	1843	1338	1740	1646
HORVU.MOREX.r3.1HG0057920	Cotton fiber protein	349	229	76	340	970	752	1582	322	95	1835	340	284	1384	746	307	1086	1215	553	879	832	610	762	495	373	690	936	872	525	422	410	1274	1207	781	723	606	572	354	933	689	943	938
HORVU.MOREX.r3.1HG0057950	Aminotransferase-like, plant mobile domain-containing protein	27	7	14	0	0	5	330	72	22	95	9	35	52	4	17	236	265	66	88	152	98	118	101	91	166	286	58	99	43	79	157	86	87	97	204	98	88	71	59	23	111
HORVU.MOREX.r3.1HG0057960	Homeobox-leucine zipper family protein	205	181	39	14	135	104	644	136	44	974	431	173	277	218	201	512	490	273	1764	4571	4217	4714	2204	2079	2796	5760	1493	2131	1741	1509	954	1187	2057	2527	3793	3065	2921	962	1149	874	1027
HORVU.MOREX.r3.1HG0057970	Myb transcription factor	524	435	133	917	5393	2936	1837	363	90	3962	424	410	3888	2860	841	1253	1334	1016	1290	1369	2157	1909	3006	2383	3281	5688	1259	1545	1298	1716	1876	1529	1374	1275	2496	2255	2136	2132	1444	1791	1642
HORVU.MOREX.r3.1HG0057980	Sugar transporter, putative	159	128	44	503	1663	1444	1115	273	60	1105	179	248	1531	1113	406	544	507	399	384	266	414	346	529	508	643	1098	245	331	362	156	448	391	254	213	463	232	301	623	483	476	545
HORVU.MOREX.r3.1HG0057990	O-fucosyltransferase family protein	69	50	21	54	150	157	977	150	38	397	60	69	386	142	140	862	998	293	334	452	217	245	180	135	186	390	266	242	226	160	552	385	449	443	392	253	222	366	436	343	542
HORVU.MOREX.r3.1HG0058110	Leucine--tRNA ligase	20	11	4	3	15	11	93	19	12	25	2	4	27	10	8	66	103	9	22	18	26	35	52	8	23	22	84	65	86	68	100	122	39	63	60	46	60	122	112	140	121
HORVU.MOREX.r3.1HG0058050	8-amino-7-oxononanoate synthase	92	144	22	14	38	46	717	105	31	146	65	94	250	98	64	576	702	233	587	586	391	475	216	214	329	584	210	389	221	244	635	456	539	468	465	463	277	618	574	470	745
HORVU.MOREX.r3.1HG0058140	ethylene-responsive transcription factor	10	8	4	3	5	6	70	20	4	104	6	4	120	63	7	162	162	91	195	215	155	156	308	299	276	1148	317	320	151	204	272	166	212	223	330	319	130	260	255	207	373
HORVU.MOREX.r3.1HG0058160	Sphingomyelin phosphodiesterase 4	16	6	9	5	27	17	67	20	8	363	33	79	520	256	78	117	184	86	52	69	41	63	50	19	21	80	16	24	6	33	42	68	54	63	64	20	34	24	35	48	39
HORVU.MOREX.r3.1HG0058170	Autophagy-related protein 3	387	316	75	559	909	565	1774	356	77	1550	400	546	1486	1249	539	1272	1679	1087	1982	1742	1823	1997	1978	990	1650	3002	1073	1602	1308	1280	2395	2387	2129	2054	1791	1987	1465	2650	1993	1791	2121
HORVU.MOREX.r3.1HG0058180	CONSTANS-like protein	0	0	0	0	0	0	0	0	0	0	0	0	0	0	0	16	0	0	67	96	33	108	196	76	213	244	53	60	34	26	26	71	48	37	119	181	33	26	10	43	35
HORVU.MOREX.r3.1HG0058190	Cell number regulator 6	0	0	0	0	0	0	0	0	0	0	0	0	0	0	0	0	2	0	27	30	12	16	0	3	0	0	0	18	0	15	5	0	2	0	0	0	0	0	0	0	0
HORVU.MOREX.r3.1HG0058240	auxin canalization protein (DUF828)	31	19	12	0	0	3	144	35	8	40	25	14	69	23	17	377	372	69	443	687	188	495	178	112	104	226	118	162	125	111	406	460	345	275	221	142	159	198	83	79	99
HORVU.MOREX.r3.1HG0058270	electron transporter, putative (Protein of unknown function, DUF547)	0	7	0	0	27	9	82	15	0	20	20	22	125	51	60	82	142	349	107	772	544	453	493	322	306	684	158	203	202	511	64	70	55	54	51	30	65	62	30	67	47
HORVU.MOREX.r3.1HG0058280	D-3-phosphoglycerate dehydrogenase	108	69	63	12	40	23	1861	321	113	140	81	88	73	46	48	1368	1804	628	3357	4434	1983	3486	1936	1519	1428	2296	570	280	426	512	4527	5284	3760	2725	1861	1170	2156	1231	524	891	811
HORVU.MOREX.r3.1HG0058290	Agenet domain containing protein, expressed	933	780	318	655	1890	1467	5452	1221	429	3932	752	993	2756	1568	690	6658	8377	2128	5881	6163	3821	4578	2071	2063	2420	5940	3388	2547	2492	1912	6369	6630	5831	4968	4442	3380	3145	5831	4975	4295	5471
HORVU.MOREX.r3.1HG0058320	F-box domain containing protein	66	44	19	15	159	154	507	102	32	217	16	36	184	104	47	483	471	138	279	263	207	176	254	144	260	502	202	328	234	250	389	304	306	243	221	144	153	339	257	191	302
HORVU.MOREX.r3.1HG0058310	2-oxoglutarate (2OG) and Fe(II)-dependent oxygenase superfamily protein	102	107	21	93	228	106	497	86	22	364	66	105	342	182	111	339	503	501	1508	1436	2606	2037	7685	5530	7411	14590	1486	4368	1998	5093	1298	1110	1158	972	3557	2527	2405	1697	1619	2353	1293
HORVU.MOREX.r3.1HG0058340	Metalloendoproteinase 1, putative	20	8	6	4	3	12	206	23	13	40	9	16	63	34	29	164	123	168	354	202	272	314	329	177	272	574	516	420	407	441	191	148	145	84	167	103	123	84	59	160	107
HORVU.MOREX.r3.1HG0058350	dipeptide transport ATP-binding protein	6	4	3	3	8	5	82	21	0	51	21	4	46	16	17	69	76	45	75	30	59	59	64	75	76	108	17	58	47	41	71	60	10	43	44	42	17	61	39	31	77
HORVU.MOREX.r3.1HG0058390	GATA transcription factor	60	92	17	0	0	0	167	63	7	65	20	13	124	0	0	744	418	90	458	418	351	439	285	280	573	582	264	489	355	118	464	232	362	427	431	329	140	254	434	103	734
HORVU.MOREX.r3.1HG0058420	ATP-binding cassette sub-family A member 5	15	0	10	8	39	0	23	14	0	224	38	75	312	221	100	187	139	202	382	513	438	411	405	299	385	728	301	353	296	536	18	31	0	13	13	0	16	40	37	30	0
HORVU.MOREX.r3.1HG0058440	ATP-dependent RNA helicase	27	13	22	44	19	48	125	47	29	258	53	139	663	424	128	425	1099	1255	263	941	826	1072	251	320	278	1152	4180	2290	2379	2632	342	393	313	366	142	107	211	724	653	907	419
HORVU.MOREX.r3.1HG0058450	Kinase family protein	271	261	83	392	1510	1118	1693	282	96	1789	331	303	1971	1110	477	1157	1341	769	1821	2221	2309	1994	2490	1655	2269	4864	1006	2445	1398	2167	1686	1254	1628	1332	2291	1651	1794	1644	1678	1726	1428
HORVU.MOREX.r3.1HG0058470	RING/U-box superfamily protein, putative	83	109	0	0	4	7	545	135	18	219	46	18	169	44	62	892	716	188	862	482	266	372	99	143	171	398	156	133	114	51	381	533	372	436	243	218	118	241	295	80	424
HORVU.MOREX.r3.1HG0058500	Carbon catabolite repressor protein 4	57	39	10	18	34	38	477	92	19	233	55	87	287	115	68	395	549	349	297	412	242	296	243	158	230	390	126	189	213	165	100	64	73	88	141	73	42	145	93	59	71
HORVU.MOREX.r3.1HG0058510	Major facilitator superfamily protein	57	27	16	33	76	56	444	84	54	103	27	36	200	91	38	803	981	280	1555	2725	2826	2632	3364	1887	2552	4156	1369	3118	2060	2649	1135	1385	1518	1250	2729	2890	2487	816	686	721	979
HORVU.MOREX.r3.1HG0058530	Small nuclear ribonucleoprotein family protein	407	436	71	307	620	450	1519	345	74	1110	262	423	1069	776	529	1089	1505	775	1280	1676	1026	1084	816	601	659	1632	797	993	771	814	1194	1004	1015	1072	1033	803	736	1156	1097	941	1315
HORVU.MOREX.r3.1HG0058570	gamma-irradiation and mitomycin c induced 1	5	0	0	0	0	0	0	0	0	16	0	4	5	2	0	39	121	83	4	59	21	28	20	27	26	62	19	26	0	26	0	0	6	5	0	7	4	8	3	3	9
HORVU.MOREX.r3.1HG0058550	AP2-like ethylene-responsive transcription factor	73	73	6	7	7	20	217	60	20	80	28	20	50	0	7	413	365	93	256	261	98	201	100	139	69	272	60	112	131	88	213	149	176	215	201	187	84	121	273	72	263
HORVU.MOREX.r3.1HG0058640	Histone H2B	2	2	1	0	0	1	7	1	2	1	1	0	2	2	1	5	9	2	7	17	10	14	10	9	10	20	7	12	9	8	13	11	13	13	19	12	6	5	14	6	11
HORVU.MOREX.r3.1HG0058680	NAD kinase	18	0	10	0	0	0	219	19	13	29	11	14	27	0	11	227	230	122	198	358	215	196	156	78	173	290	60	114	78	122	335	374	426	399	224	194	119	180	197	131	237
HORVU.MOREX.r3.1HG0058690	Late embryogenesis abundant protein	0	0	0	12	77	40	31	0	0	12	12	6	132	38	22	4	66	38	133	113	139	138	402	182	352	578	126	192	135	253	64	36	43	29	98	86	96	67	77	54	46
HORVU.MOREX.r3.1HG0058720	Protein N-terminal glutamine amidohydrolase	13	14	0	12	11	16	169	20	0	108	31	27	108	56	33	124	162	110	118	132	86	96	64	72	84	160	47	59	22	98	102	60	58	62	85	79	74	83	103	98	70
HORVU.MOREX.r3.1HG0058730	Kinase family protein	65	40	11	35	26	90	418	104	28	140	37	36	223	80	74	339	397	137	346	282	227	342	355	256	548	802	315	289	295	260	339	336	294	293	551	411	298	211	341	227	247
HORVU.MOREX.r3.1HG0058780	UDP-sulfoquinovose synthase	123	98	21	30	132	112	466	125	16	394	89	126	184	231	118	344	474	244	616	702	398	536	259	259	236	572	487	344	421	399	880	614	508	397	314	271	250	697	580	681	560
HORVU.MOREX.r3.1HG0058790	Glycosyltransferase	61	103	9	27	158	150	193	35	29	255	31	89	165	142	66	168	149	221	433	713	632	646	457	264	592	628	100	196	213	234	782	809	878	542	533	674	388	633	154	343	312
HORVU.MOREX.r3.1HG0058800	Glycosyltransferase	55	109	28	0	9	20	384	60	18	125	25	24	110	63	48	335	373	132	267	206	105	93	98	106	117	260	92	92	70	26	176	112	137	169	114	98	104	127	116	64	140
HORVU.MOREX.r3.1HG0058850	Protein SAWADEE HOMEODOMAIN-like protein 2	0	0	0	0	0	0	0	0	0	0	0	0	0	0	0	0	0	0	3	18	0	9	0	0	0	6	0	0	0	3	0	5	15	10	0	8	0	34	13	0	7
HORVU.MOREX.r3.1HG0058810	Histone-lysine N-methyltransferase, H3 lysine-9 specific	0	0	0	0	0	0	0	0	0	0	0	0	0	0	0	0	0	0	0	0	15	0	18	39	19	58	0	10	0	3	0	0	0	9	20	32	23	0	0	0	0
HORVU.MOREX.r3.1HG0058900	Protein lateral root primordium 1	33	24	8	26	38	53	418	50	20	84	38	13	119	63	60	169	242	160	207	321	233	278	263	255	355	684	172	206	191	213	241	165	157	127	167	133	131	239	255	174	255
HORVU.MOREX.r3.1HG0058910	Hyp O-arabinosyltransferase homolog	209	153	66	124	132	180	1666	321	86	658	109	135	779	352	284	1658	1886	831	2297	2609	2001	2441	1611	1152	1717	3350	1030	1423	1006	1273	2387	1845	2252	2024	2059	1939	1558	1940	1951	1455	2213
HORVU.MOREX.r3.1HG0058930	DUF4228 domain protein	128	74	60	81	184	141	78	63	34	100	111	70	523	391	112	1246	4639	3927	29980	15618	8722	13774	4181	2230	3016	7184	10812	9112	10047	8038	8847	11626	12541	11207	4882	4476	5683	12093	13637	12620	10259
HORVU.MOREX.r3.1HG0058970	Regulator of chromosome condensation (RCC1) family with FYVE zinc finger domain-containing protein	639	587	162	471	2039	1547	3218	677	169	3310	542	632	2724	1478	628	3348	3970	1223	3207	4073	2697	3079	3103	2283	2654	5862	2647	2453	2536	2274	3582	3920	3491	3129	3145	2723	2349	3659	3116	3089	3316
HORVU.MOREX.r3.1HG0058980	ABC transporter G family member	17	3	9	0	0	0	161	48	18	9	3	6	0	0	0	231	155	154	810	1152	480	665	381	119	549	608	91	163	38	108	999	1337	916	554	620	442	496	448	165	336	193
HORVU.MOREX.r3.1HG0058990	Dna mismatch repair protein msh1, mitochondrial	0	0	0	0	0	0	0	0	0	0	3	5	8	0	0	4	0	0	37	21	104	49	132	94	92	224	13	108	57	117	9	8	7	26	112	113	112	11	30	13	23
HORVU.MOREX.r3.1HG0059070	Subtilisin-like protease	0	0	0	3	0	0	3	1	0	3	0	0	0	4	0	5	11	6	4	1	0	6	4	8	8	4	18	0	13	4	14	14	19	13	4	0	0	27	62	38	33
HORVU.MOREX.r3.1HG0059000	Receptor-like kinase	164	107	55	304	1563	1056	847	220	102	611	208	279	1312	1428	365	1292	2558	1336	4754	6621	3477	4439	3299	1970	2732	4676	3970	2294	3448	2002	4407	5974	5558	4577	3431	3287	3355	4208	3893	3884	3178
HORVU.MOREX.r3.1HG0059080	Ornithine carbamoyltransferase	42	17	13	48	169	124	139	40	13	296	54	77	324	222	80	165	256	330	611	1743	1603	1681	1566	1353	1646	3062	1579	2087	1819	2197	697	980	1040	1071	1438	1294	1574	1137	1085	1678	974
HORVU.MOREX.r3.1HG0059110	Serine/threonine-protein phosphatase 7 long form	28	17	17	8	7	27	396	79	29	165	11	34	135	49	43	395	395	95	366	203	225	167	223	145	205	492	152	197	142	167	345	276	200	124	216	177	157	240	225	150	263
HORVU.MOREX.r3.1HG0059120	AP-3 complex subunit mu	280	236	54	124	304	251	1279	195	56	550	130	182	586	273	211	957	1011	465	806	735	491	421	790	580	787	1498	273	394	279	394	982	775	883	668	845	634	497	685	745	494	716
HORVU.MOREX.r3.1HG0059140	Fission 1 protein	277	333	90	201	804	524	1503	251	84	1184	271	314	1406	1323	625	1206	1721	1575	1389	1830	1575	1560	1543	1203	1563	3192	1022	1844	1072	1902	1539	1127	1824	1377	1574	1299	1372	1776	1632	1642	1452
HORVU.MOREX.r3.1HG0059150	Annexin	299	123	53	127	292	271	2150	411	90	969	221	225	916	813	590	1583	2018	1585	3367	4556	5039	4406	6799	5569	9383	13182	658	2087	905	2484	3198	2746	3415	3555	7519	6338	6462	1100	833	840	835
HORVU.MOREX.r3.1HG0059210	Cation/H(+) antiporter	0	4	0	7	18	17	0	0	0	0	0	0	0	0	0	0	0	3	0	6	0	0	4	6	0	0	0	0	0	0	6	0	0	0	0	0	0	12	0	0	11
HORVU.MOREX.r3.1HG0059220	Arf GTPase activating protein	0	0	6	15	13	56	348	35	0	26	10	5	92	56	39	64	9	202	126	108	117	136	121	129	180	352	79	220	154	225	117	116	113	107	245	253	304	206	215	118	162
HORVU.MOREX.r3.1HG0059170	Annexin	421	382	148	172	465	349	4110	742	118	866	278	162	870	265	228	2693	2433	1542	9667	11500	13540	11397	16792	13849	25873	36352	1525	6357	2375	6166	7785	7276	10980	10558	21654	18379	16855	3481	3646	3461	3816
HORVU.MOREX.r3.1HG0059230	Plant calmodulin-binding-like protein	1367	1101	334	3180	16905	11593	4405	865	309	6652	1174	1088	7350	5214	1945	4591	5380	3116	4054	7225	7881	6746	7779	6791	8537	16302	11564	9188	10187	9588	6493	7265	6240	5402	9187	7759	9051	7443	6271	8002	6730
HORVU.MOREX.r3.1HG0059260	cytochrome C oxidase subunit	93	104	23	354	307	215	537	118	43	655	189	232	1330	625	293	280	551	291	225	338	449	333	881	619	570	1298	112	433	229	238	293	182	230	279	513	449	364	380	295	281	339
HORVU.MOREX.r3.1HG0059270	Alpha-glucosidase like protein	712	679	172	3147	259	259	4291	799	225	1069	355	460	20167	10700	1701	3642	4355	2061	4002	4564	3438	3459	2601	2220	2428	5472	2025	2592	1968	2352	4829	4442	4899	4132	4407	3537	3062	3957	3945	3113	3981
HORVU.MOREX.r3.1HG0059300	L-lactate dehydrogenase	384	227	105	438	1274	708	1910	303	73	1754	469	663	1825	994	568	1624	1719	8127	757	1022	1454	1502	2042	1286	1540	3990	1205	2080	1441	2365	2332	1809	2642	2055	4236	3724	3587	4440	4024	3289	3076
HORVU.MOREX.r3.1HG0059290	Calcium binding family protein	1226	1103	395	2202	11406	5461	1747	417	374	10037	2312	1501	15787	10787	5957	7531	9642	5631	22344	14708	16149	16925	17051	14494	15166	40438	20963	18849	19718	22597	20258	19858	16781	13415	14810	11857	18741	21092	19118	26576	15540
HORVU.MOREX.r3.1HG0059340	Conserved oligomeric Golgi complex subunit 5	473	468	99	360	583	480	3172	575	99	1401	246	356	1449	751	450	3161	2845	1335	2774	2075	1297	1343	1193	956	1404	2866	1082	1000	878	993	2530	2289	2109	1942	1876	1437	985	1760	1795	1543	2605
HORVU.MOREX.r3.1HG0059350	S-adenosyl-L-methionine-dependent methyltransferases superfamily protein	103	90	72	6	0	21	1007	152	42	266	67	49	194	127	57	1049	1090	202	483	515	282	368	123	118	202	506	203	189	138	112	476	474	381	357	335	220	141	337	417	203	584
HORVU.MOREX.r3.1HG0059360	DNA-directed RNA polymerase	92	52	29	11	30	39	330	65	17	240	51	82	252	110	151	314	458	177	498	481	358	282	465	333	242	630	180	307	228	299	299	271	367	359	387	231	138	302	334	181	320
HORVU.MOREX.r3.1HG0059370	Signal peptidase I	503	549	152	135	176	144	2985	563	92	887	246	500	737	575	618	1824	2371	1732	1447	1234	808	832	822	557	936	1738	648	665	466	581	1164	1233	1279	1229	993	736	616	962	1191	783	1205
HORVU.MOREX.r3.1HG0059410	Gibberellin-regulated family protein	0	0	0	7	3	0	13	2	0	26	0	6	16	0	0	4	0	0	5	0	5	7	0	0	6	16	11	22	0	19	2	3	4	0	8	0	0	29	24	13	14
HORVU.MOREX.r3.1HG0059400	Acyl carrier protein	1271	1549	260	252	845	609	5248	980	224	2429	695	1262	2724	1723	1025	4796	6479	4291	5537	5818	3896	4627	3144	2827	3840	7820	3033	2847	2554	2411	5384	4766	5250	5609	5359	4301	2835	4322	5522	3026	5348
HORVU.MOREX.r3.1HG0059420	PAX-interacting protein 1	119	99	25	0	24	18	416	93	28	259	80	39	43	27	25	528	494	159	340	312	148	186	94	82	109	148	56	101	31	44	234	151	247	234	183	154	73	178	194	45	233
HORVU.MOREX.r3.1HG0059430	RNA-binding protein, putative	327	388	56	190	623	425	1625	343	51	1018	272	442	1308	892	401	1544	1865	769	1324	1419	872	929	663	705	837	1766	503	797	505	546	1258	993	1275	923	1026	757	744	1215	1029	757	1104
HORVU.MOREX.r3.1HG0059440	rRNA N-glycosidase	4	0	0	0	0	0	35	22	0	10	0	8	24	19	11	40	47	112	15	149	122	126	44	64	99	204	7	131	72	103	63	25	36	83	195	37	151	90	45	83	93
HORVU.MOREX.r3.1HG0059450	Peptide chain release factor, putative	19	13	17	18	27	38	352	17	31	150	79	65	150	111	96	170	385	653	474	1176	925	1427	607	772	793	1880	905	809	658	944	647	744	733	725	828	510	793	643	996	800	473
HORVU.MOREX.r3.1HG0059490	acetyl Co-enzyme a carboxylase biotin carboxylase subunit	0	0	0	0	0	0	0	0	0	0	0	0	0	0	0	0	0	0	0	0	0	0	0	0	0	0	0	0	0	0	0	0	0	0	0	0	0	0	0	0	0
HORVU.MOREX.r3.1HG0059550	Phosphotransferase	0	0	0	0	0	0	0	0	0	0	0	0	0	0	0	0	0	0	20	0	0	3	0	0	0	0	0	0	0	0	0	0	0	0	0	0	0	0	0	0	0
HORVU.MOREX.r3.1HG0059470	'putative beta-1,3-glucanase	3626	3364	560	18456	76952	54678	18286	2583	496	8312	4904	4407	51555	32260	12143	3057	1604	5984	5764	664	834	1346	4216	3101	5060	6184	692	683	834	1001	4952	3016	1046	733	3537	1859	1838	1755	912	801	670
HORVU.MOREX.r3.1HG0059670	Cytokinin oxidase/dehydrogenase	0	0	0	0	0	0	3	7	0	3	6	0	0	0	0	0	8	4	3	4	6	0	0	10	0	6	8	39	11	7	2	0	0	0	0	7	0	7	0	9	13
HORVU.MOREX.r3.1HG0059680	Eukaryotic peptide chain release factor subunit 1-1	165	44	77	13	67	25	177	99	113	1145	201	254	242	106	91	2700	3867	3519	123	1083	821	1269	368	336	459	1668	2054	2554	2821	2481	2038	1524	1603	1028	1004	1439	1066	3490	2373	3547	2160
HORVU.MOREX.r3.1HG0059710	Phosphatidylinositol N-acetylglucosaminyltransferase subunit Y	18	10	9	0	10	6	107	27	0	17	0	6	28	5	9	37	60	44	86	94	79	56	42	36	47	112	31	28	57	32	78	77	128	94	71	78	54	125	146	81	85
HORVU.MOREX.r3.1HG0059600	DnaJ	409	342	145	574	2430	1433	2269	477	143	2787	358	526	2778	1378	469	2355	2843	925	2827	2592	1981	2125	3182	1977	2751	5584	2057	1919	1694	1665	3038	3249	2609	2383	2304	2103	1599	4057	3086	2972	3436
HORVU.MOREX.r3.1HG0059730	Threonine--tRNA ligase	0	0	0	0	0	0	13	4	0	19	0	0	4	0	0	18	25	9	0	6	12	16	4	0	0	0	5	36	0	0	0	0	0	7	5	0	7	24	22	0	9
HORVU.MOREX.r3.1HG0059740	Diacylglycerol kinase	101	41	18	106	387	204	474	94	40	649	110	112	514	268	100	713	1197	593	1324	1650	3199	2302	7189	3712	4267	8230	1366	4172	2364	3556	1213	1324	1656	1545	5820	4892	5749	1370	1847	1462	1064
HORVU.MOREX.r3.1HG0059750	DUF1644 family protein	360	161	105	302	689	671	4211	737	196	3088	412	363	2078	1230	602	2580	2470	1346	1795	3140	4210	3429	5874	4426	6262	10696	1793	4459	2384	3888	2211	1806	2223	2179	6065	5136	4899	2168	2329	2386	2122
HORVU.MOREX.r3.1HG0059790	Hydroxyproline-rich glycoprotein-like	30	39	16	0	12	6	250	77	21	92	23	12	57	38	0	416	572	158	366	510	350	358	168	161	296	546	243	217	247	153	424	313	484	410	362	290	175	315	553	264	531
HORVU.MOREX.r3.1HG0059770	Nascent polypeptide-associated complex subunit alpha-like protein	4074	4945	592	917	2279	1712	11990	2391	481	4184	1274	1142	6073	3063	2202	12708	14832	5652	14452	13946	8509	8388	5889	6565	7241	15410	6784	5648	5434	5006	12280	11752	12901	12067	12676	8891	6640	7838	9841	5157	11216
HORVU.MOREX.r3.1HG0059810	RNA binding protein	221	296	76	38	179	184	1540	315	70	611	138	147	614	254	127	2503	2148	727	2696	2080	1249	1653	680	694	1026	1962	819	706	574	563	2007	2186	2261	2597	1198	987	628	1008	1629	776	2020
HORVU.MOREX.r3.1HG0059820	Copine-1	48	36	15	5	24	19	534	109	28	147	39	56	53	42	60	468	489	272	718	2012	1413	1905	520	462	712	1400	583	843	758	921	1811	1667	2138	1825	1297	1326	1170	1796	1565	1435	1521
HORVU.MOREX.r3.1HG0059840	F-box-like protein	200	153	47	965	9574	3886	662	130	36	977	97	164	3727	2662	455	336	459	261	541	372	264	339	352	377	373	652	259	244	301	295	668	553	435	361	428	246	258	744	646	620	625
HORVU.MOREX.r3.1HG0059850	Lipase	104	65	21	131	757	420	772	136	26	448	55	117	899	464	176	723	714	545	1363	997	815	958	1013	818	1147	2038	404	438	361	496	1307	1383	1105	950	1006	868	889	962	769	599	650
HORVU.MOREX.r3.1HG0059860	Kinase family protein	290	248	67	209	800	574	1943	369	66	1369	269	242	812	581	219	1627	1532	650	1816	2063	1432	1533	1681	1327	1614	3340	1133	1290	929	916	2226	1943	1817	1723	1649	1728	1116	2019	1479	1453	1818
HORVU.MOREX.r3.1HG0059870	Succinate dehydrogenase subunit 4	245	252	50	21	37	38	727	152	37	279	45	87	271	106	104	817	886	529	404	659	437	389	324	323	459	832	422	297	287	280	588	456	632	675	623	454	223	499	658	345	654
HORVU.MOREX.r3.1HG0059910	Receptor-like kinase	17	0	0	0	0	4	207	25	6	8	12	0	32	0	20	132	130	35	171	239	109	159	50	54	128	188	120	76	35	82	191	178	190	198	188	173	78	142	274	63	320
HORVU.MOREX.r3.1HG0059920	Membrane protein insertase YidC	212	294	84	74	164	119	774	125	31	500	170	291	539	447	278	670	999	652	357	363	222	316	162	239	252	318	303	326	186	198	321	216	322	312	201	201	112	336	376	323	441
HORVU.MOREX.r3.1HG0059930	26S proteasome regulatory subunit	546	564	126	426	947	728	2188	478	94	2313	509	564	2896	1773	867	2537	3152	1573	2225	1954	1464	1651	1470	1444	1613	3448	1662	1604	1358	1471	2260	2138	2152	1825	2163	1494	1330	2242	1913	1754	2254
HORVU.MOREX.r3.1HG0059970	Subtilisin-like protease	0	3	0	0	0	3	8	3	0	0	0	0	7	0	0	55	50	0	15	7	10	15	6	0	5	22	2	4	10	5	12	2	10	3	15	4	5	4	0	8	10
HORVU.MOREX.r3.1HG0059980	essential meiotic endonuclease 1A	13	14	5	9	0	8	148	47	7	55	20	25	111	39	40	234	221	202	100	128	133	99	143	131	78	104	48	94	27	53	141	75	110	91	143	150	51	62	51	57	62
HORVU.MOREX.r3.1HG0060040	CW-type Zinc Finger family protein, expressed	103	32	35	93	177	133	679	136	76	997	62	47	870	391	57	864	1331	209	936	1524	965	1180	955	739	925	1920	1095	1125	1162	934	1401	1576	1453	1112	1210	1037	928	1973	1586	1740	1627
HORVU.MOREX.r3.1HG0060060	Calcium-dependent lipid-binding (CaLB domain) family protein	32	19	6	5	46	43	218	84	20	86	31	9	90	30	19	176	84	95	421	270	159	168	117	73	104	218	36	52	29	48	310	192	142	130	142	99	44	97	32	53	123
HORVU.MOREX.r3.1HG0060080	Pentatricopeptide repeat-containing protein	6	3	2	0	4	3	62	11	0	34	1	3	34	15	6	130	138	46	67	118	85	128	76	113	79	196	60	41	77	35	118	92	64	74	98	75	107	84	127	71	68
HORVU.MOREX.r3.1HG0060110	CBL-interacting Serine/Threonine-kinase	0	0	0	0	0	0	5	0	0	0	0	0	0	0	0	0	0	0	41	0	0	4	36	4	0	32	0	22	41	12	0	0	0	6	0	0	0	13	22	19	12
HORVU.MOREX.r3.1HG0060140	Transmembrane protein, putative	55	32	0	59	483	200	230	29	0	51	34	29	58	53	12	30	36	46	34	68	70	51	31	7	31	44	21	25	49	7	48	79	49	68	10	68	46	28	30	10	40
HORVU.MOREX.r3.1HG0060150	Protein FLX-like 3	219	169	51	201	528	448	883	129	56	839	145	168	866	470	266	611	897	602	539	808	628	668	577	518	508	1066	656	625	510	484	736	607	783	786	707	628	405	866	945	763	916
HORVU.MOREX.r3.1HG0060190	NRR repressor homolog 1	17	9	0	5	3	3	79	21	8	9	4	0	68	0	3	165	120	89	2050	1546	612	1187	220	240	659	682	651	519	844	428	1124	1413	1594	1395	786	962	630	695	587	558	629
HORVU.MOREX.r3.1HG0060220	Late embryogenesis abundant (LEA) hydroxyproline-rich glycoprotein family	0	0	0	0	0	0	0	0	0	0	0	0	0	0	0	3	5	0	60	64	35	61	98	72	36	98	29	36	38	34	18	36	35	31	46	81	34	16	12	17	23
HORVU.MOREX.r3.1HG0060200	NRR repressor homolog 3	14	9	0	43	163	93	43	8	5	6	0	0	400	55	8	156	117	45	1089	786	200	564	111	107	255	260	340	263	419	306	606	688	742	422	161	182	210	375	234	515	388
HORVU.MOREX.r3.1HG0060240	Thiamin pyrophosphokinase 1	19	11	21	3	2	0	266	76	0	38	15	0	15	3	11	265	303	37	115	239	125	67	28	27	46	142	25	73	29	27	154	134	127	135	74	77	40	74	33	36	80
HORVU.MOREX.r3.1HG0060260	Histone H2B	19	8	3	0	0	0	73	17	5	10	6	10	12	18	14	62	86	30	85	121	63	53	53	68	57	152	33	49	36	65	57	60	75	58	99	32	60	15	57	19	44
HORVU.MOREX.r3.1HG0060270	Histone H3	202	209	64	10	0	23	1148	301	68	416	224	118	103	104	160	1824	1967	694	935	1944	1130	1309	964	1107	1356	2634	1131	780	912	926	973	914	1067	1324	1472	790	687	763	874	382	1263
HORVU.MOREX.r3.1HG0060300	Nucleolar 16	162	169	52	71	92	97	1235	207	65	487	121	128	757	365	282	1167	1564	705	1691	1627	1007	1158	737	573	744	1818	949	887	811	769	1396	1171	1351	1068	1162	918	640	1052	1153	709	1138
HORVU.MOREX.r3.1HG0060320	Histone H3	54	52	22	0	3	4	191	70	3	3	2	0	0	3	4	9	8	4	273	509	281	327	285	243	402	746	313	304	226	317	293	266	354	318	375	276	207	201	247	117	338
HORVU.MOREX.r3.1HG0060340	Histone H2B	10	11	3	3	3	0	88	19	6	15	13	20	7	7	3	56	70	30	79	223	114	104	54	25	73	252	93	50	91	79	90	89	71	111	151	58	52	42	72	34	82
HORVU.MOREX.r3.1HG0060360	Beta-glucosidase, putative	13	11	5	0	0	0	202	31	4	61	22	10	0	0	0	126	195	254	22	23	44	32	36	20	12	22	17	67	24	69	76	64	30	23	96	0	46	89	69	88	45
HORVU.MOREX.r3.1HG0060400	Elongation factor 4	0	10	3	0	0	0	62	5	3	16	0	4	0	3	0	35	50	16	21	6	18	4	8	8	13	0	26	29	17	32	17	20	12	14	9	22	12	42	17	14	0
HORVU.MOREX.r3.1HG0060380	Elongation factor 4	159	130	45	33	30	71	1347	276	58	417	100	110	1064	301	250	1433	1823	425	1270	1216	613	712	409	424	530	1270	519	551	350	267	1024	1060	1054	930	747	694	467	834	977	366	930
HORVU.MOREX.r3.1HG0060410	F21O3.15 protein	94	111	19	21	17	37	553	96	9	311	40	69	311	151	108	558	770	228	321	466	247	388	213	186	241	490	221	228	214	202	384	351	339	415	345	249	197	328	289	256	377
HORVU.MOREX.r3.1HG0060530	Chaperone protein dnaJ, putative	230	205	45	208	817	500	1102	239	45	1474	140	180	1247	680	283	1042	1135	455	850	714	640	517	992	713	930	1674	942	834	796	760	1029	1056	906	643	847	721	549	1085	917	1107	960
HORVU.MOREX.r3.1HG0060570	Mitochondrial zinc maintenance protein 1, mitochondrial	574	683	77	140	254	215	2129	429	93	1048	277	560	1143	561	462	1985	2757	1269	1953	1876	1195	1533	745	904	1089	2532	1119	1115	889	830	1775	1436	2107	1656	1528	1110	742	1546	1708	1304	2049
HORVU.MOREX.r3.1HG0060600	Transducin/WD40 repeat-like superfamily protein	204	128	69	45	354	258	2778	564	143	872	148	51	502	203	98	1924	2482	426	327	1109	694	651	646	651	768	1632	193	639	336	349	788	592	801	688	714	559	501	770	769	523	877
HORVU.MOREX.r3.1HG0060650	Late embryogenesis abundant protein	0	0	0	0	0	0	3	0	0	0	0	2	0	0	0	0	0	0	5	0	0	0	2	0	0	0	0	0	0	0	0	0	0	0	0	0	0	0	0	0	0
HORVU.MOREX.r3.1HG0060630	UDP-glucuronate decarboxylase protein 6	406	299	136	116	281	291	3803	717	304	1804	406	343	1358	616	364	6036	7197	4992	18204	24822	34363	28635	49354	31173	46440	85444	18464	39152	23277	36179	12966	13806	19886	20856	43542	39767	43064	15646	17121	15761	17149
HORVU.MOREX.r3.1HG0060640	Alpha/beta-Hydrolases superfamily protein	1261	1025	424	467	859	929	8524	1462	442	3845	1105	1357	4214	1827	1420	7512	10523	10350	11456	22259	23667	15372	31055	24246	29707	56286	7600	23392	11933	23220	8613	7787	12310	12150	25093	20707	21335	8248	11166	10433	10933
HORVU.MOREX.r3.1HG0060690	DUF538 family protein (Protein of unknown function, DUF538)	141	102	59	46	28	69	1391	244	50	272	61	72	453	147	136	1234	1306	729	3334	2969	1900	2392	2470	1838	3010	5078	1545	1566	1180	1536	2559	2399	2490	2227	2678	2003	1398	1700	2047	1387	2445
HORVU.MOREX.r3.1HG0060700	Fatty acid oxidation complex subunit alpha	219	184	72	173	256	222	2342	349	103	1040	195	364	707	504	265	1982	2378	1412	2767	3275	2357	2758	1789	1365	1933	3926	1225	1460	1128	1241	2893	3064	3073	2650	2698	2441	1965	3018	2472	2021	2141
HORVU.MOREX.r3.1HG0060770	Ethylene-responsive transcription factor	350	451	79	225	270	434	266	82	73	3175	607	694	1717	1224	991	556	251	3927	1766	2764	2196	3453	3525	3227	3849	8614	3099	1964	2830	1825	2910	1924	3086	2177	991	2245	977	7776	5539	5314	4382
HORVU.MOREX.r3.1HG0061070	RING/U-box superfamily protein, putative	70	71	19	52	276	132	443	43	30	1211	100	212	797	266	81	136	185	106	139	102	114	103	222	176	220	264	120	137	105	103	154	127	72	91	248	110	96	412	339	725	245
HORVU.MOREX.r3.1HG0060840	Pectinesterase	128	62	46	278	304	310	1676	235	79	536	103	136	1978	1369	945	2152	3180	2672	2154	2785	1863	2077	1122	910	1499	2306	2451	1006	1546	1941	2724	2308	1850	1650	1194	1175	1255	2128	2865	3518	2406
HORVU.MOREX.r3.1HG0061080	Cilia- and flagella-associated protein 52	12	21	8	0	0	0	71	26	11	23	12	10	12	0	0	97	54	23	48	85	42	45	20	28	41	58	26	15	7	11	59	63	75	54	75	30	26	29	53	15	43
HORVU.MOREX.r3.1HG0061100	Phospholipase D	205	110	94	311	1473	799	1323	224	76	1397	217	270	1739	1014	286	1544	1817	926	1848	1916	2347	1839	4174	2687	3237	6734	1010	2052	1182	1899	1410	1372	1370	1303	2975	2622	2411	1183	1258	1200	1262
HORVU.MOREX.r3.1HG0061140	Phosphatase 2C family protein	307	407	83	41	66	47	779	162	68	2123	325	250	468	162	103	720	875	574	4186	4206	6397	5169	6418	4737	7958	13368	2429	4131	2974	4518	4544	3963	3932	4236	8485	9025	8857	2516	2437	1753	2581
HORVU.MOREX.r3.1HG0061180	Phosphatase 2C family protein	23	37	7	18	39	19	301	45	13	183	31	71	83	52	53	201	338	510	1463	2652	4679	4544	5676	3942	7286	11514	3930	4963	4327	6946	1766	1649	2266	2745	9117	11423	8020	2756	2942	1905	2086
HORVU.MOREX.r3.1HG0061210	Replicase polyprotein 1a	178	151	49	38	126	106	568	82	12	496	124	207	329	238	120	560	680	553	725	851	620	776	593	442	618	1218	387	368	341	360	1325	1084	1406	1100	1130	1003	725	916	1032	744	950
HORVU.MOREX.r3.1HG0061220	DNA primase	162	228	18	5	16	20	458	96	17	206	65	104	314	137	197	471	535	300	595	483	352	336	470	205	263	648	172	133	200	156	473	377	509	492	398	387	195	292	302	127	343
HORVU.MOREX.r3.1HG0061240	Orotidine 5'-phosphate decarboxylase	0	0	0	4	0	0	10	0	0	5	4	4	0	17	6	13	9	13	0	10	6	0	4	0	6	14	0	6	0	0	0	9	0	0	7	0	18	0	0	4	0
HORVU.MOREX.r3.1HG0061230	Serine/threonine-protein kinase	337	245	122	222	979	648	2392	504	164	1861	342	261	1123	620	284	2704	3441	1024	3057	3049	2455	2629	1961	1778	2082	5422	1602	2250	1893	2117	2547	2696	2801	2228	3373	2490	2657	3155	2878	2396	2672
HORVU.MOREX.r3.1HG0061280	Flagellar biosynthesis protein flhA	248	595	66	245	896	720	412	72	32	944	498	427	296	501	302	193	244	399	1096	1570	1589	1537	1332	1266	1761	3260	1917	1445	1650	1550	1143	1262	1427	1484	1770	2010	1500	1758	1372	1751	1577
HORVU.MOREX.r3.1HG0061300	Receptor-like kinase	760	527	290	157	343	495	3645	748	474	2646	712	1138	2148	630	398	10827	17229	6275	13783	16926	10203	14350	2948	2417	3519	7044	13058	7803	10840	7607	20085	21740	20760	19874	6370	9196	6885	22780	19894	20531	21473
HORVU.MOREX.r3.1HG0061330	Dehydration-induced 19-like protein	983	557	224	1607	5368	3761	4534	911	246	4287	841	1101	6042	3566	1114	3146	3658	2077	2451	3070	2351	2614	2548	2034	2639	5230	1351	2365	1694	2130	2898	2506	2835	2223	3207	2571	2180	3115	2455	2733	2450
HORVU.MOREX.r3.1HG0061370	Acyltransferase, putative	513	489	90	753	1984	1541	1597	309	89	2286	543	1028	2189	1652	750	1130	1791	1383	1542	1703	1673	1724	2060	1431	2027	3624	1132	1944	1279	1941	1956	1474	1810	1465	1930	1615	1490	2187	2166	2108	1957
HORVU.MOREX.r3.1HG0061380	CAAX prenyl protease 2	64	49	24	46	38	35	566	91	27	174	55	71	161	130	111	380	555	213	243	214	91	158	62	58	72	210	69	72	104	74	338	252	275	167	172	113	122	254	203	152	237
HORVU.MOREX.r3.1HG0061390	Trichome birefringence-like protein	94	43	42	46	15	13	1081	185	22	354	42	56	289	117	113	1151	588	656	2726	2309	1516	1700	1355	607	1543	2058	358	494	498	586	3667	4089	3219	2229	2787	2547	2110	2774	1574	1934	2022
HORVU.MOREX.r3.1HG0061420	DUF3511 domain protein	82	72	14	10	16	9	422	66	13	103	16	35	75	38	40	414	393	155	631	592	355	331	250	140	202	492	148	175	151	132	720	768	653	597	441	336	267	291	310	238	456
HORVU.MOREX.r3.1HG0061460	Werner syndrome-like exonuclease	77	31	31	80	239	210	600	113	32	434	69	81	368	102	107	678	875	384	737	625	514	663	527	352	483	988	354	461	376	337	825	715	759	677	590	451	347	664	599	434	436
HORVU.MOREX.r3.1HG0061490	Pentatricopeptide repeat-containing protein	17	10	0	8	14	13	171	52	0	87	23	5	57	0	15	146	209	31	66	151	44	19	70	31	25	40	66	59	42	44	81	86	84	58	58	49	49	85	122	25	49
HORVU.MOREX.r3.1HG0061470	Mitochondrial carrier protein, putative	263	190	67	204	616	628	1726	351	57	762	197	226	962	498	261	1555	1933	912	889	1254	819	823	1413	1264	1482	2230	281	563	344	893	926	753	979	860	1075	747	729	578	574	556	700
HORVU.MOREX.r3.1HG0061480	Glycine-rich protein	24	25	10	0	42	41	640	122	11	62	20	9	0	0	0	454	401	271	1314	2295	957	1263	880	386	975	966	140	470	140	135	1151	1061	1020	711	684	902	874	521	225	329	199
HORVU.MOREX.r3.1HG0061520	Nuclear pore complex protein	10	8	12	0	0	0	332	71	15	26	13	9	0	0	0	649	246	275	964	1323	365	702	355	104	206	356	62	111	0	84	1603	2129	1523	985	790	594	493	650	213	377	383
HORVU.MOREX.r3.1HG0061530	Metallothionein	917	671	172	562	2696	1009	8633	920	272	1781	346	1361	938	529	315	1907	2173	3239	20442	19146	15862	22914	12745	6569	11711	24268	17627	14908	11171	11906	26633	21947	18967	16085	11271	10774	12873	26006	25275	22245	15030
HORVU.MOREX.r3.1HG0061540	Metallothionein-like protein	47	27	13	23	133	73	482	62	9	49	16	41	35	18	8	58	39	126	1259	1066	669	914	375	186	441	562	442	444	492	240	1464	1253	1239	922	246	390	436	1298	1431	1559	1067
HORVU.MOREX.r3.1HG0061550	Metallothionein	212	208	32	99	421	191	2153	232	42	357	65	237	189	49	31	561	488	783	7761	6591	5599	8645	4355	2593	4413	7820	8354	5366	4976	4450	9757	7234	6484	5407	3244	3209	4120	10341	10466	9224	6330
HORVU.MOREX.r3.1HG0061580	Metallothionein	1781	1206	219	1431	6739	2775	16688	1548	324	3009	649	1828	2956	744	739	2206	2727	6657	23661	24297	19018	31153	12406	7732	14395	30640	36744	22633	23748	17933	46161	38029	30857	25791	14505	16573	17195	56378	55482	54107	39167
HORVU.MOREX.r3.1HG0061660	RING/FYVE/PHD zinc finger superfamily protein	27	14	7	4	8	17	282	58	10	36	16	23	115	44	67	161	155	104	432	185	207	169	308	177	346	494	62	341	116	305	82	120	159	106	235	204	186	77	102	84	107
HORVU.MOREX.r3.1HG0061670	Pentatricopeptide repeat-containing protein	58	63	14	34	43	49	432	79	18	256	51	38	213	105	70	495	569	150	307	318	262	247	239	175	324	610	446	288	266	193	569	626	482	358	403	382	222	633	512	390	598
HORVU.MOREX.r3.1HG0061700	Protein FAM91A1	0	0	0	0	0	0	0	0	0	0	0	0	0	3	0	0	6	6	0	18	9	14	23	7	8	38	0	21	20	8	21	29	22	17	10	22	0	9	0	0	17
HORVU.MOREX.r3.1HG0061710	Trichome birefringence-like protein	751	587	201	484	1714	1188	2271	418	226	2933	561	818	2247	1310	529	4597	4889	3129	5727	8728	5965	7077	4301	2823	4722	8644	2743	3929	3073	3467	7692	7239	6395	5212	5885	6408	3830	4629	3646	3677	4419
HORVU.MOREX.r3.1HG0061720	Anaphase-promoting complex subunit 1	92	56	23	9	20	0	407	99	26	252	58	29	124	34	25	651	769	131	495	560	286	338	226	281	307	904	138	296	220	267	418	330	451	467	470	413	291	319	484	231	535
HORVU.MOREX.r3.1HG0061730	AMP deaminase	202	159	56	96	215	246	1391	205	55	651	174	177	851	336	359	1219	1847	969	1318	1089	822	951	926	733	1154	2000	439	570	483	786	1057	910	1123	985	1396	940	707	869	692	474	534
HORVU.MOREX.r3.1HG0061740	Ran-binding protein 1 domain-containing	864	670	218	1032	3977	2944	3639	833	174	2902	804	725	5776	2614	1127	3294	4141	1587	4220	3674	2470	2662	2166	1810	2012	4854	3581	2434	2955	2256	3290	3106	3072	2884	2933	2172	1484	3541	3648	3392	3630
HORVU.MOREX.r3.1HG0061770	Late embryogenesis abundant protein	0	15	0	10	68	52	0	0	0	15	11	0	30	39	19	7	0	6	15	15	0	0	15	6	12	8	4	31	11	39	3	6	3	10	17	6	6	16	14	11	0
HORVU.MOREX.r3.1HG0061800	Late embryogenesis abundant protein	0	0	0	0	0	0	0	0	0	0	0	0	0	0	0	0	0	0	7	0	0	0	0	0	0	0	0	0	0	0	0	0	0	0	0	0	0	3	0	0	0
HORVU.MOREX.r3.1HG0061750	Chlorophyll synthase	195	224	56	36	14	37	1021	224	51	295	125	152	200	152	142	730	923	559	527	599	324	474	316	193	231	738	230	371	178	189	473	479	542	417	503	401	271	460	524	395	479
HORVU.MOREX.r3.1HG0061850	Methionine aminopeptidase 2	1420	1550	287	358	1253	1030	5577	1142	268	2549	643	500	2864	1461	934	6258	8299	3538	6045	5881	3890	4182	2773	2752	2968	7358	2545	3025	2573	2710	4488	4258	5129	4872	4895	3762	2595	3811	4882	2438	4460
HORVU.MOREX.r3.1HG0061870	Chaperone protein dnaJ, putative	90	84	32	46	62	75	433	65	26	240	73	74	352	188	112	443	493	193	361	404	265	344	360	318	315	556	293	390	270	336	550	362	362	273	525	420	303	384	266	292	414
HORVU.MOREX.r3.1HG0061880	Ran-binding protein 1	2293	2264	442	1511	6569	4600	7391	1528	314	5739	1407	1707	8619	6016	2486	6252	7663	3665	5627	6284	4096	4554	3190	2951	3195	7022	4259	3744	3935	3162	5879	5726	5729	5274	4976	4091	2980	6058	5453	5125	6073
HORVU.MOREX.r3.1HG0061980	Cysteine protease, putative	0	0	0	0	0	0	0	0	0	0	0	0	0	0	0	0	0	0	16	0	4	9	0	0	0	0	0	10	4	0	11	0	0	0	7	3	0	0	7	0	9
HORVU.MOREX.r3.1HG0061920	Serine/arginine repetitive matrix protein 2 isoform 1	372	220	135	370	1786	1220	2308	516	177	3092	380	459	1731	1118	356	2621	3474	1629	3238	5407	5632	4778	6224	4505	6127	13028	3219	5742	3764	5346	3565	3453	4374	3799	6222	5727	5733	4140	4117	3750	4050
HORVU.MOREX.r3.1HG0062050	Tocopherol cyclase	174	117	25	184	416	315	731	118	35	760	162	236	812	368	212	514	883	801	795	1032	962	877	1254	960	1011	2216	422	877	663	883	883	598	721	668	1073	951	798	1020	955	959	815
HORVU.MOREX.r3.1HG0062070	SAGA-associated factor 11	37	31	5	29	21	15	201	28	12	107	33	48	80	30	13	155	179	48	185	181	65	119	83	66	74	172	57	89	48	74	241	172	148	115	67	67	34	143	130	223	125
HORVU.MOREX.r3.1HG0062080	TATA box-binding protein-associated factor RNA polymerase I subunit B	136	142	33	89	185	208	948	159	39	374	55	138	753	308	223	683	997	330	611	519	356	318	420	331	267	526	250	359	194	201	377	432	379	358	302	238	194	396	237	112	331
HORVU.MOREX.r3.1HG0062110	Pentatricopeptide repeat-containing protein	173	117	39	353	1213	926	706	149	41	1136	178	244	1150	634	203	640	748	504	909	1082	1420	1156	1812	1342	1878	3350	1191	1456	1373	1373	916	829	954	748	1364	1878	1144	1074	1048	1052	1071
HORVU.MOREX.r3.1HG0062130	Importin subunit beta-1	654	634	256	253	514	643	5716	1172	264	2835	498	557	2820	1236	708	4974	6199	1846	5210	4703	3373	3586	2960	2420	2691	6770	3896	3836	3756	4054	4160	4079	3936	4194	4003	3378	2416	4419	4392	2895	4278
HORVU.MOREX.r3.1HG0062140	Receptor protein kinase, putative	41	10	10	0	9	12	445	65	26	201	42	19	14	14	9	330	269	105	795	804	349	435	359	175	260	402	185	244	131	149	942	970	803	440	372	371	294	724	447	737	456
HORVU.MOREX.r3.1HG0062250	LOB domain-containing protein, putative	5	0	0	0	0	3	50	7	7	9	5	6	5	10	10	29	37	12	51	25	13	14	7	5	11	16	9	16	7	0	28	37	40	19	3	9	3	28	21	0	35
HORVU.MOREX.r3.1HG0062220	LIGHT-DEPENDENT SHORT HYPOCOTYLS-like protein (DUF640)	99	85	27	45	68	62	1199	202	45	619	72	98	521	187	94	656	645	333	2034	1731	1412	1402	1373	1049	1493	2262	766	807	857	983	2057	2227	1529	1013	1081	888	586	1444	656	1007	1146
HORVU.MOREX.r3.1HG0062310	Cytosolic endo-beta-N-acetylglucosaminidase	73	81	19	20	57	48	505	107	17	327	45	93	225	117	61	530	715	353	687	711	473	538	400	320	457	952	232	381	244	294	653	665	680	561	603	513	417	680	681	619	532
HORVU.MOREX.r3.1HG0062330	Cytosolic endo-beta-N-acetylglucosaminidase	103	59	12	22	42	32	506	65	35	307	50	55	251	123	74	553	582	324	636	590	486	393	367	253	427	892	201	365	277	319	739	629	759	517	550	394	472	668	654	579	520
HORVU.MOREX.r3.1HG0062340	Cell division cycle 48-like protein	18	20	3	21	62	37	176	40	0	229	18	13	136	78	27	366	296	137	609	427	395	384	482	304	447	1000	202	295	243	306	442	403	428	362	491	407	314	324	339	261	438
HORVU.MOREX.r3.1HG0062350	Cytosolic endo-beta-N-acetylglucosaminidase	77	58	37	29	36	52	484	89	30	320	77	92	222	94	50	574	687	342	543	677	462	476	363	267	401	896	292	361	266	221	735	674	772	547	588	372	390	606	587	606	563
HORVU.MOREX.r3.1HG0062360	Cell division cycle 48-like protein	25	8	8	11	41	69	179	29	17	251	24	13	183	79	23	356	266	93	555	484	339	391	527	259	518	844	237	212	184	315	473	445	447	373	519	441	252	285	408	276	370
HORVU.MOREX.r3.1HG0062370	DUF538 family protein (Protein of unknown function, DUF538)	817	717	144	1914	4555	2917	2727	527	115	2449	624	846	4729	4162	1234	1835	2133	1300	2338	2604	1763	1978	1390	1009	1575	2984	1197	1598	1206	1148	2552	2161	2408	1929	1649	1395	1184	2265	1853	1873	2038
HORVU.MOREX.r3.1HG0062390	Dehydration responsive element-binding factor protein	1019	974	220	2007	4484	3470	4181	822	267	6296	1217	968	6080	3474	1351	3032	3587	1995	5984	5874	6161	4959	6174	5176	6322	12414	5551	7623	6617	8545	3908	3654	4003	3881	8077	6882	6879	5430	5993	6866	5667
HORVU.MOREX.r3.1HG0062400	sorting nexin	225	184	97	259	644	438	821	190	48	875	142	172	758	423	189	1418	1570	768	1329	2073	1454	1542	1656	1270	1894	3510	931	1485	1231	1297	2331	2115	2297	1853	1538	1435	1205	2246	1846	1979	2048
HORVU.MOREX.r3.1HG0062420	Alpha/beta hydrolase related protein	29	31	0	12	32	17	148	23	19	110	48	43	85	55	25	602	836	646	473	742	749	691	1793	923	878	2140	730	1391	888	1749	816	812	720	587	874	746	1251	1112	1010	1265	798
HORVU.MOREX.r3.1HG0062450	Pyrimidine-specific ribonucleoside hydrolase	38	26	10	8	15	14	255	42	16	31	18	20	116	71	42	574	610	241	499	1236	545	877	220	245	374	394	117	207	136	158	2256	3164	2754	2326	1884	1376	1422	434	398	264	307
HORVU.MOREX.r3.1HG0062460	wall-associated receptor kinase-like protein	61	51	20	0	15	34	396	100	30	148	24	38	290	82	83	541	421	421	879	1348	808	919	578	177	609	494	701	464	491	503	1211	1521	1595	1149	650	718	420	1109	826	963	959
HORVU.MOREX.r3.1HG0062470	Ubiquitin-associated domain-containing family protein	339	249	66	525	2916	1539	1628	232	97	1246	197	240	1578	1051	377	1418	1597	901	1394	1661	2083	1590	2238	1911	2396	4630	1787	2106	1929	2192	1858	1885	1750	1682	2413	2320	2127	2117	1855	1764	1840
HORVU.MOREX.r3.1HG0062490	RING/U-box superfamily protein, putative	0	4	0	0	0	7	12	0	0	0	0	2	9	0	6	14	13	18	43	29	22	20	55	17	23	44	39	42	27	18	221	117	106	108	18	55	27	181	216	158	204
HORVU.MOREX.r3.1HG0062480	1-deoxy-D-xylulose-5-phosphate synthase	31	32	32	0	11	7	220	59	41	211	37	68	92	0	32	803	1205	416	2358	4662	2427	4269	1607	1024	1609	2774	1090	823	1241	694	3987	3390	3153	2222	1154	1118	985	1852	1609	1243	2205
HORVU.MOREX.r3.1HG0062550	F-box protein	7	4	0	0	2	0	19	0	9	11	11	0	12	18	5	6	10	7	5	9	16	17	24	32	9	32	15	9	16	19	208	265	274	280	284	269	221	283	264	310	289
HORVU.MOREX.r3.1HG0062630	Lipase	1588	1626	326	2956	12950	7536	2185	425	267	8051	1864	2319	16666	8787	2583	4528	6929	4384	6319	7589	5968	6879	6106	4203	4790	9560	5202	5753	5311	6135	7736	6471	7719	6900	6194	6212	5556	9306	8626	9408	7876
HORVU.MOREX.r3.1HG0062650	Pentatricopeptide repeat-containing protein	51	35	18	21	61	39	291	61	18	173	27	22	225	111	105	311	432	137	257	235	233	214	300	226	193	550	158	217	299	198	226	196	274	224	323	216	217	312	238	256	266
HORVU.MOREX.r3.1HG0062640	Squamosa promoter-binding-like protein	280	221	64	274	637	522	1777	330	96	1307	284	276	1081	511	238	1596	2135	1737	4723	8331	6652	7337	6021	4602	6038	13142	3980	5420	4889	5231	3394	3121	4009	3678	4470	3793	4195	3331	2904	2838	2898
HORVU.MOREX.r3.1HG0062680	Gibberellin receptor GID1a	2146	1921	525	918	2865	2954	8876	1535	574	11306	2657	2039	6358	3917	1978	8098	9730	7569	13995	21956	25225	22052	29052	21933	26929	53150	13992	17317	14431	16364	19061	18643	18734	16802	25824	21464	24327	16932	15423	17255	15413
HORVU.MOREX.r3.1HG0062700	Transducin/WD-like repeat-protein	14	13	0	0	77	41	138	36	0	119	7	13	94	42	0	121	213	34	555	394	381	478	358	261	252	488	214	263	213	181	334	263	258	165	165	170	119	377	224	237	227
HORVU.MOREX.r3.1HG0062710	LEC14B	0	0	0	0	0	17	0	0	0	0	0	0	49	0	0	136	160	0	97	0	0	0	0	0	0	100	0	0	0	0	92	87	86	45	46	50	18	101	94	99	82
HORVU.MOREX.r3.1HG0062740	Leucine-rich repeat receptor-like kinase	69	34	37	16	29	19	479	88	24	98	39	27	91	37	42	791	551	239	1478	1212	757	843	699	306	866	1196	369	494	375	328	1278	1351	1340	1285	1068	828	495	856	678	472	1251
HORVU.MOREX.r3.1HG0062760	Pyrimidine-specific ribonucleoside hydrolase	20	18	3	11	0	0	103	44	0	90	16	15	55	35	7	241	320	142	39	65	58	58	93	14	21	118	59	89	38	55	160	54	210	110	82	156	75	303	277	85	124
HORVU.MOREX.r3.1HG0062770	Pyrimidine-specific ribonucleoside hydrolase	20	11	12	21	24	22	125	12	0	144	29	28	106	85	68	130	214	243	306	463	774	813	545	336	584	1236	367	1266	496	710	262	182	524	520	878	849	681	753	903	569	426
HORVU.MOREX.r3.1HG0062810	PH-response transcription factor pacC/RIM101 isoform 2	32	28	13	0	26	0	90	15	30	42	24	20	44	23	0	314	714	368	709	1841	2335	2633	2258	1455	1881	3386	582	1142	1061	1367	1818	1520	2186	1921	2493	2188	2115	1568	1120	961	1030
HORVU.MOREX.r3.1HG0062890	serine/arginine repetitive matrix-like protein	6	0	3	0	0	0	15	0	6	9	0	4	6	3	3	23	12	128	12	22	17	37	59	21	16	138	37	53	25	89	7	22	0	14	10	27	20	23	19	33	10
HORVU.MOREX.r3.1HG0062840	Breast carcinoma-amplified sequence 3	721	508	231	435	1359	974	5711	1113	382	6014	775	773	2207	1296	590	6998	6839	3507	6470	6544	6654	6308	8758	7229	10656	18748	5928	5974	5554	6600	7535	7487	6227	5378	9327	7503	7875	6796	6086	5383	6110
HORVU.MOREX.r3.1HG0062900	Pyrophosphate-energized vacuolar membrane proton pump	56	46	14	13	24	24	632	114	31	105	41	35	21	18	18	289	330	1234	681	887	1207	961	1578	1069	1325	2966	1335	1554	1133	2235	333	276	436	431	583	468	799	392	474	303	328
HORVU.MOREX.r3.1HG0062910	transmembrane protein, putative (DUF247)	63	19	16	11	9	35	274	72	9	67	16	18	179	29	34	417	78	237	1666	1762	1474	1260	1153	386	1151	1106	664	665	700	596	1477	2451	1962	1466	795	1161	528	1352	635	562	841
HORVU.MOREX.r3.1HG0062940	Pyruvate, phosphate dikinase	720	438	158	4962	68886	35864	435	86	80	5561	908	1228	33142	27854	4049	174	153	1972	1232	764	1709	1239	1202	1725	2421	3472	2428	3304	2782	1864	1018	625	708	858	1545	2992	1609	4601	8279	3718	3623
HORVU.MOREX.r3.1HG0062980	L-gulonolactone oxidase	16	6	14	0	0	0	360	117	20	27	11	10	8	0	0	573	407	131	445	269	156	244	45	45	153	226	4	3	11	10	329	368	285	150	127	87	144	40	29	19	33
HORVU.MOREX.r3.1HG0063000	Methyl-CpG-binding domain-containing family protein	164	160	41	52	129	120	767	148	40	430	109	161	411	147	153	819	810	473	574	490	408	427	355	385	591	988	283	336	195	326	563	459	496	549	545	495	263	420	468	386	502
HORVU.MOREX.r3.1HG0063020	Resistance to phytophthora 1 protein	32	19	0	21	31	27	68	12	0	55	6	15	105	91	34	73	123	156	183	351	368	359	264	125	232	384	155	450	233	444	96	110	158	148	139	209	157	196	243	286	243
HORVU.MOREX.r3.1HG0063030	MYB-related transcription factor	8	0	0	4	8	14	116	9	3	60	16	5	3	10	0	46	48	55	149	66	55	48	136	50	86	300	7	6	12	0	46	89	60	64	43	46	20	77	31	10	49
HORVU.MOREX.r3.1HG0063050	Peptide methionine sulfoxide reductase msrB	114	85	29	60	135	104	618	74	22	431	105	142	178	144	104	401	628	509	534	591	358	429	204	235	301	580	405	357	260	299	672	461	612	495	412	259	225	683	482	524	476
HORVU.MOREX.r3.1HG0063060	Mitochondrial transcription termination factor family protein	21	25	6	16	21	26	248	44	7	95	15	35	159	54	41	143	197	95	95	126	128	146	179	89	145	230	144	134	117	162	154	162	219	201	214	117	156	180	155	144	180
HORVU.MOREX.r3.1HG0063080	BED zinc finger,hAT family dimerization domain	0	0	0	0	0	0	0	0	0	0	0	0	0	0	0	4	0	0	122	47	41	61	17	22	13	42	8	13	7	12	0	0	0	3	10	9	0	0	0	4	0
HORVU.MOREX.r3.1HG0063100	Disease resistance protein (NBS-LRR class) family	5	9	7	0	0	6	80	12	0	50	8	6	35	12	19	49	66	11	120	36	32	37	26	0	7	48	14	19	19	38	61	99	74	54	37	29	33	98	51	69	85
HORVU.MOREX.r3.1HG0063110	NBS-LRR disease resistance protein	7	5	1	5	14	3	72	12	12	88	9	3	88	11	18	83	111	22	50	38	31	10	8	35	39	28	25	20	39	41	66	47	34	12	18	25	7	51	22	49	38
HORVU.MOREX.r3.1HG0063210	transmembrane protein, putative (DUF594)	4	0	0	3	0	0	35	14	3	0	6	7	0	0	4	19	29	8	66	67	41	106	36	4	16	44	57	70	53	49	200	193	127	88	70	34	72	153	247	157	140
HORVU.MOREX.r3.1HG0063280	Mitochondrial transcription termination factor family protein	46	54	18	73	274	148	482	89	22	218	39	25	269	145	74	241	318	58	200	140	110	132	177	121	111	260	170	139	134	113	360	261	192	174	184	126	114	426	362	342	458
HORVU.MOREX.r3.1HG0063330	Eukaryotic aspartyl protease family protein, putative	476	537	166	1144	1058	1967	2256	321	100	1693	612	1110	5881	3772	3720	1566	866	10382	4073	6737	7743	10096	7188	6731	8682	21658	35052	22030	24468	24387	4544	3423	4949	4746	4394	5810	4002	20247	19508	20940	14150
HORVU.MOREX.r3.1HG0063340	B-cell receptor-associated 31-like	268	174	103	156	588	387	1012	214	104	1135	200	296	942	506	296	2233	3563	2191	2333	3919	3299	3264	3217	2308	2966	5872	2727	3099	2211	2972	4458	4330	5160	4307	3754	3881	3735	4073	3638	3707	3557
HORVU.MOREX.r3.1HG0063350	Cation-transporting ATPase	588	432	213	402	667	606	6396	1232	385	1990	362	545	2794	1226	735	7110	8154	2981	5944	5305	3563	4066	2575	2087	2857	5408	2488	2655	2229	2129	5151	4894	5194	4181	4913	3805	3387	4569	4578	3290	4933
HORVU.MOREX.r3.1HG0063360	Bax inhibitor-1 family protein	2490	1984	563	2453	7974	4860	13308	2237	566	6677	1919	2711	9581	6634	3080	10850	14781	9695	20906	22548	20838	21747	20975	14935	22530	37310	12771	16686	13785	16324	21804	21665	22266	19334	23654	22296	19576	19868	16414	16319	17015
HORVU.MOREX.r3.1HG0063430	Oxidoreductase, 2OG-Fe(II) oxygenase family protein	241	112	67	161	183	168	2301	390	199	618	166	186	1286	419	420	3346	4209	2558	6899	8322	11228	9485	15128	10177	13587	25826	6825	9608	8172	12168	8464	8936	10683	9594	16319	17333	13041	6643	6909	5692	6653
HORVU.MOREX.r3.1HG0063520	GDSL esterase/lipase	276	180	93	96	147	160	3152	590	123	911	193	244	1213	509	454	2788	3026	2322	4703	5050	3110	3917	2434	1487	2294	4144	1651	1694	1526	1474	4605	4928	5012	3895	3549	3330	2472	3138	2960	2283	3009
HORVU.MOREX.r3.1HG0063530	1-(5-phosphoribosyl)-5-[(5-phosphoribosylamino)methylideneamino] imidazole-4-carboxamide isomerase	180	156	59	45	80	123	719	155	33	437	128	143	432	298	193	507	572	361	625	634	445	563	366	274	418	926	363	368	312	355	611	495	654	599	472	462	274	591	614	482	575
HORVU.MOREX.r3.1HG0063560	Sulfotransferase	21	0	0	15	54	32	94	27	0	77	23	21	47	41	27	47	41	18	31	39	26	17	0	13	12	54	28	49	31	20	44	17	25	30	0	28	18	65	43	33	45
HORVU.MOREX.r3.1HG0063540	DNA-directed RNA polymerase II subunit	314	377	85	188	686	533	1295	219	67	761	203	327	994	765	335	1242	1501	762	1048	1203	738	863	647	552	521	1260	735	791	709	709	1296	1193	1249	960	843	676	649	1084	1009	1032	1159
HORVU.MOREX.r3.1HG0063550	Energy-coupling factor transporter transmembrane protein EcfT	40	38	15	0	8	21	185	43	12	120	27	0	104	45	42	205	235	78	123	87	51	89	77	48	59	144	31	46	38	53	152	89	130	101	36	72	65	97	120	77	113
HORVU.MOREX.r3.1HG0063590	AWPM-19-like membrane family protein	82	31	12	24	83	75	118	37	6	150	33	33	77	85	43	153	170	216	741	1045	890	868	870	361	964	688	283	284	336	451	975	997	1069	759	538	894	648	707	285	523	388
HORVU.MOREX.r3.1HG0063600	Glycine-rich protein, putative	57	42	21	25	98	66	421	42	17	232	85	55	202	134	68	268	278	278	689	1055	1019	1102	978	962	1195	2120	740	958	812	1109	649	815	795	876	1351	1029	924	863	752	869	718
HORVU.MOREX.r3.1HG0063610	Endo-1,31,4-beta-D-glucanase	0	0	0	0	0	0	0	0	0	0	0	0	0	0	0	3	0	0	74	63	58	59	16	36	30	44	0	0	0	6	44	26	28	25	39	19	21	0	0	0	2
HORVU.MOREX.r3.1HG0063630	Chitinase	166	82	54	27	52	104	4810	423	56	341	176	293	271	244	130	1019	1244	2645	4551	3322	2686	5138	2351	3908	3031	6200	3471	1501	1994	1821	6952	7261	4600	4938	2841	2579	4783	4097	3745	1801	1458
HORVU.MOREX.r3.1HG0063720	Endo-1,3	429	406	93	85	272	246	1541	308	106	2783	598	652	396	585	240	1809	2767	1333	1357	1874	1548	1598	1446	1168	1259	2964	1100	1360	1031	1683	1648	1630	1980	1154	2204	1423	1322	1764	1591	1851	2196
HORVU.MOREX.r3.1HG0063750	Protein kinase	3	0	0	0	0	7	10	0	0	13	0	0	16	0	0	6	31	22	99	168	211	142	178	69	173	258	46	120	94	71	155	105	100	90	131	156	101	193	83	92	148
HORVU.MOREX.r3.1HG0063740	Endo-1,3	236	179	74	6	47	35	1532	375	76	473	155	185	43	60	52	1965	2442	1200	2983	2779	1446	2185	1919	1787	1273	2280	232	292	174	262	2662	2712	3105	2196	2044	941	1382	447	589	326	506
HORVU.MOREX.r3.1HG0063780	ARM REPEAT PROTEIN INTERACTING WITH ABF2	353	382	57	484	1024	836	2090	357	129	1548	367	506	1980	966	453	1401	1687	921	1573	1566	1013	1242	1188	1048	1337	2288	686	1058	692	1012	1318	1143	1087	1085	1286	1028	851	1365	1232	1119	1420
HORVU.MOREX.r3.1HG0063790	Sister chromatid cohesion 1 protein 1	110	142	30	0	11	38	298	77	11	161	55	71	102	84	76	175	346	150	254	203	186	161	186	211	201	458	71	222	159	187	105	77	133	133	200	191	161	111	227	81	181
HORVU.MOREX.r3.1HG0063810	Cyclin family protein	320	316	89	85	149	209	2106	387	113	669	136	147	703	276	255	1978	1794	659	1133	1043	609	672	570	472	739	1576	580	386	406	252	802	801	819	778	728	676	522	581	678	344	994
HORVU.MOREX.r3.1HG0063840	SWI/SNF-related matrix-associated actin-dependent regulator of chromatin subfamily A-like protein 1 homolog	0	2	0	0	0	0	18	9	3	7	0	0	0	0	5	8	7	3	80	24	14	20	2	6	16	28	0	0	6	5	16	46	26	10	0	13	2	16	6	8	0
HORVU.MOREX.r3.1HG0063860	Pentatricopeptide repeat-containing protein	7	0	0	0	3	0	33	11	0	12	4	0	11	5	3	53	59	30	56	71	46	46	49	52	57	190	47	93	104	81	40	23	57	35	60	38	64	56	63	116	69
HORVU.MOREX.r3.1HG0063870	Kinesin-like protein	169	167	69	8	10	20	1825	423	78	321	146	76	95	49	56	2734	2178	490	1769	1677	681	899	690	584	796	1944	570	491	457	488	1192	1235	1183	1330	1257	929	602	789	1152	274	1291
HORVU.MOREX.r3.1HG0063890	Chaperone protein DnaJ	0	0	0	2	4	0	39	8	0	0	0	0	7	0	0	6	30	10	6	10	6	11	6	0	0	8	0	4	0	0	0	0	0	0	0	0	0	0	0	0	0
HORVU.MOREX.r3.1HG0063880	Glycosyltransferase	108	37	34	22	14	35	1668	235	49	105	111	177	388	168	153	689	714	3798	833	1476	1550	1818	1556	1194	2328	3304	2245	1781	2041	1920	1559	1485	1785	1818	1762	2129	1162	2055	2375	1508	1687
HORVU.MOREX.r3.1HG0063930	Protein WEAK CHLOROPLAST MOVEMENT UNDER BLUE LIGHT 1	265	147	71	213	781	620	1684	301	134	2104	255	249	876	736	346	1210	2055	1371	1681	2946	2633	2968	1888	2450	2345	5706	4057	2770	3452	2898	2573	2761	2361	1847	3409	2240	3404	2293	2419	2465	1637
HORVU.MOREX.r3.1HG0063980	CASP-like protein	454	389	98	275	1588	1150	4714	681	188	720	264	464	1545	941	900	2820	4030	5356	7583	10261	16158	10741	24826	22334	28589	50440	7855	18602	11452	21804	4373	4381	4810	4930	15806	10986	14231	4897	6588	4874	4445
HORVU.MOREX.r3.1HG0064000	Protein translocase secy subunit, putative	28	28	0	7	42	23	263	37	6	72	15	28	97	21	25	159	342	215	210	541	727	472	1001	886	1124	1786	111	651	233	666	249	155	226	174	234	212	185	256	142	116	213
HORVU.MOREX.r3.1HG0064010	LETM1 and EF-hand domain-containing protein 1, mitochondrial	672	626	156	573	1359	1152	2678	493	165	2672	507	795	2648	1442	667	2529	3419	1010	2797	2706	1942	2087	1496	1252	1592	3732	1311	1621	1375	1217	3280	2640	2603	2167	2378	2298	1583	2761	2634	2009	2968
HORVU.MOREX.r3.1HG0064020	RING/U-box superfamily protein	517	397	112	335	1379	822	1791	330	138	1887	315	507	1201	828	434	2380	4034	1965	2164	4763	3446	3526	2000	2176	2047	4616	1484	2328	1698	2189	5439	4328	5464	4363	3708	3124	3504	4378	4339	4263	3844
HORVU.MOREX.r3.1HG0064030	Tetratricopeptide repeat (TPR)-like superfamily protein	255	292	56	147	661	288	814	235	64	1016	215	302	635	281	158	1776	2132	520	1643	1212	805	978	620	568	900	1436	298	483	365	407	1888	2043	1921	1516	1224	1122	1181	891	784	815	1085
HORVU.MOREX.r3.1HG0064040	Rhomboid family protein	263	201	52	442	1952	1108	775	138	40	952	287	356	1884	1526	425	518	596	303	1514	583	440	401	3118	1015	1313	2626	733	745	678	1073	575	453	558	328	604	426	343	689	552	668	575
HORVU.MOREX.r3.1HG0064070	DUF21 domain-containing protein	300	325	77	241	349	298	1833	370	59	837	223	314	1075	461	328	1561	2127	668	1217	1147	677	842	531	475	549	1136	613	583	534	423	1100	860	1045	982	821	774	500	817	950	699	1146
HORVU.MOREX.r3.1HG0064100	ELKS/Rab6-interacting/CAST family protein	24	5	7	20	39	41	142	31	18	107	29	23	113	54	27	194	283	56	9	40	38	37	54	25	18	44	51	47	35	51	77	58	80	55	67	42	53	55	33	65	74
HORVU.MOREX.r3.1HG0064140	Phosphatidylglycerol lysyltransferase	0	0	0	0	0	0	0	0	0	0	0	0	0	0	0	0	0	0	6	0	0	0	3	0	0	0	3	0	0	0	0	0	0	0	2	0	0	0	0	0	0
HORVU.MOREX.r3.1HG0064080	Peptide-N4-(N-acetyl-beta-glucosaminyl)asparagine amidase A	117	81	51	6	0	29	2078	405	80	173	62	80	370	101	146	1958	2447	878	2543	2299	1281	1760	522	688	985	2086	1452	1021	950	777	1937	2054	2297	1761	1123	1008	585	1403	1862	1066	1992
HORVU.MOREX.r3.1HG0064170	Pentatricopeptide repeat-containing protein	3	0	4	0	0	0	37	7	0	12	0	0	40	12	3	53	61	5	30	81	41	24	23	27	20	104	41	45	39	29	12	12	21	33	31	22	14	29	37	31	21
HORVU.MOREX.r3.1HG0064180	ERD (Early-responsive to dehydration stress) family protein	0	4	0	0	0	0	0	0	0	0	0	10	0	0	0	21	13	0	2	0	0	0	0	9	10	20	0	24	4	0	0	0	8	20	0	0	4	0	0	0	0
HORVU.MOREX.r3.1HG0064160	DUF630 family protein, putative (DUF630 and DUF632)	351	357	69	37	35	48	1408	336	95	647	182	226	1045	253	269	2149	3139	1100	1779	3385	1840	2151	795	755	836	2380	1306	998	1097	806	2043	2078	2213	2106	1728	1338	1059	1838	1694	1049	2160
HORVU.MOREX.r3.1HG0064220	Isoamylase-like glucan debranching enzyme	117	110	27	53	29	64	451	84	20	253	36	52	519	125	97	394	582	381	415	367	319	352	93	145	172	368	282	200	157	144	399	353	442	349	258	148	164	324	283	251	269
HORVU.MOREX.r3.1HG0064290	pale cress protein (PAC)	27	30	10	33	8	32	236	72	0	109	37	24	59	42	28	100	184	56	83	80	69	56	50	31	33	76	69	102	60	41	118	58	50	90	52	44	45	97	103	99	95
HORVU.MOREX.r3.1HG0064240	Coatomer subunit delta	2010	2236	445	1027	3649	2258	8773	1605	344	4423	895	1017	4010	2282	1227	10470	9290	3984	12169	11590	9262	9191	7020	5843	8285	16276	6107	6375	5269	4780	9807	9533	10637	9372	9343	8277	6311	8870	9105	5570	9860
HORVU.MOREX.r3.1HG0064310	Ribosomal protein L34e superfamily protein	47	55	0	72	158	113	338	59	15	234	42	90	227	184	62	241	292	268	299	217	270	181	309	310	403	660	259	298	222	349	192	166	192	186	253	231	171	306	227	302	263
HORVU.MOREX.r3.1HG0064320	Argininosuccinate synthase	957	773	237	551	1905	1352	6890	1050	290	2906	802	863	3375	1394	968	6262	7184	6686	12084	11632	10826	12003	8888	8218	11124	21240	7944	8321	7523	8263	11359	10511	12366	10770	12654	11352	8080	14508	15423	9883	12357
HORVU.MOREX.r3.1HG0064340	Leucine-rich repeat receptor-like protein kinase	92	33	27	26	42	51	581	98	20	210	54	45	275	135	100	609	927	1402	1829	5158	5487	5348	2708	2435	3189	6188	2223	4100	2612	3596	1802	2088	3335	3480	4618	4259	4509	2644	2843	2238	2150
HORVU.MOREX.r3.1HG0064370	RNA-directed DNA polymerase (reverse transcriptase)-related family protein	0	0	1	0	0	0	5	3	4	6	2	8	0	0	0	17	49	31	84	569	246	267	60	59	94	220	126	192	188	253	111	186	196	167	85	61	112	181	145	255	175
HORVU.MOREX.r3.1HG0064390	Mitochondrial carrier family	404	366	102	475	2034	1306	1740	251	121	1380	305	672	2142	1665	571	2427	2556	5528	7177	13410	18098	13932	13939	11594	15320	32040	9163	13699	11708	13771	7922	7870	10113	10198	15725	14268	15569	8523	8915	7228	6569
HORVU.MOREX.r3.1HG0064430	DNA repair protein-like protein	34	21	6	0	0	0	283	77	30	143	31	50	127	40	22	510	783	180	649	837	608	700	431	298	463	642	376	297	344	432	913	1030	945	761	464	392	484	823	504	426	675
HORVU.MOREX.r3.1HG0064460	Protein kinase-like protein	791	650	137	1090	2959	2248	3546	690	235	3293	545	1004	4429	2506	988	2913	3634	1754	2211	2623	2167	2157	2186	1875	2126	4598	2004	2086	2126	2095	2582	2454	2333	1932	1949	1951	1591	2833	2556	2649	2773
HORVU.MOREX.r3.1HG0064480	Methyltransferase-like protein	181	175	68	49	83	65	761	136	45	701	139	254	225	159	120	649	1248	505	389	484	468	522	316	389	315	914	253	355	201	322	636	395	776	503	496	328	324	584	528	656	471
HORVU.MOREX.r3.1HG0064490	Decapping nuclease rai1	469	469	117	897	2321	1801	1730	362	121	2806	580	806	4272	2300	828	1304	1868	938	1104	1687	1219	1220	1114	844	1093	2496	701	1517	863	1250	1604	1119	1319	1136	1326	1146	1068	1862	1627	1541	1682
HORVU.MOREX.r3.1HG0064500	Kinase family protein	673	431	189	694	1335	1127	3882	834	259	3169	534	539	2807	1024	673	4240	5057	2045	4635	5203	3904	3892	4110	3639	4433	9332	3843	4138	3347	3750	5586	5638	5588	4069	4706	4155	3675	7032	5948	6129	6630
HORVU.MOREX.r3.1HG0064570	Dehydration responsive element binding transcription factor	2	5	3	3	0	0	19	3	0	2	5	9	19	2	5	34	44	680	178	146	114	163	53	41	32	140	82	81	129	62	154	82	182	97	150	180	209	260	183	196	117
HORVU.MOREX.r3.1HG0064540	Glycosyltransferase	544	550	237	670	3505	2777	3433	625	190	4531	752	670	3482	1865	979	3143	2832	1531	5074	5196	4755	4715	6314	5665	7891	14438	4019	4274	4020	4916	6794	7221	5543	4606	5193	4206	3436	5530	4931	5727	5010
HORVU.MOREX.r3.1HG0064580	Beta-mannosidase, putative	199	141	86	48	156	121	2359	367	130	629	165	130	516	201	143	1818	2277	803	1698	1533	1421	1480	1446	951	1261	2642	825	773	795	719	2324	2360	2162	1657	2031	1822	1320	1902	1588	943	1505
HORVU.MOREX.r3.1HG0064600	transmembrane protein, putative (DUF288)	229	177	119	62	67	115	3656	640	131	653	145	173	865	294	285	5589	4532	1344	7856	8503	5740	6384	3404	1884	3854	5040	4236	3213	3373	2773	8029	10246	9172	7942	5964	5998	3911	5417	5327	4231	6965
HORVU.MOREX.r3.1HG0064610	membrane-associated kinase regulator	19	39	13	6	0	7	396	107	22	72	30	17	45	36	16	422	486	143	750	703	386	608	301	353	376	850	414	530	447	305	605	577	808	775	1085	607	461	614	1032	241	1278
HORVU.MOREX.r3.1HG0064700	RNA polymerase II C-terminal domain phosphatase-like protein	19	0	3	10	14	26	197	38	23	108	12	30	52	36	30	239	274	103	210	197	105	110	34	51	39	90	87	76	72	74	230	221	204	148	73	88	45	204	131	160	181
HORVU.MOREX.r3.1HG0064710	Fantastic four-like protein	41	11	14	16	5	0	18	2	6	421	7	2	98	39	23	130	128	33	90	224	87	208	135	22	101	148	187	150	177	93	387	300	301	148	102	86	15	181	187	222	364
HORVU.MOREX.r3.1HG0064720	Fantastic four-like protein	6	6	4	0	0	0	12	8	0	40	2	4	6	0	1	47	67	27	59	92	45	49	1	5	29	34	136	50	47	37	198	180	109	59	30	85	28	136	75	157	241
HORVU.MOREX.r3.1HG0064730	GTPase Der	76	73	36	71	191	159	487	124	20	532	95	73	418	251	123	428	602	123	349	416	210	276	127	90	105	290	151	196	166	113	380	409	405	234	209	191	124	650	422	336	525
HORVU.MOREX.r3.1HG0064740	Phospholipase A1	27	10	0	4	3	0	475	84	18	62	36	8	43	20	35	244	338	258	1020	1084	613	1212	400	442	460	940	385	514	296	305	1788	1379	1059	874	1002	649	615	831	781	638	685
HORVU.MOREX.r3.1HG0064750	RAN GTPase activating protein 2	95	51	19	45	234	145	452	87	35	304	61	58	285	192	142	756	865	285	697	695	547	536	530	372	426	1060	709	770	667	596	666	433	646	544	596	559	404	768	846	530	971
HORVU.MOREX.r3.1HG0064770	ELKS/Rab6-interacting/CAST family protein	3018	2545	575	6176	43427	30095	3746	775	198	13647	3031	3805	26742	28552	6904	2434	3009	2021	3418	4044	5248	3884	11288	6479	7883	17524	5377	8565	5658	9138	3452	2771	2858	2275	5972	5138	4393	6654	5798	6693	4956
HORVU.MOREX.r3.1HG0064780	Cysteine proteinase inhibitor	741	563	176	798	1747	1248	5569	1042	248	2895	569	955	2810	2270	1103	4917	5704	3011	4567	4902	2763	3419	2470	1517	2103	3754	1753	2113	1843	1557	5764	5528	5171	3784	3022	3075	2424	4135	3398	3690	3747
HORVU.MOREX.r3.1HG0064790	Microtubule associated family protein	214	186	39	11	23	43	974	231	48	461	113	135	212	95	174	1197	1167	307	828	782	420	416	262	227	277	676	183	205	196	151	637	619	773	580	610	406	272	413	436	171	500
HORVU.MOREX.r3.1HG0064870	Pentatricopeptide repeat-containing protein	4	4	5	0	3	3	37	3	0	18	8	5	13	3	0	50	56	26	44	146	131	136	104	109	95	216	160	117	128	74	105	67	98	97	94	96	78	112	91	109	85
HORVU.MOREX.r3.1HG0064800	WAT1-related protein	302	159	138	20	0	0	9631	1838	551	301	185	146	21	20	11	7854	7361	823	10926	18209	6430	8443	3145	1578	2088	3492	1367	1149	1335	631	13061	13869	9503	6723	2772	2072	2914	1314	1272	757	1719
HORVU.MOREX.r3.1HG0064880	Alpha/beta-Hydrolases superfamily protein	36	27	12	5	10	2	386	45	28	82	41	31	34	5	22	571	842	916	5192	10284	12598	12074	6934	5884	10109	19778	6597	5722	8001	8552	4138	3627	5175	5459	7473	8283	7753	3902	3743	3986	2808
HORVU.MOREX.r3.1HG0064890	ATP-dependent zinc metalloprotease FtsH	561	425	138	1238	4493	3622	1305	186	75	1776	561	963	4865	2804	1196	987	1816	6012	10299	15161	19242	14706	25332	11688	15148	30408	44566	36974	42030	43923	4728	5670	6933	6891	14909	13523	16725	17204	18919	24175	13764
HORVU.MOREX.r3.1HG0064900	Glycosyltransferase	706	620	219	496	1807	1386	4171	661	250	3317	749	835	1975	1208	723	5494	6661	7892	7041	14261	15862	15507	11429	9009	12478	26554	10336	13867	10800	13514	9692	8904	10989	10025	12335	11383	12290	11734	12197	10256	10352
HORVU.MOREX.r3.1HG0064910	Protein NRT1/ PTR FAMILY 1.1	30	14	8	4	0	0	298	47	8	45	20	27	116	7	25	231	429	398	493	386	503	444	471	305	851	984	843	699	1155	646	510	472	454	481	699	954	376	1070	917	534	1361
HORVU.MOREX.r3.1HG0064930	F-box family protein	30	24	6	3	18	17	110	5	19	108	16	3	7	7	8	122	163	52	241	273	220	351	72	100	169	618	1152	299	496	571	547	569	383	392	243	101	183	318	209	360	284
HORVU.MOREX.r3.1HG0064960	Protein NRT1/ PTR FAMILY 1.1	7	0	0	4	0	0	136	47	5	12	12	0	18	0	0	198	87	31	39	62	33	52	4	16	10	20	21	29	12	5	109	119	134	117	48	84	48	130	88	18	78
HORVU.MOREX.r3.1HG0064970	Protein NRT1/ PTR FAMILY 1.1	14	0	0	9	31	55	28	7	0	19	0	14	45	17	16	24	53	24	19	19	43	31	131	210	186	426	104	108	84	235	7	3	0	13	58	12	25	36	39	29	26
HORVU.MOREX.r3.1HG0065010	D-amino acid dehydrogenase	0	3	0	0	11	0	70	8	0	23	0	3	16	0	0	45	71	17	40	40	33	26	36	15	0	42	21	52	17	34	59	45	42	50	28	17	20	36	68	37	66
HORVU.MOREX.r3.1HG0064920	Alpha/beta-Hydrolases superfamily protein	127	98	70	9	23	7	1691	208	139	321	151	182	95	60	77	2231	4688	2085	15125	16196	15927	19659	7481	4847	7478	16836	9586	7814	9006	8958	15432	14020	15314	12837	8587	8929	8109	11954	9494	11944	8095
HORVU.MOREX.r3.1HG0065020	BZIP transcription factor	506	317	117	944	2513	1542	3657	648	187	2943	389	532	4122	1769	709	2387	2424	1192	2188	1850	1377	1567	2214	1523	2132	3876	1786	1684	1237	1294	2013	1454	1521	1320	2130	1407	1341	1827	1640	1479	1884
HORVU.MOREX.r3.1HG0065030	Nucleic acid binding protein	1093	1000	266	1431	2997	2300	6208	1334	268	5454	884	979	5728	2747	1283	4664	6256	2930	3934	4165	3577	3942	3719	3057	3667	7600	4448	4585	4158	3827	4717	4230	4003	3622	3920	3535	2915	6513	5826	6252	6978
HORVU.MOREX.r3.1HG0065040	Plasma membrane ATPase	11	0	7	0	0	8	41	8	0	27	0	6	20	0	0	54	39	62	382	425	286	335	299	111	300	326	138	105	145	142	378	496	324	265	244	129	147	327	74	89	155
HORVU.MOREX.r3.1HG0065070	Receptor-like kinase	30	0	27	5	3	19	0	0	0	0	19	0	0	0	0	0	0	0	0	0	0	0	0	0	0	0	0	0	0	0	0	0	0	0	0	0	0	0	0	0	0
HORVU.MOREX.r3.1HG0065060	PISTILLATA-like MADS-box transcription factor	68	85	9	10	7	0	1064	204	65	338	42	68	258	125	85	1362	1470	1098	2454	2296	1750	2015	1160	997	1794	3212	1928	2056	1626	1781	2414	3142	2480	2135	2099	1615	1723	1926	1718	1783	1991
HORVU.MOREX.r3.1HG0065080	Stress responsive alpha-beta barrel domain protein isoform 6	74	85	16	141	141	111	525	99	16	590	104	136	483	397	138	493	561	255	254	399	183	290	174	129	158	394	206	187	200	195	437	437	361	298	339	389	247	597	467	456	557
HORVU.MOREX.r3.1HG0065090	Wound-responsive family protein	250	179	75	183	366	290	1725	342	74	1067	136	195	891	440	206	1532	1858	825	1276	1453	998	1100	1075	1099	1220	2500	678	884	651	895	1469	1336	1176	993	1127	872	885	1198	1121	929	1073
HORVU.MOREX.r3.1HG0065100	DNA helicase	656	641	131	62	33	48	3428	896	201	1272	292	206	2111	449	719	5041	5626	1395	4153	3221	1661	1755	2308	1094	1561	3528	922	691	691	675	2743	2587	2848	2763	2629	1918	1422	1722	2077	622	2060
HORVU.MOREX.r3.1HG0065110	Pectinesterase	92	40	11	647	415	254	177	17	29	564	51	141	1846	781	469	309	527	1921	2859	4968	2877	3314	1023	582	1308	2542	7262	3038	3994	4662	6126	5696	6277	5243	1850	1810	2131	3823	5683	4420	3329
HORVU.MOREX.r3.1HG0065120	Protein kinase superfamily protein	179	98	56	500	858	528	1017	196	74	1256	207	348	1890	991	354	1119	2020	856	1118	1284	1680	1371	2399	1675	2006	3618	1352	2546	1694	2020	1575	1392	1325	1072	2561	1939	2016	2070	1874	1833	1539
HORVU.MOREX.r3.1HG0065320	DUF538 family protein (Protein of unknown function, DUF538)	0	0	0	0	3	0	4	0	0	4	0	0	7	0	0	8	19	10	120	79	74	76	110	55	52	128	69	62	99	91	66	80	59	33	32	38	25	82	23	32	30
HORVU.MOREX.r3.1HG0065130	NAC domain-containing protein	310	264	69	458	1614	1222	496	121	66	2279	623	668	2285	1548	656	564	992	944	3552	1459	4327	3314	8628	4022	4669	10250	2226	4583	3770	4838	1097	680	1099	1135	4757	4366	4157	3270	2702	2818	2152
HORVU.MOREX.r3.1HG0065340	Zinc finger CCCH domain protein	8	8	4	0	0	8	107	10	7	73	0	0	0	0	4	123	149	12	171	167	143	107	53	34	63	236	53	113	47	54	120	128	150	155	148	147	100	211	214	141	167
HORVU.MOREX.r3.1HG0065370	TPX2 (Targeting protein for Xklp2) family protein	116	100	42	48	165	153	846	220	60	358	80	36	310	173	121	1033	981	210	1261	927	398	566	231	286	372	652	302	264	243	157	1270	1214	1032	866	759	623	374	1059	856	544	1194
HORVU.MOREX.r3.1HG0065400	Ethylene-responsive transcription factor	15	7	19	9	40	14	41	12	15	18	14	11	51	41	14	271	912	774	3503	3253	974	2122	404	321	270	644	2401	1408	1858	1393	4127	4867	4974	4390	1428	920	1699	5906	7144	7242	5123
HORVU.MOREX.r3.1HG0065410	UPF0301 protein	140	98	52	75	118	152	1403	205	54	796	145	126	240	240	103	868	945	374	475	456	297	337	233	251	246	410	161	261	206	191	702	748	633	379	282	291	224	625	598	610	592
[truncated: 33,978 more rows]
