# Supplementary material for: Transcriptional analysis in multiple barley varieties identifies signatures of waterlogging response
Source: Plant Direct. 2023 Aug 12;7(8):e518. doi: 10.1002/pld3.518 (PMC10422865; doi:10.1002/pld3.518)
Supplement: Supplementary file 6 — Table S7. DEGs in other datasets. [file PLD3-7-e518-s001.xlsx]

## Sheet: WvC_Luan et al 2022
Gene ID	Gene description	Franklin Control vs Waterlog log2(Fold Change)	Franklin Control vs Water padj	TX9425 Control vs Waterlog log2(Fold Change)	TX9425 Control vs Water padj
HORVU.MOREX.r3.1HG0000030	Serine/threonine-protein kinase ATM	-0.678695	0.738406	-1.23972	0.383638
HORVU.MOREX.r3.1HG0000040	Peroxisomal membrane protein PEX14	0.327908	0.519735	0.422761	0.291493
HORVU.MOREX.r3.1HG0000050	RING-finger ubiquitin ligase	-0.0314755	0.962177	0.78788	0.015524
HORVU.MOREX.r3.1HG0000060	Tripartite motif-containing protein 29	-0.426378	0.597164	-0.0820199	0.915479
HORVU.MOREX.r3.1HG0000070	Nucleic acid-binding, OB-fold-like protein	0.409712	0.198424	-0.231452	0.435503
HORVU.MOREX.r3.1HG0000080	Receptor-like kinase	-0.862271	0.00610089	-0.175597	0.583446
HORVU.MOREX.r3.1HG0000090	Endoribonuclease E-like protein	0.147907	0.812176	0.653806	0.0814808
HORVU.MOREX.r3.1HG0000110	Phospholipid-transporting ATPase	0.048775	0.960353	-0.478683	0.415487
HORVU.MOREX.r3.1HG0000130	Paired amphipathic helix protein Sin3	-0.158722	0.768447	0.717357	0.0345176
HORVU.MOREX.r3.1HG0000140	Glycosyltransferase-like KOBITO 1	0.733626	0.0353383	1.18414	1.50736e-05
HORVU.MOREX.r3.1HG0000210	Disease resistance protein (TIR-NBS-LRR class) family	0	NA	-1.89502	NA
HORVU.MOREX.r3.1HG0000230	Defensin-like (DEFL) family protein	0.519494	0.876075	-1.32067	0.671636
HORVU.MOREX.r3.1HG0000240	Leucine-rich repeat receptor-like protein kinase family protein	-1.3829	0.427305	-1.83602	0.209623
HORVU.MOREX.r3.1HG0000220	disease resistance protein (TIR-NBS-LRR class)	0.950755	0.766227	-1.57039	0.473299
HORVU.MOREX.r3.1HG0000270	Albumin 1	NA	NA	NA	NA
HORVU.MOREX.r3.1HG0000250	disease resistance protein (TIR-NBS-LRR class)	-0.411665	NA	-4.39369	NA
HORVU.MOREX.r3.1HG0000350	SNF1-related protein kinase regulatory subunit beta-2	0.278181	0.51099	1.04314	0.000178149
HORVU.MOREX.r3.1HG0000380	Pectin lyase-like superfamily protein	0.712975	0.75412	-0.845997	0.64764
HORVU.MOREX.r3.1HG0000390	Jasmonate-induced protein	3.94829	0.0990986	-1.54968	0.491224
HORVU.MOREX.r3.1HG0000410	Jasmonate induced protein	0	NA	-3.21829	NA
HORVU.MOREX.r3.1HG0000420	Pectin lyase-like superfamily protein	1.54353	0.276823	0.323941	0.810576
HORVU.MOREX.r3.1HG0000430	Jasmonate-induced protein	3.77622	0.125971	-6.44739	0.00463897
HORVU.MOREX.r3.1HG0000460	Pectin lyase-like superfamily protein	0.870523	0.673332	-0.00387678	1
HORVU.MOREX.r3.1HG0000470	Jasmonate induced protein	-0.658702	0.415923	-0.288516	0.698081
HORVU.MOREX.r3.1HG0000480	Jasmonate-induced protein	1.94942	0.363982	-2.36548	0.160008
HORVU.MOREX.r3.1HG0000540	Protein kinase family protein	-1.0242	0.574672	-0.091484	0.960447
HORVU.MOREX.r3.1HG0000520	Disease resistance protein RPM1	-0.20658	NA	-2.88069	NA
HORVU.MOREX.r3.1HG0000590	TSK-associating protein 1	-3.36178	0.212574	0.57343	0.784916
HORVU.MOREX.r3.1HG0000580	Leucine-rich repeat receptor-like protein kinase family protein, putative	-2.21867	0.138125	-2.494	0.0352961
HORVU.MOREX.r3.1HG0000600	Receptor protein kinase, putative	-1.06795	0.497451	-0.421776	0.76451
HORVU.MOREX.r3.1HG0000610	Charged multivesicular body protein 5	0.599619	0.263455	-0.502557	0.272928
HORVU.MOREX.r3.1HG0000620	Mei2-like protein	-0.319109	0.388589	0.288729	0.34009
HORVU.MOREX.r3.1HG0000630	RING-finger E3 ubiquitin ligase, putative	-0.840339	0.0147928	-1.0577	0.000235555
HORVU.MOREX.r3.1HG0000660	Transcription initiation factor TFIID subunit 6	0.590167	0.0139843	1.03894	9.62847e-09
HORVU.MOREX.r3.1HG0000670	translocase subunit seca	-0.381658	0.477087	0.788027	0.0376125
HORVU.MOREX.r3.1HG0000680	APOLLO	0.305389	0.925834	-1.62452	0.389761
HORVU.MOREX.r3.1HG0000690	Receptor protein kinase, putative	0.631625	0.858114	-0.225676	0.936486
HORVU.MOREX.r3.1HG0000710	Carotenoid cleavage dioxygenase	0	NA	-2.83926	NA
HORVU.MOREX.r3.1HG0000720	Receptor protein kinase, putative	-2.52781	0.0346661	-1.81002	0.0307314
HORVU.MOREX.r3.1HG0000730	Receptor protein kinase, putative	-1.2203	0.0890489	-0.887039	0.131948
HORVU.MOREX.r3.1HG0000850	Peptidyl-prolyl cis-trans isomerase	0.643483	0.238734	-0.128519	0.827579
HORVU.MOREX.r3.1HG0000880	transmembrane protein, putative (DUF 3339)	-0.118657	0.905415	-1.26862	0.0125043
HORVU.MOREX.r3.1HG0000990	Pm3-like disease resistance protein	-0.545359	0.82319	0.273424	0.885363
HORVU.MOREX.r3.1HG0001020	Pm3-like disease resistance protein	-1.31348	NA	-0.662523	NA
HORVU.MOREX.r3.1HG0001010	Pm3-like disease resistance protein	-1.11535	0.44398	0.861729	0.427976
HORVU.MOREX.r3.1HG0001030	Pm3-like disease resistance protein	-1.12238	0.738991	-1.88884	0.441043
HORVU.MOREX.r3.1HG0001050	Dirigent protein	-3.58708	NA	-2.09176	NA
HORVU.MOREX.r3.1HG0000950	Glucan 1,3-beta-glucosidase	0.0656756	0.948369	0.645098	0.295329
HORVU.MOREX.r3.1HG0001120	MICOS complex subunit Mic25	0.561961	0.0484149	0.035352	0.917787
HORVU.MOREX.r3.1HG0001140	Protein DJ-1	-1.07345	0.40012	-1.85163	0.0216601
HORVU.MOREX.r3.1HG0001130	Ankyrin repeat family protein	0.66157	0.0664083	1.06187	0.000162988
HORVU.MOREX.r3.1HG0001150	Protein DJ-1	-2.04117	0.261216	-1.51026	0.265167
HORVU.MOREX.r3.1HG0001190	Dirigent protein	NA	NA	NA	NA
HORVU.MOREX.r3.1HG0001180	Leucine-rich repeat protein kinase family protein	0.1604	0.918497	-0.201033	0.848438
HORVU.MOREX.r3.1HG0001210	Dirigent protein	3.45114	NA	5.21618	NA
HORVU.MOREX.r3.1HG0001280	Receptor-like protein kinase, putative,expressed	0	NA	-1.28384	NA
HORVU.MOREX.r3.1HG0001350	transmembrane protein, putative (DUF247)	0.122812	0.890847	1.2718	0.00189856
HORVU.MOREX.r3.1HG0001400	Transmembrane protein, putative (DUF247)	-0.0785914	0.934686	0.768613	0.10818
HORVU.MOREX.r3.1HG0001410	Transmembrane protein, putative (DUF247)	-1.87988	0.0278774	-2.14524	0.00302719
HORVU.MOREX.r3.1HG0001450	Transmembrane protein, putative (DUF247)	-0.0447534	0.955109	0.999599	0.000710119
HORVU.MOREX.r3.1HG0001460	Transmembrane protein, putative (DUF247)	-1.34665	0.191672	-1.59937	0.0525631
HORVU.MOREX.r3.1HG0001480	Multidrug resistance protein MdtB	0	NA	3.22068	NA
HORVU.MOREX.r3.1HG0001470	Pm3-like disease resistance protein	-2.44454	0.00155038	1.14165	0.0439605
HORVU.MOREX.r3.1HG0001530	transmembrane protein, putative (DUF594)	-2.98193	NA	0.386365	NA
HORVU.MOREX.r3.1HG0001510	NBS-LRR-like resistance protein	-1.2063	0.252603	-1.36441	0.104554
HORVU.MOREX.r3.1HG0001910	Disease resistance protein (NBS-LRR class) family	-1.76763	NA	0.104889	NA
HORVU.MOREX.r3.1HG0001920	transmembrane protein, putative (DUF247)	-3.30152	0.0700781	-4.81281	0.0030948
HORVU.MOREX.r3.1HG0001930	transmembrane protein, putative (DUF247)	0	NA	-0.0906047	NA
HORVU.MOREX.r3.1HG0001940	transmembrane protein, putative (DUF247)	-5.27604	0.0275954	-3.44215	0.046476
HORVU.MOREX.r3.1HG0001950	transmembrane protein, putative (DUF247)	-0.580113	NA	5.90458	NA
HORVU.MOREX.r3.1HG0001980	transmembrane protein, putative (DUF247)	-1.65106	0.202408	-1.56013	0.158481
HORVU.MOREX.r3.1HG0002010	O-methyltransferase family protein	-2.24104	NA	2.43167	NA
HORVU.MOREX.r3.1HG0001990	DUF247 domain protein	-3.2209	0.120132	-2.54924	0.148832
HORVU.MOREX.r3.1HG0002020	O-methyltransferase-like protein	-1.91684	NA	0	NA
HORVU.MOREX.r3.1HG0002060	Disease resistance protein	NA	NA	NA	NA
HORVU.MOREX.r3.1HG0002040	Glutathione S-transferase	0.559234	0.549435	3.01581	1.8631e-07
HORVU.MOREX.r3.1HG0002080	Serine/threonine-protein kinase	-0.764391	0.822225	-2.56607	0.295991
HORVU.MOREX.r3.1HG0002130	RNA binding protein	0.0376628	0.947059	0.690547	0.0134898
HORVU.MOREX.r3.1HG0002160	Phosphatidate cytidylyltransferase	-0.385018	0.326522	0.0222743	0.957798
HORVU.MOREX.r3.1HG0002170	Disease resistance protein RPM1	-0.393933	NA	-2.63078	NA
HORVU.MOREX.r3.1HG0002180	Disease resistance protein	NA	NA	NA	NA
HORVU.MOREX.r3.1HG0002280	12-oxophytodienoate reductase-like protein	-1.61372	0.000505924	-1.09456	0.0114767
HORVU.MOREX.r3.1HG0002320	Ras-related protein, expressed	-0.12268	0.856815	-1.40702	0.000197873
HORVU.MOREX.r3.1HG0002330	Ras-like protein	-0.193456	0.743329	-0.500208	0.216401
HORVU.MOREX.r3.1HG0002340	Tubulin-specific chaperone cofactor E-like protein	0.540314	0.217083	0.201147	0.632465
HORVU.MOREX.r3.1HG0002350	Chaperone protein dnaJ	-0.313893	0.832725	0.761515	0.407634
HORVU.MOREX.r3.1HG0002410	Serine/threonine-protein kinase	-0.225334	0.96098	2.78114	0.260899
HORVU.MOREX.r3.1HG0002440	Serine/threonine-protein kinase	-4.27397	NA	1.21521	NA
HORVU.MOREX.r3.1HG0002450	Arginine decarboxylase	-0.134488	0.945854	-1.96911	0.053896
HORVU.MOREX.r3.1HG0002380	12-oxophytodienoate reductase-like protein	-0.181906	0.897804	-1.80152	0.0210967
HORVU.MOREX.r3.1HG0002470	Defensin	3.15872	0.0238159	1.07871	0.396327
HORVU.MOREX.r3.1HG0002520	Glutathione s-transferase	1.89155	0.0895393	2.73952	0.00108827
HORVU.MOREX.r3.1HG0002530	Defensin	0	NA	3.75593	NA
HORVU.MOREX.r3.1HG0002560	U-box domain-containing protein 1	0.439882	0.403691	1.04543	0.00387502
HORVU.MOREX.r3.1HG0002510	Methionine S-methyltransferase	-0.989268	0.00160476	-1.02076	0.000211129
HORVU.MOREX.r3.1HG0002570	GDSL esterase/lipase	0.268285	0.946317	-2.19097	0.35606
HORVU.MOREX.r3.1HG0002580	GDSL esterase/lipase	-2.39143	NA	-1.24903	NA
HORVU.MOREX.r3.1HG0002590	Serine/threonine-protein kinase 19	-0.118852	0.888758	0.897388	0.0492466
HORVU.MOREX.r3.1HG0002640	F-box protein	-0.308189	NA	-0.912828	0.748706
HORVU.MOREX.r3.1HG0002630	Formin-like protein	0.402215	0.815361	0.47673	0.718198
HORVU.MOREX.r3.1HG0002660	Transforming growth factor-beta receptor-associated protein 1	-0.179433	0.700329	0.642117	0.0268568
HORVU.MOREX.r3.1HG0002750	Transcription factor, MADS-box	NA	NA	NA	NA
HORVU.MOREX.r3.1HG0002680	Serine/threonine-protein kinase	0	NA	-1.06463	NA
HORVU.MOREX.r3.1HG0002690	Serine/threonine-protein kinase	NA	NA	NA	NA
HORVU.MOREX.r3.1HG0002810	Dirigent protein	-0.997466	NA	-3.05793	NA
HORVU.MOREX.r3.1HG0002800	Powdery mildew resistance protein Pm3	0	1	1.61502	0.651871
HORVU.MOREX.r3.1HG0002840	Receptor-like kinase protein	-1.71822	NA	-5.22321	NA
HORVU.MOREX.r3.1HG0002670	Leucine-rich repeat receptor-like protein kinase family protein	-1.7093	0.003426	-1.66725	0.00131654
HORVU.MOREX.r3.1HG0002860	transmembrane protein, putative (DUF594)	-4.48168	0.0788046	-0.240117	0.921087
HORVU.MOREX.r3.1HG0002870	Zinc finger family protein	0.698716	0.013372	1.57486	9.33591e-13
HORVU.MOREX.r3.1HG0002880	V-type proton ATPase proteolipid subunit	0.297179	0.509755	-0.726274	0.0244036
HORVU.MOREX.r3.1HG0002890	Nuclear inhibitor of protein phosphatase 1	0.310182	0.400041	0.97586	9.22778e-05
HORVU.MOREX.r3.1HG0002940	disease resistance family protein / LRR family protein	-1.35084	0.12725	-0.371722	0.638429
HORVU.MOREX.r3.1HG0002950	NBS-LRR disease resistance protein	-0.941309	NA	1.11122	0.62504
HORVU.MOREX.r3.1HG0003000	disease resistance family protein / LRR family protein	-0.991566	0.323968	0.119279	0.901135
HORVU.MOREX.r3.1HG0003010	NBS-LRR disease resistance protein	-1.0249	NA	-0.523369	NA
HORVU.MOREX.r3.1HG0002960	NBS-LRR disease resistance protein, putative, expressed	0	NA	-2.02631	NA
HORVU.MOREX.r3.1HG0003050	UDP-glycosyltransferase	0	NA	-2.59217	NA
HORVU.MOREX.r3.1HG0003090	Thionin-2.2	-1.41191	0.0743484	-2.26374	0.000468327
HORVU.MOREX.r3.1HG0003100	Branched-chain-amino-acid aminotransferase	NA	NA	NA	NA
HORVU.MOREX.r3.1HG0003110	WAT1-related protein	NA	NA	NA	NA
HORVU.MOREX.r3.1HG0003130	Regulator of chromosome condensation (RCC1) family with FYVE zinc finger domain-containing protein	-1.13118	0.00933346	-0.89213	0.015259
HORVU.MOREX.r3.1HG0003150	Chaperone protein DnaJ	0.00825652	0.990727	0.298261	0.397518
HORVU.MOREX.r3.1HG0003170	Aldolase-type TIM barrel family protein	-0.580075	NA	0	NA
HORVU.MOREX.r3.1HG0003160	Phosphoinositide phosphatase family protein	1.46604	NA	-2.49817	0.519984
HORVU.MOREX.r3.1HG0003180	NBS-LRR-like resistance protein	2.18636	NA	-0.237426	0.9242
HORVU.MOREX.r3.1HG0003220	NBS-LRR-like resistance protein	NA	NA	NA	NA
HORVU.MOREX.r3.1HG0003210	Disease resistance protein RPM1	-0.973618	0.597992	-0.982597	0.514777
HORVU.MOREX.r3.1HG0003260	Disease resistance protein RPM1	1.70641	NA	-0.829712	NA
HORVU.MOREX.r3.1HG0003270	Core-2/I-branching beta-1,6-N-acetylglucosaminyltransferase family protein	-1.34484	0.628212	-3.78958	0.0680769
HORVU.MOREX.r3.1HG0003280	disease resistance protein (TIR-NBS-LRR class)	2.95906	0.0771502	-1.72671	0.292116
HORVU.MOREX.r3.1HG0003140	Actin	-0.009613	0.985682	-0.571249	0.0249577
HORVU.MOREX.r3.1HG0003290	Spectrin beta chain, brain 3	0.579281	0.367192	0.303887	0.580752
HORVU.MOREX.r3.1HG0003310	Pentatricopeptide repeat-containing protein	-1.04005	0.659041	-2.86771	0.074746
HORVU.MOREX.r3.1HG0003300	Late embryogenesis abundant protein	-1.09077	0.149108	-2.10688	0.000291366
HORVU.MOREX.r3.1HG0003410	TIR-NBS-LRR class disease resistance protein	-0.176764	0.963049	-1.90737	0.397063
HORVU.MOREX.r3.1HG0003430	TBC1 domain family member	-0.299124	0.707907	-0.312554	0.623264
HORVU.MOREX.r3.1HG0003610	myosin 2	-0.0918939	0.909869	-0.232565	0.660895
HORVU.MOREX.r3.1HG0003630	transmembrane protein, putative (DUF594)	-0.0844153	0.964117	0.0744997	0.954634
HORVU.MOREX.r3.1HG0003620	Protein ZINC INDUCED FACILITATOR-LIKE 1	-0.804665	0.0666594	-0.291231	0.501411
HORVU.MOREX.r3.1HG0003650	transmembrane protein, putative (DUF594)	0.222471	0.804705	1.29753	0.0114373
HORVU.MOREX.r3.1HG0003660	Apo-citrate lyase phosphoribosyl-dephospho-CoA transferase	-1.14601	0.396557	-0.818619	0.443805
HORVU.MOREX.r3.1HG0003690	ABC transporter ATP-binding protein	-0.657476	0.0169758	-0.812417	0.000348261
HORVU.MOREX.r3.1HG0003710	cDNA clone:J013058P10, full insert sequence	0.32854	0.413291	-0.154439	0.649213
HORVU.MOREX.r3.1HG0003780	O-methyltransferase	0.90537	0.239669	-2.64389	3.7353e-06
HORVU.MOREX.r3.1HG0003820	Protein DETOXIFICATION	-0.715491	0.104438	-1.55594	3.23912e-06
HORVU.MOREX.r3.1HG0003860	Transcription initiation factor IIA subunit 2	-0.00120351	1	-0.403508	0.234692
HORVU.MOREX.r3.1HG0003870	ATP-dependent RNA helicase dbp3	1.51012	NA	-1.29196	NA
HORVU.MOREX.r3.1HG0003890	Dehydration-induced 19-like protein	1.55197	0.00130644	2.37198	8.34909e-10
HORVU.MOREX.r3.1HG0003900	tRNA pseudouridine synthase B	0.416845	0.320405	1.09266	0.00011837
HORVU.MOREX.r3.1HG0003990	Ankyrin repeat family protein, putative	-3.5335	NA	0.605756	NA
HORVU.MOREX.r3.1HG0004000	Ankyrin repeat protein family-like	-2.02277	NA	-4.22862	0.11733
HORVU.MOREX.r3.1HG0003950	lysine ketoglutarate reductase trans-splicing protein (DUF707)	-0.847188	0.105508	-0.871692	0.0405409
HORVU.MOREX.r3.1HG0004030	NBS-LRR disease resistance protein, putative, expressed	-2.28708	0.313718	-1.9361	0.30647
HORVU.MOREX.r3.1HG0004060	Guanine nucleotide-binding protein G(k) subunit alpha	-0.568127	0.639019	-0.699216	0.463562
HORVU.MOREX.r3.1HG0004110	DUF868 family protein	0.527137	0.769942	0.172451	0.913779
HORVU.MOREX.r3.1HG0004150	Kinase family protein	-0.336606	0.600274	-0.566869	0.228239
HORVU.MOREX.r3.1HG0004160	Ubiquitin-protein ligase, putative	0.536923	0.748089	0.63488	0.607735
HORVU.MOREX.r3.1HG0004210	General transcription factor IIH subunit 5	0.777942	0.0951161	0.885501	0.0196945
HORVU.MOREX.r3.1HG0004240	Guanine nucleotide-binding protein G(k) subunit alpha	-0.634528	0.808578	-0.74916	0.705594
HORVU.MOREX.r3.1HG0004260	Leucine--tRNA ligase	-2.03538	NA	-1.07454	NA
HORVU.MOREX.r3.1HG0004270	Leucine--tRNA ligase	-5.15279	0.0258662	-1.87333	0.301806
HORVU.MOREX.r3.1HG0004220	Cysteine proteinase	0.981227	0.0857135	-1.45345	0.00158902
HORVU.MOREX.r3.1HG0004320	Chymotrypsin inhibitor	NA	NA	NA	NA
HORVU.MOREX.r3.1HG0004300	Disease resistance protein (TIR-NBS-LRR class) family	-4.9337	0.0289412	-3.02815	0.050902
HORVU.MOREX.r3.1HG0004340	Disease resistance protein (NBS-LRR class) family	-2.25515	0.233802	-1.57735	0.325978
HORVU.MOREX.r3.1HG0004370	NBS-LRR-like resistance protein	-1.21696	0.607045	-1.77748	0.324829
HORVU.MOREX.r3.1HG0004380	Disease resistance protein (NBS-LRR class) family	NA	NA	NA	NA
HORVU.MOREX.r3.1HG0004280	Chymotrypsin inhibitor	1.47904	0.171606	2.15356	0.00947062
HORVU.MOREX.r3.1HG0004290	Chymotrypsin inhibitor	1.84746	0.0580458	-0.615778	0.543467
HORVU.MOREX.r3.1HG0004450	NBS-LRR-like resistance protein	-2.10462	0.294003	-0.743432	0.670891
HORVU.MOREX.r3.1HG0004410	NBS-LRR-like resistance protein	NA	NA	NA	NA
HORVU.MOREX.r3.1HG0004460	Disease resistance protein (NBS-LRR class) family	NA	NA	NA	NA
HORVU.MOREX.r3.1HG0004490	NBS-LRR-like resistance protein	NA	NA	NA	NA
HORVU.MOREX.r3.1HG0004540	Pumilio-like protein	0.120598	0.865331	-0.414434	0.37234
HORVU.MOREX.r3.1HG0004650	Scarecrow transcription factor family protein	NA	NA	NA	NA
HORVU.MOREX.r3.1HG0004660	NAD(P)-binding rossmann-fold protein	0.357442	0.483489	0.72423	0.028563
HORVU.MOREX.r3.1HG0004670	Scarecrow transcription factor family protein	-1.54839	0.535248	0.57516	0.792512
HORVU.MOREX.r3.1HG0004560	ERD (Early-responsive to dehydration stress) family protein	1.1818	0.00374889	1.02058	0.00457199
HORVU.MOREX.r3.1HG0004730	RING/U-box superfamily protein	-0.453642	0.239714	0.02948	0.945974
HORVU.MOREX.r3.1HG0004870	ATP-dependent RNA helicase	0.0938182	0.901709	0.242759	0.641667
HORVU.MOREX.r3.1HG0004880	Rab5-interacting family protein	0.313101	0.540797	-0.284615	0.498955
HORVU.MOREX.r3.1HG0004890	Kinetochore protein spc25	0.131612	0.864258	0.318404	0.53457
HORVU.MOREX.r3.1HG0004940	Cysteine protease	3.37515	0.256747	-4.13491	0.0629187
HORVU.MOREX.r3.1HG0005000	Purple acid phosphatase	0.0031218	0.999892	0.75127	0.18577
HORVU.MOREX.r3.1HG0005070	Protein kinase	-1.34591	NA	0	NA
HORVU.MOREX.r3.1HG0005090	Nitrate transporter 1.1	1.03741	0.83634	1.78042	0.635933
HORVU.MOREX.r3.1HG0005040	Protein kinase	0.0537712	0.919949	0.684823	0.0117726
HORVU.MOREX.r3.1HG0005110	Pentatricopeptide repeat-containing protein	0.163431	0.946948	0.202258	0.911041
HORVU.MOREX.r3.1HG0005170	Receptor-like protein kinase	-2.34499	1.98355e-11	-2.00155	1.78618e-09
HORVU.MOREX.r3.1HG0005210	O-methyltransferase	0	NA	-2.85531	NA
HORVU.MOREX.r3.1HG0005340	Protein kinase, putative	0	NA	-0.490245	NA
HORVU.MOREX.r3.1HG0005350	Leucine-rich repeat protein kinase family protein, putative	NA	NA	NA	NA
HORVU.MOREX.r3.1HG0005190	Protein kinase, putative	-1.9846	0.00399656	-1.73801	0.0041249
HORVU.MOREX.r3.1HG0005360	Anthocyanidin synthase	-2.933	NA	-2.07047	NA
HORVU.MOREX.r3.1HG0005370	Replication protein A 70 kDa DNA-binding subunit	0.539072	0.358606	1.73519	1.57085e-05
HORVU.MOREX.r3.1HG0005400	Transducin/WD40 repeat protein	0.557379	0.176722	0.851745	0.00737395
HORVU.MOREX.r3.1HG0005410	F-box protein-like	0.417027	0.143696	0.745785	0.000503038
HORVU.MOREX.r3.1HG0005480	Mitochondrial import inner membrane translocase subunit Tim9	0.753345	0.655823	1.45372	0.220739
HORVU.MOREX.r3.1HG0005580	Mitochondrial import inner membrane translocase subunit Tim17/Tim22/Tim23 family protein	1.71157	0.13424	0.0961623	0.940932
HORVU.MOREX.r3.1HG0005590	Mitochondrial import inner membrane translocase subunit tim23	0.961485	0.00526302	1.27823	2.06379e-06
HORVU.MOREX.r3.1HG0005420	Glycosyltransferase	1.46623	0.0494468	0.360033	0.655782
HORVU.MOREX.r3.1HG0005600	Metallothionein	-0.660162	0.057063	-0.0126769	0.977628
HORVU.MOREX.r3.1HG0005610	Protein phosphatase 2c, putative	-0.202875	0.778004	1.58724	2.04975e-05
HORVU.MOREX.r3.1HG0005620	Pectin acetylesterase	-0.291745	0.929485	-1.63334	0.43249
HORVU.MOREX.r3.1HG0005640	NBS-LRR-like resistance protein	0.585314	0.440515	-0.143924	0.846217
HORVU.MOREX.r3.1HG0005660	Mitochondrial import inner membrane translocase subunit Tim9	1.28486	0.383498	-1.17869	0.340511
HORVU.MOREX.r3.1HG0005700	L-ascorbate oxidase	0	NA	-3.07928	NA
HORVU.MOREX.r3.1HG0005720	Sensory neuron membrane protein 1	2.74672	0.139935	0.275409	0.842279
HORVU.MOREX.r3.1HG0005730	transcriptional factor B3 family protein	0.973649	0.219463	-1.45065	0.00699202
HORVU.MOREX.r3.1HG0005780	Protein FRIGIDA	-0.643969	0.607672	1.27163	0.109082
HORVU.MOREX.r3.1HG0005750	Ankyrin repeat family protein	-0.998752	0.0399042	0.0274396	0.964605
HORVU.MOREX.r3.1HG0005790	Clathrin assembly protein, putative, expressed	0.200389	0.893046	-0.760495	0.42565
HORVU.MOREX.r3.1HG0005810	Nuclear pore complex protein NUP43	0.811446	0.103869	0.390677	0.407038
HORVU.MOREX.r3.1HG0005830	Dof zinc finger protein	-0.435359	0.519735	-0.35389	0.516079
HORVU.MOREX.r3.1HG0006090	Dirigent protein	-2.393	NA	-2.89142	NA
HORVU.MOREX.r3.1HG0005840	Embryo defective 2735	0.389194	0.492765	0.210193	0.659538
HORVU.MOREX.r3.1HG0006160	Disease resistance protein RPM1	-0.167784	0.867061	0.146575	0.853765
HORVU.MOREX.r3.1HG0006210	Protein kinase family protein	1.89925	NA	2.39164	NA
HORVU.MOREX.r3.1HG0006230	Disease resistance protein RPM1	-1.458	0.0511515	-2.08071	0.000653427
HORVU.MOREX.r3.1HG0006340	ACT domain-containing family protein	-0.244713	0.741138	1.03863	0.0260639
HORVU.MOREX.r3.1HG0006400	Beta-1,3-galactosyltransferase-like protein	-0.499824	0.560898	-0.906439	0.132205
HORVU.MOREX.r3.1HG0006410	Protein kinase family protein	-0.518621	0.6015	0.481867	0.548856
HORVU.MOREX.r3.1HG0006420	Disease resistance protein	0.222498	0.918424	-1.7719	0.179723
HORVU.MOREX.r3.1HG0006430	Serine/threonine-protein kinase	-0.853047	0.806582	-1.11728	0.670408
HORVU.MOREX.r3.1HG0006440	Short-chain dehydrogenase/reductase family protein	-1.8345	0.12276	-3.29035	0.000422695
HORVU.MOREX.r3.1HG0006460	Pathogenesis-related thaumatin family protein	-0.383567	0.894895	-2.52841	0.14918
HORVU.MOREX.r3.1HG0006490	Rho guanine nucleotide exchange factor 2	-0.349286	0.625532	-0.657193	0.193488
HORVU.MOREX.r3.1HG0006480	Cation/H(+) antiporter	-2.90423	0.227472	-1.98888	0.274834
HORVU.MOREX.r3.1HG0006570	Actin depolymerizing factor	0.30454	0.431334	0.359539	0.246031
HORVU.MOREX.r3.1HG0006580	BRI1-KD interacting protein	-0.55189	0.0576272	0.578404	0.0183957
HORVU.MOREX.r3.1HG0006630	Phospholipase A2	NA	NA	NA	NA
HORVU.MOREX.r3.1HG0006610	Histone H2A	-0.00416126	0.998301	-0.340043	0.498979
HORVU.MOREX.r3.1HG0006650	Histone H2A	-0.324134	0.631034	-0.853021	0.0684976
HORVU.MOREX.r3.1HG0006660	Inorganic pyrophosphatase family protein	0.375436	0.713123	-3.45	1.83109e-07
HORVU.MOREX.r3.1HG0006690	Poly [ADP-ribose] polymerase	0.550219	0.328757	0.582944	0.198809
HORVU.MOREX.r3.1HG0006840	Receptor-like protein kinase	-0.505121	0.531116	0.52049	0.430541
HORVU.MOREX.r3.1HG0006820	Leucine-rich repeat receptor-like kinase	-1.69005	0.522359	-0.740432	0.752899
HORVU.MOREX.r3.1HG0006880	NBS-LRR-like resistance protein	-0.578361	0.666975	-0.161871	0.893996
HORVU.MOREX.r3.1HG0007170	Protoheme IX farnesyltransferase	-2.41106	0.40217	0.803818	0.670076
HORVU.MOREX.r3.1HG0007160	MORC family CW-type zinc finger protein 4	0.307964	0.423993	0.00359772	0.99324
HORVU.MOREX.r3.1HG0007200	Glucose-6-phosphate isomerase	2.35451	8.53157e-06	3.09673	8.36622e-11
HORVU.MOREX.r3.1HG0007220	Protein-tyrosine sulfotransferase-like protein	0.868303	0.0317767	-0.206312	0.640768
HORVU.MOREX.r3.1HG0007230	RNA binding protein	0.868285	0.0174401	0.836284	0.00612001
HORVU.MOREX.r3.1HG0007240	Zinc finger family protein	0.757364	0.362136	1.45205	0.0177706
HORVU.MOREX.r3.1HG0007250	Zinc finger protein	-0.26358	0.737718	-0.241811	0.701293
HORVU.MOREX.r3.1HG0007280	Transmembrane protein, putative (DUF247)	-1.19158	0.494615	-0.625781	0.666797
HORVU.MOREX.r3.1HG0007290	Armadillo/beta-catenin-like repeat protein	1.13414	0.0229385	0.672033	0.143102
HORVU.MOREX.r3.1HG0007360	Type I inositol-1,4,5-trisphosphate 5-phosphatase 1	-1.68087	0.444291	-0.662082	0.742605
HORVU.MOREX.r3.1HG0007460	rRNA N-glycosidase	NA	NA	NA	NA
HORVU.MOREX.r3.1HG0007370	B3 domain-containing protein	0.473934	0.258768	0.121095	0.768954
HORVU.MOREX.r3.1HG0007590	ERD (Early-responsive to dehydration stress) family protein	-2.56125	0.127434	-2.32588	0.10818
HORVU.MOREX.r3.1HG0007690	heat shock protein 70	1.58436	0.0484609	0.438316	0.605409
HORVU.MOREX.r3.1HG0007600	Calcium-transporting ATPase	0.0212388	0.96737	-0.640511	0.0134359
HORVU.MOREX.r3.1HG0007740	Trypsin inhibitor	1.26162	0.122733	-1.5991	0.0184855
HORVU.MOREX.r3.1HG0007840	E3 UFM1-protein ligase 1-like protein	0.162989	0.63433	0.736398	0.000297684
HORVU.MOREX.r3.1HG0007900	Protein trichome birefringence	0.646417	0.703154	0.00423113	0.999486
HORVU.MOREX.r3.1HG0007910	Nudix hydrolase 9	1.47338	0.120833	0.17829	0.868693
HORVU.MOREX.r3.1HG0007850	E3 UFM1-protein ligase 1-like protein	0.132951	0.825743	0.710836	0.0511637
HORVU.MOREX.r3.1HG0008070	Glycosyltransferase-like KOBITO 1	-4.57686	0.249436	-0.391307	0.924164
HORVU.MOREX.r3.1HG0008080	Glycosyltransferase	-1.14383	NA	-1.07454	NA
HORVU.MOREX.r3.1HG0008130	Alcohol dehydrogenase, putative	NA	NA	NA	NA
HORVU.MOREX.r3.1HG0008140	Glycosyltransferase	3.4015	NA	-2.30828	NA
HORVU.MOREX.r3.1HG0008320	receptor kinase 1	NA	NA	NA	NA
HORVU.MOREX.r3.1HG0008390	FG-GAP repeat-containing protein	-1.97182	NA	-1.92872	NA
HORVU.MOREX.r3.1HG0008380	methyl-coenzyme M reductase II subunit gamma, putative (DUF3741)	-0.422034	0.663706	-1.45156	0.0208712
HORVU.MOREX.r3.1HG0008400	F-box family protein	-1.11425	0.247034	-0.377768	0.696585
HORVU.MOREX.r3.1HG0008440	Glutathione S-transferase	-0.107364	0.878683	-0.359908	0.444354
HORVU.MOREX.r3.1HG0008460	fiber (DUF1218)	-1.03776	0.0879248	-1.96152	0.000131319
HORVU.MOREX.r3.1HG0008450	11S globulin seed storage protein 2	-0.993928	0.00372018	-0.44319	0.177378
HORVU.MOREX.r3.1HG0008510	Beta-hexosaminidase	-0.833473	0.0122386	-0.769307	0.00583084
HORVU.MOREX.r3.1HG0008520	Dual specificity phosphatase	-0.216295	0.615186	0.657745	0.0206082
HORVU.MOREX.r3.1HG0008600	Agamous MADS-box transcription factor	-1.53093	0.360056	-1.97705	0.1373
HORVU.MOREX.r3.1HG0008610	Agamous MADS-box transcription factor	-0.483542	NA	-1.89757	NA
HORVU.MOREX.r3.1HG0008620	UDP galactose transporter-related protein	0.321825	0.366626	0.81183	0.000670715
HORVU.MOREX.r3.1HG0008810	Citrate-binding protein	2.28046	0.426416	-3.00379	0.167782
HORVU.MOREX.r3.1HG0008790	Laccase	-1.31921	0.549462	-1.93474	0.257841
HORVU.MOREX.r3.1HG0008640	7,8-dihydroneopterin aldolase	-0.96701	0.15848	0.054494	0.943614
HORVU.MOREX.r3.1HG0008650	Evolutionarily conserved C-terminal region 2	-0.495336	0.177376	-0.00209406	0.997141
HORVU.MOREX.r3.1HG0008840	Plant tudor-like RNA-binding protein	NA	NA	NA	NA
HORVU.MOREX.r3.1HG0008820	RNA polymerase II transcription factor SIII (Elongin) subunit A	0.158118	0.818056	0.437024	0.340291
HORVU.MOREX.r3.1HG0008860	Clavata3/ESR (CLE) gene family member	0.247911	0.85429	-1.46107	0.0460724
HORVU.MOREX.r3.1HG0008890	Coiled-coil domain-containing protein, putative	-0.321206	0.445922	0.438452	0.178412
HORVU.MOREX.r3.1HG0008900	AT hook motif DNA-binding family protein	-0.257405	0.704919	-0.074999	0.900945
HORVU.MOREX.r3.1HG0008950	Histone-lysine N-methyltransferase	-1.43735	0.19852	-0.582056	0.56695
HORVU.MOREX.r3.1HG0008980	TOX high mobility group box protein, putative (DUF1635)	-0.616046	0.369448	-0.0300813	0.964599
HORVU.MOREX.r3.1HG0009120	cDNA clone:J013058P10, full insert sequence	1.5672	0.219534	0.334407	0.78793
HORVU.MOREX.r3.1HG0009050	MYB transcription factor	-1.13166	0.0426276	1.2371	0.0100231
HORVU.MOREX.r3.1HG0009360	WRKY family transcription factor family protein	-0.586829	0.895933	0.289067	0.934068
HORVU.MOREX.r3.1HG0009210	Chaperone protein dnaJ	0.205307	0.863253	0.666907	0.388538
HORVU.MOREX.r3.1HG0009390	Leucine-rich repeat receptor-like protein kinase family protein	-2.98467	0.0474508	0.293543	0.865223
HORVU.MOREX.r3.1HG0009400	Receptor protein kinase, putative	-2.64752	0.210025	-2.70317	0.109529
HORVU.MOREX.r3.1HG0009420	Potassium transporter	1.23295	0.135339	-0.501883	0.488712
HORVU.MOREX.r3.1HG0009460	polyadenylate-binding protein 1-B-binding protein	-0.225978	0.894917	-1.73801	0.0730285
HORVU.MOREX.r3.1HG0009480	Lectin receptor kinase	-0.249043	0.876623	-2.30663	0.0102304
HORVU.MOREX.r3.1HG0009610	UDP-glycosyltransferase	-2.48541	NA	1.01972	NA
HORVU.MOREX.r3.1HG0009490	Lectin receptor kinase	-0.856426	0.715925	-2.42177	0.111113
HORVU.MOREX.r3.1HG0009650	Receptor-like protein kinase	0	NA	-2.68393	NA
HORVU.MOREX.r3.1HG0009630	receptor lectin kinase	0	NA	3.52321	NA
HORVU.MOREX.r3.1HG0009680	NADH-ubiquinone oxidoreductase chain 5	0.0923812	0.972859	5.78807	2.61368e-05
HORVU.MOREX.r3.1HG0009930	Non-specific lipid-transfer protein-like protein	-0.249049	0.837741	-1.14252	0.130087
HORVU.MOREX.r3.1HG0010020	NBS-LRR disease resistance protein	-2.35284	NA	-0.666759	NA
HORVU.MOREX.r3.1HG0010030	Rust resistance protein Rp1	0.0211422	NA	-1.44524	NA
HORVU.MOREX.r3.1HG0009950	Non-specific lipid-transfer protein-like protein	-0.483203	0.66083	-1.25597	0.089362
HORVU.MOREX.r3.1HG0010080	Leucine-rich repeat receptor-like protein kinase family protein	-1.68145	0.028159	-1.77439	0.0044056
HORVU.MOREX.r3.1HG0010330	cytochrome P450, family 705, subfamily A, polypeptide 1	0.255292	0.920591	-1.97815	0.190337
HORVU.MOREX.r3.1HG0010340	Non-specific lipid-transfer protein-like protein	-0.330926	0.777226	-1.90714	0.00640852
HORVU.MOREX.r3.1HG0010370	Nuclear pore complex protein Nup107	0.0442127	0.985052	-0.37736	0.799876
HORVU.MOREX.r3.1HG0010450	ABC transporter G family member	-1.47295	0.102701	-2.27847	0.00130263
HORVU.MOREX.r3.1HG0010470	Arginine/serine-rich splicing factor, putative	0.624886	0.0080677	1.47304	4.3126e-16
HORVU.MOREX.r3.1HG0010490	Peptidyl-prolyl cis-trans isomerase	-0.080332	0.867274	0.0827596	0.817513
HORVU.MOREX.r3.1HG0010530	Alcohol dehydrogenase, putative	-1.53008	0.0042736	-1.44608	0.00202298
HORVU.MOREX.r3.1HG0010600	Tryptophan decarboxylase	0.220018	0.938871	-4.56853	0.00285121
HORVU.MOREX.r3.1HG0010610	Pentatricopeptide repeat superfamily protein, putative	-1.75629	0.117186	-1.24651	0.184078
HORVU.MOREX.r3.1HG0010640	Bidirectional sugar transporter SWEET	-2.39896	0.00446759	-2.27287	0.00251873
HORVU.MOREX.r3.1HG0010790	Kinase interacting (KIP1-like) family protein	-3.36318	0.210428	-0.838682	0.670233
HORVU.MOREX.r3.1HG0010800	keratin-associated protein, putative (DUF819)	-1.4102	0.340354	-1.02431	0.414192
HORVU.MOREX.r3.1HG0010920	Protein aluminum sensitive 3	-0.694123	0.154687	0.00896876	0.987281
HORVU.MOREX.r3.1HG0010950	Glycosyltransferase	-2.23498	NA	-1.59122	NA
HORVU.MOREX.r3.1HG0010980	Germin-like protein 1	0.560845	0.835955	-2.30682	0.170759
HORVU.MOREX.r3.1HG0010990	Germin-like protein	0	NA	-5.1317	NA
HORVU.MOREX.r3.1HG0010930	transmembrane protein	-0.196219	0.797441	0.0993012	0.877738
HORVU.MOREX.r3.1HG0011100	Germin-like protein 1	-1.64085	NA	-6.78237	NA
HORVU.MOREX.r3.1HG0011020	GDSL esterase/lipase	1.15506	0.0329855	-0.669629	0.170007
HORVU.MOREX.r3.1HG0011110	F-box/LRR-repeat protein	0.148565	0.810487	0.662622	0.0816231
HORVU.MOREX.r3.1HG0010890	Glycine-rich protein A3	-0.240349	0.643186	-1.00796	0.00290098
HORVU.MOREX.r3.1HG0011170	Protein SENSITIVITY TO RED LIGHT REDUCED 1	-0.882935	0.326522	-0.725407	0.330257
HORVU.MOREX.r3.1HG0011180	Nuclear factor related to kappa-B-binding protein	-0.374436	0.40012	-0.385697	0.283276
HORVU.MOREX.r3.1HG0011250	Pentatricopeptide repeat-containing protein	-1.62442	0.494825	-0.433643	0.82367
HORVU.MOREX.r3.1HG0011190	Kinesin-like protein	-0.18346	0.867382	-1.05047	0.113774
HORVU.MOREX.r3.1HG0011270	DIS3-like exonuclease 2	-0.582833	0.417587	0.604658	0.279529
HORVU.MOREX.r3.1HG0011400	Pentatricopeptide repeat-containing protein	-1.38404	0.644509	-2.67154	0.202712
HORVU.MOREX.r3.1HG0011440	Glucan endo-1,3-beta-glucosidase, putative	0	NA	-0.251207	NA
HORVU.MOREX.r3.1HG0011450	Pentatricopeptide repeat-containing protein	1.04704	0.639499	-1.0211	0.55288
HORVU.MOREX.r3.1HG0011510	Pentatricopeptide repeat-containing protein	-2.06249	NA	-0.171924	NA
HORVU.MOREX.r3.1HG0011560	Pentatricopeptide repeat-containing protein	-2.00358	0.407955	0.31165	0.87162
HORVU.MOREX.r3.1HG0011590	Pentatricopeptide repeat-containing protein	-0.892109	0.708543	-1.03449	0.52666
HORVU.MOREX.r3.1HG0011360	Transmembrane protein, putative	-0.485238	0.301584	-1.28492	9.89823e-05
HORVU.MOREX.r3.1HG0011370	Integral membrane protein, TerC family protein	-2.08084	0.258072	-1.18076	0.467516
HORVU.MOREX.r3.1HG0011380	Zinc finger family protein	-0.0442179	0.962919	0.897859	0.0666943
HORVU.MOREX.r3.1HG0011680	Pentatricopeptide repeat-containing protein	0.515301	0.901114	-1.29661	0.654111
HORVU.MOREX.r3.1HG0011760	Pentatricopeptide repeat-containing protein	0.38006	NA	-2.36479	NA
HORVU.MOREX.r3.1HG0011790	Pentatricopeptide repeat-containing protein	-0.519199	0.716256	-0.428839	0.708896
HORVU.MOREX.r3.1HG0011820	Protein ABIL1	-1.11389	0.464259	-0.748902	0.513995
HORVU.MOREX.r3.1HG0011870	Protein LURE 1.5	-0.964735	0.218715	-1.4177	0.0237856
HORVU.MOREX.r3.1HG0011880	Voltage-dependent T-type calcium channel subunit alpha-1G	-3.74223	NA	-4.32183	NA
HORVU.MOREX.r3.1HG0011890	F-box family protein	-0.144047	0.800651	0.604142	0.0876936
HORVU.MOREX.r3.1HG0011900	Pyrimidine-specific ribonucleoside hydrolase	-0.799343	0.233292	-1.60485	0.00139989
HORVU.MOREX.r3.1HG0012020	Glutamyl-tRNA reductase	-1.06329	0.0675746	0.468375	0.385592
HORVU.MOREX.r3.1HG0012100	F-box protein	0.0386076	0.970882	-0.35806	0.566546
HORVU.MOREX.r3.1HG0012110	Remorin family protein	1.36406	1.87498e-05	1.61601	2.12027e-10
HORVU.MOREX.r3.1HG0012160	protein kinase family protein	-0.262047	0.257026	0.526764	0.00178082
HORVU.MOREX.r3.1HG0012290	Receptor-like protein kinase	-1.21452	0.253816	0.14126	0.899758
HORVU.MOREX.r3.1HG0012310	DNA repair RAD51-like protein	-2.12034	0.366806	-1.55789	0.430737
HORVU.MOREX.r3.1HG0012250	AP2-like ethylene-responsive transcription factor	-0.941536	0.0137294	-0.16269	0.705078
HORVU.MOREX.r3.1HG0012480	Chymotrypsin inhibitor	-0.206596	NA	-0.0258176	NA
HORVU.MOREX.r3.1HG0012370	Amino acid transporter, putative	NA	NA	NA	NA
HORVU.MOREX.r3.1HG0012490	Chymotrypsin inhibitor	0.863677	NA	2.04247	0.583542
HORVU.MOREX.r3.1HG0012330	Peroxisomal membrane 22 kDa (Mpv17/PMP22) family protein	0.537612	0.455864	-0.362137	0.566719
HORVU.MOREX.r3.1HG0012340	Triose-phosphate transporter family protein	-1.00569	0.500961	-2.37694	0.0301798
HORVU.MOREX.r3.1HG0012580	Chymotrypsin inhibitor	4.3452	NA	3.97893	NA
HORVU.MOREX.r3.1HG0012520	Chymotrypsin inhibitor	1.38001	0.295923	-0.530241	0.681145
HORVU.MOREX.r3.1HG0012640	Chymotrypsin inhibitor	0	NA	-1.82604	NA
HORVU.MOREX.r3.1HG0012670	Disease resistance protein (NBS-LRR class) family	-0.493434	0.599792	-0.479545	0.483249
HORVU.MOREX.r3.1HG0012620	Patatin	-0.576801	0.357634	-1.78771	6.25693e-05
HORVU.MOREX.r3.1HG0012870	Serine/threonine-protein kinase ATM	NA	NA	NA	NA
HORVU.MOREX.r3.1HG0012990	Zinc finger family protein	-0.901063	0.713413	0.02971	0.989872
HORVU.MOREX.r3.1HG0013000	Vacuolar-processing enzyme	-0.134969	0.845368	-1.02362	0.00844155
HORVU.MOREX.r3.1HG0013020	Pentatricopeptide repeat-containing protein	0.517177	0.609762	0.696854	0.327091
HORVU.MOREX.r3.1HG0012730	Adenine/guanine permease	-0.768862	0.362277	-1.93514	0.00136655
HORVU.MOREX.r3.1HG0013070	E3 ubiquitin-protein ligase	-3.10604	0.247513	1.67493	0.320667
HORVU.MOREX.r3.1HG0013140	S-acyltransferase	NA	NA	NA	NA
HORVU.MOREX.r3.1HG0013150	Elongation factor Tu	NA	NA	NA	NA
HORVU.MOREX.r3.1HG0013050	Ribosome biogenesis regulatory protein-like protein	0.482955	0.243412	0.703447	0.0318836
HORVU.MOREX.r3.1HG0013180	Glycosyltransferase	0.0702338	0.927957	0.484415	0.285747
HORVU.MOREX.r3.1HG0013240	Zinc finger MYM-type protein 5	0.425282	NA	4.14012	NA
HORVU.MOREX.r3.1HG0013220	Tetraspanin	0.618099	0.0754522	1.40709	1.68514e-07
HORVU.MOREX.r3.1HG0013280	LOB domain-containing protein, putative	0.925568	0.739881	-1.62384	0.370849
HORVU.MOREX.r3.1HG0013300	4'-phosphopantetheinyl transferase	0.991384	0.0940999	1.82627	5.82893e-05
HORVU.MOREX.r3.1HG0013690	Ubiquitin-conjugating enzyme E2	0.474024	0.316463	0.604734	0.0962241
HORVU.MOREX.r3.1HG0013700	DNL-type zinc finger	0.896235	0.0510712	0.984375	0.00767253
HORVU.MOREX.r3.1HG0013800	Glycosyltransferases	-0.647348	0.0749159	-1.87876	4.39733e-12
HORVU.MOREX.r3.1HG0013920	Leucine-rich repeat protein kinase family protein	NA	NA	NA	NA
HORVU.MOREX.r3.1HG0013970	Pyruvate dehydrogenase E1 component subunit beta	0	NA	0.35214	NA
HORVU.MOREX.r3.1HG0013980	Hexosyltransferase	NA	NA	NA	NA
HORVU.MOREX.r3.1HG0014090	Rho guanine nucleotide exchange factor	NA	NA	NA	NA
HORVU.MOREX.r3.1HG0013820	Protein IQ-DOMAIN 1	-0.470773	0.267636	-0.77737	0.0178728
HORVU.MOREX.r3.1HG0014100	Trehalose-6-phosphate synthase	0.201525	0.868236	-0.469727	0.556945
HORVU.MOREX.r3.1HG0014120	Sugar transporter, putative	-0.147618	0.805705	0.637578	0.0898246
HORVU.MOREX.r3.1HG0014220	Nuclear pore complex protein Nup98	2.46346	2.09636e-10	3.15565	2.00297e-22
HORVU.MOREX.r3.1HG0014190	Transducin/WD-like repeat-protein	0.586845	0.383712	0.215976	0.740651
HORVU.MOREX.r3.1HG0014320	Importin subunit beta-1	0.0686107	0.941224	0.0894137	0.898881
HORVU.MOREX.r3.1HG0014350	P-loop containing nucleoside triphosphate hydrolases superfamily protein	0.888156	0.366626	0.799233	0.316253
HORVU.MOREX.r3.1HG0014340	E3 SUMO-protein ligase SIZ1	-0.149834	0.733504	0.294485	0.341686
HORVU.MOREX.r3.1HG0014380	Orotidine 5'-phosphate decarboxylase	3.04435	NA	-1.15204	NA
HORVU.MOREX.r3.1HG0014410	Receptor-like kinase	0.172148	0.799088	1.22036	0.0012161
HORVU.MOREX.r3.1HG0014430	Beta 1, 3 galactosyltransferase	-0.950584	0.0713931	-0.299625	0.565514
HORVU.MOREX.r3.1HG0014440	Dihydrolipoyl dehydrogenase	-0.729052	0.137165	-0.0110133	0.984677
HORVU.MOREX.r3.1HG0014490	Pentatricopeptide repeat-containing protein	-0.376242	0.886669	-0.476136	0.802517
HORVU.MOREX.r3.1HG0014520	Kinase family protein	1.0709	0.190473	3.12603	1.02336e-07
HORVU.MOREX.r3.1HG0014530	Acyl-CoA dehydrogenase	2.35165	0.000173008	3.90706	7.80035e-13
HORVU.MOREX.r3.1HG0014560	Peptide-N4-(N-acetyl-beta-glucosaminyl)asparagine amidase A	0.747897	0.53683	0.174108	0.883857
HORVU.MOREX.r3.1HG0014570	Myb/SANT-like DNA-binding domain protein	NA	NA	NA	NA
HORVU.MOREX.r3.1HG0014580	p-loop containing nucleoside triphosphate hydrolases superfamily protein	-0.312822	0.708619	1.25697	0.00892947
HORVU.MOREX.r3.1HG0014590	3-oxo-5-alpha-steroid 4-dehydrogenase family protein	0	NA	2.15336	NA
HORVU.MOREX.r3.1HG0014640	Pentatricopeptide repeat-containing protein	-1.03014	0.619941	-1.24681	0.400591
HORVU.MOREX.r3.1HG0014650	Pentatricopeptide repeat-containing protein	1.10757	0.700329	-1.74454	0.433501
HORVU.MOREX.r3.1HG0014660	Pentatricopeptide repeat-containing protein	0.00241304	1	-0.633091	0.5764
HORVU.MOREX.r3.1HG0014620	Polyribonucleotide nucleotidyltransferase	0.459126	0.443686	-0.254813	0.644031
HORVU.MOREX.r3.1HG0014680	Tetraspanin family protein	1.05086	0.00384657	2.21504	2.33813e-14
HORVU.MOREX.r3.1HG0014710	neuronal PAS domain protein	0	NA	5.15355	NA
HORVU.MOREX.r3.1HG0014730	PLATZ transcription factor	0.281022	0.933325	2.5397	0.0854269
HORVU.MOREX.r3.1HG0014690	protein translocase subunit	0.931049	0.0899311	0.00114219	1
HORVU.MOREX.r3.1HG0014740	Nuclear receptor corepressor 1	-0.279136	0.75412	0.684876	0.273803
HORVU.MOREX.r3.1HG0014790	Peptide methionine sulfoxide reductase MsrB	3.54975	NA	1.34307	NA
HORVU.MOREX.r3.1HG0014800	Peptide methionine sulfoxide reductase MsrB	-0.780417	NA	-4.60451	NA
HORVU.MOREX.r3.1HG0014910	Proline--tRNA ligase	0	NA	5.57736	NA
HORVU.MOREX.r3.1HG0015110	Phosphoinositide phospholipase C	-0.994968	0.657408	-0.38643	0.842827
HORVU.MOREX.r3.1HG0015130	Phosphoinositide phospholipase C	-0.138415	0.803022	0.507519	0.131948
HORVU.MOREX.r3.1HG0015170	ADP-ribosylation factor, putative	-0.39825	0.287726	-0.285754	0.373638
HORVU.MOREX.r3.1HG0015240	Disease resistance protein (CC-NBS-LRR class) family	-0.622006	0.594336	1.26109	0.078445
HORVU.MOREX.r3.1HG0015250	Zinc finger CCCH domain-containing protein	-0.145739	0.779809	-0.632725	0.0556857
HORVU.MOREX.r3.1HG0015270	RRP15-like protein	0.690149	0.189185	0.183773	0.738113
HORVU.MOREX.r3.1HG0015420	Aminomethyltransferase	0.956258	0.6191	-0.970289	0.448243
HORVU.MOREX.r3.1HG0015430	Trihelix transcription factor GT-3b	1.13727	0.490047	0.256959	0.866168
HORVU.MOREX.r3.1HG0015470	2-oxoglutarate (2OG) and Fe(II)-dependent oxygenase superfamily protein	1.78042	0.304675	0.22986	0.900379
HORVU.MOREX.r3.1HG0015480	Chaperone protein dnaJ	0.0736452	0.873992	0.485992	0.0539246
HORVU.MOREX.r3.1HG0015520	Aminotransferase-related family protein	0.147703	0.929058	-1.06836	0.281558
HORVU.MOREX.r3.1HG0015680	Receptor protein kinase, putative	-1.86805	0.220704	-0.56762	0.704659
HORVU.MOREX.r3.1HG0015750	transcription factor, putative (Protein of unknown function, DUF547)	-4.61491	0.0135595	-2.43578	0.0157371
HORVU.MOREX.r3.1HG0015720	Kinase family protein	0.139051	0.901532	-0.70843	0.311922
HORVU.MOREX.r3.1HG0015760	Regulator of chromosome condensation (RCC1) family protein	-0.463851	0.493908	-0.254271	0.660412
HORVU.MOREX.r3.1HG0015890	ATP-dependent zinc metalloprotease FtsH	0.309564	0.736367	0.386898	0.579888
HORVU.MOREX.r3.1HG0015960	Protein kinase family protein	1.44399	0.636717	-6.78803	0.00313863
HORVU.MOREX.r3.1HG0016030	Mitochondrial pyruvate carrier	-1.23254	0.0955257	-0.606953	0.364683
HORVU.MOREX.r3.1HG0016100	F-box protein	0	NA	-0.490245	NA
HORVU.MOREX.r3.1HG0016090	Carotenoid isomerase, putative, expressed	0.793061	0.0229444	2.01293	3.01642e-14
HORVU.MOREX.r3.1HG0016110	Metal tolerance protein	-0.752379	0.0204911	0.135818	0.706471
HORVU.MOREX.r3.1HG0016260	Xyloglucan 6-xylosyltransferase 1	-0.885119	0.422464	-0.269083	0.790279
HORVU.MOREX.r3.1HG0016200	Aminotransferase like protein	-0.176288	0.868802	-0.851557	0.205046
HORVU.MOREX.r3.1HG0016210	Endoglucanase	-2.33852	0.0748255	-0.0669442	0.964605
HORVU.MOREX.r3.1HG0016340	Proteasome subunit alpha type	-0.914272	0.0930668	-0.758714	0.0843476
HORVU.MOREX.r3.1HG0016370	Homeobox protein knotted-1-like 1	0.450987	0.641177	-0.839832	0.192215
HORVU.MOREX.r3.1HG0016310	BZIP transcription factor	1.23544	0.00513594	1.29867	0.00079433
HORVU.MOREX.r3.1HG0016410	RNA polymerase II-associated protein 3	0.0902083	0.876075	-0.149421	0.704576
HORVU.MOREX.r3.1HG0016450	Kinase, putative	-0.365032	0.806439	-2.44913	0.00575777
HORVU.MOREX.r3.1HG0016480	Leucine-rich repeat receptor-like protein kinase family protein	-0.0830871	0.932535	-1.75351	0.000258312
HORVU.MOREX.r3.1HG0016550	transmembrane protein, putative (DUF247)	-1.72329	NA	0.0727816	0.981734
HORVU.MOREX.r3.1HG0016510	transmembrane protein, putative (DUF247)	0.920354	0.427305	0.764102	0.353091
HORVU.MOREX.r3.1HG0016590	Protein BIG GRAIN 1-like	1.09159	NA	0.583248	0.827269
HORVU.MOREX.r3.1HG0016660	F-box protein	0	NA	-1.64206	NA
HORVU.MOREX.r3.1HG0016730	Exostosin-like	0.515233	0.486027	1.49423	0.00176895
HORVU.MOREX.r3.1HG0016710	Annexin	-1.73035	9.48944e-08	-0.571683	0.0902964
HORVU.MOREX.r3.1HG0016740	G-patch domain containing protein	0.0547978	0.915492	0.324576	0.290555
HORVU.MOREX.r3.1HG0016760	Transmembrane protein, putative	0.432388	0.310434	0.740037	0.0172049
HORVU.MOREX.r3.1HG0016770	Pentatricopeptide repeat-containing protein	-0.588715	0.80272	-2.05345	0.182234
HORVU.MOREX.r3.1HG0016790	Long-Chain Acyl-CoA Synthetase	1.31679	0.681527	1.05861	0.692852
HORVU.MOREX.r3.1HG0016810	Agenet domain-containing protein	0.0987388	0.834817	-0.00704208	0.986794
HORVU.MOREX.r3.1HG0016820	F-box/FBD/LRR-repeat protein	-0.692776	0.328342	0.136265	0.841249
HORVU.MOREX.r3.1HG0016850	FBD-associated F-box protein	-0.509236	0.41407	0.831687	0.0606855
HORVU.MOREX.r3.1HG0016910	Formin-like protein	-1.20052	0.715951	-2.17327	0.346515
HORVU.MOREX.r3.1HG0016940	Phosphate translocator	-0.0627219	0.98236	-0.92821	0.564513
HORVU.MOREX.r3.1HG0016950	O-fucosyltransferase family protein	-0.160347	0.841732	-0.447802	0.398477
HORVU.MOREX.r3.1HG0017050	MYB transcription factor	-0.225031	0.844817	-1.11027	0.115388
HORVU.MOREX.r3.1HG0017070	Nitrogen regulatory protein P-II-like protein	-0.496036	0.488522	-0.0954872	0.895289
HORVU.MOREX.r3.1HG0017080	Regulator of chromosome condensation (RCC1) family protein	0.367368	0.498907	1.48988	1.68037e-05
HORVU.MOREX.r3.1HG0017100	GDSL esterase/lipase	-4.34144	0.0551168	-1.44864	0.371358
HORVU.MOREX.r3.1HG0017110	Protein kinase	0.80808	0.0465378	1.34605	4.48592e-05
HORVU.MOREX.r3.1HG0017150	transmembrane protein, putative (DUF594)	-0.916484	0.627238	-0.338197	0.839293
HORVU.MOREX.r3.1HG0017130	Ankyrin repeat-containing protein	-0.430324	0.617894	-0.376394	0.582883
HORVU.MOREX.r3.1HG0017250	RNA polymerase II subunit B1 CTD phosphatase RPAP2, putative	0.471492	0.159318	2.36436	2.03655e-24
HORVU.MOREX.r3.1HG0017240	Protein phosphatase 2C-like protein	-0.124399	0.846046	0.72686	0.0525985
HORVU.MOREX.r3.1HG0017280	Peroxidase	-0.834671	0.178391	-2.0961	8.86824e-06
HORVU.MOREX.r3.1HG0017310	Auxin influx transporter	-0.694626	0.3953	-1.96864	0.000628401
HORVU.MOREX.r3.1HG0017350	Peroxidase	0.144709	0.892357	-0.598412	0.354904
HORVU.MOREX.r3.1HG0017370	Peroxidase	-0.96399	0.447053	-0.89005	0.377864
HORVU.MOREX.r3.1HG0017410	Peroxidase	-1.3098	0.195425	-2.44877	0.0020964
HORVU.MOREX.r3.1HG0017420	Peroxidase	-0.433749	0.655386	-1.73572	0.00595886
HORVU.MOREX.r3.1HG0017430	Peroxidase	-1.3277	0.0797979	-2.62689	1.19541e-05
HORVU.MOREX.r3.1HG0017440	phosphoribosylformylglycinamidine synthase	0.749544	0.118905	0.452754	0.284111
HORVU.MOREX.r3.1HG0017480	Peroxidase	NA	NA	NA	NA
HORVU.MOREX.r3.1HG0017460	Peroxidase	-0.684732	0.590343	-2.39154	0.0047835
HORVU.MOREX.r3.1HG0017630	zinc finger MYM-type-like protein	NA	NA	NA	NA
HORVU.MOREX.r3.1HG0017670	basic helix-loop-helix (bHLH) DNA-binding superfamily protein	-0.544595	0.709989	-0.0500593	0.969336
HORVU.MOREX.r3.1HG0017700	Lecithin-cholesterol acyltransferase-like 1	-0.530154	0.879129	-0.317065	0.913244
HORVU.MOREX.r3.1HG0017620	Peroxidase	-0.788228	0.140251	-0.44035	0.375803
HORVU.MOREX.r3.1HG0017730	Protein ROOT PRIMORDIUM DEFECTIVE 1	-2.25022	0.389794	-0.695817	0.738269
HORVU.MOREX.r3.1HG0017720	Glutathione S-transferase	1.02906	0.0747767	0.630099	0.24372
HORVU.MOREX.r3.1HG0017760	myosin heavy chain, cardiac protein	-1.66787	0.0470653	-1.11989	0.11623
HORVU.MOREX.r3.1HG0017750	Kinase family protein	0.198221	0.831828	-0.924564	0.114632
HORVU.MOREX.r3.1HG0017770	Germin-like protein 1	0.371174	0.71196	-1.40863	0.0243794
HORVU.MOREX.r3.1HG0017870	DNA binding protein, putative	-0.0748665	0.946959	0.158527	0.843739
HORVU.MOREX.r3.1HG0017880	Zinc ion binding protein	-0.371422	0.412665	0.406404	0.246593
HORVU.MOREX.r3.1HG0017900	Polynucleotidyl transferase, ribonuclease H-like superfamily protein	0	NA	0.514149	NA
HORVU.MOREX.r3.1HG0017890	Peptide chain release factor 1	-0.0837535	0.898264	0.327732	0.409237
HORVU.MOREX.r3.1HG0017930	Non-specific serine/threonine protein kinase	-0.63994	0.481366	-1.32745	0.0373907
HORVU.MOREX.r3.1HG0017980	Non-specific serine/threonine protein kinase	0.335319	0.715998	-1.22608	0.041483
HORVU.MOREX.r3.1HG0018050	3-N-debenzoyl-2-deoxytaxol N-benzoyltransferase	-1.02719	0.0721839	-0.547262	0.307075
HORVU.MOREX.r3.1HG0018110	ABC transporter B family protein	-0.283323	0.544352	0.442384	0.217615
HORVU.MOREX.r3.1HG0018130	Diacylglycerol acyltransferase	0.408734	0.428326	1.17155	0.000944817
HORVU.MOREX.r3.1HG0018200	Transmembrane protein, putative	-4.91842	0.0693408	-5.61133	0.0140129
HORVU.MOREX.r3.1HG0018190	Aspartic proteinase	-0.474792	0.297479	0.168629	0.706553
HORVU.MOREX.r3.1HG0018210	Thioesterase family protein	-0.539429	0.639536	-1.7929	0.0181139
HORVU.MOREX.r3.1HG0018240	ATP synthase subunit beta	0.295949	0.672791	-0.980105	0.0304134
HORVU.MOREX.r3.1HG0018250	Chitinase	-0.0163802	0.988293	-0.440744	0.485061
HORVU.MOREX.r3.1HG0018350	Auxin-responsive protein	-0.206567	NA	-1.28384	NA
HORVU.MOREX.r3.1HG0018270	Bushy growth protein	0.491304	0.43219	0.894348	0.0518145
HORVU.MOREX.r3.1HG0018390	Histone H4	0.326667	0.782997	-0.0937285	0.934265
HORVU.MOREX.r3.1HG0018430	Histone H3	-1.56279	0.274362	1.22244	0.356497
HORVU.MOREX.r3.1HG0018260	Low temperature and salt responsive protein	0.668755	0.185076	-0.267151	0.596568
HORVU.MOREX.r3.1HG0018510	Basic helix-loop-helix transcription factor	-0.513134	0.731331	-1.00664	0.295329
HORVU.MOREX.r3.1HG0018590	MYB transcription factor	-1.56897	0.00536667	-1.889	7.01734e-05
HORVU.MOREX.r3.1HG0018620	DUF1685 family protein	-1.79048	0.451267	-2.28534	0.204828
HORVU.MOREX.r3.1HG0018730	RNA-binding family protein	0.530226	0.181517	0.528597	0.116963
HORVU.MOREX.r3.1HG0018800	Dehydrogenase	0.528973	0.858241	-1.07372	0.600268
HORVU.MOREX.r3.1HG0018820	Benzyl alcohol O-benzoyltransferase	-2.72605	0.217467	-1.5627	0.390595
HORVU.MOREX.r3.1HG0018810	FBD-associated F-box protein	-0.19616	0.711163	-0.73785	0.0307341
HORVU.MOREX.r3.1HG0018830	Benzyl alcohol O-benzoyltransferase	-2.80443	0.129223	-1.76512	0.262352
HORVU.MOREX.r3.1HG0018930	Benzyl alcohol O-benzoyltransferase	0.0706115	0.932698	1.06454	0.00507864
HORVU.MOREX.r3.1HG0018940	tRNA/rRNA methyltransferase family protein	0.252919	0.682064	0.217089	0.65076
HORVU.MOREX.r3.1HG0019060	RING/U-box superfamily protein, putative	0.138376	0.693401	0.854438	4.11094e-05
HORVU.MOREX.r3.1HG0019100	2,3-bisphosphoglycerate-dependent phosphoglycerate mutase	-0.0565122	0.94812	-1.2233	0.00618453
HORVU.MOREX.r3.1HG0019140	D-3-phosphoglycerate dehydrogenase	0.181191	0.927957	-0.48431	0.706524
HORVU.MOREX.r3.1HG0019150	5-methyltetrahydropteroyltriglutamate--homocysteine methyltransferase	-1.03581	0.405303	-2.12017	0.0148189
HORVU.MOREX.r3.1HG0019160	autophagy 2	-0.664226	0.188123	-0.807437	0.0413716
HORVU.MOREX.r3.1HG0019220	Phytochrome B	-0.415538	NA	-2.83082	NA
HORVU.MOREX.r3.1HG0019170	Replication protein A 70 kDa DNA-binding subunit	-0.564918	0.481915	-0.519515	0.416531
HORVU.MOREX.r3.1HG0019230	ABC transporter A family member 1	0.456179	0.77279	1.00352	0.35606
HORVU.MOREX.r3.1HG0019240	N-acetyltransferase, putative	-0.219899	0.856004	1.03342	0.130607
HORVU.MOREX.r3.1HG0019270	2-oxoglutarate (2OG) and Fe(II)-dependent oxygenase superfamily protein, putative	0.416707	0.754764	0.572861	0.565579
HORVU.MOREX.r3.1HG0019260	Aminotransferase	2.59371	4.70778e-05	3.64102	1.48406e-10
HORVU.MOREX.r3.1HG0019320	Methyltransferase family protein	0.447398	0.460797	-0.34961	0.473423
HORVU.MOREX.r3.1HG0019330	Carboxypeptidase	-1.61112	0.00670591	-1.42554	0.00330612
HORVU.MOREX.r3.1HG0019340	Drebrin-like protein	1.19141	0.00153199	1.65871	1.05662e-07
HORVU.MOREX.r3.1HG0019360	Mitogen-activated protein kinase	0.676288	0.0631707	2.02382	3.07256e-13
HORVU.MOREX.r3.1HG0019380	Glioma tumor suppressor-like protein	0.897617	0.0168216	0.567209	0.0998121
HORVU.MOREX.r3.1HG0019390	Proteinase inhibitor	-0.5363	0.449738	0.156519	0.814028
HORVU.MOREX.r3.1HG0019410	Transducin/WD-like repeat-protein	-1.00558	0.0276733	-0.809706	0.0396527
HORVU.MOREX.r3.1HG0019420	O-acyltransferase	0.449726	0.449727	0.640355	0.148525
HORVU.MOREX.r3.1HG0019550	tRNA dimethylallyltransferase	-0.141062	0.805952	0.931822	0.003623
HORVU.MOREX.r3.1HG0019580	Mitochondrial transcription termination factor family protein	-0.807167	0.572197	-0.84537	0.431234
HORVU.MOREX.r3.1HG0019650	extracellular ligand-gated ion channel protein (DUF3537)	1.3497	0.421176	-0.256871	0.876329
HORVU.MOREX.r3.1HG0019660	ATP-dependent RNA helicase, putative	-1.85919	NA	-3.05681	NA
HORVU.MOREX.r3.1HG0019680	Alpha-mannosidase	0.392487	0.801452	0.320894	0.79625
HORVU.MOREX.r3.1HG0019730	DNA/RNA helicase protein	0.264202	0.436511	0.85206	0.000275893
HORVU.MOREX.r3.1HG0019870	Serine/threonine-protein phosphatase	0.462465	0.142065	0.331177	0.232773
HORVU.MOREX.r3.1HG0019920	Ankyrin repeat domain protein, putative	-0.0944045	0.858114	-0.76959	0.0099474
HORVU.MOREX.r3.1HG0019950	Dihydroflavonol 4-reductase/flavanone protein	3.36934	NA	-1.92872	NA
HORVU.MOREX.r3.1HG0019930	DNA repair helicase	-0.552225	0.273872	-0.317963	0.434128
HORVU.MOREX.r3.1HG0019960	Agmatine coumaroyltransferase-2	-0.394534	NA	-3.33539	NA
HORVU.MOREX.r3.1HG0019970	Agmatine coumaroyltransferase-1	0.00372101	1	-2.22209	0.0692245
HORVU.MOREX.r3.1HG0019980	ATP binding protein	-0.374904	0.493883	0.0287229	0.957579
HORVU.MOREX.r3.1HG0020190	Sucrose-phosphatase	-0.616606	0.627254	-1.03781	0.274037
HORVU.MOREX.r3.1HG0020210	CRS1/YhbY (CRM) domain protein	0.0643153	0.94945	0.157973	0.818243
HORVU.MOREX.r3.1HG0020220	Protein VERNALIZATION INSENSITIVE 3	-0.162579	0.816944	-1.20877	0.00294686
HORVU.MOREX.r3.1HG0020260	GDSL esterase/lipase	-1.42663	NA	-2.87532	NA
HORVU.MOREX.r3.1HG0020270	SAD1/UNC-84 domain protein, putative	-0.149329	0.624583	0.547739	0.00484883
HORVU.MOREX.r3.1HG0020280	Pentatricopeptide repeat superfamily protein	1.18668	0.0139895	0.0213226	0.973385
HORVU.MOREX.r3.1HG0020290	PAX-interacting protein 1	0.302148	0.80149	-0.394384	0.661237
HORVU.MOREX.r3.1HG0020300	Nucleolar MIF4G domain-containing protein 1	0.393144	0.5942	-0.129241	0.85234
HORVU.MOREX.r3.1HG0020390	Nodulin-like / Major Facilitator Superfamily protein	-3.39139	0.0136902	-0.53507	0.514703
HORVU.MOREX.r3.1HG0020310	Calcium-dependent protein kinase	0.925761	0.807244	-1.74544	0.523509
HORVU.MOREX.r3.1HG0020320	Pentatricopeptide repeat-containing protein	-0.163529	0.859611	-0.118012	0.865935
HORVU.MOREX.r3.1HG0020450	Laccase	-1.49359	NA	-2.23958	NA
HORVU.MOREX.r3.1HG0020520	F-box family protein	0.502892	0.79883	-0.00152507	1
HORVU.MOREX.r3.1HG0020650	F-box family protein	1.4919	0.175698	0.273989	0.803556
HORVU.MOREX.r3.1HG0020820	Serine protease	0.131514	0.892652	0.209624	0.754097
HORVU.MOREX.r3.1HG0020840	Pentatricopeptide repeat-containing protein	-2.36943	0.228669	-0.585054	0.752752
HORVU.MOREX.r3.1HG0020850	Serine/threonine-protein kinase	-2.14844	NA	-1.99685	0.523015
HORVU.MOREX.r3.1HG0020900	Histone H3	0.567417	0.536193	-0.757564	0.292116
HORVU.MOREX.r3.1HG0020910	Histone H4	1.52118	0.0174557	0.195828	0.793847
HORVU.MOREX.r3.1HG0020440	Kinase family protein	0.109981	0.92507	-1.38925	0.0283262
HORVU.MOREX.r3.1HG0020930	F-box/kelch-repeat protein	-0.76197	0.0405531	-0.1119	0.781042
HORVU.MOREX.r3.1HG0020980	Endo-1,31,4-beta-D-glucanase	0.346383	0.588309	-0.325818	0.533009
HORVU.MOREX.r3.1HG0021010	Pentatricopeptide repeat-containing protein	-2.16446	0.0381501	-0.892342	0.332857
HORVU.MOREX.r3.1HG0020990	F-box domain containing protein	0.48155	0.496333	0.281201	0.64043
HORVU.MOREX.r3.1HG0021020	Pentatricopeptide repeat-containing protein	-1.41163	0.0638969	-1.69225	0.00114223
HORVU.MOREX.r3.1HG0021090	BTB/POZ and MATH domain-containing protein 2	-1.09456	0.13983	-0.891025	0.102455
HORVU.MOREX.r3.1HG0021100	NBS-LRR disease resistance protein-like protein	-0.323248	0.758191	-0.403235	0.617485
HORVU.MOREX.r3.1HG0021110	Disease resistance protein (NBS-LRR class) family	0.982404	0.317192	9.09942	1.79873e-10
HORVU.MOREX.r3.1HG0021130	Disease resistance protein (TIR-NBS-LRR class)	-0.4849	0.711163	-0.0639059	0.957534
HORVU.MOREX.r3.1HG0021150	Disease resistance protein (NBS-LRR class) family	-0.689791	0.63058	-0.220863	0.867936
HORVU.MOREX.r3.1HG0021190	Harpin inducing protein	-0.58009	NA	0.352143	NA
HORVU.MOREX.r3.1HG0021200	Coiled-coil domain-containing protein SCD2	0	NA	-1.89502	NA
HORVU.MOREX.r3.1HG0021290	NAC domain protein	-2.62141	NA	-1.40185	NA
HORVU.MOREX.r3.1HG0021240	Sodium/hydrogen exchanger	-0.354968	0.452589	-0.101633	0.825379
HORVU.MOREX.r3.1HG0021320	4-hydroxy-tetrahydrodipicolinate reductase	0.996296	0.0715212	0.124466	0.846702
HORVU.MOREX.r3.1HG0021330	Asparagine--tRNA ligase	0.119615	0.765049	-0.343793	0.20095
HORVU.MOREX.r3.1HG0021340	Glutathione S-transferase	-0.0704399	0.920591	-0.565716	0.162123
HORVU.MOREX.r3.1HG0021350	Glutathione S-transferase	0.106476	0.854567	-0.360121	0.335372
HORVU.MOREX.r3.1HG0021360	Glutathione S-transferase	-0.106473	0.932535	-0.096001	0.920825
HORVU.MOREX.r3.1HG0021380	Glutathione S-transferase	-0.0776594	0.943944	0.69437	0.277689
HORVU.MOREX.r3.1HG0021400	Glutaredoxin	-2.10147	0.324692	0.0645757	0.974647
HORVU.MOREX.r3.1HG0021390	Glutathione S-transferase	1.10998	0.0183572	0.665617	0.113936
HORVU.MOREX.r3.1HG0021440	Invertase inhibitor	3.14288	NA	0	NA
HORVU.MOREX.r3.1HG0021430	L-gulonolactone oxidase	-1.11687	0.397996	-2.5189	0.00866798
HORVU.MOREX.r3.1HG0021450	F-box protein	-0.688211	0.655293	0.0770028	0.955652
HORVU.MOREX.r3.1HG0021570	3-hydroxy-3-methylglutaryl-coenzyme A reductase 1	1.75448	NA	-0.564641	NA
HORVU.MOREX.r3.1HG0021610	F-box protein	-0.834987	0.476452	-0.541431	0.55858
HORVU.MOREX.r3.1HG0021640	Peroxidase	0.828035	0.183559	2.83392	8.71545e-10
HORVU.MOREX.r3.1HG0021690	Peroxidase	0.0999256	0.941334	1.46243	0.0542376
HORVU.MOREX.r3.1HG0021710	Peroxidase	2.70632	0.340812	-1.05849	0.696463
HORVU.MOREX.r3.1HG0021780	Transmembrane protein, putative	-1.72809	0.60143	-1.30074	0.614168
HORVU.MOREX.r3.1HG0021770	Elongator complex protein 2	0.032507	0.958101	-0.0747033	0.863643
HORVU.MOREX.r3.1HG0021820	Transposase	NA	NA	NA	NA
HORVU.MOREX.r3.1HG0021810	Calcium-dependent lipid-binding (CaLB domain) family protein	-0.750067	NA	-2.09276	NA
HORVU.MOREX.r3.1HG0021800	Glycosyltransferase	-3.00562	0.0135575	-2.3654	0.0218109
HORVU.MOREX.r3.1HG0021830	SKP1-like protein 4	0.210027	0.689694	-0.116945	0.799817
HORVU.MOREX.r3.1HG0021880	SKP1-like protein 4	-1.10917	0.0181085	0.106687	0.84498
HORVU.MOREX.r3.1HG0021870	Serine/threonine-protein kinase ATM	-0.174382	0.664225	0.627541	0.0107582
HORVU.MOREX.r3.1HG0021960	1-aminocyclopropane-1-carboxylate oxidase	-0.850406	0.52041	-2.71215	0.00320001
HORVU.MOREX.r3.1HG0021980	O-glucosyltransferase rumi	-1.91414	0.0137274	-0.714121	0.30585
HORVU.MOREX.r3.1HG0021970	1-aminocyclopropane-1-carboxylate oxidase	-0.300941	0.827698	-2.74935	0.000497364
HORVU.MOREX.r3.1HG0022060	Cullin-1	0.380993	0.0683362	0.394643	0.0232053
HORVU.MOREX.r3.1HG0022070	Cullin-1	0.383812	0.15758	0.802081	0.000109399
HORVU.MOREX.r3.1HG0022090	Serine/threonine-protein phosphatase 2A regulatory subunit B	0.515919	0.123481	0.604219	0.0271676
HORVU.MOREX.r3.1HG0022120	Anaphase-promoting complex subunit 7	-0.71422	0.500071	0.0299204	0.978689
HORVU.MOREX.r3.1HG0022330	Disease resistance protein (NBS-LRR class) family	-3.17389	NA	0.700162	NA
HORVU.MOREX.r3.1HG0022380	Zinc finger protein	-0.00395066	1	0.68413	0.657003
HORVU.MOREX.r3.1HG0022350	Proline synthase co-transcribed bacterial	0.211555	0.730732	-0.133158	0.79565
HORVU.MOREX.r3.1HG0022360	transmembrane protein, putative (DUF247)	-0.295066	0.813187	-0.57229	0.489686
HORVU.MOREX.r3.1HG0022400	RING/U-box superfamily protein, putative	0.687334	0.761133	-1.5761	0.314117
HORVU.MOREX.r3.1HG0022430	RING/U-box superfamily protein, putative	-1.13706	NA	-1.65303	NA
HORVU.MOREX.r3.1HG0022440	Chromatin remodeling factor, putative	0.624386	0.0844789	0.105782	0.793847
HORVU.MOREX.r3.1HG0022450	Double stranded RNA binding protein 3	-0.15365	0.74854	0.215854	0.543457
HORVU.MOREX.r3.1HG0022460	Transport inhibitor response 1	0.344642	0.279024	-0.109	0.735489
HORVU.MOREX.r3.1HG0022490	ATP-dependent RNA helicase DeaD	-0.368802	0.440904	0.282974	0.459755
HORVU.MOREX.r3.1HG0022500	Starch synthase family protein	-0.40567	NA	-2.05758	NA
HORVU.MOREX.r3.1HG0022530	Heavy metal transport/detoxification superfamily protein	-1.21955	0.369082	-0.0394367	0.978824
HORVU.MOREX.r3.1HG0022550	Kinase-like	0	NA	-0.438534	NA
HORVU.MOREX.r3.1HG0022570	Pathogenesis-related thaumatin family protein	-0.253821	0.772928	-0.218372	0.760737
HORVU.MOREX.r3.1HG0022660	Bifunctional protein FolD	0.14534	0.789257	-0.0495869	0.917787
HORVU.MOREX.r3.1HG0022680	Histidine--tRNA ligase	-0.546409	0.238734	-0.191342	0.670695
HORVU.MOREX.r3.1HG0022750	Translocator protein-like protein	0.182253	NA	0.333123	NA
HORVU.MOREX.r3.1HG0022760	BTB/POZ/MATH-domain protein	0.326782	0.725099	1.57871	0.0051686
HORVU.MOREX.r3.1HG0022790	NAC domain protein	-0.334259	0.655956	0.719631	0.119286
HORVU.MOREX.r3.1HG0022860	Xylosyltransferase 1	-0.674487	0.0831831	-0.581029	0.064658
HORVU.MOREX.r3.1HG0022910	Villin	-0.665895	0.385993	-0.413754	0.525809
HORVU.MOREX.r3.1HG0022990	XH/XS domain-containing protein	2.13853	0.601888	-0.754904	0.839685
HORVU.MOREX.r3.1HG0022780	Rubber elongation factor protein, putative	1.27536	0.00100318	0.696183	0.0629899
HORVU.MOREX.r3.1HG0023140	Pentatricopeptide repeat-containing family protein	-3.93305	0.0340964	-4.56668	0.0105438
HORVU.MOREX.r3.1HG0023010	Lipase	-1.42324	0.0743543	-1.68123	0.0124444
HORVU.MOREX.r3.1HG0023150	Phenylalanine ammonia-lyase	-1.06458	0.170255	-2.633	8.86104e-06
HORVU.MOREX.r3.1HG0023200	LURP-one-like protein	-0.48823	0.900978	-1.28902	0.622153
HORVU.MOREX.r3.1HG0023210	Gamma-tubulin complex component	-0.0707558	0.942704	0.152908	0.829684
HORVU.MOREX.r3.1HG0023230	RING/U-box superfamily protein	0.510714	0.142904	0.884898	0.00119575
HORVU.MOREX.r3.1HG0023420	SKP1-like protein 4	-3.93652	NA	0.0292574	0.993838
HORVU.MOREX.r3.1HG0023370	Kinesin-like protein	-0.035381	0.931386	-0.52949	0.0168558
HORVU.MOREX.r3.1HG0023550	Myosin-9	NA	NA	NA	NA
HORVU.MOREX.r3.1HG0023580	WAT1-related protein	-1.48398	0.243844	-2.30105	0.0198993
HORVU.MOREX.r3.1HG0023540	Serine/threonine-protein phosphatase	0.543427	0.313794	0.155031	0.774762
HORVU.MOREX.r3.1HG0023610	Histone H4	1.86738	0.0114955	1.07061	0.110702
HORVU.MOREX.r3.1HG0023620	Histone H3	0.404759	0.612007	-0.506148	0.421899
HORVU.MOREX.r3.1HG0023640	Leucine aminopeptidase, putative	-0.74079	0.554513	-0.389219	0.722858
HORVU.MOREX.r3.1HG0023650	Small nuclear ribonucleoprotein	0.825531	0.00602128	0.0405215	0.914559
HORVU.MOREX.r3.1HG0023680	Fatty acid oxidation complex subunit alpha	-0.520632	0.779601	0.176348	0.912664
HORVU.MOREX.r3.1HG0023710	F-box domain containing protein-like	-1.67935	0.0771553	0.32401	0.715053
HORVU.MOREX.r3.1HG0023770	Flavin-containing monooxygenase	1.23203	NA	-2.34981	NA
HORVU.MOREX.r3.1HG0023740	RING/FYVE/PHD zinc finger superfamily protein	-1.31176	0.0611602	0.555528	0.360644
HORVU.MOREX.r3.1HG0023870	Chlororespiratory reduction31	-0.619192	0.637739	0.115228	0.920183
HORVU.MOREX.r3.1HG0023840	Ethylene receptor	-0.546982	0.0980504	-0.305537	0.299887
HORVU.MOREX.r3.1HG0023940	DNA-directed RNA polymerase III subunit RPC4	0.312177	0.66642	-0.244405	0.672526
HORVU.MOREX.r3.1HG0023950	Fe/S biogenesis protein nfuA	0.685157	0.209047	1.06673	0.011914
HORVU.MOREX.r3.1HG0023970	GATA transcription factor, putative	0.905705	0.482244	1.43296	0.12398
HORVU.MOREX.r3.1HG0024020	Heparan-alpha-glucosaminide N-acetyltransferase	0.0603288	0.905415	-0.131079	0.687125
HORVU.MOREX.r3.1HG0023990	Importin subunit alpha	-0.010639	0.982881	0.118069	0.698489
HORVU.MOREX.r3.1HG0024030	tRNA (Guanine(26)-N(2))-dimethyltransferase	-0.0297209	0.972393	1.13399	0.00575543
HORVU.MOREX.r3.1HG0024040	Disulfide-isomerase	0.542604	0.122733	-0.592289	0.0472723
HORVU.MOREX.r3.1HG0024070	D-3-phosphoglycerate dehydrogenase	0.0276719	NA	-0.675846	NA
HORVU.MOREX.r3.1HG0024050	Poly [ADP-ribose] polymerase	-0.652446	0.531057	-2.47804	0.000259006
HORVU.MOREX.r3.1HG0024090	Peroxisomal membrane (Mpv17/PMP22) family protein	-0.215597	0.906932	0.247412	0.857755
HORVU.MOREX.r3.1HG0024140	Cellulose synthase-like protein	-0.122421	0.93047	-1.97507	0.00811441
HORVU.MOREX.r3.1HG0024220	ACT domain repeat 5	3.11977	NA	-0.845296	NA
HORVU.MOREX.r3.1HG0024210	Chaperone protein dnaJ, putative	-0.839004	0.68929	-3.28455	0.0163693
HORVU.MOREX.r3.1HG0024260	RNA binding protein	NA	NA	NA	NA
HORVU.MOREX.r3.1HG0024230	Tubulin beta chain	0.478126	0.19751	-0.215105	0.536738
HORVU.MOREX.r3.1HG0024280	Dihydrolipoyl dehydrogenase	0.442703	0.410992	-0.830219	0.03979
HORVU.MOREX.r3.1HG0024290	Serine/threonine-protein phosphatase 4 regulatory subunit 3	0.127272	0.82075	-0.598216	0.0692694
HORVU.MOREX.r3.1HG0024380	Flavin-containing monooxygenase	-1.50566	0.357861	-2.10966	0.0805562
HORVU.MOREX.r3.1HG0024440	EGG APPARATUS-1 protein	-0.365869	0.329999	0.945058	0.000547647
HORVU.MOREX.r3.1HG0024500	DNA-directed RNA polymerase II subunit	0.868258	0.0940999	1.0256	0.0168146
HORVU.MOREX.r3.1HG0024560	NADH-quinone oxidoreductase subunit I	-0.96343	0.400041	0.115401	0.917062
HORVU.MOREX.r3.1HG0024510	Universal stress protein	-0.029827	0.964686	-0.0813115	0.866124
HORVU.MOREX.r3.1HG0024570	Transcription factor, putative	-1.38814	0.0236897	-1.62732	0.000322874
HORVU.MOREX.r3.1HG0024670	Gibberellin 2-oxidase	-5.13121	0.0416251	0.379517	0.872294
HORVU.MOREX.r3.1HG0024690	E3 ubiquitin-protein ligase	-0.366813	0.609013	0.164903	0.795983
HORVU.MOREX.r3.1HG0024710	Golgi apparatus membrane protein TVP23	0.878119	0.0239368	-0.347718	0.373926
HORVU.MOREX.r3.1HG0024730	GDSL esterase/lipase	-1.12599	0.0126461	-2.47967	4.92337e-12
HORVU.MOREX.r3.1HG0024800	evolutionarily conserved C-terminal region 2	-0.287962	0.763391	0.484106	0.447896
HORVU.MOREX.r3.1HG0024860	AGAMOUS MADS box factor transcription factor	-0.393897	NA	0	NA
HORVU.MOREX.r3.1HG0024740	GDSL esterase/lipase	-0.956068	0.0302112	-2.33559	1.33349e-11
HORVU.MOREX.r3.1HG0024880	Dihydrolipoyl dehydrogenase	0.227321	0.616869	-0.643454	0.0389078
HORVU.MOREX.r3.1HG0024900	Macrophage erythroblast attacher	0.124241	0.784653	0.216437	0.506061
HORVU.MOREX.r3.1HG0024980	RELA/SPOT	-0.305136	0.843221	1.48018	0.0978277
HORVU.MOREX.r3.1HG0024910	Ubiquitin	1.15718	0.0148765	-0.091026	0.878692
HORVU.MOREX.r3.1HG0025050	Peroxidase	-0.881156	0.373739	-1.03843	0.195527
HORVU.MOREX.r3.1HG0025100	E3 ubiquitin-protein ligase	-0.104824	0.958101	-0.808348	0.463144
HORVU.MOREX.r3.1HG0025110	Protein DETOXIFICATION	0	NA	-0.733272	NA
HORVU.MOREX.r3.1HG0025060	centrosomal protein of 135 kDa-like protein	0.186733	0.676561	0.34109	0.286509
HORVU.MOREX.r3.1HG0025350	Arginine/serine-rich splicing factor, putative	0.233988	0.790127	0.171198	0.80585
HORVU.MOREX.r3.1HG0025440	Transcription initiation factor TFIID subunit 13	-0.217828	0.710626	-0.660078	0.0750142
HORVU.MOREX.r3.1HG0025320	Receptor-like kinase, putative	-0.0347247	0.9722	-0.0642233	0.929685
HORVU.MOREX.r3.1HG0025340	SWIB/MDM2 and Plus-3 and GYF domain-containing protein	0	NA	-0.581108	NA
HORVU.MOREX.r3.1HG0025500	Arginine--tRNA ligase	0.647345	0.119926	0.247603	0.552112
HORVU.MOREX.r3.1HG0025510	MYB-related transcription factor	0.301845	0.857148	-3.20899	0.000545156
HORVU.MOREX.r3.1HG0025530	Fasciclin-like arabinogalactan protein	0	NA	-1.43196	NA
HORVU.MOREX.r3.1HG0025520	RING/U-box superfamily protein	0.49375	0.275124	0.46369	0.208885
HORVU.MOREX.r3.1HG0025550	PHD finger alfin-like protein	0.471024	0.198187	0.21727	0.533343
HORVU.MOREX.r3.1HG0025600	Serine/threonine-protein kinase	-1.31776	0.441303	-0.37842	0.815916
HORVU.MOREX.r3.1HG0025620	Acyl-CoA dehydrogenase, putative	0.210387	0.73379	0.698019	0.0878309
HORVU.MOREX.r3.1HG0025690	Non-specific serine/threonine protein kinase	-1.788	NA	-0.96114	NA
HORVU.MOREX.r3.1HG0025660	Basic helix-loop-helix transcription factor	1.56512	0.645363	-1.5498	0.565579
HORVU.MOREX.r3.1HG0025730	Ring finger protein, putative	-2.23573	NA	-2.89545	NA
HORVU.MOREX.r3.1HG0025720	6-phosphofructo-2-kinase/fructose-2, 6-bisphosphatase	0.413694	0.809643	-0.476324	0.711057
HORVU.MOREX.r3.1HG0025750	Zinc transporter protein	-0.548122	0.152	0.495868	0.105844
HORVU.MOREX.r3.1HG0025790	Aspartate--tRNA ligase	-1.57438	0.0904706	-0.288479	0.764047
HORVU.MOREX.r3.1HG0025840	Kelch-like protein	-4.74384	0.0988018	-1.29897	0.598988
HORVU.MOREX.r3.1HG0025870	6,7-dimethyl-8-ribityllumazine synthase	-2.55469	0.011554	-0.473974	0.642502
HORVU.MOREX.r3.1HG0025880	Phosphatidylinositol N-acetylglucosaminyltransferase subunit H	0.615314	0.544726	0.764691	0.311044
HORVU.MOREX.r3.1HG0025890	LOB domain-containing protein, putative	0.124902	0.93912	-1.78974	0.0502422
HORVU.MOREX.r3.1HG0025900	homeobox protein knotted-1-like 6	1.28355	0.00417855	1.7961	1.21176e-06
HORVU.MOREX.r3.1HG0025960	Haloacid dehalogenase-like hydrolase superfamily protein	-0.319476	0.80149	0.422694	0.657526
HORVU.MOREX.r3.1HG0025980	ATP-dependent helicase/deoxyribonuclease subunit B	0.284932	0.593175	-0.533181	0.167726
HORVU.MOREX.r3.1HG0025990	Nucleotide/sugar transporter family protein	0.120283	0.749308	-0.447921	0.0642421
HORVU.MOREX.r3.1HG0026010	Kinase interacting (KIP1-like) family protein	-0.158718	0.725953	-0.0118022	0.978251
HORVU.MOREX.r3.1HG0026030	Thioredoxin-like protein	0.106124	0.865331	-0.134083	0.77786
HORVU.MOREX.r3.1HG0026080	RING finger protein	0.161644	0.784483	1.24047	0.000277064
HORVU.MOREX.r3.1HG0026100	WD repeat phosphoinositide-interacting-like protein	-0.185366	0.796339	1.09648	0.00760531
HORVU.MOREX.r3.1HG0026070	Ribosomal protein	0.660732	0.0260582	0.182587	0.56715
HORVU.MOREX.r3.1HG0026170	DNA-directed RNA polymerase	-0.205859	0.880225	0.170693	0.85833
HORVU.MOREX.r3.1HG0026180	Pol polyprotein	0.893644	0.159258	1.42063	0.00298637
HORVU.MOREX.r3.1HG0026190	Arabinogalactan peptide-like protein	-0.554954	0.639019	-1.7627	0.0270984
HORVU.MOREX.r3.1HG0026390	Histidinol-phosphate aminotransferase	1.64716	NA	-2.94714	NA
HORVU.MOREX.r3.1HG0026420	Tryptophan aminotransferase	-0.393931	NA	-2.42334	NA
HORVU.MOREX.r3.1HG0026240	Glycerophosphodiester phosphodiesterase-like protein	-0.8474	0.112026	-0.673687	0.138997
HORVU.MOREX.r3.1HG0026430	Proline-rich receptor-like kinase, putative (DUF1421)	0.186094	0.710257	-0.406703	0.234521
HORVU.MOREX.r3.1HG0026470	Receptor protein kinase, putative	-0.902875	0.330526	-1.72346	0.0145057
HORVU.MOREX.r3.1HG0026720	carboxyl-terminal peptidase, putative (DUF239)	-0.529942	0.560568	-0.913393	0.169429
HORVU.MOREX.r3.1HG0026750	Core-2/I-branching beta-1,6-N-acetylglucosaminyltransferase family protein	-0.551398	0.451567	-1.84984	0.000262843
HORVU.MOREX.r3.1HG0026860	Clavata3/ESR (CLE) gene family member	-1.86736	NA	0.0311146	NA
HORVU.MOREX.r3.1HG0026830	Leucine-rich repeat receptor-like protein kinase family	-0.711423	0.221002	-0.885413	0.0464571
HORVU.MOREX.r3.1HG0026900	Protein apaG	-0.873509	0.0600924	-0.659471	0.0819733
HORVU.MOREX.r3.1HG0026930	mRNA cap guanine-N7 methyltransferase	0.523412	0.355824	1.00581	0.0115211
HORVU.MOREX.r3.1HG0026940	Phosphate translocator	-0.00159285	1	-1.0455	0.0980201
HORVU.MOREX.r3.1HG0026950	Phospholipase D	-4.00612	NA	-4.88498	0.091568
HORVU.MOREX.r3.1HG0027000	Embryo-specific 3	0.558664	0.865805	-0.773121	0.747154
HORVU.MOREX.r3.1HG0027040	Alba DNA/RNA-binding protein	-0.897287	NA	0	NA
HORVU.MOREX.r3.1HG0027030	Mitochondrial carrier family	-0.50805	0.42362	-0.505236	0.298847
HORVU.MOREX.r3.1HG0027090	Lactoylglutathione lyase	1.20774	0.0532855	1.54191	0.003014
HORVU.MOREX.r3.1HG0027120	Lactoylglutathione lyase	-0.188206	0.935851	-0.0332914	0.984585
HORVU.MOREX.r3.1HG0027180	RING/U-box superfamily protein	0.493964	0.150122	1.32807	8.84463e-08
HORVU.MOREX.r3.1HG0027190	Pre-mRNA-splicing factor	-0.121486	0.876623	0.418894	0.390369
HORVU.MOREX.r3.1HG0027200	Auxin-responsive protein	0.0733877	0.908821	0.541332	0.140445
HORVU.MOREX.r3.1HG0027220	Serine/threonine protein phosphatase 2A regulatory subunit B	-0.731334	0.0980504	-1.13063	0.000916343
HORVU.MOREX.r3.1HG0027280	Phototropic-responsive NPH3 family protein	-1.01072	0.732011	-1.17577	0.596568
HORVU.MOREX.r3.1HG0027330	Glycosyltransferase	4.72328	NA	-0.298698	NA
HORVU.MOREX.r3.1HG0027350	Protein kinase-like	0	NA	-3.06418	NA
HORVU.MOREX.r3.1HG0027360	Glycosyltransferase	-4.66743	0.0676	-2.22342	0.286084
HORVU.MOREX.r3.1HG0027380	Pentatricopeptide repeat-containing protein	-1.56149	0.175174	-0.126995	0.917634
HORVU.MOREX.r3.1HG0027400	Boron transporter	0.978612	0.475139	-0.464475	0.699479
HORVU.MOREX.r3.1HG0027530	Histone-lysine N-methyltransferase, H3 lysine-9 specific	2.90893	NA	1.21553	0.744325
HORVU.MOREX.r3.1HG0027490	Pentatricopeptide repeat-containing protein	0.895847	0.0807557	2.04641	4.04234e-07
HORVU.MOREX.r3.1HG0027590	Plant/MSJ11-3 protein, putative	0.123632	0.941224	-0.13317	0.915722
HORVU.MOREX.r3.1HG0027640	Plant/MSJ11-3 protein, putative	0.452638	0.361853	0.209556	0.655592
HORVU.MOREX.r3.1HG0027680	AT1G08220-like protein	0.555824	0.409857	-0.464296	0.383088
HORVU.MOREX.r3.1HG0027800	Zinc finger CCCH domain-containing protein 34	-0.610045	0.769097	-1.28337	0.372615
HORVU.MOREX.r3.1HG0027650	Plant/MSJ11-3 protein, putative	0.180126	0.811539	-0.416473	0.43303
HORVU.MOREX.r3.1HG0027810	Plant/F18B13-26 protein	-2.38278	0.2624	-3.12984	0.0569536
HORVU.MOREX.r3.1HG0027890	Protein tapetum determinant 1	1.54675	NA	0.452455	0.884453
HORVU.MOREX.r3.1HG0027930	Rotundifolia-like protein	2.83411	0.00279395	3.76898	3.05765e-06
HORVU.MOREX.r3.1HG0027850	Cellulose synthase	-0.603749	0.114089	-1.64541	1.98095e-08
HORVU.MOREX.r3.1HG0027950	Glycosyltransferase	-0.528954	0.707012	0.0392026	0.974953
HORVU.MOREX.r3.1HG0027940	3'-N-debenzoyl-2'-deoxytaxol N-benzoyltransferase	-1.49824	0.103646	-2.43424	0.000435383
HORVU.MOREX.r3.1HG0028070	Pimeloyl-[acyl-carrier protein] methyl ester esterase	-0.580111	NA	-1.78774	NA
HORVU.MOREX.r3.1HG0028110	Copper ion binding protein	0.883932	0.0773184	1.28181	0.00161572
HORVU.MOREX.r3.1HG0028150	Leucine-rich repeat-containing protein	-0.905008	0.151983	-1.40486	0.00318379
HORVU.MOREX.r3.1HG0028230	DUF581 family protein	-1.14939	0.667227	-1.41625	0.508087
HORVU.MOREX.r3.1HG0028220	MAR-binding filament-like protein 1-1	0.444747	0.506963	0.0454924	0.947256
HORVU.MOREX.r3.1HG0028250	Copalyl diphosphate synthase	-0.750052	NA	-0.471921	NA
HORVU.MOREX.r3.1HG0028280	polyamine-modulated factor 1-binding protein	0.270483	0.399738	-0.466978	0.0412379
HORVU.MOREX.r3.1HG0028320	70 kDa heat shock protein	0.622068	0.0511515	0.819497	0.00152345
HORVU.MOREX.r3.1HG0029100	Late embryogenesis abundant protein	0.626199	0.162847	-0.234184	0.589207
HORVU.MOREX.r3.1HG0029150	Cation/H(+) antiporter	NA	NA	NA	NA
HORVU.MOREX.r3.1HG0029240	Hypoxanthine phosphoribosyltransferase	0.280622	0.729805	-0.576479	0.276437
HORVU.MOREX.r3.1HG0029060	70 kDa heat shock protein	0.457503	0.437196	-0.498213	0.304863
HORVU.MOREX.r3.1HG0029270	Ubiquitin conjugating enzyme E2	-0.536102	0.0787497	-0.190527	0.506809
HORVU.MOREX.r3.1HG0029280	FACT complex subunit SSRP1	-0.0547426	0.907517	0.31808	0.251442
HORVU.MOREX.r3.1HG0029320	Pentatricopeptide repeat-containing protein	-0.210926	0.838326	-0.89111	0.166562
HORVU.MOREX.r3.1HG0029340	bZIP transcription factor, putative (DUF1664)	1.00573	0.0548718	1.37115	0.00160786
HORVU.MOREX.r3.1HG0029360	WRKY transcription factor	-0.766753	0.24083	-0.554854	0.320895
HORVU.MOREX.r3.1HG0029430	Protein kinase	0.0355199	0.96563	-0.0902898	0.874895
HORVU.MOREX.r3.1HG0029470	Fatty acid oxidation complex alpha subunit, putative	-0.624641	0.610953	0.0482384	0.967841
HORVU.MOREX.r3.1HG0029540	Myb/SANT-like DNA-binding domain protein	-0.683166	0.897453	1.92941	0.585224
HORVU.MOREX.r3.1HG0029620	Histidine phosphotransfer protein	-5.55676	0.0197825	0.260493	0.908591
HORVU.MOREX.r3.1HG0029480	nuclease	-0.63936	0.300576	-0.392865	0.485319
HORVU.MOREX.r3.1HG0029490	Lactoylglutathione lyase / glyoxalase I family protein	1.17247	0.013125	0.374494	0.436262
HORVU.MOREX.r3.1HG0029510	Glycine-rich protein	-0.794612	0.161062	-0.65943	0.154394
HORVU.MOREX.r3.1HG0029820	Flavin-containing monooxygenase	0.271464	0.852618	0.52812	0.605792
HORVU.MOREX.r3.1HG0029890	Auxin-responsive protein	-0.911158	0.490817	0.432099	0.724298
HORVU.MOREX.r3.1HG0029730	Malic enzyme	-0.683844	0.391773	-2.64203	2.14845e-06
HORVU.MOREX.r3.1HG0029900	Proteasome subunit beta type	0.846957	0.0353044	-0.0894813	0.853074
HORVU.MOREX.r3.1HG0029910	Phosphotransferase	0.680823	0.272186	0.888075	0.0754337
HORVU.MOREX.r3.1HG0030010	IQ domain-containing protein	-1.00736	0.536573	-0.608047	0.670298
HORVU.MOREX.r3.1HG0030090	Leucine-rich repeat protein kinase family protein	-1.98678	NA	1.25949	NA
HORVU.MOREX.r3.1HG0030080	Derlin	-0.0630309	0.930908	-0.207782	0.671219
HORVU.MOREX.r3.1HG0030120	tRNA N6-adenosine threonylcarbamoyltransferase	0.461664	0.454384	-0.767594	0.097866
HORVU.MOREX.r3.1HG0030200	DUF641 family protein	0.604853	0.525066	-1.68086	0.00852773
HORVU.MOREX.r3.1HG0030240	Kinase family protein	0.534036	0.0787497	0.473479	0.0483889
HORVU.MOREX.r3.1HG0030290	PRA1 family protein	-5.41551	0.00326925	-1.12234	0.307163
HORVU.MOREX.r3.1HG0030320	Peroxidase	0.347116	0.3404	-0.291197	0.34422
HORVU.MOREX.r3.1HG0030350	Glutathione S-transferase T3	NA	NA	NA	NA
HORVU.MOREX.r3.1HG0030330	Beta-glucosidase	-1.27219	0.467815	-0.106868	0.951113
HORVU.MOREX.r3.1HG0030520	Avr9/Cf-9 rapidly elicited protein	1.20655	NA	-1.03245	NA
HORVU.MOREX.r3.1HG0030500	Thioredoxin	0.0373056	0.969184	0.123724	0.841064
HORVU.MOREX.r3.1HG0030630	Kinase family protein	0.263091	0.700329	0.285669	0.593045
HORVU.MOREX.r3.1HG0030590	Mitochondrial carrier family	0.656267	0.0732023	-0.767206	0.0135438
HORVU.MOREX.r3.1HG0030650	Kinase family protein	0.308864	0.4142	-0.00364332	0.993471
HORVU.MOREX.r3.1HG0030690	kinase superfamily with octicosapeptide/Phox/Bem1p domain-containing protein	0.623626	NA	-5.01919	NA
HORVU.MOREX.r3.1HG0030720	O-acyltransferase	-0.220163	0.618371	-0.158599	0.646793
HORVU.MOREX.r3.1HG0030730	Calmodulin binding protein	0.326501	0.751504	-1.02818	0.106991
HORVU.MOREX.r3.1HG0030850	Zinc transporter	-0.957217	0.266636	-0.646984	0.372343
HORVU.MOREX.r3.1HG0031170	Far upstream element-binding protein	1.58748	NA	-0.269557	NA
HORVU.MOREX.r3.1HG0031180	Hexosyltransferase	-0.60178	0.246174	-1.22675	0.00107845
HORVU.MOREX.r3.1HG0031310	Lachrymatory factor synthase	-3.71838	NA	-4.45274	NA
HORVU.MOREX.r3.1HG0031210	Late embryogenesis abundant (LEA) hydroxyproline-rich glycoprotein family	-0.189259	0.591519	-1.47894	5.80858e-12
HORVU.MOREX.r3.1HG0031320	N-acetyltransferase-like protein	0.713122	0.184984	-0.00276565	0.997602
HORVU.MOREX.r3.1HG0031380	GDSL esterase/lipase	0.554904	0.0820145	0.759962	0.00283222
HORVU.MOREX.r3.1HG0031410	Nudix hydrolase-like protein	0.200635	0.827613	-0.554401	0.35391
HORVU.MOREX.r3.1HG0031470	Ring finger protein, putative	1.32548	0.264615	-1.40971	0.115476
HORVU.MOREX.r3.1HG0031450	alpha-1,2-Mannosidase	-0.276367	0.501659	-0.265702	0.415533
HORVU.MOREX.r3.1HG0031480	Gibberellin 2-oxidase 2	-0.0712947	0.987178	-1.98757	0.361821
HORVU.MOREX.r3.1HG0031520	Myb	-0.383006	0.641442	-0.584831	0.343065
HORVU.MOREX.r3.1HG0031730	DNA helicase	0.462593	0.273646	-0.581144	0.0873668
HORVU.MOREX.r3.1HG0031770	Ubiquitin-conjugating enzyme E2	-0.45101	0.40213	-0.234968	0.621084
HORVU.MOREX.r3.1HG0031820	Calmodulin	0.252348	0.785451	-2.08584	0.000109684
HORVU.MOREX.r3.1HG0031940	Bidirectional sugar transporter SWEET	-0.935668	0.607564	-1.88298	0.143178
HORVU.MOREX.r3.1HG0031980	Trichome birefringence-like protein	-0.267349	0.544382	-0.607124	0.0455898
HORVU.MOREX.r3.1HG0032140	DUF2358 family protein	0.172553	0.709629	0.540005	0.0732049
HORVU.MOREX.r3.1HG0032150	Coiled-coil domain-containing protein 25	0.893457	0.00624459	0.842788	0.00312788
HORVU.MOREX.r3.1HG0032160	Rhomboid family protein	-0.39712	0.787775	-1.64265	0.0698954
HORVU.MOREX.r3.1HG0032200	S-type anion channel	-0.0458961	0.966716	-1.72385	0.000720256
HORVU.MOREX.r3.1HG0032230	Rad3-related DNA helicase family protein	0.0659342	0.92718	-0.23897	0.596568
HORVU.MOREX.r3.1HG0032470	ABC transporter G family member	-1.30989	0.654886	-0.333417	0.886918
HORVU.MOREX.r3.1HG0032260	Receptor-like kinase	0.280466	0.250922	-0.26592	0.180813
HORVU.MOREX.r3.1HG0032540	Abscisic acid receptor	-0.471346	0.27719	0.655667	0.0541893
HORVU.MOREX.r3.1HG0032570	Zinc finger protein-like 1-like protein	0.0269835	0.960037	-0.572556	0.0330339
HORVU.MOREX.r3.1HG0032650	basic helix-loop-helix (bHLH) DNA-binding superfamily protein	-0.182805	0.644408	0.18741	0.542054
HORVU.MOREX.r3.1HG0032710	heat-inducible transcription repressor	-0.678273	0.0451906	-0.437552	0.128642
HORVU.MOREX.r3.1HG0032760	RNA-binding family protein	-0.178115	0.666984	0.606937	0.0258997
HORVU.MOREX.r3.1HG0032840	TRAM, LAG1 and CLN8 (TLC) lipid-sensing domain containing protein	-1.29241	0.208721	-0.546472	0.570891
HORVU.MOREX.r3.1HG0032910	Lysine-specific demethylase	1.40084	0.00140657	0.94412	0.0170537
HORVU.MOREX.r3.1HG0032930	lipase, putative (DUF620)	-0.076942	0.983496	-3.592	0.0583519
HORVU.MOREX.r3.1HG0033070	L-seryl-tRNA(Sec) selenium transferase	2.33509	NA	2.71419	NA
HORVU.MOREX.r3.1HG0033130	INO80 complex subunit D	0.328997	0.647661	0.933867	0.0490468
HORVU.MOREX.r3.1HG0032990	Chaperone DnaK	-0.671278	0.0405531	-0.544899	0.0550079
HORVU.MOREX.r3.1HG0033310	DNA mismatch repair protein mutS	0.462037	0.40798	-0.271525	0.582545
HORVU.MOREX.r3.1HG0033330	Ion channel pollux-like protein	-0.354557	0.40998	0.149986	0.685254
HORVU.MOREX.r3.1HG0033350	P-loop containing nucleoside triphosphate hydrolases superfamily protein	-1.20462	0.00745191	-1.63035	1.8285e-05
HORVU.MOREX.r3.1HG0033390	Ferrochelatase	-1.13695	0.0229852	-1.63886	7.00369e-05
HORVU.MOREX.r3.1HG0033540	Alpha/beta-hydrolase	0.854365	0.0103829	1.18255	1.92975e-05
HORVU.MOREX.r3.1HG0033590	tRNA pseudouridine synthase A	-0.749792	0.0807557	0.278641	0.479383
HORVU.MOREX.r3.1HG0033710	Protein kinase	-0.726889	0.848419	-2.41724	0.357428
HORVU.MOREX.r3.1HG0033730	Acyl carrier protein	0	NA	-2.22797	NA
HORVU.MOREX.r3.1HG0033780	UDP-glycosyltransferase	-0.0138717	0.993807	1.10442	0.116413
HORVU.MOREX.r3.1HG0033790	Zinc transporter	-0.240874	0.481517	-0.391833	0.121753
HORVU.MOREX.r3.1HG0033920	ATP synthase gamma chain	0.904582	0.0398724	-0.449964	0.293024
HORVU.MOREX.r3.1HG0034140	Transcription factor SPT20-like protein-like 1	0.0490958	0.926837	0.947459	0.000412295
HORVU.MOREX.r3.1HG0034230	Poly(A) RNA polymerase cid11	0.168512	0.71196	0.474739	0.121518
HORVU.MOREX.r3.1HG0034310	Glycerol-3-phosphate acyltransferase	-3.93604	NA	-1.38717	0.654179
HORVU.MOREX.r3.1HG0034330	Prolyl 4-hydroxylase alpha subunit, putative	0.313644	0.424838	-0.427335	0.160056
HORVU.MOREX.r3.1HG0034380	Phospholipid-transporting ATPase	-0.381997	0.0786563	0.0821045	0.721209
HORVU.MOREX.r3.1HG0034480	Lactoylglutathione lyase	0.130937	0.750591	0.548901	0.0252282
HORVU.MOREX.r3.1HG0034560	Pentatricopeptide repeat-containing protein, putative	0.0176339	0.979379	0.272222	0.448532
HORVU.MOREX.r3.1HG0034590	Vacuolar-sorting receptor-like protein	0.326421	0.412294	-0.0304705	0.938189
HORVU.MOREX.r3.1HG0034640	Zinc finger A20 and AN1 domain stress-associated protein	-0.345964	0.384246	-0.302719	0.354904
HORVU.MOREX.r3.1HG0034700	LIM domain and RING finger protein	-0.12096	0.879985	-0.0891744	0.888748
HORVU.MOREX.r3.1HG0034850	Actin cytoskeleton-regulatory complex protein PAN1	-0.716006	0.380451	-0.589394	0.381801
HORVU.MOREX.r3.1HG0034910	F-box family protein	-0.469421	0.762008	0.504522	0.657761
HORVU.MOREX.r3.1HG0034970	Vacuolar protein sorting-associated protein 20	0.505959	0.790397	1.01135	0.457563
HORVU.MOREX.r3.1HG0034990	E3 ubiquitin-protein ligase	0.394863	0.306935	1.20146	5.66978e-06
HORVU.MOREX.r3.1HG0035140	muscle M-line assembly protein	0.373884	0.482127	0.3056	0.480375
HORVU.MOREX.r3.1HG0035170	RNA-directed DNA polymerase (reverse transcriptase)-related family protein	2.33586	NA	1.22182	0.582803
HORVU.MOREX.r3.1HG0035230	ER membrane protein complex subunit 1	0.304273	0.500452	-0.79509	0.0134556
HORVU.MOREX.r3.1HG0035350	Calcium-binding endonuclease/exonuclease/phosphatase family	-0.605518	0.156256	-0.633712	0.064245
HORVU.MOREX.r3.1HG0035400	Ras-related protein, expressed	-0.127129	0.848182	-1.05447	0.0050751
HORVU.MOREX.r3.1HG0035540	RING finger protein	0.402891	0.211565	0.55871	0.0246434
HORVU.MOREX.r3.1HG0035560	DNAse I-like superfamily protein	-0.574679	0.338129	-0.578676	0.208943
HORVU.MOREX.r3.1HG0035690	Ubiquitin carboxyl-terminal hydrolase-like protein	0.347896	0.337756	0.162965	0.63258
HORVU.MOREX.r3.1HG0036330	Importin subunit alpha	0.229982	0.866048	-2.05412	0.00459991
HORVU.MOREX.r3.1HG0035920	Histone acetyltransferase GCN5	1.39719	0.00911562	1.04997	0.0276786
HORVU.MOREX.r3.1HG0036370	Ras-related protein, expressed	0.365204	0.327639	-1.47361	1.44407e-08
HORVU.MOREX.r3.1HG0036390	ABC1-like kinase	0.0908675	0.90946	0.47538	0.325533
HORVU.MOREX.r3.1HG0036400	Ribosomal RNA small subunit methyltransferase I	0.0907733	0.908543	0.145899	0.788013
HORVU.MOREX.r3.1HG0036440	BTB/POZ domain-containing protein	-2.51702	0.0222684	-2.75271	0.00264685
HORVU.MOREX.r3.1HG0036480	Transcription initiation factor IIF subunit alpha	0.16333	0.700627	0.155549	0.644137
HORVU.MOREX.r3.1HG0036600	Transcription initiation factor IIA subunit 1	0.0964143	0.883455	-0.126337	0.792924
HORVU.MOREX.r3.1HG0036660	Retinal-binding protein	0.623546	0.146042	0.388032	0.316705
HORVU.MOREX.r3.1HG0036870	beta-1,3-n-acetylglucosaminyltransferase radical fringe protein, putative (DUF604)	-2.89221	NA	-4.19615	NA
HORVU.MOREX.r3.1HG0036770	Tobamovirus multiplication protein 2A	0.120676	0.765464	-0.100899	0.760325
HORVU.MOREX.r3.1HG0037010	RING-finger, DEAD-like helicase, PHD and SNF2 domain-containing protein	-0.754418	0.419142	0.26224	0.757822
HORVU.MOREX.r3.1HG0036930	Histone H2A	-0.29085	0.653019	-1.07843	0.0111927
HORVU.MOREX.r3.1HG0037020	F-box/kelch-repeat protein	0.187178	0.740288	0.151304	0.734256
HORVU.MOREX.r3.1HG0037180	Carbon catabolite repressor 4-like protein	0.159195	0.720508	0.164145	0.637092
HORVU.MOREX.r3.1HG0037210	Kinase family protein	-0.0310203	0.959109	0.470733	0.140067
HORVU.MOREX.r3.1HG0037250	Kinase interacting (KIP1-like) family protein, putative	-0.432276	0.206386	0.236884	0.457904
HORVU.MOREX.r3.1HG0037270	Methylthioribose-1-phosphate isomerase	0.311022	0.361951	0.144991	0.641372
HORVU.MOREX.r3.1HG0037440	TATA-box-binding	-0.825802	0.0324505	0.0865651	0.836921
HORVU.MOREX.r3.1HG0037500	Ribulose bisphosphate carboxylase small chain	-3.02844	NA	-1.54086	NA
HORVU.MOREX.r3.1HG0037550	Sucrose transporter	-0.393928	NA	-2.04975	NA
HORVU.MOREX.r3.1HG0037610	F-box / LRR-repeat protein	-0.270744	0.709629	-0.108154	0.867982
HORVU.MOREX.r3.1HG0037620	RNA-binding KH domain-containing protein	0.206265	0.929926	-0.843321	0.582883
HORVU.MOREX.r3.1HG0037710	LINE-1 reverse transcriptase-like protein	-2.72194	0.160908	-0.417023	0.819589
HORVU.MOREX.r3.1HG0037670	NAD(P)H dehydrogenase (Quinone)	-1.0868	0.00485734	-0.865072	0.00722869
HORVU.MOREX.r3.1HG0037770	Core-2/I-branching beta-1,6-N-acetylglucosaminyltransferase family protein	-0.0477632	0.953655	0.287203	0.575462
HORVU.MOREX.r3.1HG0037780	Cationic amino acid transporter, putative	0.810187	0.152574	-0.164964	0.777693
HORVU.MOREX.r3.1HG0037800	3'-5' exonuclease domain-containing family protein	0.142421	0.744156	-0.00298705	0.994265
HORVU.MOREX.r3.1HG0037920	Protein restricted tev movement 2	1.02132	0.230741	0.332695	0.658989
HORVU.MOREX.r3.1HG0037960	Heat shock family protein	0.590311	0.573298	1.12852	0.128642
HORVU.MOREX.r3.1HG0037990	SKP1-like protein	0.524329	0.400827	-0.0562444	0.9284
HORVU.MOREX.r3.1HG0038000	Ammonium transporter Rh type B	-1.6401	0.542423	-0.300486	0.892356
HORVU.MOREX.r3.1HG0038070	CsAtPR5	-0.452172	0.859848	-0.475943	0.806149
HORVU.MOREX.r3.1HG0038080	F-box protein	-0.184881	0.869245	-0.736205	0.288901
HORVU.MOREX.r3.1HG0038100	GDSL esterase/lipase	0.317157	0.910087	-2.83748	0.0785314
HORVU.MOREX.r3.1HG0038160	RING/U-box superfamily protein	-2.67617	0.199148	0.476496	0.771067
HORVU.MOREX.r3.1HG0038170	DNA polymerase epsilon, catalytic subunit, putative	0.0892715	0.92507	-0.043458	0.953058
HORVU.MOREX.r3.1HG0038220	F-box family protein	-1.70119	0.0334075	-0.847955	0.209974
HORVU.MOREX.r3.1HG0038190	RNA-binding protein, putative	0.541899	0.111819	0.790982	0.00306394
HORVU.MOREX.r3.1HG0038230	F-box family protein	-1.23079	0.125285	-1.11928	0.0510622
HORVU.MOREX.r3.1HG0038240	F-box protein SKIP23	-1.28029	0.601658	-0.533103	0.798095
HORVU.MOREX.r3.1HG0038550	Transcription factor	0.782119	0.442243	0.0814378	0.937443
HORVU.MOREX.r3.1HG0038620	Lectin receptor kinase	-0.765801	0.49335	-0.0860461	0.935213
HORVU.MOREX.r3.1HG0038590	Heavy metal-associated protein	0.423666	0.39406	1.08331	0.00244594
HORVU.MOREX.r3.1HG0038720	Chaperone DnaJ-domain protein	0.0276475	NA	-3.32962	NA
HORVU.MOREX.r3.1HG0038740	Hydroxycinnamoyl-CoA:shikimate hydroxycinnamoyltransferase 2	0	NA	-1.82604	NA
HORVU.MOREX.r3.1HG0038630	Lectin receptor kinase	-1.0208	0.410158	-0.567685	0.558937
HORVU.MOREX.r3.1HG0038640	Phosphoglycerate kinase	0.918418	0.326521	-0.023436	0.981596
HORVU.MOREX.r3.1HG0038790	Pentatricopeptide repeat-containing protein	-0.217763	0.928227	-1.37299	0.322041
HORVU.MOREX.r3.1HG0038750	Late embryogenesis abundant (LEA) hydroxyproline-rich glycoprotein family	0.304884	0.715528	-1.47761	0.0036832
HORVU.MOREX.r3.1HG0038800	Protein kinase	-1.13255	0.157619	-1.54631	0.0167001
HORVU.MOREX.r3.1HG0038930	Chitinase	-0.719493	0.572665	-1.11409	0.217185
HORVU.MOREX.r3.1HG0038900	ABC transporter G family member	-0.0829414	0.93217	-0.469208	0.434196
HORVU.MOREX.r3.1HG0038960	F-box family protein	0.442292	0.619143	-1.06279	0.0835308
HORVU.MOREX.r3.1HG0038980	F-box family protein	0.498342	0.861729	0.168734	0.939739
HORVU.MOREX.r3.1HG0039000	Translin family protein, expressed	1.24074	0.0679269	0.601411	0.354535
HORVU.MOREX.r3.1HG0039050	Telomere repeat-binding factor like-protein	-1.87594	NA	-0.408523	NA
HORVU.MOREX.r3.1HG0039150	Ethylene-responsive transcription factor	-1.20507	0.799937	-5.59268	0.0565964
HORVU.MOREX.r3.1HG0039110	Appr-1-p processing enzyme family protein, putative, expressed	-0.133321	0.779031	0.00494804	0.991024
HORVU.MOREX.r3.1HG0039160	RING finger protein	2.0641	3.5826e-06	4.50752	5.15291e-31
HORVU.MOREX.r3.1HG0039190	Transmembrane protein 8B	-0.0146132	0.985461	-0.135054	0.775039
HORVU.MOREX.r3.1HG0039230	AT-rich interactive domain-containing protein 2	-0.475097	0.19748	-0.834899	0.00242655
HORVU.MOREX.r3.1HG0039240	Na(+)/H(+) antiporter NhaB	-1.2675	0.0728698	-3.11561	5.02122e-09
HORVU.MOREX.r3.1HG0039350	Ubiquitin-conjugating enzyme E2	-0.197292	0.614107	0.216877	0.469485
HORVU.MOREX.r3.1HG0039370	Leucine-rich repeat (LRR) family protein	-0.31351	0.559117	-0.476644	0.229717
HORVU.MOREX.r3.1HG0039410	NADH dehydrogenase subunit 9	0.565255	NA	3.66018	NA
HORVU.MOREX.r3.1HG0039450	Mitchondrion orf173	-1.67441	0.438225	3.89719	0.0106046
HORVU.MOREX.r3.1HG0039670	Calcium ion-binding protein	-0.309475	0.523805	-1.58989	6.98446e-07
HORVU.MOREX.r3.1HG0039730	Glutamine synthetase	-0.540287	0.282535	-0.706857	0.0742318
HORVU.MOREX.r3.1HG0039740	Ras-related protein Rab-18	-0.188675	0.740144	-0.347274	0.375293
HORVU.MOREX.r3.1HG0039840	RING finger and CHY zinc finger protein	2.63589	5.75426e-09	5.1275	1.81633e-36
HORVU.MOREX.r3.1HG0039860	Midasin	-0.825478	0.294339	-0.348451	0.649028
HORVU.MOREX.r3.1HG0039910	Polyadenylate-binding protein	0.608881	0.0701435	0.258566	0.409006
HORVU.MOREX.r3.1HG0039920	Pectate lyase	-2.21788	0.163055	-0.661977	0.6613
HORVU.MOREX.r3.1HG0039930	Shugoshin-1	-0.631718	0.700255	-1.11452	0.348834
HORVU.MOREX.r3.1HG0039940	Inosine triphosphate pyrophosphatase	1.35068	0.103451	0.348702	0.694601
HORVU.MOREX.r3.1HG0039960	Serine protease HTRA1	-0.0593319	0.940446	0.371982	0.459593
HORVU.MOREX.r3.1HG0040000	3-ketoacyl-CoA thiolase	0.40496	0.375567	-1.56096	7.22109e-07
HORVU.MOREX.r3.1HG0040050	DNA repair protein-like protein	-0.0212125	0.9747	0.68961	0.0471635
HORVU.MOREX.r3.1HG0040100	Transmembrane protein 45B	0.141233	0.842245	1.46672	5.38031e-05
HORVU.MOREX.r3.1HG0040220	Ribonuclease H	0.785315	0.190473	0.361748	0.51834
HORVU.MOREX.r3.1HG0040360	Xyloglucan galactosyltransferase KATAMARI1-like protein	-1.36227	0.113263	-2.04418	0.00235211
HORVU.MOREX.r3.1HG0040400	Xyloglucan galactosyltransferase KATAMARI1-like protein	-2.18389	0.067612	-2.38578	0.0178622
HORVU.MOREX.r3.1HG0040550	F-box family protein	0.50444	0.886386	-0.194647	0.942382
HORVU.MOREX.r3.1HG0040570	Pentatricopeptide repeat-containing protein	-1.17448	0.19408	-0.528839	0.507124
HORVU.MOREX.r3.1HG0040610	60 kDa chaperonin	0.915277	0.0605446	-0.657562	0.137211
HORVU.MOREX.r3.1HG0040640	Cysteine--tRNA ligase	-0.116441	0.901532	-0.289844	0.655426
HORVU.MOREX.r3.1HG0040680	GDSL esterase/lipase	0	NA	-1.77092	NA
HORVU.MOREX.r3.1HG0040700	Adenine nucleotide alpha hydrolases-like superfamily protein, putative	-0.750079	NA	-3.49426	NA
HORVU.MOREX.r3.1HG0040790	Plant/T7N9-9 protein	0.905399	0.100681	1.19513	0.00733398
HORVU.MOREX.r3.1HG0040800	Heat shock 70 kDa protein cognate 1 (Fragments)	1.20729	0.050418	1.22821	0.0119456
HORVU.MOREX.r3.1HG0040810	Hypersensitive-induced response protein 1	-0.281202	0.654886	0.625448	0.148848
HORVU.MOREX.r3.1HG0040830	Transducin/WD40 repeat-like superfamily protein	0.473251	0.280291	0.379094	0.301593
HORVU.MOREX.r3.1HG0040860	Riboflavin kinase	0.0086569	0.988167	0.486686	0.0778818
HORVU.MOREX.r3.1HG0040880	Zinc finger (C3HC4-type RING finger) protein family-like	-0.227655	0.890494	-1.99793	0.0275615
HORVU.MOREX.r3.1HG0040900	WD-repeat protein, putative	-0.315959	0.558461	0.70769	0.0511192
HORVU.MOREX.r3.1HG0040950	Beta-amylase	0	NA	-1.49862	NA
HORVU.MOREX.r3.1HG0040990	Beta-amylase	-0.350317	0.666969	-1.20834	0.0212831
HORVU.MOREX.r3.1HG0041010	PfkB-like carbohydrate kinase family protein	-0.399483	0.6191	-0.00522075	0.994867
HORVU.MOREX.r3.1HG0041030	tRNA dimethylallyltransferase	-1.14871	0.814961	0.67517	0.856986
HORVU.MOREX.r3.1HG0041120	High frequency lysogenization protein HflD homolog	-1.77961	NA	-0.139408	0.970335
HORVU.MOREX.r3.1HG0041130	BTB/POZ domain containing protein, expressed	0.106231	0.981415	-0.674275	0.823973
HORVU.MOREX.r3.1HG0041150	Zinc finger protein CONSTANS	0	NA	-3.3841	NA
HORVU.MOREX.r3.1HG0041060	WD40 repeat-like protein	0.592225	0.170851	0.298181	0.467516
HORVU.MOREX.r3.1HG0041230	Peptidyl-tRNA hydrolase	0.326097	0.765688	0.185224	0.839293
HORVU.MOREX.r3.1HG0041250	Peroxisome biogenesis protein 12	-0.278689	0.617652	-0.252306	0.561557
HORVU.MOREX.r3.1HG0041260	Eukaryotic translation initiation factor 4E	1.03236	0.0247125	-0.43162	0.348207
HORVU.MOREX.r3.1HG0041380	Glycosyl hydrolase family 47 protein	4.71833	NA	-2.90056	NA
HORVU.MOREX.r3.1HG0041280	Cellulose synthase	-0.616003	0.32215	-1.30421	0.00429562
HORVU.MOREX.r3.1HG0041440	Receptor protein kinase, putative	-0.485893	0.466202	-1.88944	2.34605e-05
HORVU.MOREX.r3.1HG0041510	Receptor protein kinase, putative	-1.96003	0.0982051	-0.677241	0.521461
HORVU.MOREX.r3.1HG0041550	Receptor protein kinase, putative	-1.26707	0.0537877	-1.7711	0.00112657
HORVU.MOREX.r3.1HG0041560	Esterase/lipase/thioesterase-like protein	-0.377155	0.502379	-0.861808	0.0274156
HORVU.MOREX.r3.1HG0041580	Leucine-rich repeat receptor-like protein kinase family protein	-0.814449	0.159067	-0.513081	0.319755
HORVU.MOREX.r3.1HG0041600	Peptide transporter	-6.03497	0.000518646	-4.28816	6.53145e-05
HORVU.MOREX.r3.1HG0041630	Peptide transporter	-1.68673	0.00045496	-1.68232	6.24747e-05
HORVU.MOREX.r3.1HG0041700	Mammalian uncoordinated homology 13, domain 2	-3.83798	0.139963	-1.06157	0.584066
HORVU.MOREX.r3.1HG0041710	Fatty acid hydroxylase superfamily	0	NA	-1.72596	NA
HORVU.MOREX.r3.1HG0041720	Fatty acid hydroxylase superfamily protein	2.83094	NA	-2.97571	NA
HORVU.MOREX.r3.1HG0041680	RNA-binding protein-like	-0.0329077	0.941439	0.0304318	0.929962
HORVU.MOREX.r3.1HG0041820	Cyanate hydratase	0.36751	0.639261	-0.00410673	0.996768
HORVU.MOREX.r3.1HG0041830	ATP-dependent RNA helicase, putative	0.606481	0.234901	0.409932	0.362271
HORVU.MOREX.r3.1HG0041980	Tetratricopeptide repeat protein 7A	-0.252108	0.653096	-0.827136	0.0229252
HORVU.MOREX.r3.1HG0042060	Cyclin dependent kinase inhibitor	-0.0677225	0.977987	1.72665	0.185189
HORVU.MOREX.r3.1HG0042090	Gamma-gliadin	0	NA	3.22068	NA
HORVU.MOREX.r3.1HG0042080	F-box protein	-0.45891	NA	0.180176	NA
HORVU.MOREX.r3.1HG0042100	Tyrosine--tRNA ligase	0.313569	0.696589	-0.820283	0.124716
HORVU.MOREX.r3.1HG0042110	PPPDE thiol peptidase family protein, putative	0.275367	0.748391	0.376578	0.576064
HORVU.MOREX.r3.1HG0042200	3-ketoacyl-CoA synthase	-1.43492	NA	-3.34657	NA
HORVU.MOREX.r3.1HG0042120	WD repeat protein, putative	-0.406494	0.356282	-0.114922	0.773913
HORVU.MOREX.r3.1HG0042230	Non-lysosomal glucosylceramidase	-0.0671367	0.906413	-0.148262	0.712441
HORVU.MOREX.r3.1HG0042370	Sentrin-specific protease	1.63623	0.186981	1.22396	0.222871
HORVU.MOREX.r3.1HG0042290	NBS-LRR disease resistance protein	-0.463721	0.618572	-0.595502	0.366524
HORVU.MOREX.r3.1HG0042320	UDP-glucose:glycoprotein glucosyltransferase	0.158579	0.637149	-0.316313	0.18817
HORVU.MOREX.r3.1HG0042440	Long-chain-alcohol oxidase	-1.26788	0.169638	0.709885	0.470915
HORVU.MOREX.r3.1HG0042420	Phosphoribosylformylglycinamidine synthase family protein	-0.357209	0.594016	-0.711307	0.143679
HORVU.MOREX.r3.1HG0042620	Polyubiquitin	-2.46437	NA	-0.403126	NA
HORVU.MOREX.r3.1HG0042510	Long-chain-alcohol oxidase	-0.42169	0.495932	0.323912	0.534073
HORVU.MOREX.r3.1HG0042750	Kinase family protein	-3.22437	0.112768	0.288549	0.902187
HORVU.MOREX.r3.1HG0042740	Adaptin ear-binding coat-associated protein, putative	0.296843	0.444807	-0.664749	0.0165275
HORVU.MOREX.r3.1HG0042770	Vacuolar protein sorting-associated protein 2-like protein 2	0.0684716	0.903628	0.310874	0.349731
HORVU.MOREX.r3.1HG0042860	autophagy 2	-3.27188	NA	-5.36083	0.0328877
HORVU.MOREX.r3.1HG0042920	Pentatricopeptide repeat-containing protein	0.25499	0.821465	-0.123287	0.891924
HORVU.MOREX.r3.1HG0042870	Serine/threonine-protein phosphatase 2A regulatory subunit B'' subunit alpha	0.0419301	0.905415	0.145744	0.515519
HORVU.MOREX.r3.1HG0042990	Exportin-4	-0.3849	0.623514	-0.511145	0.3868
HORVU.MOREX.r3.1HG0043060	Pentatricopeptide repeat-containing protein	-0.632391	0.549342	-0.373383	0.676158
HORVU.MOREX.r3.1HG0043000	S-adenosyl-L-methionine-dependent methyltransferases superfamily protein	-0.0690312	0.863253	-0.312626	0.206751
HORVU.MOREX.r3.1HG0043170	LIGHT-DEPENDENT SHORT HYPOCOTYLS-like protein (DUF640)	2.55135	0.293508	-4.07068	0.0712585
HORVU.MOREX.r3.1HG0043100	Transportin-3	-0.0606099	0.876623	0.131576	0.614081
HORVU.MOREX.r3.1HG0043220	MYB	-0.885221	0.516199	-0.767368	0.46632
HORVU.MOREX.r3.1HG0043350	Transmembrane protein, putative	-0.208414	0.731111	0.278417	0.528327
HORVU.MOREX.r3.1HG0043190	Malate dehydrogenase	0.370581	0.193257	-0.338751	0.169434
HORVU.MOREX.r3.1HG0043520	F-box protein	-0.382682	0.364672	-0.347157	0.300693
HORVU.MOREX.r3.1HG0043530	Cytokinin riboside 5'-monophosphate phosphoribohydrolase	-1.11584	0.349401	-0.913054	0.343591
HORVU.MOREX.r3.1HG0043570	Pentatricopeptide repeat-containing protein, putative	-0.404037	0.804557	-1.5163	0.145617
HORVU.MOREX.r3.1HG0043590	Mitochondrial import inner membrane translocase subunit tim16	-0.304108	0.546361	0.228835	0.570284
HORVU.MOREX.r3.1HG0043600	Transporter-related family protein	-1.01612	0.0854989	-0.996227	0.0481516
HORVU.MOREX.r3.1HG0043640	Pleckstrin-like (PH) and lipid-binding START domain protein	-0.646508	0.330182	-1.38157	0.00415345
HORVU.MOREX.r3.1HG0043670	Auxin response factor	-0.43805	0.540223	-1.28368	0.00819323
HORVU.MOREX.r3.1HG0043710	Homeobox leucine-zipper protein	0.0423981	0.946419	-0.881433	0.00659199
HORVU.MOREX.r3.1HG0043800	Double stranded RNA binding protein 3	0.328348	0.664874	-1.52639	0.00143193
HORVU.MOREX.r3.1HG0043850	senescence regulator (Protein of unknown function, DUF584)	-0.424191	0.491349	1.0144	0.0138947
HORVU.MOREX.r3.1HG0043960	Cysteine-rich receptor-like protein kinase 11	-0.559446	0.734205	0.104894	0.942466
HORVU.MOREX.r3.1HG0043980	Zinc finger, C3HC4 type family protein, expressed	0.621119	0.246478	-0.335124	0.504135
HORVU.MOREX.r3.1HG0044000	RING/FYVE/PHD zinc finger superfamily protein	0.0776908	0.89911	0.991698	0.00174867
HORVU.MOREX.r3.1HG0044070	Transmembrane protein, putative	-0.295051	0.433503	0.317731	0.288901
HORVU.MOREX.r3.1HG0044090	Coatomer subunit gamma	-0.252105	0.566689	-1.58184	2.21287e-08
HORVU.MOREX.r3.1HG0044100	Xaa-pro aminopeptidase, putative	0.0568481	0.934808	-0.670312	0.0572015
HORVU.MOREX.r3.1HG0044200	Flotillin-1	0	NA	3.52321	NA
HORVU.MOREX.r3.1HG0044150	Ran-binding protein in the microtubule-organising centre protein	-0.0282244	0.961421	0.171444	0.632609
HORVU.MOREX.r3.1HG0044290	electron protein, putative (Protein of unknown function, DUF547)	-0.425658	0.67424	-1.88262	0.00323329
HORVU.MOREX.r3.1HG0044310	Nascent polypeptide-associated complex subunit beta	0.787847	0.0301205	-0.131512	0.754097
HORVU.MOREX.r3.1HG0044360	PIF1-like helicase	-1.39356	0.6119	-1.01252	0.621574
HORVU.MOREX.r3.1HG0044430	Nascent polypeptide-associated complex subunit beta	-0.516649	0.160525	0.954844	0.000264526
HORVU.MOREX.r3.1HG0044470	Cytokinin oxidase/dehydrogenase	-1.07274	0.0207169	-0.0559239	0.918971
HORVU.MOREX.r3.1HG0044490	Receptor-like protein kinase	0.231795	0.90918	-1.11366	0.362991
HORVU.MOREX.r3.1HG0044570	Pentatricopeptide repeat-containing protein	0.150521	0.946419	-1.09607	0.422607
HORVU.MOREX.r3.1HG0044530	L-type lectin-domain containing receptor kinase VIII.2	0.303564	0.476777	0.855485	0.00296468
HORVU.MOREX.r3.1HG0044640	Aminotransferase	0.0102685	0.992111	0.383196	0.42647
HORVU.MOREX.r3.1HG0044660	Chalcone synthase-like protein	2.98267	NA	3.37114	0.25644
HORVU.MOREX.r3.1HG0044670	Pentatricopeptide repeat-containing protein	-0.129743	0.803143	-1.04135	0.000431001
HORVU.MOREX.r3.1HG0044700	Pre-mRNA-processing protein 40C	0.00452697	0.996413	0.945615	0.00119774
HORVU.MOREX.r3.1HG0044710	Protein disulfide-isomerase	0.0552075	0.903628	0.422301	0.0904821
HORVU.MOREX.r3.1HG0044750	F-box/RNI-like/FBD-like domains-containing protein	-0.102218	0.886655	0.779719	0.035948
HORVU.MOREX.r3.1HG0044770	Peptidoglycan-binding LysM domain-containing protein	-0.932097	0.0643746	-0.838355	0.0336542
HORVU.MOREX.r3.1HG0044790	Dicer-like protein 3	-0.212162	0.941439	-2.79051	0.103262
HORVU.MOREX.r3.1HG0044800	DnaJ heat shock amino-terminal domain protein	0.125383	0.955719	-1.03086	0.397946
HORVU.MOREX.r3.1HG0044850	Metal-dependent phosphohydrolase, HD subdomain	0.389307	0.562995	0.414377	0.439845
HORVU.MOREX.r3.1HG0044950	Zinc finger protein 346	NA	NA	NA	NA
HORVU.MOREX.r3.1HG0045220	Fasciclin-like arabinogalactan protein	0.0910529	NA	3.1178	NA
HORVU.MOREX.r3.1HG0045350	Sugar fermentation stimulation protein homolog	-3.15381	NA	-0.894937	0.846432
HORVU.MOREX.r3.1HG0045040	Thioredoxin	0.419353	0.352951	0.606681	0.083543
HORVU.MOREX.r3.1HG0045370	Disease resistance protein RPM1	-0.565699	0.687503	-0.862455	0.376528
HORVU.MOREX.r3.1HG0045360	Nijmegen breakage syndrome 1 protein	0.146386	0.824704	0.362358	0.399468
HORVU.MOREX.r3.1HG0045390	Disease resistance protein	-1.30215	0.410992	-1.67838	0.132316
HORVU.MOREX.r3.1HG0045440	PfkB family carbohydrate kinase	0.556083	0.230671	0.592693	0.0939287
HORVU.MOREX.r3.1HG0045490	RING/U-box superfamily protein	0.19272	0.74969	-0.519191	0.196998
HORVU.MOREX.r3.1HG0045510	Prefoldin subunit, putative	0.180512	0.698738	0.18752	0.616739
HORVU.MOREX.r3.1HG0045520	zinc finger MYM-type-like protein	-0.062054	0.972229	-0.105747	0.93063
HORVU.MOREX.r3.1HG0045540	Vacuolar protein sorting-associated protein 52	-0.774533	0.223578	-0.106269	0.878022
HORVU.MOREX.r3.1HG0045570	RNA-directed DNA polymerase (Reverse transcriptase)-related family protein	-0.510005	0.894754	3.6453	0.226493
HORVU.MOREX.r3.1HG0045660	Cotton fiber expressed protein-like protein	-0.791603	0.057063	0.785233	0.0273399
HORVU.MOREX.r3.1HG0045750	Pentatricopeptide repeat-containing protein	0.273056	0.852287	-0.28254	0.792699
HORVU.MOREX.r3.1HG0045770	GRAM domain-containing protein / ABA-responsive protein-related	2.32271	NA	-6.64479	NA
HORVU.MOREX.r3.1HG0045720	Myosin-related family protein	-0.33434	0.210029	-0.17756	0.455202
HORVU.MOREX.r3.1HG0045830	Ubiquitin carboxyl-terminal hydrolase-like protein	-1.2984	0.142076	-0.768005	0.337645
HORVU.MOREX.r3.1HG0045880	pH-response regulator protein palA/RIM20	-0.393936	NA	-3.02854	NA
HORVU.MOREX.r3.1HG0045870	Nucleolar complex protein 2	0.547471	0.182345	0.0945141	0.833585
HORVU.MOREX.r3.1HG0045890	ALG-2 interacting protein X	0.288452	0.509991	0.1019	0.806784
HORVU.MOREX.r3.1HG0045900	KH domain-containing protein	0.105912	0.854567	0.418532	0.251146
HORVU.MOREX.r3.1HG0045950	Katanin p80 WD40 repeat-containing subunit B1 homolog	-0.606289	0.200972	-0.279094	0.513747
HORVU.MOREX.r3.1HG0045970	Serine protease HTRA1	0.0308449	0.971293	1.11118	0.00459555
HORVU.MOREX.r3.1HG0045980	E3 ubiquitin-protein ligase Hakai	0.0744932	0.90277	0.260557	0.494581
HORVU.MOREX.r3.1HG0046000	ABC transporter G family member	NA	NA	NA	NA
HORVU.MOREX.r3.1HG0046020	Plant/F9H3-4 protein	1.79791	0.000349957	1.88297	2.83352e-05
HORVU.MOREX.r3.1HG0046030	WAT1-related protein	0.257479	0.777998	0.80453	0.160663
HORVU.MOREX.r3.1HG0046150	Alpha-galactosidase	-1.15521	0.0314138	-0.100779	0.878316
HORVU.MOREX.r3.1HG0046170	Alpha-galactosidase	-0.541023	0.659369	-0.2649	0.804094
HORVU.MOREX.r3.1HG0046190	Aquaporin	3.40083	NA	0.37919	NA
HORVU.MOREX.r3.1HG0046210	Receptor kinase	-0.605272	0.745887	-1.23083	0.336463
HORVU.MOREX.r3.1HG0046230	Chloroplast inner envelope protein, putative, expressed	-1.4926	NA	0.828067	0.774872
HORVU.MOREX.r3.1HG0046180	Ser/Thr protein phosphatase family protein, expressed	0.975762	0.060132	1.37472	0.00118402
HORVU.MOREX.r3.1HG0046280	Chloroplast inner envelope protein, putative, expressed	0.324703	0.34029	0.638308	0.01069
HORVU.MOREX.r3.1HG0046290	G-patch domain containing protein, expressed	0.870183	0.103065	1.07779	0.0115525
HORVU.MOREX.r3.1HG0046300	Ubiquitin	0.157902	0.864582	-0.120563	0.864005
HORVU.MOREX.r3.1HG0046320	Plant basic secretory family protein	0.586948	0.646305	-2.65541	0.000709888
HORVU.MOREX.r3.1HG0046330	Plant basic secretory family protein	-0.573663	0.608919	-2.00396	0.00635631
HORVU.MOREX.r3.1HG0046400	Plant basic secretory family protein	0.00855369	0.997245	-1.83856	0.00459991
HORVU.MOREX.r3.1HG0046420	Myosin	-0.546888	0.0912376	-0.486707	0.0708608
HORVU.MOREX.r3.1HG0046450	Ripening related protein family	NA	NA	NA	NA
HORVU.MOREX.r3.1HG0046440	Ripening related protein family	0.631917	0.842956	-2.95692	0.128366
HORVU.MOREX.r3.1HG0046460	Late embryogenesis abundant (LEA) hydroxyproline-rich glycoprotein	0.26328	0.700591	-1.27979	0.00304671
HORVU.MOREX.r3.1HG0046510	Reactive oxygen species modulator 1	1.17477	0.0451051	0.49108	0.399661
HORVU.MOREX.r3.1HG0046520	UPF0415 protein C7orf25	-0.873301	0.113263	0.0623647	0.916781
HORVU.MOREX.r3.1HG0046540	DUF538 family protein, putative (Protein of unknown function, DUF538)	-0.492684	0.553246	-0.986665	0.0918899
HORVU.MOREX.r3.1HG0046570	Ripening related protein family	-0.806856	0.437433	-1.51119	0.0224727
HORVU.MOREX.r3.1HG0046690	Ripening-related protein	-0.897338	NA	-0.0967645	NA
HORVU.MOREX.r3.1HG0046700	Ripening-related protein	0.837525	0.688137	1.67812	0.219621
HORVU.MOREX.r3.1HG0046650	Carboxypeptidase	0.168103	0.852618	-2.6848	5.97657e-08
HORVU.MOREX.r3.1HG0046760	Argininosuccinate synthase	NA	NA	NA	NA
HORVU.MOREX.r3.1HG0046710	DNA ligase	0.286014	0.685216	-0.356614	0.501746
HORVU.MOREX.r3.1HG0046770	Protein arginine methyltransferase	0.162239	0.763391	0.321227	0.377961
HORVU.MOREX.r3.1HG0046780	Alpha-1,3-mannosyl-glycoprotein 4-beta-N-acetylglucosaminyltransferase A	-0.696474	0.0142454	0.206194	0.442068
HORVU.MOREX.r3.1HG0046830	RNA binding protein, putative	0.57449	0.223991	0.533074	0.138997
HORVU.MOREX.r3.1HG0046850	Fiber protein Fb34	0.32434	0.662627	-0.51056	0.3508
HORVU.MOREX.r3.1HG0046890	Dof zinc finger protein	0.675392	0.236064	1.72281	2.26026e-05
HORVU.MOREX.r3.1HG0046900	1-acyl-sn-glycerol-3-phosphate acyltransferase	0.537087	0.309172	0.858611	0.0230094
HORVU.MOREX.r3.1HG0046960	Octicosapeptide/Phox/Bem1p domain-containing family protein	-2.93375	NA	-0.924499	NA
HORVU.MOREX.r3.1HG0047060	Protochlorophyllide reductase	NA	NA	NA	NA
HORVU.MOREX.r3.1HG0046920	Wings apart-like	0.223263	0.696247	0.627167	0.0974866
HORVU.MOREX.r3.1HG0047080	Prolyl 4-hydroxylase alpha subunit, putative	0.539293	0.27719	-0.386673	0.359575
HORVU.MOREX.r3.1HG0047100	LanC-like protein	0.533403	0.353179	0.355316	0.451883
HORVU.MOREX.r3.1HG0047110	Epoxide hydrolase 2	-1.35473	0.131584	-1.97871	0.00561097
HORVU.MOREX.r3.1HG0047120	Epoxide hydrolase 2	-1.45399	0.00315358	-1.46657	0.000603634
HORVU.MOREX.r3.1HG0047150	disease resistance family protein / LRR family protein	-1.10452	0.69191	1.19247	0.521787
HORVU.MOREX.r3.1HG0047130	Pre-mRNA splicing factor-related	0.147552	0.729873	0.919232	0.000303265
HORVU.MOREX.r3.1HG0047200	Trafficking protein particle complex subunit 13	0.468261	0.384734	-0.933303	0.0149893
HORVU.MOREX.r3.1HG0047280	Wall-associated receptor kinase 5	-0.206566	NA	-1.19399	NA
HORVU.MOREX.r3.1HG0047250	Major facilitator superfamily transporter	-0.283915	0.640751	-0.262963	0.554319
HORVU.MOREX.r3.1HG0047290	RP/EB family microtubule-associated protein	-0.8967	0.132582	-1.78695	0.000121925
HORVU.MOREX.r3.1HG0047460	Receptor-kinase, putative	-0.280755	NA	-2.48405	0.240323
HORVU.MOREX.r3.1HG0047470	Maf-like protein, expressed	1.3876	0.0251277	1.35847	0.00834026
HORVU.MOREX.r3.1HG0047480	Protein NEOXANTHIN-DEFICIENT 1	-0.959589	0.125285	1.01176	0.0413238
HORVU.MOREX.r3.1HG0047320	CBS domain-containing protein CBSX5	0.570373	0.461411	-0.968638	0.0997059
HORVU.MOREX.r3.1HG0047500	RING finger protein	-0.760945	0.0578293	1.04039	0.000868319
HORVU.MOREX.r3.1HG0047510	N-acetyltransferase	-0.00965223	0.994638	0.672968	0.143981
HORVU.MOREX.r3.1HG0047600	Pentatricopeptide repeat-containing protein	-0.0719065	0.904453	-0.293267	0.409377
HORVU.MOREX.r3.1HG0047580	acyl-UDP-N-acetylglucosamine O-acyltransferase	-0.3287	0.524615	-0.308538	0.467843
HORVU.MOREX.r3.1HG0047590	Monothiol glutaredoxin-related	0.543086	0.0854156	0.390703	0.166492
HORVU.MOREX.r3.1HG0047670	Short-chain dehydrogenase/reductase family protein	-3.23638	NA	-3.64505	NA
HORVU.MOREX.r3.1HG0047710	Ribosomal RNA small subunit methyltransferase H	1.77767	0.508014	0.275319	0.917787
HORVU.MOREX.r3.1HG0047660	Calcium uniporter protein, mitochondrial	-0.761071	0.194617	-1.43648	0.00157882
HORVU.MOREX.r3.1HG0047720	Ras family protein	0.0874395	0.876623	-0.823899	0.0072081
HORVU.MOREX.r3.1HG0047780	Early-responsive to dehydration stress protein (ERD4)	0.25042	0.591785	2.44586	6.11736e-18
HORVU.MOREX.r3.1HG0047850	3-ketoacyl-CoA synthase	-0.123267	0.89549	1.18626	0.0151427
HORVU.MOREX.r3.1HG0047910	Tetratricopeptide repeat (TPR)-like superfamily protein	-1.66895	NA	-3.83374	NA
HORVU.MOREX.r3.1HG0047950	Pentatricopeptide repeat-containing protein At5g12100, mitochondrial	0	NA	-4.77435	NA
HORVU.MOREX.r3.1HG0047980	Glutamyl-tRNA reductase	-0.638401	0.0320799	-0.422127	0.116184
HORVU.MOREX.r3.1HG0048010	Membrane steroid-binding protein	-0.770892	0.0783151	-0.490967	0.212206
HORVU.MOREX.r3.1HG0048030	Membrane steroid-binding protein	-0.928973	0.0407958	-1.17495	0.00218373
HORVU.MOREX.r3.1HG0048060	LIM domain containing protein	-0.383907	0.867251	-0.703526	0.657126
HORVU.MOREX.r3.1HG0048040	F-box/LRR protein	0.241157	0.614772	-0.577119	0.0820177
HORVU.MOREX.r3.1HG0048070	Folylpolyglutamate synthase	-1.08272	0.475489	-1.28406	0.25855
HORVU.MOREX.r3.1HG0048080	Benzyl alcohol O-benzoyltransferase	-2.08178	0.0352417	-2.01442	0.0180284
HORVU.MOREX.r3.1HG0048090	Benzyl alcohol O-benzoyltransferase	-0.818462	0.746631	-3.45603	0.0308861
HORVU.MOREX.r3.1HG0048110	Pyridoxine/pyridoxamine 5'-phosphate oxidase	-0.825012	0.778866	-0.446431	0.847086
HORVU.MOREX.r3.1HG0048120	Pyridoxine/pyridoxamine 5'-phosphate oxidase	0	NA	-1.57904	NA
HORVU.MOREX.r3.1HG0048320	PIF1-like helicase	1.58741	NA	0.852625	NA
HORVU.MOREX.r3.1HG0048100	Malic enzyme	-0.593011	0.112355	-1.58993	1.71947e-08
HORVU.MOREX.r3.1HG0048400	ATP-dependent RNA helicase	0.802594	0.0276108	0.238113	0.53303
HORVU.MOREX.r3.1HG0048410	Tetraspanin family protein	-0.38066	0.828943	0.0592898	0.96963
HORVU.MOREX.r3.1HG0048530	B12D-like protein	1.00733	NA	0	NA
HORVU.MOREX.r3.1HG0048590	RNA 3'-terminal phosphate cyclase	0.864387	0.462432	0.651458	0.514864
HORVU.MOREX.r3.1HG0048740	Polynucleotidyl transferase, ribonuclease H-like superfamily protein	NA	NA	NA	NA
HORVU.MOREX.r3.1HG0048840	Lipid transfer protein	-0.33124	NA	-0.648149	NA
HORVU.MOREX.r3.1HG0048850	Replication protein A DNA-binding subunit	2.60566	NA	0	NA
HORVU.MOREX.r3.1HG0048880	Lipid transfer protein	1.34142	0.544382	-2.2041	0.171126
HORVU.MOREX.r3.1HG0048800	Myosin heavy chain-related protein, putative	-0.920421	0.138526	-0.890634	0.0945126
HORVU.MOREX.r3.1HG0049050	Pentatricopeptide repeat-containing protein	-0.369855	0.786262	-0.623903	0.524347
HORVU.MOREX.r3.1HG0049040	Low-temperature-induced 65 kDa protein	1.80923	0.439701	-1.81773	0.311284
HORVU.MOREX.r3.1HG0049060	Heavy-metal-associated domain-containing protein, putative, expressed	1.47195	0.241631	1.25614	0.219673
HORVU.MOREX.r3.1HG0049110	Valine--tRNA ligase	0.411323	0.510899	2.159	6.92783e-08
HORVU.MOREX.r3.1HG0049150	Vesicle-associated protein 1-1	0.246448	0.725893	-0.154982	0.785806
HORVU.MOREX.r3.1HG0049130	tetratricopeptide repeat (TPR)-containing protein	0.149159	0.901327	0.158915	0.85762
HORVU.MOREX.r3.1HG0049140	Leukocyte receptor cluster member 1	0.161476	0.736639	1.20817	3.22304e-06
HORVU.MOREX.r3.1HG0049170	Leucine-rich receptor-like protein kinase family protein	0.275714	0.78782	-2.66963	1.70711e-06
HORVU.MOREX.r3.1HG0049180	Chaperone protein dnaJ, putative	0.622474	0.152282	0.129147	0.777513
HORVU.MOREX.r3.1HG0049190	Monocopper oxidase-like protein SKU5	-0.608893	0.462908	-2.60626	4.619e-06
HORVU.MOREX.r3.1HG0049200	DUF641 family protein (DUF641)	-1.12123	0.0259812	-0.125095	0.819028
HORVU.MOREX.r3.1HG0049390	Helicase-like protein	2.04812	0.533685	-1.89787	0.532798
HORVU.MOREX.r3.1HG0049340	U1 small nuclear ribonucleoprotein 70 kDa	-0.287863	0.450864	0.474699	0.101183
HORVU.MOREX.r3.1HG0049410	Trihelix transcription factor GT-2	-0.648321	0.31211	-1.66591	0.000353232
HORVU.MOREX.r3.1HG0049450	Nucleotide-diphospho-sugar transferases superfamily protein	-0.241873	0.821348	-1.95463	0.00113522
HORVU.MOREX.r3.1HG0049460	Electron transfer flavoprotein-ubiquinone oxidoreductase, mitochondrial	0.289592	0.595242	1.3062	0.000145655
HORVU.MOREX.r3.1HG0049480	Kinase family protein	-0.104711	0.89469	-1.96565	8.34658e-07
HORVU.MOREX.r3.1HG0049580	Aquaporin-1	-1.10049	0.0648948	-2.43399	5.89139e-08
HORVU.MOREX.r3.1HG0049600	Kinesin-like protein	-0.442073	0.250519	-1.59659	5.72813e-09
HORVU.MOREX.r3.1HG0049610	SH3 domain-containing protein 1	0.268246	0.704144	-1.24038	0.00493978
HORVU.MOREX.r3.1HG0049620	CRS1 / YhbY (CRM) domain-containing protein	0.619657	0.714668	-0.433786	0.761519
HORVU.MOREX.r3.1HG0049650	Transmembrane and coiled-coil domain-containing protein 4	0	NA	4.3891	NA
HORVU.MOREX.r3.1HG0049700	Zinc finger CCCH domain protein	0.428471	0.82075	0.742465	0.58023
HORVU.MOREX.r3.1HG0049770	Serine carboxypeptidase S28 family protein	0.378202	0.447764	-0.104776	0.831074
HORVU.MOREX.r3.1HG0049760	Serine carboxypeptidase S28 family protein	-0.0372258	0.960219	-0.154804	0.739216
HORVU.MOREX.r3.1HG0049860	CsAtPR5	0	NA	-2.62912	NA
HORVU.MOREX.r3.1HG0049870	Dihydroxy-acid dehydratase	-1.55504	0.482442	1.01834	0.558818
HORVU.MOREX.r3.1HG0049840	protein kinase family protein	0.159021	0.86644	-1.39929	0.00569248
HORVU.MOREX.r3.1HG0049920	Protein ROOT PRIMORDIUM DEFECTIVE 1	-0.142335	0.862183	-0.0863825	0.899434
HORVU.MOREX.r3.1HG0049930	DUF241 domain protein	1.17502	0.258072	1.79783	0.0205914
HORVU.MOREX.r3.1HG0049960	DUF241 domain protein	4.33751	0.00517258	4.54607	0.000791714
HORVU.MOREX.r3.1HG0049910	Auxin-responsive family protein	-0.844318	0.177194	-1.47323	0.0024389
HORVU.MOREX.r3.1HG0049990	RNA-binding protein 45A	-1.24475	0.509091	-1.50928	0.289749
HORVU.MOREX.r3.1HG0050020	Low-density lipoprotein receptor-related protein 6	2.13671	0.391994	-0.986117	0.650485
HORVU.MOREX.r3.1HG0049980	Actin	0.33633	0.42108	-1.61473	1.245e-08
HORVU.MOREX.r3.1HG0050070	Response to low sulfur protein, putative	-1.35978	0.0274789	-2.02429	9.76179e-06
HORVU.MOREX.r3.1HG0050080	Plastid lipid-associated protein	-0.868957	0.504866	0.428626	0.690505
HORVU.MOREX.r3.1HG0050110	DNA mismatch repair protein MutS, putative	-0.62779	0.416709	0.708053	0.218549
HORVU.MOREX.r3.1HG0050140	Plant invertase/pectin methylesterase inhibitor superfamily protein, putative	-0.349553	0.874863	2.51766	0.0167487
HORVU.MOREX.r3.1HG0050090	F-box protein SKIP31	-1.18304	0.00138527	-0.937628	0.00541749
HORVU.MOREX.r3.1HG0050150	Protein jagunal 1	-0.00490198	0.997264	0.129902	0.803556
HORVU.MOREX.r3.1HG0050160	Tubulin-folding cofactor D	-0.344244	0.63451	-0.502541	0.359857
HORVU.MOREX.r3.1HG0050170	Methionine aminopeptidase	0.938822	0.0202201	0.383685	0.337269
HORVU.MOREX.r3.1HG0050190	Beta-1,3-N-acetylglucosaminyltransferase lunatic fringe	-0.104407	0.938182	-2.07511	0.00705209
HORVU.MOREX.r3.1HG0050220	Polyketide cyclase/dehydrase and lipid transport superfamily protein	-1.11713	0.0858833	1.74821	0.000604267
HORVU.MOREX.r3.1HG0050310	Aldo/keto reductase family protein, putative, expressed	-0.586009	0.890997	-0.272852	0.929225
HORVU.MOREX.r3.1HG0050200	Sphingosine kinase 1	-0.209343	0.77398	0.470976	0.36095
HORVU.MOREX.r3.1HG0050330	Cystathionine gamma-lyase	-0.977227	0.668913	-1.94247	0.21595
HORVU.MOREX.r3.1HG0050440	DUF538 family protein (Protein of unknown function, DUF538)	-1.15451	0.0524202	-2.00816	2.34795e-05
HORVU.MOREX.r3.1HG0050560	GTPase-activating protein GYP7	-0.611196	0.122669	-0.406709	0.245483
HORVU.MOREX.r3.1HG0050630	Protein kinase family protein	0.261846	0.535622	0.775024	0.00647268
HORVU.MOREX.r3.1HG0050640	DNA ligase-like protein	0.0313007	0.970882	0.812268	0.045249
HORVU.MOREX.r3.1HG0050670	Phytochrome kinase substrate	1.90159	NA	0.501612	NA
HORVU.MOREX.r3.1HG0050650	Pectinesterase	1.07874	0.163753	-0.24748	0.76572
HORVU.MOREX.r3.1HG0050700	ATP-dependent zinc metalloprotease FtsH	-0.225825	0.707208	-0.364083	0.41378
HORVU.MOREX.r3.1HG0050780	Major facilitator superfamily domain-containing protein	0.177501	0.67352	-0.541617	0.049511
HORVU.MOREX.r3.1HG0050790	Mitochondrial import inner membrane translocase subunit tim23	-0.0543632	0.93217	-0.219709	0.596101
HORVU.MOREX.r3.1HG0050830	F-box family protein	-0.838487	0.219832	-0.577791	0.310923
HORVU.MOREX.r3.1HG0050850	FAS-associated factor 2-B	0.259835	0.576286	0.186562	0.635056
HORVU.MOREX.r3.1HG0050860	HIT zinc finger family protein, expressed	0.694528	0.195306	0.738383	0.076167
HORVU.MOREX.r3.1HG0050880	Methyltransferase-like protein 17, mitochondrial	0.0977588	0.859848	-0.202462	0.58875
HORVU.MOREX.r3.1HG0050920	Trehalase	-1.13747	0.272726	0.58253	0.540825
HORVU.MOREX.r3.1HG0050970	Actin-depolymerizing factor	0.144999	0.872786	0.431615	0.463576
HORVU.MOREX.r3.1HG0050990	Membrane protein insertase YidC	0.330208	0.576286	-0.022035	0.969126
HORVU.MOREX.r3.1HG0051060	Beta-fructofuranosidase, insoluble isoenzyme 4	NA	NA	NA	NA
HORVU.MOREX.r3.1HG0051020	Membrane protein insertase YidC	1.15386	0.00280158	-0.248784	0.554879
HORVU.MOREX.r3.1HG0051090	Alpha/beta-Hydrolases superfamily protein	-0.677586	0.231998	-2.60537	1.60254e-10
HORVU.MOREX.r3.1HG0051100	Alpha/beta-Hydrolases superfamily protein	-1.37613	0.0297616	-2.15421	6.71755e-06
HORVU.MOREX.r3.1HG0051110	Ankyrin repeat-containing protein, putative	-0.568966	0.163347	-0.460315	0.191252
HORVU.MOREX.r3.1HG0051120	Kinase family protein	-0.0972323	0.930908	-0.0817528	0.921187
HORVU.MOREX.r3.1HG0051180	Rhomboid-like protein	0.13873	0.840262	-1.21694	0.00141026
HORVU.MOREX.r3.1HG0051190	COP9 signalosome complex subunit 1	0.859604	0.0532413	0.0452675	0.933946
HORVU.MOREX.r3.1HG0051220	alpha-adaptin	-0.851125	0.469743	-1.43023	0.10527
HORVU.MOREX.r3.1HG0051310	F-box protein PP2-A13	3.5424	2.83678e-06	2.95424	3.46775e-05
HORVU.MOREX.r3.1HG0051380	U-box domain-containing protein 4	0.0935039	0.916109	0.931847	0.0544991
HORVU.MOREX.r3.1HG0051510	2-oxoglutarate (2OG) and Fe(II)-dependent oxygenase superfamily protein	-0.384263	0.410992	0.0747755	0.868257
HORVU.MOREX.r3.1HG0051520	Protein DETOXIFICATION	-2.83044	0.193011	-2.21819	0.152548
HORVU.MOREX.r3.1HG0051580	Arogenate dehydratase	-0.696653	0.0456782	0.629845	0.0291511
HORVU.MOREX.r3.1HG0051600	Dehydration-responsive element binding factor	-0.244991	NA	-3.07919	0.30291
HORVU.MOREX.r3.1HG0051640	histone acetyltransferase of the CBP family 1	1.20162	0.126727	-0.869089	0.195214
HORVU.MOREX.r3.1HG0051650	Peptidoglycan-binding LysM domain-containing protein	-1.24156	0.433044	-0.119012	0.940345
HORVU.MOREX.r3.1HG0051660	Oxygen-dependent choline dehydrogenase	-2.50741	0.579138	-1.3192	0.737235
HORVU.MOREX.r3.1HG0051670	Phospholipase D	0.110001	0.789014	0.580366	0.0191674
HORVU.MOREX.r3.1HG0051710	Subtilisin-like protease	0.455635	0.674335	-0.0541224	0.955965
HORVU.MOREX.r3.1HG0051740	Glutathione s-transferase, putative	1.63795	0.00167678	1.89701	3.05959e-05
HORVU.MOREX.r3.1HG0051750	Glutathione S-transferase	0.332224	0.869245	0.0048769	0.998998
HORVU.MOREX.r3.1HG0051780	Leucine-rich repeat receptor-like protein kinase family protein	-0.960856	0.441303	0.409139	0.713861
HORVU.MOREX.r3.1HG0051770	Glutathione S-transferase	0.313919	0.577624	0.230281	0.63253
HORVU.MOREX.r3.1HG0051810	Glutathione S-transferase	-0.124366	0.94852	-1.37248	0.224075
HORVU.MOREX.r3.1HG0051850	Protein FAR1-RELATED SEQUENCE 5	0	NA	0.35214	NA
HORVU.MOREX.r3.1HG0051860	Glutathione S-transferase	-0.174163	0.885528	0.214953	0.812352
HORVU.MOREX.r3.1HG0051800	Glutathione S-transferase	1.30147	0.0366041	-0.553096	0.356405
HORVU.MOREX.r3.1HG0051870	Glutathione S-transferase	0.476634	0.369826	0.287101	0.534921
HORVU.MOREX.r3.1HG0051900	Glutathione S-transferase	-1.58861	0.123854	-4.08235	1.2969e-06
HORVU.MOREX.r3.1HG0051880	Glutathione S-transferase	1.13954	0.10905	-0.0929821	0.912664
HORVU.MOREX.r3.1HG0051890	Glutathione S-transferase	1.05923	0.1372	0.686603	0.289258
HORVU.MOREX.r3.1HG0051920	Transcription factor	-0.17255	0.900911	-1.29364	0.058959
HORVU.MOREX.r3.1HG0051930	RNA binding protein, putative	-0.20283	0.82321	0.519812	0.39543
HORVU.MOREX.r3.1HG0051910	Glutathione S-transferase	0.792205	NA	0.00437469	NA
HORVU.MOREX.r3.1HG0051940	Alpha/beta-hydrolase superfamily protein	-2.17289	0.324398	-2.73225	0.113207
HORVU.MOREX.r3.1HG0052020	Heavy metal transport/detoxification superfamily protein	1.40281	0.0184755	3.16471	1.5313e-12
HORVU.MOREX.r3.1HG0052060	transcription repressor	-0.432217	0.690359	0.698808	0.342624
HORVU.MOREX.r3.1HG0052100	Receptor-like kinase	-2.95065	NA	-1.36066	0.484867
HORVU.MOREX.r3.1HG0052080	C-terminal binding protein	0.336556	0.428143	0.205146	0.582767
HORVU.MOREX.r3.1HG0052110	Glutamyl-tRNA reductase	-0.558935	0.561399	-0.376183	0.642692
HORVU.MOREX.r3.1HG0052120	GDP-mannose transporter	0.227633	0.73257	0.280017	0.56383
HORVU.MOREX.r3.1HG0052130	Mitogen-activated protein kinase	0.445628	0.40594	0.103415	0.849471
HORVU.MOREX.r3.1HG0052140	PPPDE putative thiol peptidase family protein	0.438402	0.295154	0.711072	0.027629
HORVU.MOREX.r3.1HG0052200	GPI-anchored protein	0.0427985	0.961789	-0.423681	0.418485
HORVU.MOREX.r3.1HG0052230	RNA binding protein	-0.0679459	0.948258	0.327254	0.612193
HORVU.MOREX.r3.1HG0052220	Non-lysosomal glucosylceramidase	-0.548144	0.237316	-0.768068	0.0300238
HORVU.MOREX.r3.1HG0052250	Membrane-associated kinase regulator-like protein, putative	-1.92148	NA	-1.02785	0.611223
HORVU.MOREX.r3.1HG0052290	Xanthine dehydrogenase	0.48152	0.0391782	0.328452	0.104154
HORVU.MOREX.r3.1HG0052400	Aluminum activated malate transporter family protein	0.415022	0.85785	-0.267735	0.883589
HORVU.MOREX.r3.1HG0052410	GTPase family protein	0	NA	-1.00944	NA
HORVU.MOREX.r3.1HG0052320	Homeobox protein BEL1-like protein	-0.825875	0.431334	-1.31586	0.0893882
HORVU.MOREX.r3.1HG0052450	NAC domain-containing protein	0.991112	0.235805	0.0960309	0.912507
HORVU.MOREX.r3.1HG0052470	Kinase family protein	0.168707	0.779909	-1.2256	0.000595835
HORVU.MOREX.r3.1HG0052520	Histone H2B	2.91517	NA	-1.73358	NA
HORVU.MOREX.r3.1HG0052550	Histone H2B	0	NA	-0.350494	NA
HORVU.MOREX.r3.1HG0052530	ATP-dependent zinc metalloprotease FtsH	1.12373	0.38151	0.67588	0.508528
HORVU.MOREX.r3.1HG0052570	Histone H2B	2.43692	NA	-1.50412	NA
HORVU.MOREX.r3.1HG0052560	Cell division cycle 48-like protein	-1.01366	0.57272	-0.716578	0.616028
HORVU.MOREX.r3.1HG0052510	Leucine-rich repeat (LRR) family protein	1.04224	0.00822865	1.76509	4.87582e-08
HORVU.MOREX.r3.1HG0052580	Cell division cycle 48-like protein	-0.180819	0.931954	0.64854	0.621781
HORVU.MOREX.r3.1HG0052630	Methionyl-tRNA formyltransferase	1.54935	NA	0.609344	NA
HORVU.MOREX.r3.1HG0052640	PHD finger family protein	-0.0124795	0.98352	0.486101	0.10463
HORVU.MOREX.r3.1HG0052690	Fatty acid oxidation complex subunit alpha	0.360062	0.512902	0.500586	0.221706
HORVU.MOREX.r3.1HG0052720	Carbohydrate kinase, putative, expressed	0.263347	0.788295	0.686204	0.251893
HORVU.MOREX.r3.1HG0052700	AT hook motif DNA-binding family protein	0.534774	0.237167	0.684506	0.0614937
HORVU.MOREX.r3.1HG0052730	AMMECR1-like protein	-0.754443	0.105646	-0.735015	0.0583393
HORVU.MOREX.r3.1HG0052800	Mitochondrial carrier protein	0.432915	0.629334	-0.442588	0.534209
HORVU.MOREX.r3.1HG0052810	Mitochondrial carrier protein	-0.492971	0.406866	-0.9919	0.0224604
HORVU.MOREX.r3.1HG0052880	zinc finger CCCH domain protein	0.175996	0.803739	0.176722	0.751342
HORVU.MOREX.r3.1HG0052920	zinc finger CCCH domain protein	-0.241263	0.754087	-0.319123	0.578381
HORVU.MOREX.r3.1HG0052970	Armadillo repeat-containing protein	-1.34153	0.397474	0.445367	0.747358
HORVU.MOREX.r3.1HG0052940	Nuclear control of ATPase protein 2	0.424508	0.28154	-0.331147	0.317119
HORVU.MOREX.r3.1HG0052980	RING/U-box superfamily protein, putative	-4.98667	0.0365921	-1.04595	0.633232
HORVU.MOREX.r3.1HG0052990	Replication factor C subunit, putative	-0.938513	0.415064	-0.675912	0.44647
HORVU.MOREX.r3.1HG0053000	LINE-1 reverse transcriptase like	1.07976	NA	0	1
HORVU.MOREX.r3.1HG0053110	Ubiquitin carboxyl-terminal hydrolase-like protein	-0.489593	NA	0.396469	0.89724
HORVU.MOREX.r3.1HG0053060	PLATZ transcription factor	0.441313	0.43111	2.51385	1.2822e-11
HORVU.MOREX.r3.1HG0053120	ADP-ribosylation factor GTPase-activating protein	0.636418	0.118605	0.850362	0.00753447
HORVU.MOREX.r3.1HG0053170	Basic helix loop helix (BHLH) family transcription factor	0.248327	0.676811	-0.0505562	0.928637
HORVU.MOREX.r3.1HG0053220	VQ motif-containing protein, putative	3.36939	NA	0	NA
HORVU.MOREX.r3.1HG0053230	Tetracycline resistance protein TetM	NA	NA	NA	NA
HORVU.MOREX.r3.1HG0053250	Homeobox-leucine zipper family protein	-1.3915	0.602602	-1.34183	0.421899
HORVU.MOREX.r3.1HG0053190	DnaJ-like protein	-0.363125	0.392196	-0.353946	0.312441
HORVU.MOREX.r3.1HG0053300	Calmodulin	-2.70657	0.0773231	-0.308768	0.860187
HORVU.MOREX.r3.1HG0053260	Plastid-lipid-Associated Protein	0.0903021	0.951943	-0.458242	0.636643
HORVU.MOREX.r3.1HG0053270	TELO2-interacting protein 1	0.0683787	0.915754	0.244817	0.553067
HORVU.MOREX.r3.1HG0053380	Inositol-tetrakisphosphate 1-kinase	-0.28476	0.766177	-0.444955	0.52923
HORVU.MOREX.r3.1HG0053350	Valine--tRNA ligase	0.396903	0.603164	-0.245175	0.704659
HORVU.MOREX.r3.1HG0053360	NADH dehydrogenase [ubiquinone] 1 beta subcomplex subunit 10	0.602623	0.169655	-0.70006	0.0556803
HORVU.MOREX.r3.1HG0053420	ER-based factor for assembly of V-ATPase	0.432756	0.446881	-0.351592	0.455207
HORVU.MOREX.r3.1HG0053440	VQ motif protein	1.01014	0.000252453	1.31534	4.76315e-09
HORVU.MOREX.r3.1HG0053470	(RAP Annotation release2) NERD domain containing protein	0.521318	0.227335	0.813268	0.0128177
HORVU.MOREX.r3.1HG0053480	Cinnamoyl-CoA reductase-like protein	0.371232	0.655026	-0.523144	0.385588
HORVU.MOREX.r3.1HG0053520	TOM1-like protein 2	0.793803	0.0133643	1.20229	4.3587e-06
HORVU.MOREX.r3.1HG0053550	Phenylalanine--tRNA ligase beta subunit	0.964472	0.0227506	-0.112905	0.819926
HORVU.MOREX.r3.1HG0053560	Pentatricopeptide repeat-containing protein	-1.04765	0.338305	-0.968205	0.269422
HORVU.MOREX.r3.1HG0053570	Poly [ADP-ribose] polymerase	-0.245748	0.64096	0.525072	0.165826
HORVU.MOREX.r3.1HG0053580	Shikimate kinase	1.47176	0.686145	-0.00352946	1
HORVU.MOREX.r3.1HG0053590	Lysine-specific demethylase	0.647569	0.282895	-1.02549	0.0281674
HORVU.MOREX.r3.1HG0053610	Xyloglucan endotransglucosylase/hydrolase	0.0883781	0.888361	1.35768	4.01685e-05
HORVU.MOREX.r3.1HG0053620	Chalcone-flavanone isomerase family protein	-0.433939	0.688729	-1.30465	0.0726581
HORVU.MOREX.r3.1HG0053630	Cellulose synthase-like protein	-0.259014	0.781676	-1.40235	0.00772426
HORVU.MOREX.r3.1HG0053640	Pentatricopeptide repeat-containing protein, putative	-0.57993	0.769607	-0.706796	0.645127
HORVU.MOREX.r3.1HG0053650	26S proteasome regulatory subunit family protein	0.900663	0.0251277	0.567892	0.128866
HORVU.MOREX.r3.1HG0053660	S-adenosyl-L-methionine-dependent methyltransferase	0.283182	0.805188	0.046699	0.963293
HORVU.MOREX.r3.1HG0053690	4-coumarate--CoA ligase family protein	-0.173984	0.963829	-2.5057	0.260634
HORVU.MOREX.r3.1HG0053670	Antiholin-like protein LrgB	-2.85984	0.253498	0.57824	0.724512
HORVU.MOREX.r3.1HG0053680	Choline-phosphate cytidylyltransferase	0.94875	0.0317767	0.903674	0.0186604
HORVU.MOREX.r3.1HG0053700	ERD (Early-responsive to dehydration stress) family protein	-0.508786	0.37394	-1.80937	1.77259e-06
HORVU.MOREX.r3.1HG0053720	Protein kinase family protein	-0.63452	0.619143	-0.899403	0.317621
HORVU.MOREX.r3.1HG0053770	Protein kinase family protein	-0.769393	0.201294	0.694357	0.161137
HORVU.MOREX.r3.1HG0053840	Sugar transporter, putative	-0.278462	0.600274	-1.33954	6.32973e-05
HORVU.MOREX.r3.1HG0053850	NADH dehydrogenase [ubiquinone] 1 alpha subcomplex subunit 12	0.371486	0.403576	-0.478315	0.175966
HORVU.MOREX.r3.1HG0053860	WRKY family transcription factor	-0.278132	0.889494	0.834842	0.527699
HORVU.MOREX.r3.1HG0053880	Peptide transporter	-0.803275	0.0107987	-1.21918	2.30301e-06
HORVU.MOREX.r3.1HG0053890	Peptide transporter	-0.2274	0.724267	0.734201	0.0844423
HORVU.MOREX.r3.1HG0053910	RmlC-like cupins superfamily protein	-0.122576	0.917888	0.581352	0.415533
HORVU.MOREX.r3.1HG0053900	ADP-ribosylation factor, putative, expressed	0.494957	0.190473	0.0616473	0.88324
HORVU.MOREX.r3.1HG0053920	RING/U-box superfamily protein	-0.109695	0.864258	1.09836	0.000642013
HORVU.MOREX.r3.1HG0053930	Kinase-like protein	-0.23373	0.557172	0.315717	0.277814
HORVU.MOREX.r3.1HG0053940	stress response protein	0.544861	0.258012	0.0565217	0.915108
HORVU.MOREX.r3.1HG0053960	Urea-proton symporter DUR3	-3.39808	0.00118486	-2.34113	0.0152377
HORVU.MOREX.r3.1HG0053990	Ankyrin repeat family protein	0.297772	0.496383	0.651544	0.0300788
HORVU.MOREX.r3.1HG0054010	zinc finger B-box protein	-0.122375	0.88599	-1.47303	0.00150658
HORVU.MOREX.r3.1HG0054070	CASP-like protein	-5.19889	0.00317965	-1.17596	0.17767
HORVU.MOREX.r3.1HG0054020	S-adenosyl-L-methionine-dependent methyltransferases superfamily protein	-0.304481	0.438064	-0.0580416	0.885758
HORVU.MOREX.r3.1HG0054030	DNA replication and repair recF	-0.967951	0.0710283	-0.77452	0.100994
HORVU.MOREX.r3.1HG0054110	Phosphatidylinositol transfer protein	0.846969	0.0661932	0.338099	0.440173
HORVU.MOREX.r3.1HG0054160	PLAC8 family protein	-1.70487	0.431217	1.0592	0.489577
HORVU.MOREX.r3.1HG0054170	Expansin-like protein	0	NA	-2.88556	NA
HORVU.MOREX.r3.1HG0054180	Expansin-like protein	-0.580113	NA	-2.0025	NA
HORVU.MOREX.r3.1HG0054150	N-alpha-acetyltransferase 25, NatB auxiliary subunit	0.621594	0.0959669	0.0601597	0.890716
HORVU.MOREX.r3.1HG0054190	Expansin-like protein	0	NA	-3.38271	NA
HORVU.MOREX.r3.1HG0054200	E2 ubiquitin-conjugating-like enzyme	0.218359	0.76014	0.237172	0.67689
HORVU.MOREX.r3.1HG0054230	MADS-box transcription factor	-0.588374	0.636675	0.728191	0.431358
HORVU.MOREX.r3.1HG0054220	MADS-box transcription factor	-0.447828	0.867251	-0.789251	0.680274
HORVU.MOREX.r3.1HG0054310	B3 domain-containing protein	-1.8893	0.118625	-1.70241	0.0590349
HORVU.MOREX.r3.1HG0054280	Peroxidase	-0.913072	0.244704	-2.31055	8.99914e-05
HORVU.MOREX.r3.1HG0054350	Heavy metal transport/detoxification protein	-0.765605	0.782997	-1.29288	0.542192
HORVU.MOREX.r3.1HG0054340	Zinc finger C-x8-C-x5-C-x3-H type family protein	-1.30367	0.104544	-1.07463	0.067789
HORVU.MOREX.r3.1HG0054390	Tobamovirus multiplication-like protein	0.664646	0.0635583	0.243238	0.484857
HORVU.MOREX.r3.1HG0054440	glutamate receptor 1.3	0.349124	0.646676	-0.429533	0.441495
HORVU.MOREX.r3.1HG0054480	MYB transcription factor	-0.393916	NA	4.50087	NA
HORVU.MOREX.r3.1HG0054460	p-loop containing nucleoside triphosphate hydrolases superfamily protein	-1.1461	0.140218	-0.670146	0.345983
HORVU.MOREX.r3.1HG0054490	Pmr5/Cas1p GDSL/SGNH-like acyl-esterase family protein	-0.31067	0.691362	-0.872077	0.0907098
HORVU.MOREX.r3.1HG0054500	Histone H4	0.929268	0.204349	1.06373	0.0775453
HORVU.MOREX.r3.1HG0054510	Protein PLASTID MOVEMENT IMPAIRED 1	-0.562114	0.524224	-1.03636	0.115084
HORVU.MOREX.r3.1HG0054530	Monosaccharide-sensing protein 2	-0.84105	0.131656	-1.70865	0.000101053
HORVU.MOREX.r3.1HG0054540	Ring finger protein	-0.982075	0.0185738	-0.300576	0.44531
HORVU.MOREX.r3.1HG0054550	Pentatricopeptide repeat-containing protein, putative	0.247826	0.836651	1.36911	0.0283262
HORVU.MOREX.r3.1HG0054600	Carboxypeptidase	0	NA	-1.05238	NA
HORVU.MOREX.r3.1HG0054580	MLO-like protein	-1.09647	0.256747	-1.31942	0.0624276
HORVU.MOREX.r3.1HG0054630	Protein phosphatase 2C containing protein, expressed	0.716684	0.0353312	0.772245	0.00632891
HORVU.MOREX.r3.1HG0054670	Polynucleotidyl transferase, ribonuclease H-like superfamily protein	-1.66891	NA	0	NA
HORVU.MOREX.r3.1HG0054650	Carbamoyl-phosphate synthase large chain, C-terminal section	1.11917	0.00218161	1.83993	5.99887e-10
HORVU.MOREX.r3.1HG0054770	F-box protein SKIP22	-0.533614	0.549091	-0.370072	0.627021
HORVU.MOREX.r3.1HG0054820	Pentatricopeptide repeat-containing protein	-0.49216	0.613816	-1.31971	0.0360016
HORVU.MOREX.r3.1HG0054790	Ubiquitin-like protein	0.287526	0.633872	-0.236249	0.636223
HORVU.MOREX.r3.1HG0054870	Expansin-like protein	0.812565	0.229102	2.44083	8.41485e-07
HORVU.MOREX.r3.1HG0054910	DUF241 domain protein (DUF241)	-0.331168	0.864258	-0.302791	0.819028
HORVU.MOREX.r3.1HG0054940	Protein kinase family protein, putative, expressed	0.140083	0.846456	0.581867	0.201391
HORVU.MOREX.r3.1HG0054960	Adipocyte plasma membrane-associated protein	-1.24605	0.347635	-1.49856	0.146764
HORVU.MOREX.r3.1HG0054950	Chitinase	-0.928254	0.408703	-1.8847	0.0231298
HORVU.MOREX.r3.1HG0055010	Glutathione S-transferase	0.750303	0.460035	-1.91741	0.00803257
HORVU.MOREX.r3.1HG0055030	DDB1-and CUL4-associated factor	-0.716138	0.212633	-0.874831	0.050902
HORVU.MOREX.r3.1HG0055040	Hippocampus abundant transcript 1 protein	-1.17496	0.491404	-1.11193	0.415697
HORVU.MOREX.r3.1HG0055060	F-box family protein	-0.897322	NA	-2.04632	NA
HORVU.MOREX.r3.1HG0055150	F-box domain containing protein	-1.10639	NA	0.21433	0.934167
HORVU.MOREX.r3.1HG0055160	F-box domain containing protein	1.22095	NA	2.58949	NA
HORVU.MOREX.r3.1HG0055230	Methyltransferase	-0.848726	0.22977	-2.16721	4.53054e-05
HORVU.MOREX.r3.1HG0055240	Acetyl-coenzyme A carboxylase carboxyl transferase subunit beta	1.00556	NA	4.24062	NA
HORVU.MOREX.r3.1HG0055250	F-box family protein	0.534557	0.676008	2.53138	0.000879158
HORVU.MOREX.r3.1HG0055300	T-complex protein 1 subunit alpha	-1.82741	0.402378	0.281974	0.884869
HORVU.MOREX.r3.1HG0055270	RING/U-box superfamily protein	3.11403	0.000124632	5.17057	2.82662e-13
HORVU.MOREX.r3.1HG0055360	TSA: Wollemia nobilis Ref_Wollemi_Transcript_5463_1093 transcribed RNA sequence	0.742405	0.752896	1.2291	0.434494
HORVU.MOREX.r3.1HG0055320	Protein phosphatase 2C	-0.0342567	0.950444	0.209482	0.549368
HORVU.MOREX.r3.1HG0055340	Magnesium transporter MRS2-like protein	-0.0719264	0.899298	0.380229	0.26163
HORVU.MOREX.r3.1HG0055380	Methylsterol monooxygenase 1-2	1.70545	5.33081e-06	1.42956	4.41986e-05
HORVU.MOREX.r3.1HG0055400	Gag polyprotein	0.430863	0.198626	0.546534	0.0364934
HORVU.MOREX.r3.1HG0055410	RING/U-box superfamily protein	-0.385692	0.820422	-0.166901	0.901089
HORVU.MOREX.r3.1HG0055420	Dual specificity phosphatase Cdc25	1.57994	0.0801405	-0.316176	0.716968
HORVU.MOREX.r3.1HG0055430	RING/FYVE/PHD zinc finger superfamily protein	-0.0211807	0.995517	0.867799	0.553967
HORVU.MOREX.r3.1HG0055460	U2 small nuclear ribonucleoprotein auxiliary factor-like protein	0.0959909	0.890874	0.324602	0.473359
HORVU.MOREX.r3.1HG0055480	Exostosin-like glycosyltransferase	-2.01785	0.0580356	-2.04458	0.0138493
HORVU.MOREX.r3.1HG0055490	Kinase family protein isoform 2	1.33576	NA	-1.6323	NA
HORVU.MOREX.r3.1HG0055500	Pollen Ole e 1 allergen and extensin family protein	-0.097573	0.983496	-0.492191	0.87231
HORVU.MOREX.r3.1HG0055520	Glycosyl transferase, family 1	-0.420924	0.707724	-0.387078	0.664471
HORVU.MOREX.r3.1HG0055540	Coiled-coil domain-containing protein 132	-0.131011	0.785898	-0.306376	0.353757
HORVU.MOREX.r3.1HG0055550	histone acetyltransferase of the CBP family 12	1.09231	0.00401657	1.04572	0.00120668
HORVU.MOREX.r3.1HG0055560	Metallo-beta-lactamase-like	0.308777	0.475489	0.72057	0.0177449
HORVU.MOREX.r3.1HG0055580	Kinesin-like protein	-0.0595336	0.928227	-0.348506	0.384151
HORVU.MOREX.r3.1HG0055590	RING/U-box superfamily protein	-0.751209	0.359522	-0.18536	0.817529
HORVU.MOREX.r3.1HG0055600	F-box and Leucine Rich Repeat domains containing protein, putative isoform 1	-1.89517	0.359315	-2.10527	0.186797
HORVU.MOREX.r3.1HG0055610	Late embryogenesis abundant (LEA) hydroxyproline-rich glycoprotein family, putative	0.763002	0.695656	-0.579481	0.71596
HORVU.MOREX.r3.1HG0055620	Silicon transporter	3.36939	NA	0	NA
HORVU.MOREX.r3.1HG0055700	U-box domain-containing family protein	-0.891581	0.559669	0.45117	0.738665
HORVU.MOREX.r3.1HG0055630	Short-chain dehydrogenase/reductase family protein	1.36971	0.455597	-1.72935	0.259435
HORVU.MOREX.r3.1HG0055640	transmembrane protein	0.492209	0.737976	-0.413658	0.723331
HORVU.MOREX.r3.1HG0055650	Tetratricopeptide repeat-containing protein	-0.576399	0.220926	-0.0894001	0.858443
HORVU.MOREX.r3.1HG0055720	U-box domain-containing family protein	-0.985018	0.118337	-1.50465	0.00146851
HORVU.MOREX.r3.1HG0055730	Translocase of chloroplast	0.192662	0.694581	0.124624	0.75515
HORVU.MOREX.r3.1HG0055820	UDP-N-acetylmuramoyl-L-alanyl-D-glutamate--2, 6-diaminopimelate ligase	-1.84655	0.174215	-1.10561	0.358348
HORVU.MOREX.r3.1HG0055830	Branched-chain-amino-acid aminotransferase	-0.248506	0.636636	-0.336345	0.382642
HORVU.MOREX.r3.1HG0055860	F-box protein	0	NA	-0.294505	NA
HORVU.MOREX.r3.1HG0055870	Pectin acetylesterase	0.522036	0.894409	-1.89285	0.406896
HORVU.MOREX.r3.1HG0055840	Phosphatidylinositol N-acetyglucosaminlytransferase subunit P-like protein	0.653812	0.149618	1.30295	0.000214317
HORVU.MOREX.r3.1HG0055850	Rop guanine nucleotide exchange factor, putative	-1.16868	0.650994	-1.36911	0.472606
HORVU.MOREX.r3.1HG0055880	DUF3527 domain protein	-0.443706	0.772391	-1.28682	0.206712
HORVU.MOREX.r3.1HG0055960	Scarecrow transcription factor family protein	0.942595	0.0258739	1.0886	0.00162903
HORVU.MOREX.r3.1HG0055890	Proline dehydrogenase	0.342181	0.692524	-1.10769	0.0558531
HORVU.MOREX.r3.1HG0056070	Cortical cell-delineating protein	0	NA	-2.27126	NA
HORVU.MOREX.r3.1HG0056110	Cortical cell-delineating protein	-0.206585	NA	-3.43013	NA
HORVU.MOREX.r3.1HG0056130	Cortical cell-delineating protein	0.343819	NA	0	NA
HORVU.MOREX.r3.1HG0056010	NADH dehydrogenase 1 beta subcomplex subunit 8	0.995671	0.0326475	-0.1265	0.819499
HORVU.MOREX.r3.1HG0056020	14 kDa proline-rich protein DC2.15, putative	0	NA	3.75593	NA
HORVU.MOREX.r3.1HG0056150	Bifunctional inhibitor/lipid-transfer protein/seed storage 2S albumin superfamily protein	0.810051	0.363465	-2.06331	0.00169109
HORVU.MOREX.r3.1HG0056160	Altered inheritance of mitochondria protein 32	0.149832	0.736639	0.449765	0.129485
HORVU.MOREX.r3.1HG0056230	3-hydroxyisobutyryl-CoA hydrolase-like protein	0.374921	0.588936	0.294087	0.613194
HORVU.MOREX.r3.1HG0056240	Trehalose 6-phosphate phosphatase	-0.0763305	0.9396	-1.81731	0.000404974
HORVU.MOREX.r3.1HG0056280	Xyloglucan galactosyltransferase KATAMARI1	-0.735558	0.30414	-1.39574	0.00766231
HORVU.MOREX.r3.1HG0056290	Flavin-containing monooxygenase	1.04883	0.0416743	1.3445	0.00131654
HORVU.MOREX.r3.1HG0056360	Oxysterol-binding protein, expressed	0.0983212	0.823087	-1.05308	8.01915e-06
HORVU.MOREX.r3.1HG0056390	Nitrate transporter 1.1	1.0922	0.210669	1.83207	0.00669219
HORVU.MOREX.r3.1HG0056410	Nitrate transporter 1.1	-0.380454	0.604954	-1.34215	0.00447494
HORVU.MOREX.r3.1HG0056420	Bifunctional inhibitor/lipid-transfer protein/seed storage 2S albumin superfamily protein	1.0629	0.0460433	-0.724315	0.140849
HORVU.MOREX.r3.1HG0056440	QWRF motif protein (DUF566)	-1.32257	0.0275052	-1.94091	6.60545e-05
HORVU.MOREX.r3.1HG0056540	Zinc finger family protein	-0.199667	0.949935	-1.28722	0.526786
HORVU.MOREX.r3.1HG0056490	Hexosyltransferase	-0.247232	0.732177	-0.187325	0.757429
HORVU.MOREX.r3.1HG0056500	Holliday junction resolvase	0.292081	0.852834	-0.421474	0.724008
HORVU.MOREX.r3.1HG0056560	AP-3 complex subunit delta	-0.361159	0.599985	-0.650277	0.191502
HORVU.MOREX.r3.1HG0056570	Expansin protein	-0.913334	0.12395	-2.44618	9.26633e-08
HORVU.MOREX.r3.1HG0056580	Expansin protein	-0.944463	0.25089	-2.78581	4.91503e-06
HORVU.MOREX.r3.1HG0056600	Expansin protein	-1.02221	0.42604	-1.30372	0.179432
HORVU.MOREX.r3.1HG0056620	Expansin protein	-0.395329	0.578314	-2.37269	9.20188e-08
HORVU.MOREX.r3.1HG0056630	Expansin protein	-0.609108	0.261233	-1.89307	1.7404e-06
HORVU.MOREX.r3.1HG0056640	Basic helix-loop-helix transcription factor	NA	NA	NA	NA
HORVU.MOREX.r3.1HG0056660	Subtilisin-like protease	NA	NA	NA	NA
HORVU.MOREX.r3.1HG0056670	CCR4-NOT transcription complex subunit 1	-0.190941	0.690157	0.505221	0.120514
HORVU.MOREX.r3.1HG0056730	Lipoxygenase	0.00518123	0.998301	-0.467774	0.435503
HORVU.MOREX.r3.1HG0056740	Pyruvate kinase	0.430809	0.459084	-1.06249	0.0114218
HORVU.MOREX.r3.1HG0056750	NADH dehydrogenase [ubiquinone] 1 alpha subcomplex assembly factor 3	0.1361	0.862866	0.674189	0.151951
HORVU.MOREX.r3.1HG0056760	Tobamovirus multiplication protein 2B	-0.69984	0.510107	0.336407	0.721462
HORVU.MOREX.r3.1HG0056780	S-adenosyl-L-methionine-dependent methyltransferases superfamily protein	-0.20803	0.725884	-0.708765	0.0589765
HORVU.MOREX.r3.1HG0056800	Replicase polyprotein 1ab	0.963698	0.0600879	1.36685	0.000957765
HORVU.MOREX.r3.1HG0056810	Haloacid dehalogenase-like hydrolase family protein, putative, expressed	1.26946	0.223763	-0.909813	0.315184
HORVU.MOREX.r3.1HG0056870	Pentatricopeptide repeat-containing protein, putative	0	NA	-1.28384	NA
HORVU.MOREX.r3.1HG0056880	auxin canalization protein (DUF828)	-1.11414	0.544635	-0.303601	0.845529
HORVU.MOREX.r3.1HG0056890	T-complex protein 1	1.46864	0.126297	2.41609	0.000488527
HORVU.MOREX.r3.1HG0056920	Dynamin, putative	-0.582575	0.345008	-0.00699452	0.992021
HORVU.MOREX.r3.1HG0056950	Maturase	-1.22949	0.103002	-0.342254	0.635056
HORVU.MOREX.r3.1HG0056980	Signal transducer and activator of transcription A	-0.4552	0.655182	0.602084	0.413028
HORVU.MOREX.r3.1HG0056990	Camphor resistance CrcB family protein	-0.702346	0.184702	-0.651801	0.0999607
HORVU.MOREX.r3.1HG0057000	Pentatricopeptide repeat-containing protein	0.196457	0.931545	-0.631641	0.66871
HORVU.MOREX.r3.1HG0057010	Pentatricopeptide repeat (PPR) superfamily protein	-0.565667	0.42108	-0.132974	0.84617
HORVU.MOREX.r3.1HG0057030	Peroxidase	-0.392931	0.635401	-1.62148	0.00190361
HORVU.MOREX.r3.1HG0057040	10 kDa chaperonin	0.986029	0.0353383	0.258873	0.598062
HORVU.MOREX.r3.1HG0057200	CYCLIN B1	-0.914224	0.58283	-0.411199	0.755059
HORVU.MOREX.r3.1HG0057210	RING/U-box superfamily protein	-2.07269	0.0660395	-0.317035	0.781891
HORVU.MOREX.r3.1HG0057290	SBP (S-ribonuclease-binding protein) family protein	-1.48905	0.00568572	-0.576261	0.244324
HORVU.MOREX.r3.1HG0057310	Pleckstrin homology (PH) domain-containing protein	-0.00752166	0.993807	0.38906	0.361821
HORVU.MOREX.r3.1HG0057350	Beta-amylase	-0.171011	0.832876	-0.626204	0.227735
HORVU.MOREX.r3.1HG0057410	Metacaspase-1	0.91402	0.0783109	-0.28526	0.59592
HORVU.MOREX.r3.1HG0057430	Phosphatidylinositol-4-phosphate 5-kinase 5-like protein	0.505147	0.166669	1.65201	5.32125e-10
HORVU.MOREX.r3.1HG0057460	golgin family A protein	0.691767	NA	0	NA
HORVU.MOREX.r3.1HG0057440	Casein kinase II subunit beta	1.04741	0.00223934	0.345897	0.327865
HORVU.MOREX.r3.1HG0057470	Calcineurin B-like protein	0.382088	0.40005	0.144121	0.732684
HORVU.MOREX.r3.1HG0057530	Polyadenylate-binding protein family protein	0	NA	0.35214	NA
HORVU.MOREX.r3.1HG0057520	Phospho-2-dehydro-3-deoxyheptonate aldolase	1.16481	0.206659	-0.053514	0.957359
HORVU.MOREX.r3.1HG0057490	Kinase family protein	-0.334047	0.674335	-0.95096	0.0703073
HORVU.MOREX.r3.1HG0057540	Trihelix transcription factor	-0.0871166	0.853551	-0.0145605	0.971381
HORVU.MOREX.r3.1HG0057560	RNA-binding KH domain-containing protein	0.0932252	0.825971	-0.0468376	0.894131
HORVU.MOREX.r3.1HG0057570	Cyclin-like protein	-1.01167	0.272186	-2.62971	0.000110258
HORVU.MOREX.r3.1HG0057580	PRA1 family protein	0.0935361	0.943141	-1.99889	0.00291728
HORVU.MOREX.r3.1HG0057590	Nucleoside diphosphate kinase	1.19986	0.0180104	-0.493377	0.334729
HORVU.MOREX.r3.1HG0057610	Peptide methionine sulfoxide reductase MsrA	0.0716937	0.914927	0.79959	0.0310026
HORVU.MOREX.r3.1HG0057620	Kinase like protein	0.127371	0.872147	0.00982841	0.988807
HORVU.MOREX.r3.1HG0057630	Dynamin-like 120 kDa protein, putative isoform 1	0.818188	0.616992	-0.351611	0.810576
HORVU.MOREX.r3.1HG0057650	Inositol-1,4,5-trisphosphate 5-phosphatase 4 isoform 1	-0.303127	0.778707	-0.234681	0.788132
HORVU.MOREX.r3.1HG0057660	12-oxophytodienoate reductase-like protein	-1.60957	0.0556541	-1.70075	0.0170321
HORVU.MOREX.r3.1HG0057670	WD-repeat protein, putative	0.24021	0.764792	-0.593663	0.265588
HORVU.MOREX.r3.1HG0057680	Protein ARABIDILLO 1	-0.013725	0.969388	0.630784	0.000121658
HORVU.MOREX.r3.1HG0057750	Ethylene-responsive transcription factor	-1.0801	0.128155	-1.27596	0.0196912
HORVU.MOREX.r3.1HG0057740	Palmitoyl protein thioesterase containing protein, expressed	0.00443324	0.995605	0.489649	0.0714777
HORVU.MOREX.r3.1HG0057780	bZIP transcription factor (DUF630 and DUF632)	-0.162511	0.839717	-0.0391949	0.953862
HORVU.MOREX.r3.1HG0057800	Protein BRANCHLESS TRICHOME	0.928073	0.641177	-0.665777	0.677085
HORVU.MOREX.r3.1HG0057810	Zinc import ATP-binding protein ZnuC	0.726044	0.646693	1.04746	0.337616
HORVU.MOREX.r3.1HG0057820	Kinase family protein	0.760379	0.636499	-0.105276	0.940932
HORVU.MOREX.r3.1HG0057860	BTB/POZ domain-containing protein	-0.720161	0.211721	-1.47497	0.000780797
HORVU.MOREX.r3.1HG0057870	Serine hydroxymethyltransferase	0.457081	0.288217	0.485017	0.166651
HORVU.MOREX.r3.1HG0057900	MYB-related transcription factor	-0.8819	0.00861407	-0.423359	0.188092
HORVU.MOREX.r3.1HG0057910	Dual specificity protein phosphatase	0.0988824	0.814399	0.336833	0.207546
HORVU.MOREX.r3.1HG0057920	Cotton fiber protein	0.212827	0.607845	1.30725	2.06095e-07
HORVU.MOREX.r3.1HG0057950	Aminotransferase-like, plant mobile domain-containing protein	-1.1396	0.203749	-0.303295	0.73763
HORVU.MOREX.r3.1HG0057960	Homeobox-leucine zipper family protein	0.767093	0.181666	2.11503	4.60909e-07
HORVU.MOREX.r3.1HG0057970	Myb transcription factor	0.85488	0.0738235	1.61006	2.1537e-05
HORVU.MOREX.r3.1HG0057980	Sugar transporter, putative	-0.276543	0.544098	1.55983	2.50033e-08
HORVU.MOREX.r3.1HG0057990	O-fucosyltransferase family protein	-0.942868	0.0352417	-0.462239	0.245785
HORVU.MOREX.r3.1HG0058110	Leucine--tRNA ligase	-0.345383	0.819776	-0.916911	0.388682
HORVU.MOREX.r3.1HG0058050	8-amino-7-oxononanoate synthase	0.289453	0.720261	-0.215801	0.748104
HORVU.MOREX.r3.1HG0058140	ethylene-responsive transcription factor	-0.244962	0.873057	-0.789748	0.381801
HORVU.MOREX.r3.1HG0058160	Sphingomyelin phosphodiesterase 4	0.105928	0.935628	1.73391	0.00339673
HORVU.MOREX.r3.1HG0058170	Autophagy-related protein 3	0.404182	0.338671	1.02331	0.000590435
HORVU.MOREX.r3.1HG0058180	CONSTANS-like protein	0	NA	-2.72196	NA
HORVU.MOREX.r3.1HG0058190	Cell number regulator 6	0	NA	0.35214	NA
HORVU.MOREX.r3.1HG0058240	auxin canalization protein (DUF828)	0.335914	0.760318	-1.25592	0.0648569
HORVU.MOREX.r3.1HG0058270	electron transporter, putative (Protein of unknown function, DUF547)	-1.47304	0.49285	-1.29853	0.404858
HORVU.MOREX.r3.1HG0058280	D-3-phosphoglycerate dehydrogenase	-1.13859	0.0481685	-1.48482	0.00190361
HORVU.MOREX.r3.1HG0058290	Agenet domain containing protein, expressed	-0.0452249	0.938182	0.127575	0.762951
HORVU.MOREX.r3.1HG0058320	F-box domain containing protein	-0.446455	0.538909	-0.580313	0.295641
HORVU.MOREX.r3.1HG0058310	2-oxoglutarate (2OG) and Fe(II)-dependent oxygenase superfamily protein	0.556332	0.406202	0.156633	0.807348
HORVU.MOREX.r3.1HG0058340	Metalloendoproteinase 1, putative	-0.807068	0.405107	-1.22036	0.080195
HORVU.MOREX.r3.1HG0058350	dipeptide transport ATP-binding protein	-0.730825	0.644578	0.355727	0.772476
HORVU.MOREX.r3.1HG0058390	GATA transcription factor	1.24247	0.158303	-1.85446	0.0087056
HORVU.MOREX.r3.1HG0058420	ATP-binding cassette sub-family A member 5	1.47034	0.348032	0.833201	0.514209
HORVU.MOREX.r3.1HG0058440	ATP-dependent RNA helicase	-0.285094	0.846456	-1.00152	0.280829
HORVU.MOREX.r3.1HG0058450	Kinase family protein	0.202726	0.595947	1.06627	5.22499e-06
HORVU.MOREX.r3.1HG0058470	RING/U-box superfamily protein, putative	-0.141319	0.936402	-1.11465	0.304138
HORVU.MOREX.r3.1HG0058500	Carbon catabolite repressor protein 4	-0.517162	0.354406	-0.0792239	0.881448
HORVU.MOREX.r3.1HG0058510	Major facilitator superfamily protein	-0.977734	0.122385	-1.78462	0.000220477
HORVU.MOREX.r3.1HG0058530	Small nuclear ribonucleoprotein family protein	0.719245	0.105983	0.853224	0.0197255
HORVU.MOREX.r3.1HG0058570	gamma-irradiation and mitomycin c induced 1	3.79417	0.172479	-2.35619	0.212165
HORVU.MOREX.r3.1HG0058550	AP2-like ethylene-responsive transcription factor	0.478157	0.616423	-0.889582	0.197164
HORVU.MOREX.r3.1HG0058640	Histone H2B	0.393782	NA	-1.06795	NA
HORVU.MOREX.r3.1HG0058680	NAD kinase	-0.840352	0.542423	-1.50956	0.128233
HORVU.MOREX.r3.1HG0058690	Late embryogenesis abundant protein	-2.73444	0.396654	0.255065	0.924309
HORVU.MOREX.r3.1HG0058720	Protein N-terminal glutamine amidohydrolase	-0.47527	0.74854	0.402756	0.712404
HORVU.MOREX.r3.1HG0058730	Kinase family protein	-0.519476	0.326377	-0.280105	0.538008
HORVU.MOREX.r3.1HG0058780	UDP-sulfoquinovose synthase	0.520043	0.322098	0.901753	0.0163392
HORVU.MOREX.r3.1HG0058790	Glycosyltransferase	0.708031	0.517598	0.898546	0.291432
HORVU.MOREX.r3.1HG0058800	Glycosyltransferase	0.820825	0.142566	-0.634789	0.198187
HORVU.MOREX.r3.1HG0058850	Protein SAWADEE HOMEODOMAIN-like protein 2	NA	NA	NA	NA
HORVU.MOREX.r3.1HG0058810	Histone-lysine N-methyltransferase, H3 lysine-9 specific	NA	NA	NA	NA
HORVU.MOREX.r3.1HG0058900	Protein lateral root primordium 1	-0.838261	0.259195	-0.355343	0.601935
HORVU.MOREX.r3.1HG0058910	Hyp O-arabinosyltransferase homolog	-0.310595	0.30627	-0.706172	0.000855674
HORVU.MOREX.r3.1HG0058930	DUF4228 domain protein	1.41849	0.197839	-3.02516	0.000293788
HORVU.MOREX.r3.1HG0058970	Regulator of chromosome condensation (RCC1) family with FYVE zinc finger domain-containing protein	0.32597	0.401076	0.662239	0.0192605
HORVU.MOREX.r3.1HG0058980	ABC transporter G family member	-1.26262	0.220665	-3.11238	0.000137726
HORVU.MOREX.r3.1HG0058990	Dna mismatch repair protein msh1, mitochondrial	0	NA	3.79357	NA
HORVU.MOREX.r3.1HG0059070	Subtilisin-like protease	-0.996678	NA	-1.71872	NA
HORVU.MOREX.r3.1HG0059000	Receptor-like kinase	-0.309265	0.653745	-0.368105	0.485849
HORVU.MOREX.r3.1HG0059080	Ornithine carbamoyltransferase	0.252336	0.819899	0.581064	0.413657
HORVU.MOREX.r3.1HG0059110	Serine/threonine-protein phosphatase 7 long form	-1.035	0.200972	-0.571508	0.430498
HORVU.MOREX.r3.1HG0059120	AP-3 complex subunit mu	0.561654	0.117762	0.25437	0.451582
HORVU.MOREX.r3.1HG0059140	Fission 1 protein	0.558888	0.264516	0.189714	0.701293
HORVU.MOREX.r3.1HG0059150	Annexin	-0.543632	0.272186	-0.326231	0.461051
HORVU.MOREX.r3.1HG0059210	Cation/H(+) antiporter	3.36935	NA	-1.07454	NA
HORVU.MOREX.r3.1HG0059220	Arf GTPase activating protein	-2.22743	0.384581	-1.47677	0.505911
HORVU.MOREX.r3.1HG0059170	Annexin	-0.186766	0.745369	-0.676323	0.0723619
HORVU.MOREX.r3.1HG0059230	Plant calmodulin-binding-like protein	0.774275	0.00843975	0.915216	0.000251123
HORVU.MOREX.r3.1HG0059260	cytochrome C oxidase subunit	0.041152	0.958772	1.71009	2.33724e-06
HORVU.MOREX.r3.1HG0059270	Alpha-glucosidase like protein	0.131711	0.772928	-0.528283	0.0702586
HORVU.MOREX.r3.1HG0059300	L-lactate dehydrogenase	0.441138	0.718761	-0.657603	0.479496
HORVU.MOREX.r3.1HG0059290	Calcium binding family protein	1.22065	0.0505893	0.806247	0.161935
HORVU.MOREX.r3.1HG0059340	Conserved oligomeric Golgi complex subunit 5	0.162441	0.765113	-0.250663	0.537522
HORVU.MOREX.r3.1HG0059350	S-adenosyl-L-methionine-dependent methyltransferases superfamily protein	0.158715	0.865289	-0.849652	0.136426
HORVU.MOREX.r3.1HG0059360	DNA-directed RNA polymerase	0.714457	0.0993956	0.40424	0.271788
HORVU.MOREX.r3.1HG0059370	Signal peptidase I	0.51743	0.367994	-0.0274124	0.965686
HORVU.MOREX.r3.1HG0059410	Gibberellin-regulated family protein	-2.19114	NA	4.36687	NA
HORVU.MOREX.r3.1HG0059400	Acyl carrier protein	0.859086	0.0825113	0.00929747	0.988837
HORVU.MOREX.r3.1HG0059420	PAX-interacting protein 1	0.604492	0.315089	0.0915124	0.883857
HORVU.MOREX.r3.1HG0059430	RNA-binding protein, putative	0.564561	0.327261	0.598709	0.202105
HORVU.MOREX.r3.1HG0059440	rRNA N-glycosidase	-2.32001	0.365075	-1.97111	0.294825
HORVU.MOREX.r3.1HG0059450	Peptide chain release factor, putative	-0.812596	0.548287	-0.346926	0.775966
HORVU.MOREX.r3.1HG0059490	acetyl Co-enzyme a carboxylase biotin carboxylase subunit	NA	NA	NA	NA
HORVU.MOREX.r3.1HG0059550	Phosphotransferase	NA	NA	NA	NA
HORVU.MOREX.r3.1HG0059470	'putative beta-1,3-glucanase	0.617411	0.548874	2.44302	0.000439524
HORVU.MOREX.r3.1HG0059670	Cytokinin oxidase/dehydrogenase	-2.84248	NA	1.86267	NA
HORVU.MOREX.r3.1HG0059680	Eukaryotic peptide chain release factor subunit 1-1	0.143836	0.927326	-1.2296	0.175458
HORVU.MOREX.r3.1HG0059710	Phosphatidylinositol N-acetylglucosaminyltransferase subunit Y	0.509944	0.762486	-1.19113	0.334594
HORVU.MOREX.r3.1HG0059600	DnaJ	0.202201	0.663706	0.786997	0.00807316
HORVU.MOREX.r3.1HG0059730	Threonine--tRNA ligase	-2.69091	NA	-0.633224	NA
HORVU.MOREX.r3.1HG0059740	Diacylglycerol kinase	-0.246638	0.714547	-0.0314859	0.957561
HORVU.MOREX.r3.1HG0059750	DUF1644 family protein	-0.994575	0.0219306	0.622324	0.117836
HORVU.MOREX.r3.1HG0059790	Hydroxyproline-rich glycoprotein-like	-0.294198	0.718867	-1.50499	0.00224269
HORVU.MOREX.r3.1HG0059770	Nascent polypeptide-associated complex subunit alpha-like protein	1.243	0.00768264	-0.52154	0.265385
HORVU.MOREX.r3.1HG0059810	RNA binding protein	0.279171	0.59549	-0.864252	0.0144129
HORVU.MOREX.r3.1HG0059820	Copine-1	-0.822903	0.0463715	-0.585736	0.075465
HORVU.MOREX.r3.1HG0059840	F-box-like protein	0.831276	0.062582	1.57984	4.17805e-06
HORVU.MOREX.r3.1HG0059850	Lipase	-0.255881	0.693417	-0.206406	0.685757
HORVU.MOREX.r3.1HG0059860	Kinase family protein	0.0571675	0.922394	0.563687	0.0784134
HORVU.MOREX.r3.1HG0059870	Succinate dehydrogenase subunit 4	1.10378	0.00387174	-0.827638	0.0161861
HORVU.MOREX.r3.1HG0059910	Receptor-like kinase	-1.89747	0.354572	-1.58351	0.352226
HORVU.MOREX.r3.1HG0059920	Membrane protein insertase YidC	1.45752	0.00232841	0.622277	0.18084
HORVU.MOREX.r3.1HG0059930	26S proteasome regulatory subunit	0.747725	0.0110457	0.54263	0.0357467
HORVU.MOREX.r3.1HG0059970	Subtilisin-like protease	0.0416971	NA	-5.31608	NA
HORVU.MOREX.r3.1HG0059980	essential meiotic endonuclease 1A	-0.823418	0.324063	-0.940554	0.107526
HORVU.MOREX.r3.1HG0060040	CW-type Zinc Finger family protein, expressed	-0.741381	0.490148	0.0786127	0.943334
HORVU.MOREX.r3.1HG0060060	Calcium-dependent lipid-binding (CaLB domain) family protein	-1.02378	0.255755	0.0899497	0.926769
HORVU.MOREX.r3.1HG0060080	Pentatricopeptide repeat-containing protein	-0.412295	0.82879	-1.79465	0.0896917
HORVU.MOREX.r3.1HG0060110	CBL-interacting Serine/Threonine-kinase	-0.580075	NA	0	NA
HORVU.MOREX.r3.1HG0060140	Transmembrane protein, putative	0.670928	0.729606	1.93661	0.136544
HORVU.MOREX.r3.1HG0060150	Protein FLX-like 3	0.612742	0.151458	0.599992	0.0857819
HORVU.MOREX.r3.1HG0060190	NRR repressor homolog 1	-0.651908	0.635808	-3.23955	0.000529773
HORVU.MOREX.r3.1HG0060220	Late embryogenesis abundant (LEA) hydroxyproline-rich glycoprotein family	0	NA	-1.57343	NA
HORVU.MOREX.r3.1HG0060200	NRR repressor homolog 3	0.131295	0.949683	-4.37684	0.000590124
HORVU.MOREX.r3.1HG0060240	Thiamin pyrophosphokinase 1	-0.0505734	0.985969	-1.71764	0.255831
HORVU.MOREX.r3.1HG0060260	Histone H2B	0.0738851	0.962533	-0.651246	0.481222
HORVU.MOREX.r3.1HG0060270	Histone H3	0.136293	0.852252	-0.562829	0.222464
HORVU.MOREX.r3.1HG0060300	Nucleolar 16	0.0121159	0.980424	-0.52121	0.0199048
HORVU.MOREX.r3.1HG0060320	Histone H3	0.952323	0.315269	-0.352822	0.818726
HORVU.MOREX.r3.1HG0060340	Histone H2B	-0.407037	0.761338	0.554349	0.550582
HORVU.MOREX.r3.1HG0060360	Beta-glucosidase, putative	-0.739095	0.511087	-1.13121	0.148717
HORVU.MOREX.r3.1HG0060400	Elongation factor 4	-0.0433553	0.987732	-0.883647	0.591878
HORVU.MOREX.r3.1HG0060380	Elongation factor 4	-0.348683	0.487858	-0.755295	0.0333988
HORVU.MOREX.r3.1HG0060410	F21O3.15 protein	0.611437	0.394591	-0.3028	0.641362
HORVU.MOREX.r3.1HG0060530	Chaperone protein dnaJ, putative	0.371913	0.547375	0.776604	0.0768278
HORVU.MOREX.r3.1HG0060570	Mitochondrial zinc maintenance protein 1, mitochondrial	0.84082	0.152574	0.227278	0.715234
HORVU.MOREX.r3.1HG0060600	Transducin/WD40 repeat-like superfamily protein	-1.12992	0.102322	-0.689545	0.283872
HORVU.MOREX.r3.1HG0060650	Late embryogenesis abundant protein	-0.20656	NA	4.3891	NA
HORVU.MOREX.r3.1HG0060630	UDP-glucuronate decarboxylase protein 6	-0.725274	0.0441607	-1.30319	5.9783e-06
HORVU.MOREX.r3.1HG0060640	Alpha/beta-Hydrolases superfamily protein	0.0685771	0.921242	-0.522453	0.203749
HORVU.MOREX.r3.1HG0060690	DUF538 family protein (Protein of unknown function, DUF538)	-0.318659	0.426041	-1.36176	3.19304e-07
HORVU.MOREX.r3.1HG0060700	Fatty acid oxidation complex subunit alpha	-0.458136	0.212122	-0.183556	0.59693
HORVU.MOREX.r3.1HG0060770	Ethylene-responsive transcription factor	1.88977	0.245184	0.933541	0.54728
HORVU.MOREX.r3.1HG0061070	RING/U-box superfamily protein, putative	0.273782	0.740717	3.15575	3.10405e-12
HORVU.MOREX.r3.1HG0060840	Pectinesterase	-0.935196	0.060132	-1.86744	1.14796e-06
HORVU.MOREX.r3.1HG0061080	Cilia- and flagella-associated protein 52	0.082598	0.957586	0.0479076	0.967035
HORVU.MOREX.r3.1HG0061100	Phospholipase D	0.0964923	0.876075	0.315043	0.42943
HORVU.MOREX.r3.1HG0061140	Phosphatase 2C family protein	1.31651	0.00583782	1.65498	3.78403e-05
HORVU.MOREX.r3.1HG0061180	Phosphatase 2C family protein	-0.366713	0.748409	-0.43065	0.613113
HORVU.MOREX.r3.1HG0061210	Replicase polyprotein 1a	1.43006	0.00354407	0.592715	0.203661
HORVU.MOREX.r3.1HG0061220	DNA primase	1.36331	0.0374951	0.0840761	0.917062
HORVU.MOREX.r3.1HG0061240	Orotidine 5'-phosphate decarboxylase	-1.43276	NA	0.570594	NA
HORVU.MOREX.r3.1HG0061230	Serine/threonine-protein kinase	-0.251885	0.618061	0.0232166	0.962916
HORVU.MOREX.r3.1HG0061280	Flagellar biosynthesis protein flhA	2.51724	0.00076034	2.91398	8.1778e-06
HORVU.MOREX.r3.1HG0061300	Receptor-like kinase	-0.0875065	0.912335	-1.04897	0.016418
HORVU.MOREX.r3.1HG0061330	Dehydration-induced 19-like protein	0.184483	0.566365	1.0939	6.82441e-08
HORVU.MOREX.r3.1HG0061370	Acyltransferase, putative	0.929031	0.0713478	1.55946	0.000152866
HORVU.MOREX.r3.1HG0061380	CAAX prenyl protease 2	-0.253881	0.646693	-0.0656295	0.891906
HORVU.MOREX.r3.1HG0061390	Trichome birefringence-like protein	-0.443474	0.610423	-1.10087	0.0667213
HORVU.MOREX.r3.1HG0061420	DUF3511 domain protein	0.479516	0.452084	-0.936518	0.0435955
HORVU.MOREX.r3.1HG0061460	Werner syndrome-like exonuclease	-0.385406	0.497451	-0.199822	0.676676
HORVU.MOREX.r3.1HG0061490	Pentatricopeptide repeat-containing protein	-1.15159	0.50827	-0.0794471	0.964016
HORVU.MOREX.r3.1HG0061470	Mitochondrial carrier protein, putative	-0.00203094	0.999009	-0.155854	0.633736
HORVU.MOREX.r3.1HG0061480	Glycine-rich protein	-1.44131	0.0286051	-2.00652	0.000170687
HORVU.MOREX.r3.1HG0061520	Nuclear pore complex protein	-1.51352	0.0923458	-2.77401	7.05112e-05
HORVU.MOREX.r3.1HG0061530	Metallothionein	-0.291713	0.777137	0.652917	0.374594
HORVU.MOREX.r3.1HG0061540	Metallothionein-like protein	-0.302895	0.836155	0.617523	0.553941
HORVU.MOREX.r3.1HG0061550	Metallothionein	-0.142769	0.909869	0.198365	0.836369
HORVU.MOREX.r3.1HG0061580	Metallothionein	-0.236618	0.854528	0.464551	0.626256
HORVU.MOREX.r3.1HG0061660	RING/FYVE/PHD zinc finger superfamily protein	-0.847242	0.261109	-0.555569	0.380686
HORVU.MOREX.r3.1HG0061670	Pentatricopeptide repeat-containing protein	0.0152136	0.987361	-0.192169	0.73622
HORVU.MOREX.r3.1HG0061700	Protein FAM91A1	0	NA	-2.66735	NA
HORVU.MOREX.r3.1HG0061710	Trichome birefringence-like protein	0.703503	0.0743543	0.0527348	0.911649
HORVU.MOREX.r3.1HG0061720	Anaphase-promoting complex subunit 1	0.145124	0.881128	-0.520552	0.402634
HORVU.MOREX.r3.1HG0061730	AMP deaminase	0.110377	0.809465	-0.311989	0.283872
HORVU.MOREX.r3.1HG0061740	Ran-binding protein 1 domain-containing	0.483766	0.0774755	0.731767	0.000836712
HORVU.MOREX.r3.1HG0061770	Late embryogenesis abundant protein	5.3487	0.174189	2.64151	0.446337
HORVU.MOREX.r3.1HG0061800	Late embryogenesis abundant protein	NA	NA	NA	NA
HORVU.MOREX.r3.1HG0061750	Chlorophyll synthase	0.449121	0.390089	-0.0227684	0.968033
HORVU.MOREX.r3.1HG0061850	Methionine aminopeptidase 2	0.757808	0.0351323	-0.63029	0.048602
HORVU.MOREX.r3.1HG0061870	Chaperone protein dnaJ, putative	0.653703	0.110639	0.264355	0.477687
HORVU.MOREX.r3.1HG0061880	Ran-binding protein 1	1.00884	0.00118486	0.737354	0.010141
HORVU.MOREX.r3.1HG0061980	Cysteine protease, putative	NA	NA	NA	NA
HORVU.MOREX.r3.1HG0061920	Serine/arginine repetitive matrix protein 2 isoform 1	-0.227555	0.668059	0.417893	0.275405
HORVU.MOREX.r3.1HG0062050	Tocopherol cyclase	0.407863	0.553187	0.626278	0.215659
HORVU.MOREX.r3.1HG0062070	SAGA-associated factor 11	0.165878	0.867042	0.926688	0.0896917
HORVU.MOREX.r3.1HG0062080	TATA box-binding protein-associated factor RNA polymerase I subunit B	0.133191	0.845382	-0.0863672	0.874627
HORVU.MOREX.r3.1HG0062110	Pentatricopeptide repeat-containing protein	0.398558	0.334204	1.19928	1.03019e-05
HORVU.MOREX.r3.1HG0062130	Importin subunit beta-1	-0.17787	0.676934	-0.121891	0.739187
HORVU.MOREX.r3.1HG0062140	Receptor protein kinase, putative	-1.17318	0.124341	0.0967166	0.909659
HORVU.MOREX.r3.1HG0062250	LOB domain-containing protein, putative	-2.28251	0.175732	0.131347	0.935051
HORVU.MOREX.r3.1HG0062220	LIGHT-DEPENDENT SHORT HYPOCOTYLS-like protein (DUF640)	-0.702432	0.105947	0.357956	0.360644
HORVU.MOREX.r3.1HG0062310	Cytosolic endo-beta-N-acetylglucosaminidase	0.134528	0.844817	-0.194493	0.685901
HORVU.MOREX.r3.1HG0062330	Cytosolic endo-beta-N-acetylglucosaminidase	-0.00408042	0.998689	-0.33088	0.521436
HORVU.MOREX.r3.1HG0062340	Cell division cycle 48-like protein	-0.218822	0.896417	-0.462756	0.680326
HORVU.MOREX.r3.1HG0062350	Cytosolic endo-beta-N-acetylglucosaminidase	0.191289	0.701857	-0.0122107	0.977956
HORVU.MOREX.r3.1HG0062360	Cell division cycle 48-like protein	-0.680818	0.545977	-0.0729748	0.94547
HORVU.MOREX.r3.1HG0062370	DUF538 family protein (Protein of unknown function, DUF538)	0.899685	0.011554	1.30227	1.04798e-05
HORVU.MOREX.r3.1HG0062390	Dehydration responsive element-binding factor protein	0.522884	0.153024	1.46777	9.80795e-08
HORVU.MOREX.r3.1HG0062400	sorting nexin	0.878859	0.00417413	-0.126943	0.711076
HORVU.MOREX.r3.1HG0062420	Alpha/beta hydrolase related protein	-0.318084	0.804616	-1.54727	0.036857
HORVU.MOREX.r3.1HG0062450	Pyrimidine-specific ribonucleoside hydrolase	-0.164685	0.854567	-2.32087	9.00875e-07
HORVU.MOREX.r3.1HG0062460	wall-associated receptor kinase-like protein	-0.233742	0.736199	-1.23287	0.00289613
HORVU.MOREX.r3.1HG0062470	Ubiquitin-associated domain-containing family protein	0.307273	0.467177	0.271589	0.432205
HORVU.MOREX.r3.1HG0062490	RING/U-box superfamily protein, putative	1.04591	NA	-2.19104	NA
HORVU.MOREX.r3.1HG0062480	1-deoxy-D-xylulose-5-phosphate synthase	-0.175518	0.877217	-1.21623	0.0604249
HORVU.MOREX.r3.1HG0062550	F-box protein	-1.05033	0.72514	1.91999	0.366892
HORVU.MOREX.r3.1HG0062630	Lipase	1.70761	0.000179674	1.26596	0.00288164
HORVU.MOREX.r3.1HG0062650	Pentatricopeptide repeat-containing protein	0.0789819	0.923987	-0.464474	0.32515
HORVU.MOREX.r3.1HG0062640	Squamosa promoter-binding-like protein	-0.0739953	0.902549	-0.0467598	0.920825
HORVU.MOREX.r3.1HG0062680	Gibberellin receptor GID1a	0.564378	0.148293	0.842776	0.00760531
HORVU.MOREX.r3.1HG0062700	Transducin/WD-like repeat-protein	-0.698923	0.69815	-0.0514154	0.975062
HORVU.MOREX.r3.1HG0062710	LEC14B	0	1	-6.79209	0.10903
HORVU.MOREX.r3.1HG0062740	Leucine-rich repeat receptor-like kinase	0.0825935	0.932544	-1.40294	0.00629533
HORVU.MOREX.r3.1HG0062760	Pyrimidine-specific ribonucleoside hydrolase	-0.0315094	0.985217	-1.00509	0.207546
HORVU.MOREX.r3.1HG0062770	Pyrimidine-specific ribonucleoside hydrolase	1.06223	0.366864	-0.168651	0.882168
HORVU.MOREX.r3.1HG0062810	PH-response transcription factor pacC/RIM101 isoform 2	0.063137	0.970115	-2.03208	0.0136488
HORVU.MOREX.r3.1HG0062890	serine/arginine repetitive matrix-like protein	-0.225698	0.951943	-2.59309	0.229112
HORVU.MOREX.r3.1HG0062840	Breast carcinoma-amplified sequence 3	-0.438515	0.291718	0.169566	0.675551
HORVU.MOREX.r3.1HG0062900	Pyrophosphate-energized vacuolar membrane proton pump	-0.794457	NA	-1.92244	NA
HORVU.MOREX.r3.1HG0062910	transmembrane protein, putative (DUF247)	0.123119	0.932535	-1.33949	0.103801
HORVU.MOREX.r3.1HG0062940	Pyruvate, phosphate dikinase	2.28965	0.133457	2.7044	0.0344052
HORVU.MOREX.r3.1HG0062980	L-gulonolactone oxidase	-1.71401	0.0444057	-2.59142	0.00019391
HORVU.MOREX.r3.1HG0063000	Methyl-CpG-binding domain-containing family protein	0.522051	0.165642	0.169708	0.64043
HORVU.MOREX.r3.1HG0063020	Resistance to phytophthora 1 protein	1.37641	0.36577	-0.896807	0.482045
HORVU.MOREX.r3.1HG0063030	MYB-related transcription factor	-1.83568	0.261216	0.499961	0.719751
HORVU.MOREX.r3.1HG0063050	Peptide methionine sulfoxide reductase msrB	0.51926	0.379793	0.445924	0.345892
HORVU.MOREX.r3.1HG0063060	Mitochondrial transcription termination factor family protein	-0.425963	0.587096	0.100729	0.882516
HORVU.MOREX.r3.1HG0063080	BED zinc finger,hAT family dimerization domain	0	NA	-0.733272	NA
HORVU.MOREX.r3.1HG0063100	Disease resistance protein (NBS-LRR class) family	0.536064	0.745887	0.601076	0.625166
HORVU.MOREX.r3.1HG0063110	NBS-LRR disease resistance protein	-1.54913	0.259565	0.189689	0.888173
HORVU.MOREX.r3.1HG0063210	transmembrane protein, putative (DUF594)	-2.36741	0.331555	0.62351	0.770334
HORVU.MOREX.r3.1HG0063280	Mitochondrial transcription termination factor family protein	-0.288855	0.733252	0.460228	0.452272
HORVU.MOREX.r3.1HG0063330	Eukaryotic aspartyl protease family protein, putative	0.924622	0.481366	-0.452992	0.712371
HORVU.MOREX.r3.1HG0063340	B-cell receptor-associated 31-like	0.41481	0.440549	-0.738883	0.0621884
HORVU.MOREX.r3.1HG0063350	Cation-transporting ATPase	-0.755698	0.00534594	-0.971784	2.34333e-05
HORVU.MOREX.r3.1HG0063360	Bax inhibitor-1 family protein	0.319779	0.440116	0.131561	0.741811
HORVU.MOREX.r3.1HG0063430	Oxidoreductase, 2OG-Fe(II) oxygenase family protein	-1.03324	0.0129037	-1.67979	6.76292e-07
HORVU.MOREX.r3.1HG0063520	GDSL esterase/lipase	-0.717793	0.039281	-1.01656	0.00030554
HORVU.MOREX.r3.1HG0063530	1-(5-phosphoribosyl)-5-[(5-phosphoribosylamino)methylideneamino] imidazole-4-carboxamide isomerase	0.76471	0.0199455	0.711889	0.00839239
HORVU.MOREX.r3.1HG0063560	Sulfotransferase	-0.718975	0.747987	1.97691	0.168917
HORVU.MOREX.r3.1HG0063540	DNA-directed RNA polymerase II subunit	0.916398	0.0135595	0.38424	0.283803
HORVU.MOREX.r3.1HG0063550	Energy-coupling factor transporter transmembrane protein EcfT	0.492129	0.727248	-0.388787	0.740092
HORVU.MOREX.r3.1HG0063590	AWPM-19-like membrane family protein	1.31161	0.0850139	0.11371	0.894981
HORVU.MOREX.r3.1HG0063600	Glycine-rich protein, putative	0.247488	0.768596	0.504702	0.370944
HORVU.MOREX.r3.1HG0063610	Endo-1,31,4-beta-D-glucanase	0	NA	-0.322652	NA
HORVU.MOREX.r3.1HG0063630	Chitinase	-1.47259	0.121255	-0.787921	0.3826
HORVU.MOREX.r3.1HG0063720	Endo-1,3	0.686234	0.0284462	1.07566	1.47353e-05
HORVU.MOREX.r3.1HG0063750	Protein kinase	0.68669	NA	-1.52275	NA
HORVU.MOREX.r3.1HG0063740	Endo-1,3	-0.113419	0.810695	-0.940824	0.000389937
HORVU.MOREX.r3.1HG0063780	ARM REPEAT PROTEIN INTERACTING WITH ABF2	0.0775644	0.905415	0.989816	0.00427975
HORVU.MOREX.r3.1HG0063790	Sister chromatid cohesion 1 protein 1	1.44329	0.00594034	0.663778	0.180564
HORVU.MOREX.r3.1HG0063810	Cyclin family protein	0.079098	0.876075	-0.556214	0.059488
HORVU.MOREX.r3.1HG0063840	SWI/SNF-related matrix-associated actin-dependent regulator of chromatin subfamily A-like protein 1 homolog	-2.57572	NA	-0.262944	0.922469
HORVU.MOREX.r3.1HG0063860	Pentatricopeptide repeat-containing protein	-0.886053	0.743728	-1.60635	0.374393
HORVU.MOREX.r3.1HG0063870	Kinesin-like protein	-0.489807	0.49913	-1.33405	0.00899229
HORVU.MOREX.r3.1HG0063890	Chaperone protein DnaJ	-3.88125	NA	-4.31905	NA
HORVU.MOREX.r3.1HG0063880	Glycosyltransferase	-1.13998	0.384581	-1.84829	0.0651863
HORVU.MOREX.r3.1HG0063930	Protein WEAK CHLOROPLAST MOVEMENT UNDER BLUE LIGHT 1	-0.366502	0.567884	0.427579	0.397609
HORVU.MOREX.r3.1HG0063980	CASP-like protein	-0.518615	0.501914	-1.29916	0.0186448
HORVU.MOREX.r3.1HG0064000	Protein translocase secy subunit, putative	-0.410807	0.743329	-0.961839	0.247381
HORVU.MOREX.r3.1HG0064010	LETM1 and EF-hand domain-containing protein 1, mitochondrial	0.62899	0.0787407	0.934743	0.00119111
HORVU.MOREX.r3.1HG0064020	RING/U-box superfamily protein	0.584325	0.131748	-0.0337209	0.940826
HORVU.MOREX.r3.1HG0064030	Tetratricopeptide repeat (TPR)-like superfamily protein	0.712355	0.165264	0.263717	0.60343
HORVU.MOREX.r3.1HG0064040	Rhomboid family protein	1.01322	0.00162718	1.99077	2.53528e-15
HORVU.MOREX.r3.1HG0064070	DUF21 domain-containing protein	0.348415	0.488175	0.204506	0.646868
HORVU.MOREX.r3.1HG0064100	ELKS/Rab6-interacting/CAST family protein	-0.840199	0.395977	0.0615456	0.949399
HORVU.MOREX.r3.1HG0064140	Phosphatidylglycerol lysyltransferase	NA	NA	NA	NA
HORVU.MOREX.r3.1HG0064080	Peptide-N4-(N-acetyl-beta-glucosaminyl)asparagine amidase A	-1.21716	0.00279207	-2.12002	3.68715e-10
HORVU.MOREX.r3.1HG0064170	Pentatricopeptide repeat-containing protein	0.25406	0.943141	-2.20541	0.311504
HORVU.MOREX.r3.1HG0064180	ERD (Early-responsive to dehydration stress) family protein	3.41966	NA	1.0634	NA
HORVU.MOREX.r3.1HG0064160	DUF630 family protein, putative (DUF630 and DUF632)	0.452995	0.299747	-0.754153	0.0227236
HORVU.MOREX.r3.1HG0064220	Isoamylase-like glucan debranching enzyme	0.823669	0.0732023	-0.536994	0.184215
HORVU.MOREX.r3.1HG0064290	pale cress protein (PAC)	-0.0287948	0.986977	0.822056	0.3692
HORVU.MOREX.r3.1HG0064240	Coatomer subunit delta	0.788416	0.0283537	-0.25917	0.488926
HORVU.MOREX.r3.1HG0064310	Ribosomal protein L34e superfamily protein	-0.241747	0.858114	0.465584	0.624128
HORVU.MOREX.r3.1HG0064320	Argininosuccinate synthase	-0.0162497	0.981249	-0.515759	0.148537
HORVU.MOREX.r3.1HG0064340	Leucine-rich repeat receptor-like protein kinase	-0.0433979	0.972147	-1.84949	0.00225205
HORVU.MOREX.r3.1HG0064370	RNA-directed DNA polymerase (reverse transcriptase)-related family protein	-2.7842	0.289784	-0.54663	0.786667
HORVU.MOREX.r3.1HG0064390	Mitochondrial carrier family	0.555324	0.530437	-0.638513	0.371331
HORVU.MOREX.r3.1HG0064430	DNA repair protein-like protein	-1.1574	0.0679269	-0.875377	0.0852795
HORVU.MOREX.r3.1HG0064460	Protein kinase-like protein	0.222679	0.642597	0.864394	0.00551735
HORVU.MOREX.r3.1HG0064480	Methyltransferase-like protein	0.816172	0.03856	0.610862	0.0694458
HORVU.MOREX.r3.1HG0064490	Decapping nuclease rai1	0.696302	0.0204732	1.68974	2.79872e-13
HORVU.MOREX.r3.1HG0064500	Kinase family protein	-0.126996	0.752242	0.113204	0.728204
HORVU.MOREX.r3.1HG0064570	Dehydration responsive element binding transcription factor	1.43362	NA	-3.68546	NA
HORVU.MOREX.r3.1HG0064540	Glycosyltransferase	0.348388	0.375567	1.12369	4.05607e-05
HORVU.MOREX.r3.1HG0064580	Beta-mannosidase, putative	-0.666061	0.0693408	-0.689945	0.0239734
HORVU.MOREX.r3.1HG0064600	transmembrane protein, putative (DUF288)	-0.804054	0.105769	-1.80402	3.18671e-06
HORVU.MOREX.r3.1HG0064610	membrane-associated kinase regulator	-0.964403	0.158803	-1.25245	0.0199326
HORVU.MOREX.r3.1HG0064700	RNA polymerase II C-terminal domain phosphatase-like protein	-2.06559	0.0467485	-0.443093	0.665485
HORVU.MOREX.r3.1HG0064710	Fantastic four-like protein	2.43963	0.145432	1.40458	0.346308
HORVU.MOREX.r3.1HG0064720	Fantastic four-like protein	1.44602	0.33699	-0.356172	0.790117
HORVU.MOREX.r3.1HG0064730	GTPase Der	0.260327	0.735151	0.880606	0.069425
HORVU.MOREX.r3.1HG0064740	Phospholipase A1	-2.13715	0.0258965	-1.20145	0.155642
HORVU.MOREX.r3.1HG0064750	RAN GTPase activating protein 2	-0.0449573	0.951509	-0.529881	0.180305
HORVU.MOREX.r3.1HG0064770	ELKS/Rab6-interacting/CAST family protein	2.1953	5.39233e-16	3.07574	4.56563e-35
HORVU.MOREX.r3.1HG0064780	Cysteine proteinase inhibitor	-0.246641	0.451539	0.0607877	0.852228
HORVU.MOREX.r3.1HG0064790	Microtubule associated family protein	0.291811	0.633782	-0.0981939	0.861205
HORVU.MOREX.r3.1HG0064870	Pentatricopeptide repeat-containing protein	1.09057	0.489591	-0.232506	0.867343
HORVU.MOREX.r3.1HG0064800	WAT1-related protein	-2.2524	0.000960847	-2.42189	7.00369e-05
HORVU.MOREX.r3.1HG0064880	Alpha/beta-Hydrolases superfamily protein	-0.666559	0.427906	-2.15601	0.000110677
HORVU.MOREX.r3.1HG0064890	ATP-dependent zinc metalloprotease FtsH	1.45307	0.126132	0.0740251	0.948223
HORVU.MOREX.r3.1HG0064900	Glycosyltransferase	0.221451	0.728511	-0.560321	0.204296
HORVU.MOREX.r3.1HG0064910	Protein NRT1/ PTR FAMILY 1.1	-0.577193	0.554853	-1.68982	0.00775701
HORVU.MOREX.r3.1HG0064930	F-box family protein	0.186022	0.920223	-0.0867218	0.951753
HORVU.MOREX.r3.1HG0064960	Protein NRT1/ PTR FAMILY 1.1	-3.14796	0.0800517	-1.59418	0.297923
HORVU.MOREX.r3.1HG0064970	Protein NRT1/ PTR FAMILY 1.1	0.489595	0.884714	0.190193	0.941544
HORVU.MOREX.r3.1HG0065010	D-amino acid dehydrogenase	-2.14651	0.385951	-1.09701	0.566667
HORVU.MOREX.r3.1HG0064920	Alpha/beta-Hydrolases superfamily protein	-0.792613	0.228857	-1.7591	0.000356609
HORVU.MOREX.r3.1HG0065020	BZIP transcription factor	-0.324851	0.384856	0.824193	0.00175994
HORVU.MOREX.r3.1HG0065030	Nucleic acid binding protein	0.20257	0.589756	0.581606	0.0235271
HORVU.MOREX.r3.1HG0065040	Plasma membrane ATPase	1.20896	0.599504	-1.13619	0.53463
HORVU.MOREX.r3.1HG0065070	Receptor-like kinase	7.92574	0.206159	7.84629	0.147896
HORVU.MOREX.r3.1HG0065060	PISTILLATA-like MADS-box transcription factor	-1.27581	0.0147928	-1.73213	4.29092e-05
HORVU.MOREX.r3.1HG0065080	Stress responsive alpha-beta barrel domain protein isoform 6	0.157001	0.797441	0.940839	0.00460335
HORVU.MOREX.r3.1HG0065090	Wound-responsive family protein	-0.0764734	0.879817	-0.117595	0.749419
HORVU.MOREX.r3.1HG0065100	DNA helicase	0.0525763	0.94448	-1.08545	0.00666033
HORVU.MOREX.r3.1HG0065110	Pectinesterase	0.579162	0.709125	-0.848641	0.462865
HORVU.MOREX.r3.1HG0065120	Protein kinase superfamily protein	-0.103722	0.86293	0.485487	0.170202
HORVU.MOREX.r3.1HG0065320	DUF538 family protein (Protein of unknown function, DUF538)	-0.426796	NA	-2.23334	NA
HORVU.MOREX.r3.1HG0065130	NAC domain-containing protein	1.29509	0.0278276	2.1005	1.02516e-05
HORVU.MOREX.r3.1HG0065340	Zinc finger CCCH domain protein	-0.521822	0.832548	-1.03054	0.552991
HORVU.MOREX.r3.1HG0065370	TPX2 (Targeting protein for Xklp2) family protein	-0.337706	0.670253	-0.609071	0.292236
HORVU.MOREX.r3.1HG0065400	Ethylene-responsive transcription factor	0.599515	0.715346	-3.54402	0.000363767
HORVU.MOREX.r3.1HG0065410	UPF0301 protein	-0.339964	0.451709	0.513959	0.119861
HORVU.MOREX.r3.1HG0065490	receptor kinase 1	0.131342	0.775799	-0.283756	0.378468
HORVU.MOREX.r3.1HG0065520	KH domain-containing protein	-0.732431	0.217172	-1.4309	0.00154513
HORVU.MOREX.r3.1HG0065530	Cold shock protein	-0.204935	0.636691	-0.285055	0.396736
HORVU.MOREX.r3.1HG0065550	Protein root UVB sensitive 6	0.419505	0.514175	-0.13595	0.830202
HORVU.MOREX.r3.1HG0065600	Alpha/beta-hydrolase-like protein	-1.59976	0.355498	-0.448776	0.782101
HORVU.MOREX.r3.1HG0065610	NAC domain-containing protein	-0.45017	0.901114	1.34378	0.540746
HORVU.MOREX.r3.1HG0065590	PHD finger alfin-like protein	-0.257561	0.511644	0.449368	0.124393
HORVU.MOREX.r3.1HG0065820	Glycosyltransferase	0	NA	3.22068	NA
HORVU.MOREX.r3.1HG0065830	Pentatricopeptide repeat-containing protein	0.0084692	0.998301	-0.91453	0.3036
HORVU.MOREX.r3.1HG0065840	transmembrane protein	-0.98319	0.262207	-1.41985	0.0421208
HORVU.MOREX.r3.1HG0065880	GDSL esterase/lipase	-1.98489	0.495659	-2.0141	0.423525
HORVU.MOREX.r3.1HG0065860	MLO-like protein	0.307524	0.654886	0.407914	0.430541
HORVU.MOREX.r3.1HG0065890	Calcineurin B-like protein	-4.27991	0.12844	-5.51958	0.0164432
HORVU.MOREX.r3.1HG0065900	Guanosine nucleotide diphosphate dissociation inhibitor	0.514816	0.233452	-0.0772815	0.87162
HORVU.MOREX.r3.1HG0065910	Guanosine nucleotide diphosphate dissociation inhibitor	0.454545	0.118427	-0.813344	0.00042497
HORVU.MOREX.r3.1HG0066010	with no lysine (K) kinase 2	-0.681033	0.159601	0.337701	0.441327
HORVU.MOREX.r3.1HG0066030	RPA-interacting protein A	-0.0152977	0.985115	0.433443	0.294791
HORVU.MOREX.r3.1HG0066040	Thioredoxin superfamily protein	-1.58785	0.387615	-0.503923	0.728204
HORVU.MOREX.r3.1HG0066050	Serine protease	0.140026	0.852696	-1.19408	0.00560856
HORVU.MOREX.r3.1HG0066080	Regulatory particle non-ATPase 13	0.828175	0.0351855	0.277	0.489274
HORVU.MOREX.r3.1HG0066140	Serine/threonine-protein kinase	-0.00974042	0.999602	-3.49147	0.0148095
HORVU.MOREX.r3.1HG0066180	EG2771	0.0511459	0.987732	0.540796	0.773643
HORVU.MOREX.r3.1HG0066150	Beta-hexosaminidase	-0.168648	0.75714	-0.808194	0.0122417
HORVU.MOREX.r3.1HG0066190	Receptor-like kinase	-0.332705	0.400394	-0.953926	0.00058783
HORVU.MOREX.r3.1HG0066230	FBD-associated F-box protein	4.28836	NA	-0.550875	NA
HORVU.MOREX.r3.1HG0066210	NBS-LRR-like resistance protein	-0.189715	0.854528	-0.910284	0.157751
HORVU.MOREX.r3.1HG0066240	Transcription elongation factor-related family protein	1.54241	0.00099565	1.19833	0.00525514
HORVU.MOREX.r3.1HG0066250	Isopentenyl-diphosphate delta-isomerase	-0.345563	0.714492	-0.188682	0.812352
HORVU.MOREX.r3.1HG0066310	Mitochondrial transcription termination factor family protein	1.0844	0.295517	0.601053	0.506401
HORVU.MOREX.r3.1HG0066260	Tubulin beta chain	-0.477703	0.391303	-1.22109	0.00257022
HORVU.MOREX.r3.1HG0066370	Glutathione S-transferase	-0.865908	0.115684	-0.58471	0.220233
HORVU.MOREX.r3.1HG0066390	Two-component response regulator	-0.544729	0.365063	0.777105	0.0844196
HORVU.MOREX.r3.1HG0066460	Amino acid permease	0.192291	0.921242	-2.32497	0.027804
HORVU.MOREX.r3.1HG0066520	magnesium transporter, putative (DUF803)	-0.0968832	0.894917	-0.58368	0.166956
HORVU.MOREX.r3.1HG0066530	DUF630 family protein, putative (DUF630 and DUF632)	0.0805526	0.948071	-1.63352	0.0139164
HORVU.MOREX.r3.1HG0066590	F-box family protein	2.36266	0.000157479	4.79568	3.7763e-19
HORVU.MOREX.r3.1HG0066620	Bidirectional sugar transporter SWEET	-2.29751	NA	0.138279	NA
HORVU.MOREX.r3.1HG0066610	Dirigent protein	1.76843	NA	3.31165	NA
HORVU.MOREX.r3.1HG0066600	Dual specificity phosphatase family protein	-0.343676	0.560794	-1.01041	0.0108872
HORVU.MOREX.r3.1HG0066720	response regulator 1	NA	NA	NA	NA
HORVU.MOREX.r3.1HG0066740	RNA recognition motif (RRM)-containing protein	NA	NA	NA	NA
HORVU.MOREX.r3.1HG0066680	Wound-induced protease inhibitor	-0.312244	0.757621	-1.24713	0.0571539
HORVU.MOREX.r3.1HG0066800	Potassium channel	0.110505	0.965845	-0.169972	0.924584
HORVU.MOREX.r3.1HG0066850	Adenine nucleotide alpha hydrolases-like superfamily	1.09772	0.639499	-2.60872	0.144813
HORVU.MOREX.r3.1HG0066860	Beta-galactosidase	-0.745864	0.846456	1.04084	0.756826
HORVU.MOREX.r3.1HG0066870	Chaperone protein dnaJ	-1.05715	0.661762	-0.52708	0.815177
HORVU.MOREX.r3.1HG0066930	Hexosyltransferase	0	NA	-1.73112	NA
HORVU.MOREX.r3.1HG0066900	RNA-binding protein	-0.262575	0.542068	0.0916662	0.820367
HORVU.MOREX.r3.1HG0067000	Secretory carrier membrane protein (SCAMP) family protein	-0.143178	0.942704	-1.59373	0.201047
HORVU.MOREX.r3.1HG0067010	histone acetyltransferase of the CBP family 12	-0.905213	0.470368	-0.238018	0.841368
HORVU.MOREX.r3.1HG0066990	Octicosapeptide/phox/Bem1p domain kinase superfamily protein	-0.529231	0.350812	0.255213	0.63253
HORVU.MOREX.r3.1HG0067020	Hexosyltransferase	0.554995	0.445509	0.320177	0.630976
HORVU.MOREX.r3.1HG0067030	Protein trichome birefringence	0.741234	0.00466444	0.824791	6.06108e-05
HORVU.MOREX.r3.1HG0067060	Clathrin assembly protein, putative	0	NA	-1.05238	NA
HORVU.MOREX.r3.1HG0067040	NAC domain protein,	-1.08176	0.000353313	-0.682413	0.016845
HORVU.MOREX.r3.1HG0067070	Wound-induced protease inhibitor	2.66165	0.088872	3.26776	0.013216
HORVU.MOREX.r3.1HG0067140	Wound-induced protease inhibitor	-0.252846	0.910054	-0.496848	0.762541
HORVU.MOREX.r3.1HG0067160	Wound-induced protease inhibitor	2.45601	0.0580685	1.5963	0.18502
HORVU.MOREX.r3.1HG0067090	Phospholipase A1	-0.244562	0.780537	-2.55108	5.17073e-07
HORVU.MOREX.r3.1HG0067190	Wound-induced protease inhibitor	0.905886	0.614544	0.325057	0.848067
HORVU.MOREX.r3.1HG0067200	ATP-dependent DNA helicase Hel308	-0.798171	0.616749	-1.76994	0.118308
HORVU.MOREX.r3.1HG0067240	BEST plant protein match is: (TAIR:plant.1) protein, putative	0.477551	0.815361	-0.400939	0.800189
HORVU.MOREX.r3.1HG0067230	Sulfite reductase [NADPH] hemoprotein beta-component	1.48432	0.00697292	1.30228	0.00803167
HORVU.MOREX.r3.1HG0067260	NB-ARC domain-containing disease resistance protein	0.711321	0.46227	2.52542	0.000143452
HORVU.MOREX.r3.1HG0067250	Secretory carrier-associated membrane protein	1.21873	0.0027874	-0.886819	0.0183142
HORVU.MOREX.r3.1HG0067270	H/ACA ribonucleoprotein complex non-core subunit NAF1	-0.198488	0.815361	0.58641	0.281199
HORVU.MOREX.r3.1HG0067390	U3 small nucleolar RNA-associated protein 14 B isoform 3	-6.35846	8.50829e-05	-0.266005	0.792699
HORVU.MOREX.r3.1HG0067400	RING/U-box superfamily protein	0	NA	-3.39905	NA
HORVU.MOREX.r3.1HG0067370	Acylamino-acid-releasing enzyme	-0.334231	0.356496	0.0831802	0.810576
HORVU.MOREX.r3.1HG0067360	Pentatricopeptide repeat-containing protein	-0.826495	0.66964	-2.06624	0.111433
HORVU.MOREX.r3.1HG0067410	1-acyl-sn-glycerol-3-phosphate acyltransferase	-0.618698	0.100926	-0.63076	0.0397545
HORVU.MOREX.r3.1HG0067420	Cyclic nucleotide-gated channel	-1.68182	0.520278	-2.72671	0.149346
HORVU.MOREX.r3.1HG0067500	GDSL esterase/lipase	-1.04143	0.0476872	-1.26181	0.00426133
HORVU.MOREX.r3.1HG0067550	Adenine nucleotide alpha hydrolases-like superfamily protein, putative	1.36722	0.00110836	0.989291	0.00821739
HORVU.MOREX.r3.1HG0067580	Kinesin-like	0.559897	0.680831	-3.22701	0.00096888
HORVU.MOREX.r3.1HG0067600	RING/U-box superfamily protein	3.14074	NA	-1.68279	NA
HORVU.MOREX.r3.1HG0067630	Serine/threonine-protein kinase	-0.475528	0.389931	-0.509222	0.244768
HORVU.MOREX.r3.1HG0067710	Potassium transporter	-1.43493	NA	-4.42968	NA
HORVU.MOREX.r3.1HG0067700	NAD(P)H dehydrogenase (Quinone)	-0.43879	0.232701	-1.39933	1.9488e-07
HORVU.MOREX.r3.1HG0067720	basic helix-loop-helix (bHLH) DNA-binding superfamily protein	-0.721515	0.14957	-1.45715	0.000136697
HORVU.MOREX.r3.1HG0067830	Pesticidal crystal protein Cry2Aa	-0.400932	NA	-0.973522	NA
HORVU.MOREX.r3.1HG0067760	Indole-3-acetic acid-amido synthetase GH3.3, putative	-1.29116	0.132441	-2.70817	6.00609e-05
HORVU.MOREX.r3.1HG0067840	S-adenosyl-L-methionine-dependent methyltransferases superfamily protein, putative	0.354029	0.867251	0.946759	0.478046
HORVU.MOREX.r3.1HG0067850	GRAS transcription factor	-2.49295	0.0747215	-3.29092	0.00207223
HORVU.MOREX.r3.1HG0067870	Heat shock protein	0.974788	0.0195374	1.3293	0.000108112
HORVU.MOREX.r3.1HG0067900	Domain of Uncharacterized protein function	1.19964	0.449734	3.12845	0.00131136
HORVU.MOREX.r3.1HG0067910	Glycosyltransferase	NA	NA	NA	NA
HORVU.MOREX.r3.1HG0067890	Allyl alcohol dehydrogenase-like protein	-0.0111032	0.98692	0.546004	0.0749372
HORVU.MOREX.r3.1HG0067920	TraB	0.179742	0.852685	0.0729455	0.926869
HORVU.MOREX.r3.1HG0067930	Peroxidase	-0.633497	0.410437	-1.97621	0.000129176
HORVU.MOREX.r3.1HG0067960	Peroxidase	-0.0973187	0.934117	-2.41478	7.38137e-05
HORVU.MOREX.r3.1HG0067970	Peroxidase	-1.25635	0.197353	-2.56084	0.00069579
HORVU.MOREX.r3.1HG0067980	Peroxidase	-1.17331	0.166953	-2.5155	0.000157548
HORVU.MOREX.r3.1HG0067990	Peroxidase	-2.00121	0.13652	-2.12332	0.0579041
HORVU.MOREX.r3.1HG0068020	Receptor kinase	0.493557	0.828943	1.18681	0.419798
HORVU.MOREX.r3.1HG0068040	High molecular weight glutenin subunit	0	NA	2.93825	NA
HORVU.MOREX.r3.1HG0068050	Protein kinase	0	NA	-0.455374	NA
HORVU.MOREX.r3.1HG0068010	Peroxidase	-1.29033	0.165009	-2.3941	0.00103649
HORVU.MOREX.r3.1HG0068060	DCD (Development and cell death) domain protein	-0.659718	0.197582	-0.12843	0.818187
HORVU.MOREX.r3.1HG0068090	Histone deacetylase	1.27319	0.406758	0.286154	0.852117
HORVU.MOREX.r3.1HG0068100	actin cytoskeleton-regulatory complex pan-like protein	-0.84784	0.201414	-0.870237	0.109809
HORVU.MOREX.r3.1HG0068160	Blue copper protein	2.46889	NA	-5.03909	NA
HORVU.MOREX.r3.1HG0068140	Protein translation factor SUI1-like protein	0.26236	0.647661	-0.157398	0.755201
HORVU.MOREX.r3.1HG0068280	Keratin, type II cuticular Hb6	-1.31928	NA	-1.38354	0.5528
HORVU.MOREX.r3.1HG0068200	DNA mismatch repair protein MutS	0	1	1.31456	0.255661
HORVU.MOREX.r3.1HG0068310	Nuclear pore complex protein	0.142949	0.871378	-1.71921	0.000305169
HORVU.MOREX.r3.1HG0068350	Potassium transporter	0	NA	-2.66735	NA
HORVU.MOREX.r3.1HG0068370	Histone H4	1.27458	0.270715	0.81072	0.412289
HORVU.MOREX.r3.1HG0068380	Protease-related family protein	0.0360195	0.943143	0.535037	0.0469148
HORVU.MOREX.r3.1HG0068390	Ribosomal protein L11 methyltransferase	2.28934	0.00874613	0.464292	0.609553
HORVU.MOREX.r3.1HG0068410	E3 ubiquitin-protein ligase	0.607575	0.173887	-0.38359	0.330679
HORVU.MOREX.r3.1HG0068450	Early light-induced protein	0	NA	-2.62912	NA
HORVU.MOREX.r3.1HG0068460	Early light-induced protein	0	NA	-1.07454	NA
HORVU.MOREX.r3.1HG0068480	Early light-induced protein	0	NA	-1.67871	NA
HORVU.MOREX.r3.1HG0068420	zinc finger CCCH domain protein	0.498559	0.281596	0.405243	0.298003
HORVU.MOREX.r3.1HG0068490	Early light-induced protein	4.72685	0.323968	-3.01902	0.465075
HORVU.MOREX.r3.1HG0068660	Transcription factor TFIIIB component B	0.771144	0.0717216	0.653242	0.0802671
HORVU.MOREX.r3.1HG0068750	Ethylene-responsive transcription factor, putative	1.77685	NA	4.80762	NA
HORVU.MOREX.r3.1HG0068710	Ethylene-responsive factor-like transcription factor	-0.0586752	0.928136	0.340246	0.392768
HORVU.MOREX.r3.1HG0068780	Translation initiation factor IF-2	0.0276428	NA	-0.705726	NA
HORVU.MOREX.r3.1HG0068770	Structural maintenance of chromosomes protein	0.627497	0.318241	-0.224879	0.715183
HORVU.MOREX.r3.1HG0068790	Kinase family protein	0.139361	0.851004	-0.87028	0.0505096
HORVU.MOREX.r3.1HG0068810	Metacaspase	0.142936	0.898634	-0.728017	0.293078
HORVU.MOREX.r3.1HG0068820	Metacaspase	-0.717396	0.281813	-2.163	1.54785e-05
HORVU.MOREX.r3.1HG0068840	Dentin sialophosphoprotein-like protein	0.316786	0.707614	-0.510574	0.410965
HORVU.MOREX.r3.1HG0068860	Zinc finger family protein	-0.788479	0.293678	-0.901929	0.123089
HORVU.MOREX.r3.1HG0068870	Mitochondrial transcription termination factor family protein, putative	-1.23985	0.201294	0.232038	0.793778
HORVU.MOREX.r3.1HG0068880	Phosphoglycerate kinase	0.813882	0.057063	-0.47096	0.232399
HORVU.MOREX.r3.1HG0068930	transmembrane protein, putative (DUF679)	NA	NA	NA	NA
HORVU.MOREX.r3.1HG0068890	Hydroxyproline-rich glycoprotein family protein, putative	1.20165	0.037099	0.777644	0.127544
HORVU.MOREX.r3.1HG0068950	Thiazole synthase	1.10363	0.000667658	1.2027	8.39999e-06
HORVU.MOREX.r3.1HG0069000	Cellulose synthase-like protein	NA	NA	NA	NA
HORVU.MOREX.r3.1HG0068970	'putative beta-1,3-glucanase	-0.611928	0.488522	-0.473599	0.53172
HORVU.MOREX.r3.1HG0069010	Glycerol-3-phosphate dehydrogenase [NAD(+)]	0.711821	0.330876	-0.704708	0.238333
HORVU.MOREX.r3.1HG0069030	Calcium-transporting ATPase	-0.168782	0.769607	0.0639867	0.900452
HORVU.MOREX.r3.1HG0069040	Phospholipid-transporting ATPase	0.294627	0.783471	0.734433	0.26082
HORVU.MOREX.r3.1HG0069080	Adenine phosphoribosyltransferase-like protein, putative (DUF2358)	NA	NA	NA	NA
HORVU.MOREX.r3.1HG0069100	BZIP transcription factor	-0.543109	0.686145	-0.659418	0.501333
HORVU.MOREX.r3.1HG0069110	Zinc finger protein 830	1.27523	0.000143846	1.13371	0.000100187
HORVU.MOREX.r3.1HG0069120	Homeobox-leucine zipper protein HOX19	5.16544	0.0182488	-1.40766	0.409462
HORVU.MOREX.r3.1HG0069130	Glucan 1,3-beta-glucosidase	-3.80812	0.284	-3.72869	0.172628
HORVU.MOREX.r3.1HG0069240	EID1-like F-box protein 2	-0.525998	NA	-2.02238	NA
HORVU.MOREX.r3.1HG0069170	Transcription elongation factor SPT6	-0.536073	0.519197	0.0905783	0.915255
HORVU.MOREX.r3.1HG0069260	Polygalacturonase	0.482463	0.725099	-0.241066	0.836563
HORVU.MOREX.r3.1HG0069320	MADS-box transcription factor	NA	NA	NA	NA
HORVU.MOREX.r3.1HG0069290	Nucleotide-sugar transporter family protein	-0.579598	0.258072	-2.10183	1.28161e-08
HORVU.MOREX.r3.1HG0069380	Cysteine proteinase inhibitor	1.03233	0.0730405	0.334354	0.575533
HORVU.MOREX.r3.1HG0069390	Nuclear factor Y subunit C	0.0857013	0.894651	0.535039	0.14631
HORVU.MOREX.r3.1HG0069410	Aldehyde dehydrogenase	0.0212233	0.981197	0.287013	0.538008
HORVU.MOREX.r3.1HG0069460	Glutamate formiminotransferase 1	2.09298	0.000185026	1.68966	0.00106356
HORVU.MOREX.r3.1HG0069480	Cyclin	1.54119	0.0913085	1.23514	0.112944
[truncated: 33,827 more rows]

## Sheet: WvC_Borrego-Benjumea et al 2020
Gene ID	Gene description	Deder2 Control vs Waterlog log2(Fold Change)	Deder2 Control vs Waterlog padj	Yerong Control vs Waterlog log2(Fold Change)	Yerong Control vs Waterlog padj
HORVU.MOREX.r3.1HG0000030	Serine/threonine-protein kinase ATM	0.709842	0.392673	0.466414	0.647924
HORVU.MOREX.r3.1HG0000040	Peroxisomal membrane protein PEX14	0.232949	0.079026	0.449194	0.000692358
HORVU.MOREX.r3.1HG0000050	RING-finger ubiquitin ligase	0.118039	0.627714	0.254447	0.267716
HORVU.MOREX.r3.1HG0000060	Tripartite motif-containing protein 29	-0.04815	0.908317	0.528932	0.069707
HORVU.MOREX.r3.1HG0000070	Nucleic acid-binding, OB-fold-like protein	0.13221	0.0830343	0.140357	0.0914545
HORVU.MOREX.r3.1HG0000080	Receptor-like kinase	-0.146064	0.62285	-1.32998	1.88817e-08
HORVU.MOREX.r3.1HG0000090	Endoribonuclease E-like protein	0.519504	0.0201344	0.672734	0.00353069
HORVU.MOREX.r3.1HG0000110	Phospholipid-transporting ATPase	1.5154	7.08928e-19	0.725649	0.0002018
HORVU.MOREX.r3.1HG0000130	Paired amphipathic helix protein Sin3	0.134707	0.12788	0.0817984	0.445749
HORVU.MOREX.r3.1HG0000140	Glycosyltransferase-like KOBITO 1	0.482275	0.0340023	1.11964	5.19937e-07
HORVU.MOREX.r3.1HG0000210	Disease resistance protein (TIR-NBS-LRR class) family	-0.352025	0.0797617	-1.15153	1.5172e-09
HORVU.MOREX.r3.1HG0000230	Defensin-like (DEFL) family protein	-1.26952	NA	-1.82953	NA
HORVU.MOREX.r3.1HG0000240	Leucine-rich repeat receptor-like protein kinase family protein	-0.236128	0.783937	-0.942656	0.178741
HORVU.MOREX.r3.1HG0000220	disease resistance protein (TIR-NBS-LRR class)	0.0591784	0.825163	0.012014	0.978638
HORVU.MOREX.r3.1HG0000270	Albumin 1	1.25907	NA	0	NA
HORVU.MOREX.r3.1HG0000250	disease resistance protein (TIR-NBS-LRR class)	0.225234	0.614987	0.237488	0.597591
HORVU.MOREX.r3.1HG0000350	SNF1-related protein kinase regulatory subunit beta-2	-0.389444	0.00478209	-0.0109587	0.971677
HORVU.MOREX.r3.1HG0000380	Pectin lyase-like superfamily protein	-0.0643843	0.959765	0.449633	0.623568
HORVU.MOREX.r3.1HG0000390	Jasmonate-induced protein	-0.0395391	0.987984	-0.768284	0.458695
HORVU.MOREX.r3.1HG0000410	Jasmonate induced protein	0	1	-1.53055	0.140535
HORVU.MOREX.r3.1HG0000420	Pectin lyase-like superfamily protein	-0.124955	0.92069	0.110228	0.937501
HORVU.MOREX.r3.1HG0000430	Jasmonate-induced protein	0.114475	0.944859	-0.821966	0.504204
HORVU.MOREX.r3.1HG0000460	Pectin lyase-like superfamily protein	-0.148378	0.956161	-0.52752	0.808285
HORVU.MOREX.r3.1HG0000470	Jasmonate induced protein	0.375474	0.277133	-0.819465	0.0155298
HORVU.MOREX.r3.1HG0000480	Jasmonate-induced protein	0.351298	0.740634	-0.785524	0.442641
HORVU.MOREX.r3.1HG0000540	Protein kinase family protein	-1.18831	0.0274173	-1.1395	0.0435921
HORVU.MOREX.r3.1HG0000520	Disease resistance protein RPM1	-1.18195	0.00125117	-1.88256	0.0229651
HORVU.MOREX.r3.1HG0000590	TSK-associating protein 1	-0.120791	0.838726	0.903944	0.0508719
HORVU.MOREX.r3.1HG0000580	Leucine-rich repeat receptor-like protein kinase family protein, putative	3.78004	0.0188502	4.18874	9.51405e-06
HORVU.MOREX.r3.1HG0000600	Receptor protein kinase, putative	-0.0839473	0.923131	0.639186	0.322763
HORVU.MOREX.r3.1HG0000610	Charged multivesicular body protein 5	-0.0650595	0.783024	-0.370741	0.052546
HORVU.MOREX.r3.1HG0000620	Mei2-like protein	-0.631616	6.28791e-05	-0.882371	1.03302e-07
HORVU.MOREX.r3.1HG0000630	RING-finger E3 ubiquitin ligase, putative	0.653451	1.63834e-05	-0.330219	0.0646196
HORVU.MOREX.r3.1HG0000660	Transcription initiation factor TFIID subunit 6	0.00347407	1	0.340747	0.149192
HORVU.MOREX.r3.1HG0000670	translocase subunit seca	-0.414998	0.0274432	-1.14188	3.76175e-10
HORVU.MOREX.r3.1HG0000680	APOLLO	-1.44429	0.0157104	-1.26068	0.0531968
HORVU.MOREX.r3.1HG0000690	Receptor protein kinase, putative	1.51329	0.437848	2.1799	0.245207
HORVU.MOREX.r3.1HG0000710	Carotenoid cleavage dioxygenase	0	1	-7.89066	0.155439
HORVU.MOREX.r3.1HG0000720	Receptor protein kinase, putative	1.43158	0.0149956	2.20504	3.45557e-05
HORVU.MOREX.r3.1HG0000730	Receptor protein kinase, putative	0.105226	0.938019	3.10173	2.85254e-07
HORVU.MOREX.r3.1HG0000850	Peptidyl-prolyl cis-trans isomerase	0.0705579	0.816548	0.0711566	0.831737
HORVU.MOREX.r3.1HG0000880	transmembrane protein, putative (DUF 3339)	0.704727	0.0764535	0.490917	0.289858
HORVU.MOREX.r3.1HG0000990	Pm3-like disease resistance protein	-0.722989	0.00587575	0.395314	0.227579
HORVU.MOREX.r3.1HG0001020	Pm3-like disease resistance protein	0.134625	0.951626	1.32192	0.342541
HORVU.MOREX.r3.1HG0001010	Pm3-like disease resistance protein	-0.876089	0.0170264	-0.124072	0.823042
HORVU.MOREX.r3.1HG0001030	Pm3-like disease resistance protein	-0.224991	0.760118	-0.29538	0.709198
HORVU.MOREX.r3.1HG0001050	Dirigent protein	-7.84974	1.74302e-07	-3.34301	0.00745411
HORVU.MOREX.r3.1HG0000950	Glucan 1,3-beta-glucosidase	0.452875	0.0140324	0.0443491	0.884518
HORVU.MOREX.r3.1HG0001120	MICOS complex subunit Mic25	-0.192504	0.177473	-0.0874426	0.635231
HORVU.MOREX.r3.1HG0001140	Protein DJ-1	-0.301311	0.461174	-1.23738	0.0011283
HORVU.MOREX.r3.1HG0001130	Ankyrin repeat family protein	-0.286049	0.290911	0.617077	0.0192749
HORVU.MOREX.r3.1HG0001150	Protein DJ-1	0.0589868	0.950988	-1.5106	0.00874594
HORVU.MOREX.r3.1HG0001190	Dirigent protein	0	NA	-4.46688	NA
HORVU.MOREX.r3.1HG0001180	Leucine-rich repeat protein kinase family protein	-0.0318304	0.983869	-1.17537	0.0626935
HORVU.MOREX.r3.1HG0001210	Dirigent protein	-3.52953	0.110894	-3.5937	0.111444
HORVU.MOREX.r3.1HG0001280	Receptor-like protein kinase, putative,expressed	-1.39574	0.639721	-1.85991	0.550811
HORVU.MOREX.r3.1HG0001350	transmembrane protein, putative (DUF247)	-1.14696	0.0879334	-0.616462	0.404772
HORVU.MOREX.r3.1HG0001400	Transmembrane protein, putative (DUF247)	-1.45097	0.00176047	-0.437484	0.465181
HORVU.MOREX.r3.1HG0001410	Transmembrane protein, putative (DUF247)	-1.18822	0.266431	0.895081	0.365012
HORVU.MOREX.r3.1HG0001450	Transmembrane protein, putative (DUF247)	-0.775119	0.10745	-0.939429	0.0599981
HORVU.MOREX.r3.1HG0001460	Transmembrane protein, putative (DUF247)	-1.85916	0.179344	0.911102	0.563945
HORVU.MOREX.r3.1HG0001480	Multidrug resistance protein MdtB	0.0433815	0.989257	0.509461	0.712005
HORVU.MOREX.r3.1HG0001470	Pm3-like disease resistance protein	-0.649649	0.167082	-0.103246	0.854553
HORVU.MOREX.r3.1HG0001530	transmembrane protein, putative (DUF594)	-2.59085	0.0604908	1.05541	0.469849
HORVU.MOREX.r3.1HG0001510	NBS-LRR-like resistance protein	0.984578	0.0191453	-0.365059	0.393237
HORVU.MOREX.r3.1HG0001910	Disease resistance protein (NBS-LRR class) family	1.54115	0.0369928	-0.455982	0.544889
HORVU.MOREX.r3.1HG0001920	transmembrane protein, putative (DUF247)	0.0255511	1	1.2434	0.784165
HORVU.MOREX.r3.1HG0001930	transmembrane protein, putative (DUF247)	0	NA	0.0287242	NA
HORVU.MOREX.r3.1HG0001940	transmembrane protein, putative (DUF247)	0.87794	0.756015	1.24598	0.745391
HORVU.MOREX.r3.1HG0001950	transmembrane protein, putative (DUF247)	3.67931	NA	0.377388	NA
HORVU.MOREX.r3.1HG0001980	transmembrane protein, putative (DUF247)	2.04141	0.0394028	2.04114	0.172197
HORVU.MOREX.r3.1HG0002010	O-methyltransferase family protein	0.213148	0.922137	-1.92641	0.229046
HORVU.MOREX.r3.1HG0001990	DUF247 domain protein	-1.14981	0.373465	0.298265	0.844023
HORVU.MOREX.r3.1HG0002020	O-methyltransferase-like protein	-0.571802	0.769622	-3.6195	0.0221748
HORVU.MOREX.r3.1HG0002060	Disease resistance protein	-0.898576	0.187122	0.0430752	0.975462
HORVU.MOREX.r3.1HG0002040	Glutathione S-transferase	2.44814	6.75899e-13	0.109447	0.855286
HORVU.MOREX.r3.1HG0002080	Serine/threonine-protein kinase	-1.25127	0.0119486	-2.52884	4.41905e-07
HORVU.MOREX.r3.1HG0002130	RNA binding protein	-0.270349	0.199027	0.497115	0.0152535
HORVU.MOREX.r3.1HG0002160	Phosphatidate cytidylyltransferase	-0.425352	0.0849108	0.243676	0.419606
HORVU.MOREX.r3.1HG0002170	Disease resistance protein RPM1	-0.707227	0.056636	-0.438836	0.228832
HORVU.MOREX.r3.1HG0002180	Disease resistance protein	-0.590295	0.243676	0.554013	0.29948
HORVU.MOREX.r3.1HG0002280	12-oxophytodienoate reductase-like protein	-1.26054	2.02658e-08	-0.845873	0.000818161
HORVU.MOREX.r3.1HG0002320	Ras-related protein, expressed	0.0694241	0.834304	0.526477	0.0394554
HORVU.MOREX.r3.1HG0002330	Ras-like protein	-0.569023	0.0701227	-0.804015	0.0143224
HORVU.MOREX.r3.1HG0002340	Tubulin-specific chaperone cofactor E-like protein	-0.103976	0.741974	0.283872	0.322415
HORVU.MOREX.r3.1HG0002350	Chaperone protein dnaJ	0.280587	0.719707	1.359	0.0279955
HORVU.MOREX.r3.1HG0002410	Serine/threonine-protein kinase	0.418689	0.833222	2.27029	0.162333
HORVU.MOREX.r3.1HG0002440	Serine/threonine-protein kinase	-1.77909	0.233154	-0.405445	0.83165
HORVU.MOREX.r3.1HG0002450	Arginine decarboxylase	-1.16142	0.297094	-3.05625	0.00381028
HORVU.MOREX.r3.1HG0002380	12-oxophytodienoate reductase-like protein	0.0663144	0.82229	-0.213049	0.423266
HORVU.MOREX.r3.1HG0002470	Defensin	-1.52382	0.00242279	-3.26117	1.37849e-10
HORVU.MOREX.r3.1HG0002520	Glutathione s-transferase	1.09507	0.000145141	0.5431	0.131331
HORVU.MOREX.r3.1HG0002530	Defensin	-1.43354	0.0262044	-1.60653	0.302621
HORVU.MOREX.r3.1HG0002560	U-box domain-containing protein 1	-0.530423	0.100761	0.307912	0.442432
HORVU.MOREX.r3.1HG0002510	Methionine S-methyltransferase	-0.459556	0.0202752	-1.07493	4.55909e-08
HORVU.MOREX.r3.1HG0002570	GDSL esterase/lipase	-1.24305	0.0265304	-0.563252	0.430425
HORVU.MOREX.r3.1HG0002580	GDSL esterase/lipase	-2.36974	4.50808e-05	-2.0131	0.00091414
HORVU.MOREX.r3.1HG0002590	Serine/threonine-protein kinase 19	0.0469375	0.908288	0.850496	0.00157109
HORVU.MOREX.r3.1HG0002640	F-box protein	1.07731	0.0110629	0.667252	0.166424
HORVU.MOREX.r3.1HG0002630	Formin-like protein	0.393209	0.423161	0.0147735	0.993263
HORVU.MOREX.r3.1HG0002660	Transforming growth factor-beta receptor-associated protein 1	0.0253873	0.902953	0.358735	0.0107251
HORVU.MOREX.r3.1HG0002750	Transcription factor, MADS-box	NA	NA	NA	NA
HORVU.MOREX.r3.1HG0002680	Serine/threonine-protein kinase	-4.65695	0.0195799	-1.32552	0.534827
HORVU.MOREX.r3.1HG0002690	Serine/threonine-protein kinase	-1.26259	0.378913	0.625787	0.720273
HORVU.MOREX.r3.1HG0002810	Dirigent protein	0.530687	0.810058	-1.00329	0.637123
HORVU.MOREX.r3.1HG0002800	Powdery mildew resistance protein Pm3	-0.886536	0.290148	0.391445	0.703976
HORVU.MOREX.r3.1HG0002840	Receptor-like kinase protein	NA	NA	NA	NA
HORVU.MOREX.r3.1HG0002670	Leucine-rich repeat receptor-like protein kinase family protein	2.19954	1.43414e-07	3.54483	5.30324e-16
HORVU.MOREX.r3.1HG0002860	transmembrane protein, putative (DUF594)	-0.394782	0.740634	1.37387	0.325119
HORVU.MOREX.r3.1HG0002870	Zinc finger family protein	0.419457	0.00151432	0.770586	1.34533e-08
HORVU.MOREX.r3.1HG0002880	V-type proton ATPase proteolipid subunit	-0.129873	0.560655	0.0891572	0.7378
HORVU.MOREX.r3.1HG0002890	Nuclear inhibitor of protein phosphatase 1	0.360744	0.0347591	0.159798	0.465099
HORVU.MOREX.r3.1HG0002940	disease resistance family protein / LRR family protein	-1.90863	0.0123597	-0.00902931	1
HORVU.MOREX.r3.1HG0002950	NBS-LRR disease resistance protein	-0.354307	0.721167	0.114545	0.949248
HORVU.MOREX.r3.1HG0003000	disease resistance family protein / LRR family protein	-1.74263	0.108077	3.15908	0.105164
HORVU.MOREX.r3.1HG0003010	NBS-LRR disease resistance protein	-0.829485	0.225986	0.0426777	0.982593
HORVU.MOREX.r3.1HG0002960	NBS-LRR disease resistance protein, putative, expressed	-1.26661	0.647811	-0.694439	0.83747
HORVU.MOREX.r3.1HG0003050	UDP-glycosyltransferase	0.271399	0.925486	0	1
HORVU.MOREX.r3.1HG0003090	Thionin-2.2	-0.823164	0.354188	-0.753934	0.456675
HORVU.MOREX.r3.1HG0003100	Branched-chain-amino-acid aminotransferase	NA	NA	NA	NA
HORVU.MOREX.r3.1HG0003110	WAT1-related protein	0.683744	0.419794	0	1
HORVU.MOREX.r3.1HG0003130	Regulator of chromosome condensation (RCC1) family with FYVE zinc finger domain-containing protein	-0.451552	0.206416	0.403618	0.314202
HORVU.MOREX.r3.1HG0003150	Chaperone protein DnaJ	0.366367	0.116593	0.59073	0.0124935
HORVU.MOREX.r3.1HG0003170	Aldolase-type TIM barrel family protein	-0.455018	NA	0	NA
HORVU.MOREX.r3.1HG0003160	Phosphoinositide phosphatase family protein	-6.79105	1.45683e-06	-1.48705	0.208689
HORVU.MOREX.r3.1HG0003180	NBS-LRR-like resistance protein	0.693122	0.420557	-1.75694	0.030967
HORVU.MOREX.r3.1HG0003220	NBS-LRR-like resistance protein	-0.385821	0.629961	-1.12552	0.0824155
HORVU.MOREX.r3.1HG0003210	Disease resistance protein RPM1	-0.662937	0.271028	-1.12507	0.0255959
HORVU.MOREX.r3.1HG0003260	Disease resistance protein RPM1	-1.62897	0.391677	-4.63301	0.0110662
HORVU.MOREX.r3.1HG0003270	Core-2/I-branching beta-1,6-N-acetylglucosaminyltransferase family protein	0.571608	0.73497	4.41807	0.0273154
HORVU.MOREX.r3.1HG0003280	disease resistance protein (TIR-NBS-LRR class)	-0.0086168	1	-0.0584486	0.970553
HORVU.MOREX.r3.1HG0003140	Actin	0.00841884	0.995213	0.0910732	0.792859
HORVU.MOREX.r3.1HG0003290	Spectrin beta chain, brain 3	0.669686	0.000285145	-0.892618	5.3052e-06
HORVU.MOREX.r3.1HG0003310	Pentatricopeptide repeat-containing protein	0.544121	0.258979	-0.439938	0.437626
HORVU.MOREX.r3.1HG0003300	Late embryogenesis abundant protein	-0.0367838	0.96406	-0.432247	0.400399
HORVU.MOREX.r3.1HG0003410	TIR-NBS-LRR class disease resistance protein	-1.39459	0.189889	0.224244	0.861583
HORVU.MOREX.r3.1HG0003430	TBC1 domain family member	-0.373329	0.0257779	-0.734879	1.26912e-05
HORVU.MOREX.r3.1HG0003610	myosin 2	0.213149	0.241403	0.264314	0.173641
HORVU.MOREX.r3.1HG0003630	transmembrane protein, putative (DUF594)	-0.23229	0.506702	-0.448288	0.182573
HORVU.MOREX.r3.1HG0003620	Protein ZINC INDUCED FACILITATOR-LIKE 1	0.567729	0.00881013	-0.322335	0.220906
HORVU.MOREX.r3.1HG0003650	transmembrane protein, putative (DUF594)	-0.926329	0.00144477	-1.29936	2.70166e-05
HORVU.MOREX.r3.1HG0003660	Apo-citrate lyase phosphoribosyl-dephospho-CoA transferase	-0.0344209	0.978035	2.243	0.238406
HORVU.MOREX.r3.1HG0003690	ABC transporter ATP-binding protein	-0.114364	0.586123	-0.258449	0.198955
HORVU.MOREX.r3.1HG0003710	cDNA clone:J013058P10, full insert sequence	-0.0568484	0.845639	0.0582841	0.854894
HORVU.MOREX.r3.1HG0003780	O-methyltransferase	-0.261327	0.776809	-0.854247	0.299813
HORVU.MOREX.r3.1HG0003820	Protein DETOXIFICATION	-1.00287	1.98962e-05	-0.933251	0.000271943
HORVU.MOREX.r3.1HG0003860	Transcription initiation factor IIA subunit 2	-0.540285	0.00260053	-0.0890651	0.740803
HORVU.MOREX.r3.1HG0003870	ATP-dependent RNA helicase dbp3	-2.2233	0.17366	0.494435	0.830376
HORVU.MOREX.r3.1HG0003890	Dehydration-induced 19-like protein	0.544018	0.101757	-0.974251	0.00442039
HORVU.MOREX.r3.1HG0003900	tRNA pseudouridine synthase B	0.511036	0.0586023	0.488897	0.0969726
HORVU.MOREX.r3.1HG0003990	Ankyrin repeat family protein, putative	0.423771	0.878559	-1.4404	0.531766
HORVU.MOREX.r3.1HG0004000	Ankyrin repeat protein family-like	4.87212	0.0464485	-0.270378	0.94344
HORVU.MOREX.r3.1HG0003950	lysine ketoglutarate reductase trans-splicing protein (DUF707)	-0.0061275	1	-0.210772	0.468614
HORVU.MOREX.r3.1HG0004030	NBS-LRR disease resistance protein, putative, expressed	1.64279	1.10421e-06	-0.673471	0.0220196
HORVU.MOREX.r3.1HG0004060	Guanine nucleotide-binding protein G(k) subunit alpha	-0.420858	0.416053	0.609297	0.226907
HORVU.MOREX.r3.1HG0004110	DUF868 family protein	-1.13987	0.0651718	0.410791	0.608308
HORVU.MOREX.r3.1HG0004150	Kinase family protein	0.412396	0.0153709	0.793253	3.70334e-06
HORVU.MOREX.r3.1HG0004160	Ubiquitin-protein ligase, putative	-0.479498	0.00272272	0.213593	0.264416
HORVU.MOREX.r3.1HG0004210	General transcription factor IIH subunit 5	0.781649	1.83559e-05	0.961702	4.84817e-07
HORVU.MOREX.r3.1HG0004240	Guanine nucleotide-binding protein G(k) subunit alpha	0.364186	0.893433	2.15418	0.336043
HORVU.MOREX.r3.1HG0004260	Leucine--tRNA ligase	0	1	0.969416	0.669308
HORVU.MOREX.r3.1HG0004270	Leucine--tRNA ligase	0.614271	0.564445	0.681797	0.526868
HORVU.MOREX.r3.1HG0004220	Cysteine proteinase	-0.266774	0.35948	-0.297606	0.34991
HORVU.MOREX.r3.1HG0004320	Chymotrypsin inhibitor	-1.68462	0.346131	-1.09735	0.609619
HORVU.MOREX.r3.1HG0004300	Disease resistance protein (TIR-NBS-LRR class) family	0.406209	0.541252	-0.291646	0.69961
HORVU.MOREX.r3.1HG0004340	Disease resistance protein (NBS-LRR class) family	-0.0567223	0.943044	0.287494	0.628118
HORVU.MOREX.r3.1HG0004370	NBS-LRR-like resistance protein	0.647949	0.371667	0.349833	0.622645
HORVU.MOREX.r3.1HG0004380	Disease resistance protein (NBS-LRR class) family	-0.898372	0.000452857	0.0118546	0.987038
HORVU.MOREX.r3.1HG0004280	Chymotrypsin inhibitor	-0.720522	0.108518	0.14562	0.831194
HORVU.MOREX.r3.1HG0004290	Chymotrypsin inhibitor	-0.781538	0.397968	-0.106119	0.943388
HORVU.MOREX.r3.1HG0004450	NBS-LRR-like resistance protein	0.204051	0.942699	0.211532	0.94095
HORVU.MOREX.r3.1HG0004410	NBS-LRR-like resistance protein	-0.652998	0.114514	0.020268	0.984625
HORVU.MOREX.r3.1HG0004460	Disease resistance protein (NBS-LRR class) family	-0.947126	0.00019988	0.0386877	0.934388
HORVU.MOREX.r3.1HG0004490	NBS-LRR-like resistance protein	-0.57892	0.239911	0.310328	0.60942
HORVU.MOREX.r3.1HG0004540	Pumilio-like protein	0.646381	0.0305421	0.152321	0.722461
HORVU.MOREX.r3.1HG0004650	Scarecrow transcription factor family protein	NA	NA	NA	NA
HORVU.MOREX.r3.1HG0004660	NAD(P)-binding rossmann-fold protein	0.859445	0.0553174	0.832162	0.0883607
HORVU.MOREX.r3.1HG0004670	Scarecrow transcription factor family protein	-0.0446749	1	0.335393	0.898404
HORVU.MOREX.r3.1HG0004560	ERD (Early-responsive to dehydration stress) family protein	-0.801535	0.000143751	-2.56187	8.24725e-34
HORVU.MOREX.r3.1HG0004730	RING/U-box superfamily protein	0.505006	0.0144616	-0.403629	0.0857003
HORVU.MOREX.r3.1HG0004870	ATP-dependent RNA helicase	0.570799	0.000621617	0.00437026	0.998085
HORVU.MOREX.r3.1HG0004880	Rab5-interacting family protein	-0.410965	0.000496741	0.0769136	0.654267
HORVU.MOREX.r3.1HG0004890	Kinetochore protein spc25	-0.107067	0.721167	0.249517	0.396053
HORVU.MOREX.r3.1HG0004940	Cysteine protease	-1.77133	0.146599	-4.02107	0.000994033
HORVU.MOREX.r3.1HG0005000	Purple acid phosphatase	-0.933009	0.285264	-0.584337	0.581839
HORVU.MOREX.r3.1HG0005070	Protein kinase	-3.03462	0.497809	2.17856	0.700643
HORVU.MOREX.r3.1HG0005090	Nitrate transporter 1.1	-2.34046	5.11947e-06	-1.15071	0.0378772
HORVU.MOREX.r3.1HG0005040	Protein kinase	-0.157272	0.554553	-0.25173	0.357943
HORVU.MOREX.r3.1HG0005110	Pentatricopeptide repeat-containing protein	0.338995	0.59366	-0.394349	0.585498
HORVU.MOREX.r3.1HG0005170	Receptor-like protein kinase	-2.01829	6.70291e-14	-2.61078	6.93362e-20
HORVU.MOREX.r3.1HG0005210	O-methyltransferase	-6.51563	2.88804e-07	-10.2331	1.42692e-16
HORVU.MOREX.r3.1HG0005340	Protein kinase, putative	-3.48872	0.304014	2.68009	0.497598
HORVU.MOREX.r3.1HG0005350	Leucine-rich repeat protein kinase family protein, putative	-3.13636	NA	-4.33978	NA
HORVU.MOREX.r3.1HG0005190	Protein kinase, putative	-1.87559	8.51139e-12	-2.29488	2.29062e-15
HORVU.MOREX.r3.1HG0005360	Anthocyanidin synthase	-0.0332455	1	-0.51708	0.843598
HORVU.MOREX.r3.1HG0005370	Replication protein A 70 kDa DNA-binding subunit	0.301646	0.149053	0.170751	0.513043
HORVU.MOREX.r3.1HG0005400	Transducin/WD40 repeat protein	-0.568838	0.0178508	0.35109	0.218091
HORVU.MOREX.r3.1HG0005410	F-box protein-like	0.705338	3.80072e-05	0.464169	0.0178592
HORVU.MOREX.r3.1HG0005480	Mitochondrial import inner membrane translocase subunit Tim9	-0.161808	0.857795	0.295903	0.745508
HORVU.MOREX.r3.1HG0005580	Mitochondrial import inner membrane translocase subunit Tim17/Tim22/Tim23 family protein	-1.29237	0.299162	-1.47239	0.276473
HORVU.MOREX.r3.1HG0005590	Mitochondrial import inner membrane translocase subunit tim23	0.671429	4.85419e-05	0.904851	1.63129e-07
HORVU.MOREX.r3.1HG0005420	Glycosyltransferase	1.53677	9.53058e-10	1.12942	5.33577e-05
HORVU.MOREX.r3.1HG0005600	Metallothionein	0.00709969	1	0.757882	0.062517
HORVU.MOREX.r3.1HG0005610	Protein phosphatase 2c, putative	0.0292676	0.950988	-1.49133	9.12063e-09
HORVU.MOREX.r3.1HG0005620	Pectin acetylesterase	-0.205788	0.730596	0.126081	0.854743
HORVU.MOREX.r3.1HG0005640	NBS-LRR-like resistance protein	1.28733	7.03295e-07	1.23131	1.93119e-05
HORVU.MOREX.r3.1HG0005660	Mitochondrial import inner membrane translocase subunit Tim9	0.00969434	1	0.107319	0.885984
HORVU.MOREX.r3.1HG0005700	L-ascorbate oxidase	1.35115	0.789496	0.356793	0.960065
HORVU.MOREX.r3.1HG0005720	Sensory neuron membrane protein 1	1.45429	6.84805e-10	0.392798	0.206573
HORVU.MOREX.r3.1HG0005730	transcriptional factor B3 family protein	0.229215	0.486423	-0.75398	0.0131193
HORVU.MOREX.r3.1HG0005780	Protein FRIGIDA	2.30484	1.43369e-08	1.06019	0.0360773
HORVU.MOREX.r3.1HG0005750	Ankyrin repeat family protein	-0.306215	0.160605	0.654791	0.00207177
HORVU.MOREX.r3.1HG0005790	Clathrin assembly protein, putative, expressed	1.25325	2.6369e-08	0.287552	0.34118
HORVU.MOREX.r3.1HG0005810	Nuclear pore complex protein NUP43	0.786588	0.00707447	0.642732	0.0445888
HORVU.MOREX.r3.1HG0005830	Dof zinc finger protein	-0.171913	0.543244	-0.97892	4.82348e-05
HORVU.MOREX.r3.1HG0006090	Dirigent protein	-4.2096	0.169443	-2.84066	0.389077
HORVU.MOREX.r3.1HG0005840	Embryo defective 2735	0.119453	0.662255	-0.413891	0.085253
HORVU.MOREX.r3.1HG0006160	Disease resistance protein RPM1	0.144426	0.804804	0.311501	0.596981
HORVU.MOREX.r3.1HG0006210	Protein kinase family protein	0.0318715	0.946778	0.526591	0.0828316
HORVU.MOREX.r3.1HG0006230	Disease resistance protein RPM1	0.0799558	0.798897	-0.111184	0.75257
HORVU.MOREX.r3.1HG0006340	ACT domain-containing family protein	-0.348884	0.0142835	-0.498355	0.000641059
HORVU.MOREX.r3.1HG0006400	Beta-1,3-galactosyltransferase-like protein	0.309244	0.319559	0.571692	0.0699537
HORVU.MOREX.r3.1HG0006410	Protein kinase family protein	-0.812503	0.169097	-0.37698	0.608268
HORVU.MOREX.r3.1HG0006420	Disease resistance protein	0.323359	0.673948	0.538419	0.349279
HORVU.MOREX.r3.1HG0006430	Serine/threonine-protein kinase	0.239286	0.829324	0.100381	0.920592
HORVU.MOREX.r3.1HG0006440	Short-chain dehydrogenase/reductase family protein	-1.03238	0.0825761	-0.201537	0.816607
HORVU.MOREX.r3.1HG0006460	Pathogenesis-related thaumatin family protein	-0.918706	0.0798435	0.29323	0.674326
HORVU.MOREX.r3.1HG0006490	Rho guanine nucleotide exchange factor 2	4.0567	5.73568e-13	0.0629418	0.847515
HORVU.MOREX.r3.1HG0006480	Cation/H(+) antiporter	0.849309	0.0832498	1.26501	0.012705
HORVU.MOREX.r3.1HG0006570	Actin depolymerizing factor	-0.0283286	0.950234	0.446919	0.11742
HORVU.MOREX.r3.1HG0006580	BRI1-KD interacting protein	-0.862855	2.83932e-08	0.1385	0.532694
HORVU.MOREX.r3.1HG0006630	Phospholipase A2	-0.293143	0.760314	0.364942	0.6758
HORVU.MOREX.r3.1HG0006610	Histone H2A	-0.503331	0.168602	-0.650033	0.0936424
HORVU.MOREX.r3.1HG0006650	Histone H2A	-0.668229	0.0906471	-0.732743	0.0881401
HORVU.MOREX.r3.1HG0006660	Inorganic pyrophosphatase family protein	-0.677669	0.0385053	-0.965148	0.00483378
HORVU.MOREX.r3.1HG0006690	Poly [ADP-ribose] polymerase	0.390709	0.203887	0.57664	0.0685068
HORVU.MOREX.r3.1HG0006840	Receptor-like protein kinase	0.0618008	0.91973	0.532696	0.240358
HORVU.MOREX.r3.1HG0006820	Leucine-rich repeat receptor-like kinase	0.357072	0.498204	0.261205	0.626959
HORVU.MOREX.r3.1HG0006880	NBS-LRR-like resistance protein	1.10552	0.000156331	0.113277	0.809694
HORVU.MOREX.r3.1HG0007170	Protoheme IX farnesyltransferase	-1.7812	0.0818866	-1.74445	0.0645295
HORVU.MOREX.r3.1HG0007160	MORC family CW-type zinc finger protein 4	-0.153822	0.311817	0.217707	0.157142
HORVU.MOREX.r3.1HG0007200	Glucose-6-phosphate isomerase	0.54451	0.0113673	1.44981	8.76808e-12
HORVU.MOREX.r3.1HG0007220	Protein-tyrosine sulfotransferase-like protein	-0.141052	0.645534	0.103101	0.775955
HORVU.MOREX.r3.1HG0007230	RNA binding protein	0.851573	0.000327234	0.679296	0.0104618
HORVU.MOREX.r3.1HG0007240	Zinc finger family protein	-1.95869	1.45695e-09	-0.517341	0.216066
HORVU.MOREX.r3.1HG0007250	Zinc finger protein	-1.74943	4.99646e-12	-0.701903	0.0184325
HORVU.MOREX.r3.1HG0007280	Transmembrane protein, putative (DUF247)	-0.537141	0.450237	0.32769	0.68211
HORVU.MOREX.r3.1HG0007290	Armadillo/beta-catenin-like repeat protein	0.373577	0.0922537	0.442479	0.0614893
HORVU.MOREX.r3.1HG0007360	Type I inositol-1,4,5-trisphosphate 5-phosphatase 1	-1.07192	0.0213266	-0.357601	0.563749
HORVU.MOREX.r3.1HG0007460	rRNA N-glycosidase	0.377301	0.868389	-2.8315	0.103373
HORVU.MOREX.r3.1HG0007370	B3 domain-containing protein	-0.313977	0.0885464	0.0261657	0.934477
HORVU.MOREX.r3.1HG0007590	ERD (Early-responsive to dehydration stress) family protein	-0.818045	0.200661	-0.869074	0.190635
HORVU.MOREX.r3.1HG0007690	heat shock protein 70	0.544581	0.239358	1.01199	0.0282152
HORVU.MOREX.r3.1HG0007600	Calcium-transporting ATPase	0.537565	0.00048397	0.86715	5.64705e-08
HORVU.MOREX.r3.1HG0007740	Trypsin inhibitor	0.179923	0.775855	0.647261	0.243169
HORVU.MOREX.r3.1HG0007840	E3 UFM1-protein ligase 1-like protein	0.217839	0.165295	0.525331	0.000478414
HORVU.MOREX.r3.1HG0007900	Protein trichome birefringence	0.537437	0.508857	-1.33948	0.0721838
HORVU.MOREX.r3.1HG0007910	Nudix hydrolase 9	-0.326806	0.859971	0.26127	0.898609
HORVU.MOREX.r3.1HG0007850	E3 UFM1-protein ligase 1-like protein	0.064559	0.784729	0.595313	0.000769803
HORVU.MOREX.r3.1HG0008070	Glycosyltransferase-like KOBITO 1	0.197924	0.854013	2.28073	0.00386826
HORVU.MOREX.r3.1HG0008080	Glycosyltransferase	0.895075	0.66943	0.320825	0.907906
HORVU.MOREX.r3.1HG0008130	Alcohol dehydrogenase, putative	-2.29486	0.0634742	-1.88434	0.201525
HORVU.MOREX.r3.1HG0008140	Glycosyltransferase	1.95427	0.039261	-0.643401	0.617169
HORVU.MOREX.r3.1HG0008320	receptor kinase 1	-1.79998	NA	-2.39034	NA
HORVU.MOREX.r3.1HG0008390	FG-GAP repeat-containing protein	0.00292151	NA	0.717578	NA
HORVU.MOREX.r3.1HG0008380	methyl-coenzyme M reductase II subunit gamma, putative (DUF3741)	0.231569	0.662442	0.196243	0.739672
HORVU.MOREX.r3.1HG0008400	F-box family protein	0.13315	0.837108	0.912529	0.0602828
HORVU.MOREX.r3.1HG0008440	Glutathione S-transferase	-0.27435	0.243218	0.207896	0.451723
HORVU.MOREX.r3.1HG0008460	fiber (DUF1218)	-0.294946	0.648615	0.0781796	0.933841
HORVU.MOREX.r3.1HG0008450	11S globulin seed storage protein 2	-1.06552	2.61181e-11	-0.804046	5.05193e-06
HORVU.MOREX.r3.1HG0008510	Beta-hexosaminidase	-0.396087	0.0184067	-0.366871	0.0477409
HORVU.MOREX.r3.1HG0008520	Dual specificity phosphatase	0.130512	0.310153	-0.686894	2.29253e-09
HORVU.MOREX.r3.1HG0008600	Agamous MADS-box transcription factor	-0.995234	0.035798	-0.435049	0.462635
HORVU.MOREX.r3.1HG0008610	Agamous MADS-box transcription factor	-1.08462	0.00098688	0.198678	0.657278
HORVU.MOREX.r3.1HG0008620	UDP galactose transporter-related protein	0.00145102	1	0.499374	0.0045012
HORVU.MOREX.r3.1HG0008810	Citrate-binding protein	1.22704	0.301057	0.82832	0.549243
HORVU.MOREX.r3.1HG0008790	Laccase	-0.311808	0.819667	-0.670787	0.61288
HORVU.MOREX.r3.1HG0008640	7,8-dihydroneopterin aldolase	0.769391	0.00575051	1.04844	0.000357941
HORVU.MOREX.r3.1HG0008650	Evolutionarily conserved C-terminal region 2	-0.102799	0.445499	-0.078792	0.620229
HORVU.MOREX.r3.1HG0008840	Plant tudor-like RNA-binding protein	-3.5271	NA	0.621406	NA
HORVU.MOREX.r3.1HG0008820	RNA polymerase II transcription factor SIII (Elongin) subunit A	-0.296236	0.133542	-0.282005	0.200675
HORVU.MOREX.r3.1HG0008860	Clavata3/ESR (CLE) gene family member	-0.872671	0.000174411	-1.02615	3.67622e-05
HORVU.MOREX.r3.1HG0008890	Coiled-coil domain-containing protein, putative	-0.3148	0.103142	-0.0854801	0.752709
HORVU.MOREX.r3.1HG0008900	AT hook motif DNA-binding family protein	-0.36616	0.16708	0.109051	0.76769
HORVU.MOREX.r3.1HG0008950	Histone-lysine N-methyltransferase	0.697643	0.128396	0.223516	0.728869
HORVU.MOREX.r3.1HG0008980	TOX high mobility group box protein, putative (DUF1635)	-0.666918	0.0284285	0.163949	0.704885
HORVU.MOREX.r3.1HG0009120	cDNA clone:J013058P10, full insert sequence	-0.534575	0.153401	0.102621	0.879959
HORVU.MOREX.r3.1HG0009050	MYB transcription factor	1.03052	0.00742188	2.57261	1.76098e-11
HORVU.MOREX.r3.1HG0009360	WRKY family transcription factor family protein	0.0611122	0.954684	1.3745	0.0191782
HORVU.MOREX.r3.1HG0009210	Chaperone protein dnaJ	1.32806	4.03149e-06	1.82401	2.7295e-09
HORVU.MOREX.r3.1HG0009390	Leucine-rich repeat receptor-like protein kinase family protein	-0.66074	0.174487	-0.435293	0.439581
HORVU.MOREX.r3.1HG0009400	Receptor protein kinase, putative	3.70346	0.0808709	6.7927	0.00113989
HORVU.MOREX.r3.1HG0009420	Potassium transporter	0.36767	0.467696	0.162685	0.805233
HORVU.MOREX.r3.1HG0009460	polyadenylate-binding protein 1-B-binding protein	1.17752	0.000305844	0.58419	0.132412
HORVU.MOREX.r3.1HG0009480	Lectin receptor kinase	0.792339	0.0108933	-0.966796	0.0035656
HORVU.MOREX.r3.1HG0009610	UDP-glycosyltransferase	-4.50935	0.00823761	0.689498	0.689038
HORVU.MOREX.r3.1HG0009490	Lectin receptor kinase	0.0199951	0.978085	-2.15638	4.02854e-13
HORVU.MOREX.r3.1HG0009650	Receptor-like protein kinase	1.06933	0.589788	-0.505383	0.86407
HORVU.MOREX.r3.1HG0009630	receptor lectin kinase	-1.06513	0.0863903	-3.21036	5.23316e-05
HORVU.MOREX.r3.1HG0009680	NADH-ubiquinone oxidoreductase chain 5	0.344725	0.906813	-2.84331	0.221178
HORVU.MOREX.r3.1HG0009930	Non-specific lipid-transfer protein-like protein	-0.570054	0.0632017	-0.841218	0.00916424
HORVU.MOREX.r3.1HG0010020	NBS-LRR disease resistance protein	0.276621	0.575083	-0.211263	0.772081
HORVU.MOREX.r3.1HG0010030	Rust resistance protein Rp1	0.296686	0.528079	1.6586	0.0627728
HORVU.MOREX.r3.1HG0009950	Non-specific lipid-transfer protein-like protein	-0.657534	0.00992664	-0.819917	0.00295464
HORVU.MOREX.r3.1HG0010080	Leucine-rich repeat receptor-like protein kinase family protein	0.029849	0.977333	-0.556485	0.258676
HORVU.MOREX.r3.1HG0010330	cytochrome P450, family 705, subfamily A, polypeptide 1	0.661444	0.137825	0.582795	0.241776
HORVU.MOREX.r3.1HG0010340	Non-specific lipid-transfer protein-like protein	-0.70991	0.00293815	-0.87407	0.000540568
HORVU.MOREX.r3.1HG0010370	Nuclear pore complex protein Nup107	0.416106	0.0144766	0.308638	0.113212
HORVU.MOREX.r3.1HG0010450	ABC transporter G family member	-1.83864	9.08355e-07	-1.34923	0.00111278
HORVU.MOREX.r3.1HG0010470	Arginine/serine-rich splicing factor, putative	-0.573153	0.0420311	0.355084	0.292761
HORVU.MOREX.r3.1HG0010490	Peptidyl-prolyl cis-trans isomerase	-0.286262	0.0743354	-0.0164301	0.957672
HORVU.MOREX.r3.1HG0010530	Alcohol dehydrogenase, putative	-0.514355	0.0549463	-0.662106	0.0182586
HORVU.MOREX.r3.1HG0010600	Tryptophan decarboxylase	0.340834	0.682375	-1.21502	0.100193
HORVU.MOREX.r3.1HG0010610	Pentatricopeptide repeat superfamily protein, putative	0.2523	0.589936	0.743062	0.0856025
HORVU.MOREX.r3.1HG0010640	Bidirectional sugar transporter SWEET	-2.25014	4.13996e-06	-1.63429	0.0012333
HORVU.MOREX.r3.1HG0010790	Kinase interacting (KIP1-like) family protein	-1.27855	0.0383424	-0.516699	0.503565
HORVU.MOREX.r3.1HG0010800	keratin-associated protein, putative (DUF819)	1.2299	0.00764702	1.20683	0.0179985
HORVU.MOREX.r3.1HG0010920	Protein aluminum sensitive 3	-0.511612	0.0419878	0.29518	0.300346
HORVU.MOREX.r3.1HG0010950	Glycosyltransferase	0	1	2.09092	0.318053
HORVU.MOREX.r3.1HG0010980	Germin-like protein 1	-0.632365	0.416011	-1.41192	0.0565671
HORVU.MOREX.r3.1HG0010990	Germin-like protein	0.327078	0.661998	-0.397472	0.63185
HORVU.MOREX.r3.1HG0010930	transmembrane protein	-0.0716785	0.819122	0.287923	0.286368
HORVU.MOREX.r3.1HG0011100	Germin-like protein 1	1.57095	0.515348	-0.58723	0.862558
HORVU.MOREX.r3.1HG0011020	GDSL esterase/lipase	0.543275	0.346737	0.276712	0.703619
HORVU.MOREX.r3.1HG0011110	F-box/LRR-repeat protein	0.169006	0.614984	-0.0169319	0.97949
HORVU.MOREX.r3.1HG0010890	Glycine-rich protein A3	0.345749	0.177068	-1.00901	3.26446e-05
HORVU.MOREX.r3.1HG0011170	Protein SENSITIVITY TO RED LIGHT REDUCED 1	0.784517	0.000126023	0.841195	0.000126106
HORVU.MOREX.r3.1HG0011180	Nuclear factor related to kappa-B-binding protein	0.64955	1.28003e-05	-0.165164	0.410584
HORVU.MOREX.r3.1HG0011250	Pentatricopeptide repeat-containing protein	0.704121	0.153116	0.544761	0.31238
HORVU.MOREX.r3.1HG0011190	Kinesin-like protein	-0.543539	0.118072	0.0429888	0.94344
HORVU.MOREX.r3.1HG0011270	DIS3-like exonuclease 2	-0.0120047	0.978239	0.51314	0.00684386
HORVU.MOREX.r3.1HG0011400	Pentatricopeptide repeat-containing protein	0.626713	0.409823	0.390257	0.660131
HORVU.MOREX.r3.1HG0011440	Glucan endo-1,3-beta-glucosidase, putative	1.97678	NA	0	NA
HORVU.MOREX.r3.1HG0011450	Pentatricopeptide repeat-containing protein	1.21021	0.302912	1.19612	0.351716
HORVU.MOREX.r3.1HG0011510	Pentatricopeptide repeat-containing protein	1.23578	0.0491039	0.675138	0.312056
HORVU.MOREX.r3.1HG0011560	Pentatricopeptide repeat-containing protein	1.02273	0.149453	1.31022	0.0804973
HORVU.MOREX.r3.1HG0011590	Pentatricopeptide repeat-containing protein	0.877757	0.18167	1.1631	0.0882625
HORVU.MOREX.r3.1HG0011360	Transmembrane protein, putative	-0.716548	1.18276e-06	-0.841591	8.29608e-08
HORVU.MOREX.r3.1HG0011370	Integral membrane protein, TerC family protein	1.16163	0.000131042	0.329001	0.401404
HORVU.MOREX.r3.1HG0011380	Zinc finger family protein	-0.563375	0.0811011	-0.2635	0.524078
HORVU.MOREX.r3.1HG0011680	Pentatricopeptide repeat-containing protein	0.296357	0.708121	0.525929	0.511362
HORVU.MOREX.r3.1HG0011760	Pentatricopeptide repeat-containing protein	0.154127	0.952457	1.45653	0.426225
HORVU.MOREX.r3.1HG0011790	Pentatricopeptide repeat-containing protein	-0.437401	0.141421	0.382304	0.264685
HORVU.MOREX.r3.1HG0011820	Protein ABIL1	-0.910382	0.00691017	0.235086	0.624922
HORVU.MOREX.r3.1HG0011870	Protein LURE 1.5	-0.102745	0.904743	0.528192	0.450424
HORVU.MOREX.r3.1HG0011880	Voltage-dependent T-type calcium channel subunit alpha-1G	-0.186977	0.874203	0.344799	0.759884
HORVU.MOREX.r3.1HG0011890	F-box family protein	0.424099	0.0135206	0.240491	0.247263
HORVU.MOREX.r3.1HG0011900	Pyrimidine-specific ribonucleoside hydrolase	-1.41792	1.02312e-11	-1.03257	6.93414e-06
HORVU.MOREX.r3.1HG0012020	Glutamyl-tRNA reductase	0.27217	0.423801	0.845994	0.0083014
HORVU.MOREX.r3.1HG0012100	F-box protein	0.225609	0.33754	0.397346	0.0872121
HORVU.MOREX.r3.1HG0012110	Remorin family protein	-0.992255	0.00195434	-1.00174	0.00352526
HORVU.MOREX.r3.1HG0012160	protein kinase family protein	4.58098	0.000229566	-0.37849	0.0803192
HORVU.MOREX.r3.1HG0012290	Receptor-like protein kinase	-0.26001	0.822385	0.699149	0.504204
HORVU.MOREX.r3.1HG0012310	DNA repair RAD51-like protein	-0.962641	0.20131	0.464495	0.627652
HORVU.MOREX.r3.1HG0012250	AP2-like ethylene-responsive transcription factor	-0.788981	0.00346078	-1.66071	1.15653e-09
HORVU.MOREX.r3.1HG0012480	Chymotrypsin inhibitor	0	1	3.13058	0.265677
HORVU.MOREX.r3.1HG0012370	Amino acid transporter, putative	1.98644	0.5785	-0.812379	0.872466
HORVU.MOREX.r3.1HG0012490	Chymotrypsin inhibitor	-1.03626	0.424891	-0.442261	0.816142
HORVU.MOREX.r3.1HG0012330	Peroxisomal membrane 22 kDa (Mpv17/PMP22) family protein	-0.0268589	0.929629	-0.235903	0.28352
HORVU.MOREX.r3.1HG0012340	Triose-phosphate transporter family protein	0.521222	0.108884	-2.26149	1.34713e-13
HORVU.MOREX.r3.1HG0012580	Chymotrypsin inhibitor	1.38687	0.36332	3.46712	0.0213258
HORVU.MOREX.r3.1HG0012520	Chymotrypsin inhibitor	-0.443377	0.278761	-2.64966	1.31601e-06
HORVU.MOREX.r3.1HG0012640	Chymotrypsin inhibitor	-5.25405	1.37796e-05	-1.47391	0.186423
HORVU.MOREX.r3.1HG0012670	Disease resistance protein (NBS-LRR class) family	0.786013	0.185369	0.643081	0.0214444
HORVU.MOREX.r3.1HG0012620	Patatin	-0.820828	0.00541175	-1.16114	0.000171174
HORVU.MOREX.r3.1HG0012870	Serine/threonine-protein kinase ATM	-3.34412	0.104456	2.56875	0.372211
HORVU.MOREX.r3.1HG0012990	Zinc finger family protein	0.68043	0.721175	0.792998	0.702607
HORVU.MOREX.r3.1HG0013000	Vacuolar-processing enzyme	0.0388381	0.878516	0.226384	0.257417
HORVU.MOREX.r3.1HG0013020	Pentatricopeptide repeat-containing protein	-0.545673	0.282275	-0.108722	0.884112
HORVU.MOREX.r3.1HG0012730	Adenine/guanine permease	0.306993	0.126583	-1.20795	1.03435e-10
HORVU.MOREX.r3.1HG0013070	E3 ubiquitin-protein ligase	0.835302	0.644132	1.13353	0.55809
HORVU.MOREX.r3.1HG0013140	S-acyltransferase	-0.211872	0.956291	6.22142	0.0150207
HORVU.MOREX.r3.1HG0013150	Elongation factor Tu	4.16352	NA	0	NA
HORVU.MOREX.r3.1HG0013050	Ribosome biogenesis regulatory protein-like protein	0.58328	0.00496849	0.322607	0.19541
HORVU.MOREX.r3.1HG0013180	Glycosyltransferase	0.597644	0.0535543	0.843898	0.00913593
HORVU.MOREX.r3.1HG0013240	Zinc finger MYM-type protein 5	1.15775	NA	-1.0587	NA
HORVU.MOREX.r3.1HG0013220	Tetraspanin	-1.4125	1.2711e-14	-1.32273	2.47664e-11
HORVU.MOREX.r3.1HG0013280	LOB domain-containing protein, putative	-0.0493437	0.952274	-1.19942	0.0128585
HORVU.MOREX.r3.1HG0013300	4'-phosphopantetheinyl transferase	-0.0844572	0.744129	0.458395	0.0332281
HORVU.MOREX.r3.1HG0013690	Ubiquitin-conjugating enzyme E2	-0.690201	0.00102947	-0.260751	0.344085
HORVU.MOREX.r3.1HG0013700	DNL-type zinc finger	-0.24861	0.502306	0.507076	0.157682
HORVU.MOREX.r3.1HG0013800	Glycosyltransferases	-0.0265142	0.926547	-0.536986	0.00330859
HORVU.MOREX.r3.1HG0013920	Leucine-rich repeat protein kinase family protein	1.71216	0.556358	1.98646	0.526066
HORVU.MOREX.r3.1HG0013970	Pyruvate dehydrogenase E1 component subunit beta	-0.624373	0.328735	0.539944	0.460906
HORVU.MOREX.r3.1HG0013980	Hexosyltransferase	1.24438	0.363463	0.908403	0.568298
HORVU.MOREX.r3.1HG0014090	Rho guanine nucleotide exchange factor	NA	NA	NA	NA
HORVU.MOREX.r3.1HG0013820	Protein IQ-DOMAIN 1	0.0272495	0.929404	-0.00816848	0.987832
HORVU.MOREX.r3.1HG0014100	Trehalose-6-phosphate synthase	0.193889	0.825238	0.242988	0.795545
HORVU.MOREX.r3.1HG0014120	Sugar transporter, putative	0.457737	0.0350655	0.691227	0.0021782
HORVU.MOREX.r3.1HG0014220	Nuclear pore complex protein Nup98	-0.514468	0.1551	0.450636	0.282059
HORVU.MOREX.r3.1HG0014190	Transducin/WD-like repeat-protein	0.264128	0.42576	-1.33153	4.07141e-06
HORVU.MOREX.r3.1HG0014320	Importin subunit beta-1	0.633251	0.0101019	0.863276	0.000730517
HORVU.MOREX.r3.1HG0014350	P-loop containing nucleoside triphosphate hydrolases superfamily protein	-0.50166	0.262869	0.404108	0.442219
HORVU.MOREX.r3.1HG0014340	E3 SUMO-protein ligase SIZ1	0.167401	0.482303	-0.749656	0.000327185
HORVU.MOREX.r3.1HG0014380	Orotidine 5'-phosphate decarboxylase	-0.813222	0.314528	0.121879	0.921418
HORVU.MOREX.r3.1HG0014410	Receptor-like kinase	0.327441	0.368918	0.800528	0.0205127
HORVU.MOREX.r3.1HG0014430	Beta 1, 3 galactosyltransferase	-0.618867	1.13201e-05	0.219301	0.209362
HORVU.MOREX.r3.1HG0014440	Dihydrolipoyl dehydrogenase	-1.24893	1.88746e-08	-0.360917	0.194834
HORVU.MOREX.r3.1HG0014490	Pentatricopeptide repeat-containing protein	0.207258	0.827716	0.0722129	0.957788
HORVU.MOREX.r3.1HG0014520	Kinase family protein	-2.66331	9.01229e-08	-1.91399	0.000602566
HORVU.MOREX.r3.1HG0014530	Acyl-CoA dehydrogenase	-0.671938	0.00281627	1.04812	7.58696e-06
HORVU.MOREX.r3.1HG0014560	Peptide-N4-(N-acetyl-beta-glucosaminyl)asparagine amidase A	0.115814	0.773023	0.984303	0.00159067
HORVU.MOREX.r3.1HG0014570	Myb/SANT-like DNA-binding domain protein	-0.364072	0.411891	-0.00528602	1
HORVU.MOREX.r3.1HG0014580	p-loop containing nucleoside triphosphate hydrolases superfamily protein	-0.753511	0.0309232	0.388009	0.381179
HORVU.MOREX.r3.1HG0014590	3-oxo-5-alpha-steroid 4-dehydrogenase family protein	-2.50635	1.04846e-07	-6.83745	8.55561e-42
HORVU.MOREX.r3.1HG0014640	Pentatricopeptide repeat-containing protein	-0.381851	0.54157	-0.608413	0.358649
HORVU.MOREX.r3.1HG0014650	Pentatricopeptide repeat-containing protein	0.844665	0.0812589	-0.594326	0.296215
HORVU.MOREX.r3.1HG0014660	Pentatricopeptide repeat-containing protein	0.534622	0.147136	0.680516	0.085431
HORVU.MOREX.r3.1HG0014620	Polyribonucleotide nucleotidyltransferase	0.667115	6.61256e-06	0.0976609	0.659673
HORVU.MOREX.r3.1HG0014680	Tetraspanin family protein	-1.30095	9.35459e-05	0.964637	0.0100048
HORVU.MOREX.r3.1HG0014710	neuronal PAS domain protein	-1.33364	0.381323	-3.87523	0.0175495
HORVU.MOREX.r3.1HG0014730	PLATZ transcription factor	0.551228	0.524317	0.550597	0.573644
HORVU.MOREX.r3.1HG0014690	protein translocase subunit	0.189791	0.483573	0.101558	0.764641
HORVU.MOREX.r3.1HG0014740	Nuclear receptor corepressor 1	0.123413	0.573746	-0.00296249	1
HORVU.MOREX.r3.1HG0014790	Peptide methionine sulfoxide reductase MsrB	0.290306	0.357166	1.32083	3.35794e-06
HORVU.MOREX.r3.1HG0014800	Peptide methionine sulfoxide reductase MsrB	-0.486101	0.353267	-0.0394691	0.970502
HORVU.MOREX.r3.1HG0014910	Proline--tRNA ligase	2.57273	NA	-0.877652	NA
HORVU.MOREX.r3.1HG0015110	Phosphoinositide phospholipase C	-1.75124	0.00284894	-1.06529	0.0837621
HORVU.MOREX.r3.1HG0015130	Phosphoinositide phospholipase C	-0.177896	0.403397	0.224072	0.321879
HORVU.MOREX.r3.1HG0015170	ADP-ribosylation factor, putative	0.131653	0.441035	-0.156666	0.398511
HORVU.MOREX.r3.1HG0015240	Disease resistance protein (CC-NBS-LRR class) family	0.932076	0.00897555	2.21284	1.85023e-08
HORVU.MOREX.r3.1HG0015250	Zinc finger CCCH domain-containing protein	0.931584	2.86424e-05	0.794092	0.00124994
HORVU.MOREX.r3.1HG0015270	RRP15-like protein	0.777224	5.22561e-10	0.213026	0.181681
HORVU.MOREX.r3.1HG0015420	Aminomethyltransferase	0.615067	0.025818	0.657141	0.0295599
HORVU.MOREX.r3.1HG0015430	Trihelix transcription factor GT-3b	0.883877	7.88545e-05	0.124001	0.715941
HORVU.MOREX.r3.1HG0015470	2-oxoglutarate (2OG) and Fe(II)-dependent oxygenase superfamily protein	-0.202416	0.567904	-1.96897	4.68153e-12
HORVU.MOREX.r3.1HG0015480	Chaperone protein dnaJ	0.0638211	0.773023	-0.225859	0.247147
HORVU.MOREX.r3.1HG0015520	Aminotransferase-related family protein	-0.335202	0.196275	-0.646719	0.0120007
HORVU.MOREX.r3.1HG0015680	Receptor protein kinase, putative	1.57731	0.00593381	-0.371344	0.641771
HORVU.MOREX.r3.1HG0015750	transcription factor, putative (Protein of unknown function, DUF547)	-0.84239	0.00419156	-1.69251	1.21922e-08
HORVU.MOREX.r3.1HG0015720	Kinase family protein	1.09572	1.80242e-05	0.362616	0.269288
HORVU.MOREX.r3.1HG0015760	Regulator of chromosome condensation (RCC1) family protein	0.11484	0.796008	-0.220204	0.612863
HORVU.MOREX.r3.1HG0015890	ATP-dependent zinc metalloprotease FtsH	0.407655	0.0401771	0.601216	0.00303249
HORVU.MOREX.r3.1HG0015960	Protein kinase family protein	-0.180753	0.884518	-1.52059	0.0957687
HORVU.MOREX.r3.1HG0016030	Mitochondrial pyruvate carrier	-1.61707	0.0774778	-1.72955	0.0810176
HORVU.MOREX.r3.1HG0016100	F-box protein	0.33502	0.857795	-0.8639	0.64565
HORVU.MOREX.r3.1HG0016090	Carotenoid isomerase, putative, expressed	-0.944019	2.68068e-06	0.115935	0.705061
HORVU.MOREX.r3.1HG0016110	Metal tolerance protein	-1.16453	2.91375e-14	-2.03588	3.68878e-36
HORVU.MOREX.r3.1HG0016260	Xyloglucan 6-xylosyltransferase 1	0.00189114	1	0.873656	0.116468
HORVU.MOREX.r3.1HG0016200	Aminotransferase like protein	-0.481517	0.00100635	-1.31673	2.64583e-19
HORVU.MOREX.r3.1HG0016210	Endoglucanase	1.04905	0.000993947	-1.5206	5.90235e-06
HORVU.MOREX.r3.1HG0016340	Proteasome subunit alpha type	0.290947	0.0779423	0.326694	0.0663981
HORVU.MOREX.r3.1HG0016370	Homeobox protein knotted-1-like 1	0.228918	0.507736	0.517241	0.109
HORVU.MOREX.r3.1HG0016310	BZIP transcription factor	0.904334	1.11634e-05	0.267565	0.320213
HORVU.MOREX.r3.1HG0016410	RNA polymerase II-associated protein 3	0.159202	0.592261	0.243004	0.42343
HORVU.MOREX.r3.1HG0016450	Kinase, putative	1.15838	1.47098e-05	-0.181299	0.647861
HORVU.MOREX.r3.1HG0016480	Leucine-rich repeat receptor-like protein kinase family protein	1.01446	0.00586396	1.50008	0.000133109
HORVU.MOREX.r3.1HG0016550	transmembrane protein, putative (DUF247)	0.378122	0.863732	0.366098	0.880256
HORVU.MOREX.r3.1HG0016510	transmembrane protein, putative (DUF247)	-0.496136	0.405952	-0.191488	0.808825
HORVU.MOREX.r3.1HG0016590	Protein BIG GRAIN 1-like	0.267427	0.853183	-0.602616	0.664918
HORVU.MOREX.r3.1HG0016660	F-box protein	-3.33381	0.355374	-0.771554	0.874872
HORVU.MOREX.r3.1HG0016730	Exostosin-like	-0.354004	0.514681	0.757242	0.145056
HORVU.MOREX.r3.1HG0016710	Annexin	-0.368241	0.0650813	-0.163608	0.518769
HORVU.MOREX.r3.1HG0016740	G-patch domain containing protein	-0.135729	0.112885	-0.552723	6.23773e-12
HORVU.MOREX.r3.1HG0016760	Transmembrane protein, putative	0.138547	0.461186	0.5782	0.000481783
HORVU.MOREX.r3.1HG0016770	Pentatricopeptide repeat-containing protein	0.95359	0.0965442	0.757393	0.253588
HORVU.MOREX.r3.1HG0016790	Long-Chain Acyl-CoA Synthetase	0.916823	0.000111836	0.533315	0.0557314
HORVU.MOREX.r3.1HG0016810	Agenet domain-containing protein	0.422913	0.224736	0.521814	0.159546
HORVU.MOREX.r3.1HG0016820	F-box/FBD/LRR-repeat protein	1.09075	0.000618757	0.882009	0.0132363
HORVU.MOREX.r3.1HG0016850	FBD-associated F-box protein	1.22347	1.41397e-07	0.859012	0.00108175
HORVU.MOREX.r3.1HG0016910	Formin-like protein	-0.126374	0.927142	0.200184	0.883139
HORVU.MOREX.r3.1HG0016940	Phosphate translocator	0.199224	0.739377	0.067829	0.930777
HORVU.MOREX.r3.1HG0016950	O-fucosyltransferase family protein	0.14825	0.45789	0.562601	0.00141593
HORVU.MOREX.r3.1HG0017050	MYB transcription factor	1.41438	3.32859e-07	2.56889	5.29443e-19
HORVU.MOREX.r3.1HG0017070	Nitrogen regulatory protein P-II-like protein	-0.317171	0.0540477	0.115027	0.596548
HORVU.MOREX.r3.1HG0017080	Regulator of chromosome condensation (RCC1) family protein	-0.0864648	0.824995	0.451675	0.153322
HORVU.MOREX.r3.1HG0017100	GDSL esterase/lipase	-1.1865	0.00102894	-2.57375	1.45274e-11
HORVU.MOREX.r3.1HG0017110	Protein kinase	-0.0352036	0.908165	-0.404225	0.0613464
HORVU.MOREX.r3.1HG0017150	transmembrane protein, putative (DUF594)	-0.134065	0.829773	0.560201	0.28765
HORVU.MOREX.r3.1HG0017130	Ankyrin repeat-containing protein	0.627997	0.000480328	0.128029	0.609982
HORVU.MOREX.r3.1HG0017250	RNA polymerase II subunit B1 CTD phosphatase RPAP2, putative	0.0583759	0.853435	0.351346	0.166753
HORVU.MOREX.r3.1HG0017240	Protein phosphatase 2C-like protein	-0.196621	0.325082	-0.99372	1.89473e-08
HORVU.MOREX.r3.1HG0017280	Peroxidase	-0.955728	0.00226594	-1.75313	4.31082e-08
HORVU.MOREX.r3.1HG0017310	Auxin influx transporter	0.661905	0.210988	0.279593	0.686116
HORVU.MOREX.r3.1HG0017350	Peroxidase	0.278294	0.651033	-0.481598	0.436601
HORVU.MOREX.r3.1HG0017370	Peroxidase	-1.75168	0.00336838	-0.403317	0.633429
HORVU.MOREX.r3.1HG0017410	Peroxidase	-0.628035	0.308052	1.14224	0.0623599
HORVU.MOREX.r3.1HG0017420	Peroxidase	0.594211	0.0626198	-0.337702	0.38788
HORVU.MOREX.r3.1HG0017430	Peroxidase	-0.970616	0.0120394	-1.26764	0.00191267
HORVU.MOREX.r3.1HG0017440	phosphoribosylformylglycinamidine synthase	0.831752	7.6129e-05	0.861132	0.000122333
HORVU.MOREX.r3.1HG0017480	Peroxidase	-0.678291	0.119003	-1.96109	3.97951e-06
HORVU.MOREX.r3.1HG0017460	Peroxidase	-0.567385	0.0657917	-1.81807	6.83233e-10
HORVU.MOREX.r3.1HG0017630	zinc finger MYM-type-like protein	NA	NA	NA	NA
HORVU.MOREX.r3.1HG0017670	basic helix-loop-helix (bHLH) DNA-binding superfamily protein	1.05913	0.00534954	0.404264	0.411313
HORVU.MOREX.r3.1HG0017700	Lecithin-cholesterol acyltransferase-like 1	-0.814636	0.049555	-0.90179	0.0360025
HORVU.MOREX.r3.1HG0017620	Peroxidase	-1.76546	2.51825e-11	-1.43969	6.88523e-07
HORVU.MOREX.r3.1HG0017730	Protein ROOT PRIMORDIUM DEFECTIVE 1	1.19283	0.0116383	0.320957	0.638684
HORVU.MOREX.r3.1HG0017720	Glutathione S-transferase	-0.639853	0.024444	-1.1188	0.000115057
HORVU.MOREX.r3.1HG0017760	myosin heavy chain, cardiac protein	-0.183839	0.612754	-0.814306	0.00967132
HORVU.MOREX.r3.1HG0017750	Kinase family protein	0.778187	0.000117023	0.181778	0.516776
HORVU.MOREX.r3.1HG0017770	Germin-like protein 1	-0.487181	0.220002	-0.418284	0.353563
HORVU.MOREX.r3.1HG0017870	DNA binding protein, putative	0.833016	0.000655099	0.586552	0.0366435
HORVU.MOREX.r3.1HG0017880	Zinc ion binding protein	0.29826	0.306816	0.229313	0.503958
HORVU.MOREX.r3.1HG0017900	Polynucleotidyl transferase, ribonuclease H-like superfamily protein	3.22562	NA	0	NA
HORVU.MOREX.r3.1HG0017890	Peptide chain release factor 1	-0.0427989	0.920766	-0.238062	0.485079
HORVU.MOREX.r3.1HG0017930	Non-specific serine/threonine protein kinase	-0.0502082	0.929314	-0.987799	0.00567377
HORVU.MOREX.r3.1HG0017980	Non-specific serine/threonine protein kinase	-0.577551	0.0419665	-1.14603	5.70072e-05
HORVU.MOREX.r3.1HG0018050	3-N-debenzoyl-2-deoxytaxol N-benzoyltransferase	-0.241763	0.471928	0.144432	0.726179
HORVU.MOREX.r3.1HG0018110	ABC transporter B family protein	-0.950009	1.15925e-20	-0.895283	3.9393e-16
HORVU.MOREX.r3.1HG0018130	Diacylglycerol acyltransferase	-0.68144	2.90718e-06	-0.580828	0.000312976
HORVU.MOREX.r3.1HG0018200	Transmembrane protein, putative	0.432392	0.82999	0.48146	0.821771
HORVU.MOREX.r3.1HG0018190	Aspartic proteinase	-0.154651	0.473098	0.146485	0.548648
HORVU.MOREX.r3.1HG0018210	Thioesterase family protein	-1.69287	3.14506e-08	-2.77817	6.42932e-18
HORVU.MOREX.r3.1HG0018240	ATP synthase subunit beta	-0.372043	0.252696	-1.31312	1.24035e-05
HORVU.MOREX.r3.1HG0018250	Chitinase	-1.16241	0.00520554	-0.288427	0.621308
HORVU.MOREX.r3.1HG0018350	Auxin-responsive protein	2.11398	0.20695	1.08577	0.590972
HORVU.MOREX.r3.1HG0018270	Bushy growth protein	-0.152488	0.58207	-0.0405757	0.917923
HORVU.MOREX.r3.1HG0018390	Histone H4	-0.238503	0.78186	-1.03485	0.146051
HORVU.MOREX.r3.1HG0018430	Histone H3	0.14176	0.779277	-0.500255	0.256601
HORVU.MOREX.r3.1HG0018260	Low temperature and salt responsive protein	0.147565	0.697481	-0.371024	0.300813
HORVU.MOREX.r3.1HG0018510	Basic helix-loop-helix transcription factor	0.0814955	0.855608	-0.428885	0.238984
HORVU.MOREX.r3.1HG0018590	MYB transcription factor	0.0470981	0.942962	-0.171418	0.753202
HORVU.MOREX.r3.1HG0018620	DUF1685 family protein	-1.17226	0.00421891	-1.77557	2.4396e-05
HORVU.MOREX.r3.1HG0018730	RNA-binding family protein	-0.14278	0.239684	0.0320778	0.856247
HORVU.MOREX.r3.1HG0018800	Dehydrogenase	0.394535	0.475322	0.0897855	0.912017
HORVU.MOREX.r3.1HG0018820	Benzyl alcohol O-benzoyltransferase	0.876878	0.244144	0.864128	0.251914
HORVU.MOREX.r3.1HG0018810	FBD-associated F-box protein	0.196666	0.674496	0.36611	0.429315
HORVU.MOREX.r3.1HG0018830	Benzyl alcohol O-benzoyltransferase	-1.45509	0.0287189	-2.43769	0.000317924
HORVU.MOREX.r3.1HG0018930	Benzyl alcohol O-benzoyltransferase	0.931549	0.00776923	0.523601	0.212831
HORVU.MOREX.r3.1HG0018940	tRNA/rRNA methyltransferase family protein	-0.541238	0.00233781	-0.24149	0.271788
HORVU.MOREX.r3.1HG0019060	RING/U-box superfamily protein, putative	-0.326101	0.00512288	-0.157748	0.271507
HORVU.MOREX.r3.1HG0019100	2,3-bisphosphoglycerate-dependent phosphoglycerate mutase	0.420178	0.0452368	-0.616185	0.00469644
HORVU.MOREX.r3.1HG0019140	D-3-phosphoglycerate dehydrogenase	-1.73	0.000197843	-2.5181	2.46554e-07
HORVU.MOREX.r3.1HG0019150	5-methyltetrahydropteroyltriglutamate--homocysteine methyltransferase	-1.39182	1.24105e-06	-1.37089	1.68089e-05
HORVU.MOREX.r3.1HG0019160	autophagy 2	-1.85632	9.9866e-11	-3.14312	3.76163e-25
HORVU.MOREX.r3.1HG0019220	Phytochrome B	1.40238	0.39889	-0.935619	0.637362
HORVU.MOREX.r3.1HG0019170	Replication protein A 70 kDa DNA-binding subunit	-0.0546253	0.925486	-0.170301	0.741018
HORVU.MOREX.r3.1HG0019230	ABC transporter A family member 1	0.99172	0.000996296	1.49458	3.75467e-06
HORVU.MOREX.r3.1HG0019240	N-acetyltransferase, putative	-0.746961	0.00569253	0.285269	0.402871
HORVU.MOREX.r3.1HG0019270	2-oxoglutarate (2OG) and Fe(II)-dependent oxygenase superfamily protein, putative	2.07003	1.19433e-11	1.36906	4.80446e-05
HORVU.MOREX.r3.1HG0019260	Aminotransferase	0.890958	0.00369658	2.91025	6.51079e-22
HORVU.MOREX.r3.1HG0019320	Methyltransferase family protein	-0.523178	0.183945	0.418039	0.356717
HORVU.MOREX.r3.1HG0019330	Carboxypeptidase	-1.62563	1.51011e-10	-1.48795	4.46e-08
HORVU.MOREX.r3.1HG0019340	Drebrin-like protein	-1.22141	3.27396e-06	-1.15418	5.72895e-05
HORVU.MOREX.r3.1HG0019360	Mitogen-activated protein kinase	-0.384426	0.0013558	0.0857557	0.613412
HORVU.MOREX.r3.1HG0019380	Glioma tumor suppressor-like protein	0.55505	0.00283683	0.0621841	0.835257
HORVU.MOREX.r3.1HG0019390	Proteinase inhibitor	0.217719	0.535422	-0.84611	0.0793271
HORVU.MOREX.r3.1HG0019410	Transducin/WD-like repeat-protein	-0.0521896	0.840863	0.189831	0.403189
HORVU.MOREX.r3.1HG0019420	O-acyltransferase	-0.139344	0.50841	0.0223158	0.945841
HORVU.MOREX.r3.1HG0019550	tRNA dimethylallyltransferase	0.250635	0.227395	-0.224449	0.333704
HORVU.MOREX.r3.1HG0019580	Mitochondrial transcription termination factor family protein	0.552764	0.266494	1.26456	0.00651181
HORVU.MOREX.r3.1HG0019650	extracellular ligand-gated ion channel protein (DUF3537)	0.623338	0.0611464	1.68204	1.73131e-07
HORVU.MOREX.r3.1HG0019660	ATP-dependent RNA helicase, putative	-2.74722	0.0918089	-4.77653	0.00936952
HORVU.MOREX.r3.1HG0019680	Alpha-mannosidase	-0.0462828	0.913793	-0.664669	0.0205321
HORVU.MOREX.r3.1HG0019730	DNA/RNA helicase protein	-0.139317	0.413682	0.479636	0.00205565
HORVU.MOREX.r3.1HG0019870	Serine/threonine-protein phosphatase	0.0837008	0.609035	-0.0670373	0.724535
HORVU.MOREX.r3.1HG0019920	Ankyrin repeat domain protein, putative	-0.381524	0.103639	-0.806789	0.000508137
HORVU.MOREX.r3.1HG0019950	Dihydroflavonol 4-reductase/flavanone protein	NA	NA	NA	NA
HORVU.MOREX.r3.1HG0019930	DNA repair helicase	0.463608	0.0371645	0.58939	0.013449
HORVU.MOREX.r3.1HG0019960	Agmatine coumaroyltransferase-2	0.603755	0.0783985	-0.512661	0.188267
HORVU.MOREX.r3.1HG0019970	Agmatine coumaroyltransferase-1	0.338686	0.427322	-0.380691	0.417318
HORVU.MOREX.r3.1HG0019980	ATP binding protein	-0.118622	0.725121	-0.0901338	0.819046
HORVU.MOREX.r3.1HG0020190	Sucrose-phosphatase	-0.333622	0.290332	-0.0294199	0.959266
HORVU.MOREX.r3.1HG0020210	CRS1/YhbY (CRM) domain protein	0.612123	0.0368644	0.221543	0.574938
HORVU.MOREX.r3.1HG0020220	Protein VERNALIZATION INSENSITIVE 3	0.846454	4.14549e-07	0.300589	0.149577
HORVU.MOREX.r3.1HG0020260	GDSL esterase/lipase	0.521357	0.0812536	-1.72214	1.47433e-09
HORVU.MOREX.r3.1HG0020270	SAD1/UNC-84 domain protein, putative	-0.18139	0.23338	0.447846	0.00218678
HORVU.MOREX.r3.1HG0020280	Pentatricopeptide repeat superfamily protein	0.0627326	0.880881	0.127239	0.754291
HORVU.MOREX.r3.1HG0020290	PAX-interacting protein 1	0.204498	0.450654	0.129816	0.680436
HORVU.MOREX.r3.1HG0020300	Nucleolar MIF4G domain-containing protein 1	0.69969	9.46916e-08	0.228769	0.16617
HORVU.MOREX.r3.1HG0020390	Nodulin-like / Major Facilitator Superfamily protein	1.55736	2.36191e-06	1.08629	0.00369176
HORVU.MOREX.r3.1HG0020310	Calcium-dependent protein kinase	-0.144735	0.891433	1.29911	0.136012
HORVU.MOREX.r3.1HG0020320	Pentatricopeptide repeat-containing protein	0.595432	0.0458919	0.181742	0.652709
HORVU.MOREX.r3.1HG0020450	Laccase	3.62353	0.00804653	2.09981	0.198534
HORVU.MOREX.r3.1HG0020520	F-box family protein	-0.352927	0.799432	0	1
HORVU.MOREX.r3.1HG0020650	F-box family protein	-0.482419	0.647936	0	1
HORVU.MOREX.r3.1HG0020820	Serine protease	0.0549134	0.935249	0.819225	0.0564174
HORVU.MOREX.r3.1HG0020840	Pentatricopeptide repeat-containing protein	0.231215	0.69261	-0.13399	0.851296
HORVU.MOREX.r3.1HG0020850	Serine/threonine-protein kinase	2.91013	0.00376131	1.31466	0.334764
HORVU.MOREX.r3.1HG0020900	Histone H3	-0.249838	0.683659	-0.636988	0.26706
HORVU.MOREX.r3.1HG0020910	Histone H4	-0.0268633	0.985848	-0.271162	0.713504
HORVU.MOREX.r3.1HG0020440	Kinase family protein	1.02965	0.000407585	0.760695	0.0210239
HORVU.MOREX.r3.1HG0020930	F-box/kelch-repeat protein	0.408324	0.0183006	0.244269	0.23977
HORVU.MOREX.r3.1HG0020980	Endo-1,31,4-beta-D-glucanase	-1.02443	1.44515e-05	-1.01987	7.04177e-05
HORVU.MOREX.r3.1HG0021010	Pentatricopeptide repeat-containing protein	0.625397	0.141825	-0.516839	0.284508
HORVU.MOREX.r3.1HG0020990	F-box domain containing protein	0.190933	0.551387	-0.688085	0.016623
HORVU.MOREX.r3.1HG0021020	Pentatricopeptide repeat-containing protein	0.264281	0.481122	0.721987	0.0329997
HORVU.MOREX.r3.1HG0021090	BTB/POZ and MATH domain-containing protein 2	0.0815933	0.837368	-0.299236	0.379205
HORVU.MOREX.r3.1HG0021100	NBS-LRR disease resistance protein-like protein	-0.697939	0.0316107	0.39118	0.361783
HORVU.MOREX.r3.1HG0021110	Disease resistance protein (NBS-LRR class) family	-1.21685	0.482705	0.471573	0.840135
HORVU.MOREX.r3.1HG0021130	Disease resistance protein (TIR-NBS-LRR class)	-0.361776	0.223049	1.57064	3.74881e-10
HORVU.MOREX.r3.1HG0021150	Disease resistance protein (NBS-LRR class) family	-0.136391	0.731703	1.50886	2.04387e-07
HORVU.MOREX.r3.1HG0021190	Harpin inducing protein	0.468822	0.815815	-0.629931	0.775785
HORVU.MOREX.r3.1HG0021200	Coiled-coil domain-containing protein SCD2	-0.588341	0.917334	-3.91929	0.390296
HORVU.MOREX.r3.1HG0021290	NAC domain protein	2.31714	0.0713592	0.897312	0.54961
HORVU.MOREX.r3.1HG0021240	Sodium/hydrogen exchanger	0.280258	0.0639886	0.569977	0.000134648
HORVU.MOREX.r3.1HG0021320	4-hydroxy-tetrahydrodipicolinate reductase	0.053386	0.926115	0.152636	0.767147
HORVU.MOREX.r3.1HG0021330	Asparagine--tRNA ligase	0.424266	0.00647027	-0.000837682	1
HORVU.MOREX.r3.1HG0021340	Glutathione S-transferase	0.745909	0.000195489	-0.136128	0.640761
HORVU.MOREX.r3.1HG0021350	Glutathione S-transferase	-0.172816	0.265447	-0.562181	9.36874e-05
HORVU.MOREX.r3.1HG0021360	Glutathione S-transferase	0.279202	0.271007	0.161073	0.609584
HORVU.MOREX.r3.1HG0021380	Glutathione S-transferase	1.33028	8.23298e-07	0.58244	0.0740464
HORVU.MOREX.r3.1HG0021400	Glutaredoxin	0.31116	0.76875	0.90496	0.360191
HORVU.MOREX.r3.1HG0021390	Glutathione S-transferase	1.68376	5.56642e-16	1.9285	4.03219e-18
HORVU.MOREX.r3.1HG0021440	Invertase inhibitor	-2.6741	0.00733853	-6.1502	1.90257e-05
HORVU.MOREX.r3.1HG0021430	L-gulonolactone oxidase	-0.318941	0.543221	-0.0266294	0.980416
HORVU.MOREX.r3.1HG0021450	F-box protein	-0.734249	0.091611	-0.625523	0.234984
HORVU.MOREX.r3.1HG0021570	3-hydroxy-3-methylglutaryl-coenzyme A reductase 1	-0.531768	0.752096	-0.714446	0.708697
HORVU.MOREX.r3.1HG0021610	F-box protein	-0.197814	0.692758	-0.840494	0.0516302
HORVU.MOREX.r3.1HG0021640	Peroxidase	3.38613	1.16358e-20	3.24372	1.04305e-16
HORVU.MOREX.r3.1HG0021690	Peroxidase	4.13072	4.55218e-33	4.87018	6.80007e-40
HORVU.MOREX.r3.1HG0021710	Peroxidase	0.16606	0.855343	1.13887	0.109287
HORVU.MOREX.r3.1HG0021780	Transmembrane protein, putative	1.16773	1.82128e-05	0.733183	0.00653946
HORVU.MOREX.r3.1HG0021770	Elongator complex protein 2	0.868029	0.000715312	-0.0489072	0.914552
HORVU.MOREX.r3.1HG0021820	Transposase	NA	NA	NA	NA
HORVU.MOREX.r3.1HG0021810	Calcium-dependent lipid-binding (CaLB domain) family protein	2.76519	3.5896e-05	3.72974	0.0242989
HORVU.MOREX.r3.1HG0021800	Glycosyltransferase	0.220578	0.660091	-1.27625	0.000960919
HORVU.MOREX.r3.1HG0021830	SKP1-like protein 4	0.0761029	0.594223	0.202969	0.137399
HORVU.MOREX.r3.1HG0021880	SKP1-like protein 4	1.05792	0.000299544	1.06032	0.00047154
HORVU.MOREX.r3.1HG0021870	Serine/threonine-protein kinase ATM	1.33476	9.13626e-14	0.778303	0.000114291
HORVU.MOREX.r3.1HG0021960	1-aminocyclopropane-1-carboxylate oxidase	0.304694	0.438516	-0.299745	0.499511
HORVU.MOREX.r3.1HG0021980	O-glucosyltransferase rumi	1.23847	1.83559e-05	1.65374	2.19749e-08
HORVU.MOREX.r3.1HG0021970	1-aminocyclopropane-1-carboxylate oxidase	1.43086	4.5731e-08	0.0166326	0.981393
HORVU.MOREX.r3.1HG0022060	Cullin-1	-0.0293174	0.843671	-0.0100554	0.962511
HORVU.MOREX.r3.1HG0022070	Cullin-1	-0.186079	0.0271132	-0.0406441	0.736745
HORVU.MOREX.r3.1HG0022090	Serine/threonine-protein phosphatase 2A regulatory subunit B	-0.247254	0.0151511	-0.0942678	0.476197
HORVU.MOREX.r3.1HG0022120	Anaphase-promoting complex subunit 7	0.0772988	0.857232	0.121262	0.77676
HORVU.MOREX.r3.1HG0022330	Disease resistance protein (NBS-LRR class) family	1.73818	0.445218	2.37678	0.323327
HORVU.MOREX.r3.1HG0022380	Zinc finger protein	2.04768	0.00134488	0.650444	0.392277
HORVU.MOREX.r3.1HG0022350	Proline synthase co-transcribed bacterial	-0.127392	0.372981	0.203182	0.155051
HORVU.MOREX.r3.1HG0022360	transmembrane protein, putative (DUF247)	-0.315078	0.611798	-0.0351983	0.975327
HORVU.MOREX.r3.1HG0022400	RING/U-box superfamily protein, putative	-0.494183	0.177616	-0.0520032	0.931027
HORVU.MOREX.r3.1HG0022430	RING/U-box superfamily protein, putative	0.129939	0.810557	-0.114539	0.840969
HORVU.MOREX.r3.1HG0022440	Chromatin remodeling factor, putative	-0.222073	0.0726706	-0.151512	0.297679
HORVU.MOREX.r3.1HG0022450	Double stranded RNA binding protein 3	0.105648	0.634644	0.211242	0.332128
HORVU.MOREX.r3.1HG0022460	Transport inhibitor response 1	0.0989197	0.616777	0.765652	1.28487e-06
HORVU.MOREX.r3.1HG0022490	ATP-dependent RNA helicase DeaD	-0.31738	0.0893645	-0.294373	0.163795
HORVU.MOREX.r3.1HG0022500	Starch synthase family protein	2.39781	0.0100157	1.89294	0.0750168
HORVU.MOREX.r3.1HG0022530	Heavy metal transport/detoxification superfamily protein	0.941631	0.406574	1.44337	0.20728
HORVU.MOREX.r3.1HG0022550	Kinase-like	3.59787	5.21557e-08	0.612361	0.481294
HORVU.MOREX.r3.1HG0022570	Pathogenesis-related thaumatin family protein	-0.269005	0.408036	0.230166	0.541723
HORVU.MOREX.r3.1HG0022660	Bifunctional protein FolD	-0.276187	0.0763267	-0.238045	0.174251
HORVU.MOREX.r3.1HG0022680	Histidine--tRNA ligase	0.503997	0.0118134	0.219092	0.38899
HORVU.MOREX.r3.1HG0022750	Translocator protein-like protein	-1.96444	0.123975	-1.92788	0.18026
HORVU.MOREX.r3.1HG0022760	BTB/POZ/MATH-domain protein	0.0619661	0.921691	0.0742887	0.910738
HORVU.MOREX.r3.1HG0022790	NAC domain protein	-1.06801	0.0013792	1.4847	5.84746e-05
HORVU.MOREX.r3.1HG0022860	Xylosyltransferase 1	-0.235661	0.150927	0.501517	0.00159346
HORVU.MOREX.r3.1HG0022910	Villin	-0.78783	0.000944649	-0.257545	0.402607
HORVU.MOREX.r3.1HG0022990	XH/XS domain-containing protein	0.485481	0.346208	-0.543409	0.412212
HORVU.MOREX.r3.1HG0022780	Rubber elongation factor protein, putative	-0.10266	0.738943	-0.509233	0.0469651
HORVU.MOREX.r3.1HG0023140	Pentatricopeptide repeat-containing family protein	-0.359739	0.408945	0.505667	0.29173
HORVU.MOREX.r3.1HG0023010	Lipase	-1.84297	1.99756e-20	-1.96257	2.98925e-20
HORVU.MOREX.r3.1HG0023150	Phenylalanine ammonia-lyase	2.1252	6.89276e-15	0.481231	0.174941
HORVU.MOREX.r3.1HG0023200	LURP-one-like protein	0.65739	0.288903	1.04378	0.0927298
HORVU.MOREX.r3.1HG0023210	Gamma-tubulin complex component	0.640226	0.0103817	0.693176	0.00781545
HORVU.MOREX.r3.1HG0023230	RING/U-box superfamily protein	-0.0686431	0.726684	-0.233295	0.181659
HORVU.MOREX.r3.1HG0023420	SKP1-like protein 4	2.38985	0.111257	2.40967	0.141179
HORVU.MOREX.r3.1HG0023370	Kinesin-like protein	-0.273268	0.0592388	-0.235515	0.14959
HORVU.MOREX.r3.1HG0023550	Myosin-9	0.382284	0.954503	2.16357	0.690379
HORVU.MOREX.r3.1HG0023580	WAT1-related protein	-0.173992	0.703916	-1.10457	0.00268165
HORVU.MOREX.r3.1HG0023540	Serine/threonine-protein phosphatase	0.164695	0.263334	-0.405641	0.00419991
HORVU.MOREX.r3.1HG0023610	Histone H4	-0.315774	0.605644	-0.493307	0.438454
HORVU.MOREX.r3.1HG0023620	Histone H3	-0.136472	0.801966	-0.463235	0.337314
HORVU.MOREX.r3.1HG0023640	Leucine aminopeptidase, putative	0.551803	0.211945	0.454013	0.364953
HORVU.MOREX.r3.1HG0023650	Small nuclear ribonucleoprotein	0.178068	0.286533	0.0385803	0.874872
HORVU.MOREX.r3.1HG0023680	Fatty acid oxidation complex subunit alpha	-0.307803	0.637201	0.946973	0.104097
HORVU.MOREX.r3.1HG0023710	F-box domain containing protein-like	0.530425	0.291613	0.487108	0.389601
HORVU.MOREX.r3.1HG0023770	Flavin-containing monooxygenase	0	NA	4.50946	NA
HORVU.MOREX.r3.1HG0023740	RING/FYVE/PHD zinc finger superfamily protein	0.814268	0.00310591	-0.228818	0.54611
HORVU.MOREX.r3.1HG0023870	Chlororespiratory reduction31	-1.01236	0.0181142	-3.59233	6.3836e-17
HORVU.MOREX.r3.1HG0023840	Ethylene receptor	-1.17405	8.72459e-09	-2.29735	3.56633e-27
HORVU.MOREX.r3.1HG0023940	DNA-directed RNA polymerase III subunit RPC4	-0.865791	1.04893e-06	-0.315223	0.147518
HORVU.MOREX.r3.1HG0023950	Fe/S biogenesis protein nfuA	-0.200878	0.139569	0.0814325	0.649411
HORVU.MOREX.r3.1HG0023970	GATA transcription factor, putative	-1.8475	7.81046e-10	-0.748298	0.0396419
HORVU.MOREX.r3.1HG0024020	Heparan-alpha-glucosaminide N-acetyltransferase	-0.3195	0.0669969	0.00128981	1
HORVU.MOREX.r3.1HG0023990	Importin subunit alpha	0.0542605	0.675954	0.00859638	0.968666
HORVU.MOREX.r3.1HG0024030	tRNA (Guanine(26)-N(2))-dimethyltransferase	-0.344564	0.256669	0.497601	0.112744
HORVU.MOREX.r3.1HG0024040	Disulfide-isomerase	-0.323961	0.204493	-0.0153124	0.977996
HORVU.MOREX.r3.1HG0024070	D-3-phosphoglycerate dehydrogenase	-0.379598	NA	2.51439	NA
HORVU.MOREX.r3.1HG0024050	Poly [ADP-ribose] polymerase	1.25325	0.00163641	1.71274	3.62038e-05
HORVU.MOREX.r3.1HG0024090	Peroxisomal membrane (Mpv17/PMP22) family protein	-0.308136	0.366725	-0.629696	0.0595645
HORVU.MOREX.r3.1HG0024140	Cellulose synthase-like protein	0.688431	0.474626	-0.528627	0.642756
HORVU.MOREX.r3.1HG0024220	ACT domain repeat 5	1.09531	0.00536512	-1.54729	0.000189613
HORVU.MOREX.r3.1HG0024210	Chaperone protein dnaJ, putative	-0.389101	0.159702	-0.354552	0.25648
HORVU.MOREX.r3.1HG0024260	RNA binding protein	NA	NA	NA	NA
HORVU.MOREX.r3.1HG0024230	Tubulin beta chain	0.0503791	0.775259	0.0176893	0.939807
HORVU.MOREX.r3.1HG0024280	Dihydrolipoyl dehydrogenase	-0.292706	0.441055	-0.115439	0.81852
HORVU.MOREX.r3.1HG0024290	Serine/threonine-protein phosphatase 4 regulatory subunit 3	0.0625064	0.837608	0.211529	0.424568
HORVU.MOREX.r3.1HG0024380	Flavin-containing monooxygenase	-0.905284	0.0979268	-0.669945	0.27964
HORVU.MOREX.r3.1HG0024440	EGG APPARATUS-1 protein	1.79057	2.964e-08	1.78193	3.35288e-07
HORVU.MOREX.r3.1HG0024500	DNA-directed RNA polymerase II subunit	0.343986	0.0781586	0.524896	0.0091717
HORVU.MOREX.r3.1HG0024560	NADH-quinone oxidoreductase subunit I	1.21053	0.00686439	0.765112	0.143727
HORVU.MOREX.r3.1HG0024510	Universal stress protein	0.0570463	0.665884	-0.36479	0.000681447
HORVU.MOREX.r3.1HG0024570	Transcription factor, putative	-0.217492	0.413096	-1.42892	1.18468e-10
HORVU.MOREX.r3.1HG0024670	Gibberellin 2-oxidase	-2.49826	0.000113609	-1.82023	0.00835801
HORVU.MOREX.r3.1HG0024690	E3 ubiquitin-protein ligase	-0.643004	0.00110221	-0.985204	1.49582e-06
HORVU.MOREX.r3.1HG0024710	Golgi apparatus membrane protein TVP23	-0.238294	0.129967	-0.156098	0.406707
HORVU.MOREX.r3.1HG0024730	GDSL esterase/lipase	0.0818797	0.730056	-0.497767	0.00950658
HORVU.MOREX.r3.1HG0024800	evolutionarily conserved C-terminal region 2	0.549621	0.257921	0.457136	0.420349
HORVU.MOREX.r3.1HG0024860	AGAMOUS MADS box factor transcription factor	6.1489	0.00264523	-6.21064	0.00417765
HORVU.MOREX.r3.1HG0024740	GDSL esterase/lipase	-0.36461	0.0310331	-1.22723	5.40938e-14
HORVU.MOREX.r3.1HG0024880	Dihydrolipoyl dehydrogenase	-0.357541	0.0043608	-0.164764	0.290624
HORVU.MOREX.r3.1HG0024900	Macrophage erythroblast attacher	-0.529178	0.00117365	0.144074	0.514103
HORVU.MOREX.r3.1HG0024980	RELA/SPOT	-2.96965	5.32063e-20	-1.09665	0.00292926
HORVU.MOREX.r3.1HG0024910	Ubiquitin	0.0988706	0.776223	-0.0301249	0.950431
HORVU.MOREX.r3.1HG0025050	Peroxidase	-0.0284934	0.955184	-0.280099	0.414424
HORVU.MOREX.r3.1HG0025100	E3 ubiquitin-protein ligase	-0.0225739	0.991592	1.33933	0.0295568
HORVU.MOREX.r3.1HG0025110	Protein DETOXIFICATION	NA	NA	NA	NA
HORVU.MOREX.r3.1HG0025060	centrosomal protein of 135 kDa-like protein	-0.189862	0.224045	0.107631	0.575679
HORVU.MOREX.r3.1HG0025350	Arginine/serine-rich splicing factor, putative	0.292809	0.746311	0.62153	0.457404
HORVU.MOREX.r3.1HG0025440	Transcription initiation factor TFIID subunit 13	0.700531	0.00847002	0.467128	0.119241
HORVU.MOREX.r3.1HG0025320	Receptor-like kinase, putative	0.475086	0.00867195	-0.846982	4.85857e-06
HORVU.MOREX.r3.1HG0025340	SWIB/MDM2 and Plus-3 and GYF domain-containing protein	1.03071	0.382298	0.412707	0.817883
HORVU.MOREX.r3.1HG0025500	Arginine--tRNA ligase	-0.598887	3.02383e-07	-0.451169	0.000525372
HORVU.MOREX.r3.1HG0025510	MYB-related transcription factor	1.45458	8.20919e-08	2.75967	2.24708e-23
HORVU.MOREX.r3.1HG0025530	Fasciclin-like arabinogalactan protein	1.10006	0.147899	-0.190813	0.867347
HORVU.MOREX.r3.1HG0025520	RING/U-box superfamily protein	-0.624326	3.91565e-06	-0.733832	3.76191e-07
HORVU.MOREX.r3.1HG0025550	PHD finger alfin-like protein	-0.0593237	0.774233	0.19236	0.29583
HORVU.MOREX.r3.1HG0025600	Serine/threonine-protein kinase	-0.426974	0.303969	0.105804	0.859001
HORVU.MOREX.r3.1HG0025620	Acyl-CoA dehydrogenase, putative	-0.984142	4.74718e-10	-0.494781	0.00700377
HORVU.MOREX.r3.1HG0025690	Non-specific serine/threonine protein kinase	-1.21295	0.405046	1.55597	0.388006
HORVU.MOREX.r3.1HG0025660	Basic helix-loop-helix transcription factor	-1.00612	0.0119371	-4.28817	7.37259e-28
HORVU.MOREX.r3.1HG0025730	Ring finger protein, putative	-0.929169	0.722641	-2.81237	0.23956
HORVU.MOREX.r3.1HG0025720	6-phosphofructo-2-kinase/fructose-2, 6-bisphosphatase	-0.203756	0.67137	-0.0572392	0.928321
HORVU.MOREX.r3.1HG0025750	Zinc transporter protein	0.325527	0.216601	0.675964	0.00882696
HORVU.MOREX.r3.1HG0025790	Aspartate--tRNA ligase	0.405325	0.397722	0.704367	0.143913
HORVU.MOREX.r3.1HG0025840	Kelch-like protein	0.307512	0.594455	0.58228	0.313889
HORVU.MOREX.r3.1HG0025870	6,7-dimethyl-8-ribityllumazine synthase	-1.34307	0.0150488	0.429341	0.563057
HORVU.MOREX.r3.1HG0025880	Phosphatidylinositol N-acetylglucosaminyltransferase subunit H	0.0134506	0.989097	0.383773	0.262072
HORVU.MOREX.r3.1HG0025890	LOB domain-containing protein, putative	-0.669354	0.168979	-0.315479	0.615069
HORVU.MOREX.r3.1HG0025900	homeobox protein knotted-1-like 6	1.09628	2.8609e-06	1.07003	2.57259e-05
HORVU.MOREX.r3.1HG0025960	Haloacid dehalogenase-like hydrolase superfamily protein	-1.12564	0.00992129	-1.43927	0.00195409
HORVU.MOREX.r3.1HG0025980	ATP-dependent helicase/deoxyribonuclease subunit B	-0.517399	0.0250677	0.0384811	0.923853
HORVU.MOREX.r3.1HG0025990	Nucleotide/sugar transporter family protein	-0.514473	0.0042057	-0.32643	0.121721
HORVU.MOREX.r3.1HG0026010	Kinase interacting (KIP1-like) family protein	1.25668	0.000880704	0.828914	0.0572836
HORVU.MOREX.r3.1HG0026030	Thioredoxin-like protein	0.0689606	0.726281	-0.347215	0.0337668
HORVU.MOREX.r3.1HG0026080	RING finger protein	0.00356077	1	0.0398947	0.907628
HORVU.MOREX.r3.1HG0026100	WD repeat phosphoinositide-interacting-like protein	-0.0570743	0.884781	-0.0938371	0.812499
HORVU.MOREX.r3.1HG0026070	Ribosomal protein	-0.0174688	0.920185	-0.464375	1.90757e-05
HORVU.MOREX.r3.1HG0026170	DNA-directed RNA polymerase	0.225893	0.626755	0.257017	0.598535
HORVU.MOREX.r3.1HG0026180	Pol polyprotein	-0.103156	0.768773	0.177543	0.602517
HORVU.MOREX.r3.1HG0026190	Arabinogalactan peptide-like protein	0.804942	0.0735316	0.746501	0.127954
HORVU.MOREX.r3.1HG0026390	Histidinol-phosphate aminotransferase	-1.12494	0.517638	-1.43722	0.441058
HORVU.MOREX.r3.1HG0026420	Tryptophan aminotransferase	-0.376291	0.677472	-1.39428	0.0692639
HORVU.MOREX.r3.1HG0026240	Glycerophosphodiester phosphodiesterase-like protein	-0.08965	0.67927	-0.448285	0.0135557
HORVU.MOREX.r3.1HG0026430	Proline-rich receptor-like kinase, putative (DUF1421)	0.311597	0.0586345	0.266905	0.152963
HORVU.MOREX.r3.1HG0026470	Receptor protein kinase, putative	0.429731	0.338431	-0.330836	0.530954
HORVU.MOREX.r3.1HG0026720	carboxyl-terminal peptidase, putative (DUF239)	0.851994	0.0189737	0.793015	0.0465093
HORVU.MOREX.r3.1HG0026750	Core-2/I-branching beta-1,6-N-acetylglucosaminyltransferase family protein	-0.666059	0.00270819	-0.227935	0.430032
HORVU.MOREX.r3.1HG0026860	Clavata3/ESR (CLE) gene family member	-1.89349	0.54541	5.99292	0.0274177
HORVU.MOREX.r3.1HG0026830	Leucine-rich repeat receptor-like protein kinase family	-0.937489	0.00211168	-0.512772	0.16015
HORVU.MOREX.r3.1HG0026900	Protein apaG	0.200084	0.376936	0.228349	0.344022
HORVU.MOREX.r3.1HG0026930	mRNA cap guanine-N7 methyltransferase	-0.037034	0.877432	0.18249	0.361995
HORVU.MOREX.r3.1HG0026940	Phosphate translocator	-0.131972	0.817141	-0.215806	0.705672
HORVU.MOREX.r3.1HG0026950	Phospholipase D	1.38579	0.00388345	-0.0606113	0.947473
HORVU.MOREX.r3.1HG0027000	Embryo-specific 3	0.53366	0.279122	0.474133	0.397566
HORVU.MOREX.r3.1HG0027040	Alba DNA/RNA-binding protein	0.443366	0.914567	-4.28385	0.198707
HORVU.MOREX.r3.1HG0027030	Mitochondrial carrier family	0.0185061	0.980754	0.155865	0.716194
HORVU.MOREX.r3.1HG0027090	Lactoylglutathione lyase	-0.491183	0.108101	0.352732	0.32578
HORVU.MOREX.r3.1HG0027120	Lactoylglutathione lyase	-0.439898	0.583078	-0.588861	0.491031
HORVU.MOREX.r3.1HG0027180	RING/U-box superfamily protein	-0.0763742	0.675519	0.407826	0.00705538
HORVU.MOREX.r3.1HG0027190	Pre-mRNA-splicing factor	-0.852226	0.00727865	-0.300243	0.470412
HORVU.MOREX.r3.1HG0027200	Auxin-responsive protein	-0.208911	0.420309	-0.987308	1.40426e-05
HORVU.MOREX.r3.1HG0027220	Serine/threonine protein phosphatase 2A regulatory subunit B	0.0764812	0.746371	-0.0842128	0.742052
HORVU.MOREX.r3.1HG0027280	Phototropic-responsive NPH3 family protein	0.0974092	0.899148	0.199821	0.781585
HORVU.MOREX.r3.1HG0027330	Glycosyltransferase	-0.356837	0.838164	2.92101	0.0643276
HORVU.MOREX.r3.1HG0027350	Protein kinase-like	2.0586	0.015874	1.34687	0.114571
HORVU.MOREX.r3.1HG0027360	Glycosyltransferase	1.24837	0.0300283	-0.409875	0.599031
HORVU.MOREX.r3.1HG0027380	Pentatricopeptide repeat-containing protein	0.027302	0.967164	0.724608	0.0435396
HORVU.MOREX.r3.1HG0027400	Boron transporter	0.143643	0.763055	0.401734	0.360269
HORVU.MOREX.r3.1HG0027530	Histone-lysine N-methyltransferase, H3 lysine-9 specific	2.96134	8.78849e-08	3.38572	9.42718e-08
HORVU.MOREX.r3.1HG0027490	Pentatricopeptide repeat-containing protein	-2.33417	2.5831e-27	-1.85117	2.56756e-15
HORVU.MOREX.r3.1HG0027590	Plant/MSJ11-3 protein, putative	-2.77821	1.10273e-15	-2.05708	6.08822e-08
HORVU.MOREX.r3.1HG0027640	Plant/MSJ11-3 protein, putative	-0.380553	0.0303089	-0.627975	0.000489486
HORVU.MOREX.r3.1HG0027680	AT1G08220-like protein	-0.286062	0.366754	-0.00546577	1
HORVU.MOREX.r3.1HG0027800	Zinc finger CCCH domain-containing protein 34	0.188205	0.866634	1.62591	0.114531
HORVU.MOREX.r3.1HG0027650	Plant/MSJ11-3 protein, putative	-0.167263	0.222088	-0.757435	1.03948e-09
HORVU.MOREX.r3.1HG0027810	Plant/F18B13-26 protein	0.751144	0.34767	0.501797	0.603837
HORVU.MOREX.r3.1HG0027890	Protein tapetum determinant 1	1.78469	0.0162344	0.552925	0.570935
HORVU.MOREX.r3.1HG0027930	Rotundifolia-like protein	-1.41697	0.0130716	0.333423	0.682955
HORVU.MOREX.r3.1HG0027850	Cellulose synthase	-0.310306	0.182034	-0.517309	0.0286683
HORVU.MOREX.r3.1HG0027950	Glycosyltransferase	2.56175	0.000573284	1.00611	0.260413
HORVU.MOREX.r3.1HG0027940	3'-N-debenzoyl-2'-deoxytaxol N-benzoyltransferase	0.476586	0.019653	0.468286	0.0360179
HORVU.MOREX.r3.1HG0028070	Pimeloyl-[acyl-carrier protein] methyl ester esterase	-1.85745	0.0128289	-4.9626	3.52841e-11
HORVU.MOREX.r3.1HG0028110	Copper ion binding protein	-1.47869	8.69174e-15	-1.42322	5.48449e-12
HORVU.MOREX.r3.1HG0028150	Leucine-rich repeat-containing protein	1.13852	0.000122648	0.674125	0.0516131
HORVU.MOREX.r3.1HG0028230	DUF581 family protein	-0.201808	0.81946	-0.750578	0.322736
HORVU.MOREX.r3.1HG0028220	MAR-binding filament-like protein 1-1	0.14459	0.587542	0.698475	0.00190518
HORVU.MOREX.r3.1HG0028250	Copalyl diphosphate synthase	1.32713	0.578657	-2.73736	0.196733
HORVU.MOREX.r3.1HG0028280	polyamine-modulated factor 1-binding protein	0.391554	0.184135	0.506414	0.102304
HORVU.MOREX.r3.1HG0028320	70 kDa heat shock protein	-1.93302	2.24762e-07	0.0333847	0.969582
HORVU.MOREX.r3.1HG0029100	Late embryogenesis abundant protein	-0.23852	0.367786	0.134794	0.680803
HORVU.MOREX.r3.1HG0029150	Cation/H(+) antiporter	-2.21781	NA	-4.37745	NA
HORVU.MOREX.r3.1HG0029240	Hypoxanthine phosphoribosyltransferase	-0.0698183	0.855902	-0.491857	0.0950731
HORVU.MOREX.r3.1HG0029060	70 kDa heat shock protein	-0.729457	8.29386e-05	-0.491854	0.0201202
HORVU.MOREX.r3.1HG0029270	Ubiquitin conjugating enzyme E2	-0.467208	1.93304e-06	-0.291644	0.00787341
HORVU.MOREX.r3.1HG0029280	FACT complex subunit SSRP1	-0.398854	0.0182233	-0.57064	0.00121311
HORVU.MOREX.r3.1HG0029320	Pentatricopeptide repeat-containing protein	-0.180641	0.574983	-0.259941	0.444494
HORVU.MOREX.r3.1HG0029340	bZIP transcription factor, putative (DUF1664)	-0.163922	0.242483	0.0818697	0.644928
HORVU.MOREX.r3.1HG0029360	WRKY transcription factor	-0.0412032	0.937835	0.927572	0.00435314
HORVU.MOREX.r3.1HG0029430	Protein kinase	0.475928	0.0189532	-0.196559	0.450847
HORVU.MOREX.r3.1HG0029470	Fatty acid oxidation complex alpha subunit, putative	0.234801	0.575179	0.308837	0.486784
HORVU.MOREX.r3.1HG0029540	Myb/SANT-like DNA-binding domain protein	2.34053	0.335813	0.860273	0.779967
HORVU.MOREX.r3.1HG0029620	Histidine phosphotransfer protein	-0.575827	0.516127	-0.0936113	0.94455
HORVU.MOREX.r3.1HG0029480	nuclease	2.05879	1.50334e-10	0.97517	0.00949883
HORVU.MOREX.r3.1HG0029490	Lactoylglutathione lyase / glyoxalase I family protein	0.793668	1.75152e-05	0.768562	7.79807e-05
HORVU.MOREX.r3.1HG0029510	Glycine-rich protein	0.692357	2.66809e-05	0.0204838	0.949278
HORVU.MOREX.r3.1HG0029820	Flavin-containing monooxygenase	-0.695957	0.629437	8.2858	1.72075e-06
HORVU.MOREX.r3.1HG0029890	Auxin-responsive protein	-1.48028	0.00112805	-0.611466	0.297551
HORVU.MOREX.r3.1HG0029730	Malic enzyme	-0.57125	0.0184267	-1.79956	2.52489e-14
HORVU.MOREX.r3.1HG0029900	Proteasome subunit beta type	-0.0420669	0.821537	-0.221434	0.144794
HORVU.MOREX.r3.1HG0029910	Phosphotransferase	-0.107619	0.679285	-0.210658	0.41321
HORVU.MOREX.r3.1HG0030010	IQ domain-containing protein	0.278858	0.490259	0.61267	0.112744
HORVU.MOREX.r3.1HG0030090	Leucine-rich repeat protein kinase family protein	1.58743	0.309431	0.618871	0.761478
HORVU.MOREX.r3.1HG0030080	Derlin	-0.446493	0.000531969	0.0229175	0.921951
HORVU.MOREX.r3.1HG0030120	tRNA N6-adenosine threonylcarbamoyltransferase	-0.325297	0.146345	0.153008	0.592308
HORVU.MOREX.r3.1HG0030200	DUF641 family protein	2.72396	5.70821e-32	1.99895	8.47128e-16
HORVU.MOREX.r3.1HG0030240	Kinase family protein	-0.993364	2.49752e-09	0.222119	0.318383
HORVU.MOREX.r3.1HG0030290	PRA1 family protein	-0.0117542	0.989802	-0.309062	0.323393
HORVU.MOREX.r3.1HG0030320	Peroxidase	1.12214	0.000415546	1.07088	0.00207331
HORVU.MOREX.r3.1HG0030350	Glutathione S-transferase T3	NA	NA	NA	NA
HORVU.MOREX.r3.1HG0030330	Beta-glucosidase	0.151528	0.79159	0.616474	0.209219
HORVU.MOREX.r3.1HG0030520	Avr9/Cf-9 rapidly elicited protein	-0.783375	0.532349	0.108423	0.956419
HORVU.MOREX.r3.1HG0030500	Thioredoxin	0.0229692	0.959564	0.138379	0.674277
HORVU.MOREX.r3.1HG0030630	Kinase family protein	0.855633	0.00035155	0.169891	0.615006
HORVU.MOREX.r3.1HG0030590	Mitochondrial carrier family	-0.106634	0.771079	0.0049513	1
HORVU.MOREX.r3.1HG0030650	Kinase family protein	-0.190484	0.212713	-0.37845	0.0124324
HORVU.MOREX.r3.1HG0030690	kinase superfamily with octicosapeptide/Phox/Bem1p domain-containing protein	-0.279056	0.773231	-1.86646	0.0258834
HORVU.MOREX.r3.1HG0030720	O-acyltransferase	0.306656	0.0501159	-0.0784134	0.71816
HORVU.MOREX.r3.1HG0030730	Calmodulin binding protein	-0.222677	0.605801	-1.0514	0.00434388
HORVU.MOREX.r3.1HG0030850	Zinc transporter	-1.22074	0.00561507	-1.46344	0.00186935
HORVU.MOREX.r3.1HG0031170	Far upstream element-binding protein	0.872858	0.442786	0.459111	0.755572
HORVU.MOREX.r3.1HG0031180	Hexosyltransferase	-0.319037	0.489064	0.123348	0.838708
HORVU.MOREX.r3.1HG0031310	Lachrymatory factor synthase	-0.298469	0.853369	1.16725	0.361871
HORVU.MOREX.r3.1HG0031210	Late embryogenesis abundant (LEA) hydroxyproline-rich glycoprotein family	0.973243	6.06593e-07	0.60165	0.00696898
HORVU.MOREX.r3.1HG0031320	N-acetyltransferase-like protein	0.0855678	0.642941	0.1849	0.293624
HORVU.MOREX.r3.1HG0031380	GDSL esterase/lipase	-0.655869	0.000111545	-0.0379822	0.899871
HORVU.MOREX.r3.1HG0031410	Nudix hydrolase-like protein	-0.285062	0.186933	0.0623652	0.839819
HORVU.MOREX.r3.1HG0031470	Ring finger protein, putative	3.13249	1.85154e-13	2.41101	1.81876e-07
HORVU.MOREX.r3.1HG0031450	alpha-1,2-Mannosidase	-0.0195033	0.911985	0.0875424	0.551569
HORVU.MOREX.r3.1HG0031480	Gibberellin 2-oxidase 2	0.718445	0.123395	-0.132148	0.851702
HORVU.MOREX.r3.1HG0031520	Myb	-0.578182	0.195481	-0.469397	0.358995
HORVU.MOREX.r3.1HG0031730	DNA helicase	-0.739688	0.0172678	-0.538527	0.132576
HORVU.MOREX.r3.1HG0031770	Ubiquitin-conjugating enzyme E2	0.41343	0.0374237	0.120184	0.660506
HORVU.MOREX.r3.1HG0031820	Calmodulin	1.29893	2.3615e-11	0.940928	1.28157e-05
HORVU.MOREX.r3.1HG0031940	Bidirectional sugar transporter SWEET	-1.05157	0.0484549	-1.38297	0.00989565
HORVU.MOREX.r3.1HG0031980	Trichome birefringence-like protein	0.373408	0.0651399	0.62915	0.00173675
HORVU.MOREX.r3.1HG0032140	DUF2358 family protein	0.506745	0.0247217	0.445059	0.07713
HORVU.MOREX.r3.1HG0032150	Coiled-coil domain-containing protein 25	-0.0221591	0.921425	0.0489933	0.816126
HORVU.MOREX.r3.1HG0032160	Rhomboid family protein	-0.0383541	0.951442	-0.205002	0.667867
HORVU.MOREX.r3.1HG0032200	S-type anion channel	-0.339295	0.365186	0.33238	0.423764
HORVU.MOREX.r3.1HG0032230	Rad3-related DNA helicase family protein	-0.932223	0.0131745	0.220938	0.681248
HORVU.MOREX.r3.1HG0032470	ABC transporter G family member	0.152882	0.821658	-0.173748	0.814331
HORVU.MOREX.r3.1HG0032260	Receptor-like kinase	0.10989	0.472394	0.337128	0.0161505
HORVU.MOREX.r3.1HG0032540	Abscisic acid receptor	-1.67442	8.515e-18	-1.4731	3.51631e-12
HORVU.MOREX.r3.1HG0032570	Zinc finger protein-like 1-like protein	-0.396018	0.00121946	-0.083063	0.632908
HORVU.MOREX.r3.1HG0032650	basic helix-loop-helix (bHLH) DNA-binding superfamily protein	0.314706	0.236888	0.356184	0.215908
HORVU.MOREX.r3.1HG0032710	heat-inducible transcription repressor	-0.244641	0.254075	-0.373688	0.0897443
HORVU.MOREX.r3.1HG0032760	RNA-binding family protein	0.254958	0.175032	0.466982	0.0130847
HORVU.MOREX.r3.1HG0032840	TRAM, LAG1 and CLN8 (TLC) lipid-sensing domain containing protein	-0.201453	0.370319	0.229906	0.347465
HORVU.MOREX.r3.1HG0032910	Lysine-specific demethylase	0.0379827	0.834115	-0.164909	0.285365
HORVU.MOREX.r3.1HG0032930	lipase, putative (DUF620)	0.278492	0.698524	0.207106	0.80588
HORVU.MOREX.r3.1HG0033070	L-seryl-tRNA(Sec) selenium transferase	2.07191	0.349776	0.865749	0.757181
HORVU.MOREX.r3.1HG0033130	INO80 complex subunit D	-0.507397	0.000757673	-0.323715	0.0658454
HORVU.MOREX.r3.1HG0032990	Chaperone DnaK	-1.4751	0.000120077	-0.0674491	0.925098
HORVU.MOREX.r3.1HG0033310	DNA mismatch repair protein mutS	-0.482418	0.0839923	-0.781887	0.00595602
HORVU.MOREX.r3.1HG0033330	Ion channel pollux-like protein	-0.622087	0.0388245	-0.848195	0.00670587
HORVU.MOREX.r3.1HG0033350	P-loop containing nucleoside triphosphate hydrolases superfamily protein	0.0566684	0.709794	-0.493729	3.35345e-05
HORVU.MOREX.r3.1HG0033390	Ferrochelatase	-0.180139	0.597329	0.430856	0.178221
HORVU.MOREX.r3.1HG0033540	Alpha/beta-hydrolase	0.252986	0.128564	0.288941	0.104556
HORVU.MOREX.r3.1HG0033590	tRNA pseudouridine synthase A	0.199021	0.61778	0.371184	0.345998
HORVU.MOREX.r3.1HG0033710	Protein kinase	2.78288	0.0316518	2.13261	0.14111
HORVU.MOREX.r3.1HG0033730	Acyl carrier protein	-1.12451	0.753966	2.17372	0.542387
HORVU.MOREX.r3.1HG0033780	UDP-glycosyltransferase	-0.532747	0.296861	1.60174	0.00134906
HORVU.MOREX.r3.1HG0033790	Zinc transporter	-0.304739	0.000166115	-0.0901397	0.397182
HORVU.MOREX.r3.1HG0033920	ATP synthase gamma chain	-0.497066	0.0148449	-0.308923	0.202155
HORVU.MOREX.r3.1HG0034140	Transcription factor SPT20-like protein-like 1	-0.139912	0.480639	0.389895	0.0342697
HORVU.MOREX.r3.1HG0034230	Poly(A) RNA polymerase cid11	-0.127086	0.411175	0.274277	0.0674617
HORVU.MOREX.r3.1HG0034310	Glycerol-3-phosphate acyltransferase	1.62128	0.0074209	1.74631	0.00736933
HORVU.MOREX.r3.1HG0034330	Prolyl 4-hydroxylase alpha subunit, putative	-0.0418666	0.887888	-0.0330343	0.922863
HORVU.MOREX.r3.1HG0034380	Phospholipid-transporting ATPase	-0.276674	0.0173251	-0.462834	0.000100305
HORVU.MOREX.r3.1HG0034480	Lactoylglutathione lyase	0.207411	0.271872	0.271083	0.172074
HORVU.MOREX.r3.1HG0034560	Pentatricopeptide repeat-containing protein, putative	0.0816594	0.807622	-0.103971	0.769234
HORVU.MOREX.r3.1HG0034590	Vacuolar-sorting receptor-like protein	0.325178	0.123265	-0.190746	0.456931
HORVU.MOREX.r3.1HG0034640	Zinc finger A20 and AN1 domain stress-associated protein	0.145387	0.427769	-0.0192275	0.948625
HORVU.MOREX.r3.1HG0034700	LIM domain and RING finger protein	-0.0797731	0.687202	-0.54544	0.000624747
HORVU.MOREX.r3.1HG0034850	Actin cytoskeleton-regulatory complex protein PAN1	-0.315659	0.0505642	-0.282789	0.111578
HORVU.MOREX.r3.1HG0034910	F-box family protein	0.456992	0.576194	0	1
HORVU.MOREX.r3.1HG0034970	Vacuolar protein sorting-associated protein 20	0.662519	0.000427617	0.190601	0.44544
HORVU.MOREX.r3.1HG0034990	E3 ubiquitin-protein ligase	-0.136748	0.438129	-0.217818	0.229474
HORVU.MOREX.r3.1HG0035140	muscle M-line assembly protein	0.403817	0.111383	0.473213	0.0784479
HORVU.MOREX.r3.1HG0035170	RNA-directed DNA polymerase (reverse transcriptase)-related family protein	0.876196	0.176587	-1.00963	0.189246
HORVU.MOREX.r3.1HG0035230	ER membrane protein complex subunit 1	-0.175593	0.508102	-0.178899	0.548074
HORVU.MOREX.r3.1HG0035350	Calcium-binding endonuclease/exonuclease/phosphatase family	-0.216423	0.556954	-0.623021	0.0661615
HORVU.MOREX.r3.1HG0035400	Ras-related protein, expressed	-0.736511	2.00613e-05	-0.336914	0.105685
HORVU.MOREX.r3.1HG0035540	RING finger protein	-0.27557	0.0420974	-0.162353	0.320796
HORVU.MOREX.r3.1HG0035560	DNAse I-like superfamily protein	-0.591682	0.0743616	-0.379514	0.336147
HORVU.MOREX.r3.1HG0035690	Ubiquitin carboxyl-terminal hydrolase-like protein	-0.0848692	0.64093	-0.067277	0.749134
HORVU.MOREX.r3.1HG0036330	Importin subunit alpha	0.676787	0.0178886	1.32749	3.38861e-06
HORVU.MOREX.r3.1HG0035920	Histone acetyltransferase GCN5	-0.118446	0.617507	-0.154314	0.538185
HORVU.MOREX.r3.1HG0036370	Ras-related protein, expressed	0.0217676	0.932338	-0.420028	0.00989493
HORVU.MOREX.r3.1HG0036390	ABC1-like kinase	-0.188856	0.234365	-0.135312	0.474263
HORVU.MOREX.r3.1HG0036400	Ribosomal RNA small subunit methyltransferase I	0.413486	0.384946	0.394986	0.454768
HORVU.MOREX.r3.1HG0036440	BTB/POZ domain-containing protein	-1.0283	0.00624544	0.280947	0.570964
HORVU.MOREX.r3.1HG0036480	Transcription initiation factor IIF subunit alpha	0.0437922	0.764558	0.0674781	0.653111
HORVU.MOREX.r3.1HG0036600	Transcription initiation factor IIA subunit 1	-0.279561	0.204485	-0.281457	0.247969
HORVU.MOREX.r3.1HG0036660	Retinal-binding protein	-0.424359	0.0349895	-0.511714	0.0167319
HORVU.MOREX.r3.1HG0036870	beta-1,3-n-acetylglucosaminyltransferase radical fringe protein, putative (DUF604)	-0.161506	0.968438	-1.53542	0.556922
HORVU.MOREX.r3.1HG0036770	Tobamovirus multiplication protein 2A	-0.386866	9.24058e-06	-0.2187	0.0302066
HORVU.MOREX.r3.1HG0037010	RING-finger, DEAD-like helicase, PHD and SNF2 domain-containing protein	-1.53126	0.000757503	-0.275487	0.67794
HORVU.MOREX.r3.1HG0036930	Histone H2A	-0.429762	0.26306	-0.44622	0.29252
HORVU.MOREX.r3.1HG0037020	F-box/kelch-repeat protein	0.24739	0.127268	-0.213732	0.242405
HORVU.MOREX.r3.1HG0037180	Carbon catabolite repressor 4-like protein	-0.201435	0.209514	-0.202901	0.252589
HORVU.MOREX.r3.1HG0037210	Kinase family protein	-0.293002	0.0116164	-0.019745	0.924014
HORVU.MOREX.r3.1HG0037250	Kinase interacting (KIP1-like) family protein, putative	-0.0832928	0.76937	0.42513	0.0698294
HORVU.MOREX.r3.1HG0037270	Methylthioribose-1-phosphate isomerase	0.56082	0.000371127	0.471746	0.00672016
HORVU.MOREX.r3.1HG0037440	TATA-box-binding	0.0692063	0.839168	-0.164923	0.613601
HORVU.MOREX.r3.1HG0037500	Ribulose bisphosphate carboxylase small chain	0.973494	0.0444779	1.46698	0.00292183
HORVU.MOREX.r3.1HG0037550	Sucrose transporter	-1.16544	0.754523	1.07016	0.800778
HORVU.MOREX.r3.1HG0037610	F-box / LRR-repeat protein	-0.16147	0.227032	-0.188034	0.191231
HORVU.MOREX.r3.1HG0037620	RNA-binding KH domain-containing protein	0.469467	0.439406	-0.25783	0.732643
HORVU.MOREX.r3.1HG0037710	LINE-1 reverse transcriptase-like protein	1.61388	2.05596e-05	0.317689	0.566419
HORVU.MOREX.r3.1HG0037670	NAD(P)H dehydrogenase (Quinone)	-0.182523	0.406078	-0.262892	0.24595
HORVU.MOREX.r3.1HG0037770	Core-2/I-branching beta-1,6-N-acetylglucosaminyltransferase family protein	0.0197593	0.93584	-0.279931	0.0849968
HORVU.MOREX.r3.1HG0037780	Cationic amino acid transporter, putative	-0.733469	0.00286582	-0.258143	0.419122
HORVU.MOREX.r3.1HG0037800	3'-5' exonuclease domain-containing family protein	0.923683	4.58713e-12	0.522567	0.000509328
HORVU.MOREX.r3.1HG0037920	Protein restricted tev movement 2	-0.885692	0.0769643	-0.614541	0.292564
HORVU.MOREX.r3.1HG0037960	Heat shock family protein	-0.99302	0.0362049	-0.792301	0.140796
HORVU.MOREX.r3.1HG0037990	SKP1-like protein	0.0524138	0.819686	0.218843	0.25212
HORVU.MOREX.r3.1HG0038000	Ammonium transporter Rh type B	-0.0154818	1	0.676782	0.331457
HORVU.MOREX.r3.1HG0038070	CsAtPR5	0.239295	0.514929	0.266556	0.512248
HORVU.MOREX.r3.1HG0038080	F-box protein	-1.57282	0.000117013	-2.59766	1.29775e-09
HORVU.MOREX.r3.1HG0038100	GDSL esterase/lipase	-1.98035	1.11412e-06	-1.84788	2.76817e-05
HORVU.MOREX.r3.1HG0038160	RING/U-box superfamily protein	-1.41591	0.022391	-1.26024	0.0571657
HORVU.MOREX.r3.1HG0038170	DNA polymerase epsilon, catalytic subunit, putative	-0.251647	0.167577	-0.0146001	0.967915
HORVU.MOREX.r3.1HG0038220	F-box family protein	0.344592	0.264495	-0.461493	0.157017
HORVU.MOREX.r3.1HG0038190	RNA-binding protein, putative	0.215916	0.313526	-0.023907	0.946653
HORVU.MOREX.r3.1HG0038230	F-box family protein	0.472088	0.177227	-0.527597	0.162615
HORVU.MOREX.r3.1HG0038240	F-box protein SKIP23	0.584152	0.695299	1.23648	0.395443
HORVU.MOREX.r3.1HG0038550	Transcription factor	-1.08521	4.70089e-08	-0.537048	0.0176356
HORVU.MOREX.r3.1HG0038620	Lectin receptor kinase	-0.898572	0.00764245	-0.574725	0.163022
HORVU.MOREX.r3.1HG0038590	Heavy metal-associated protein	-1.03429	1.17553e-08	-0.327313	0.151875
HORVU.MOREX.r3.1HG0038720	Chaperone DnaJ-domain protein	-0.993071	0.502036	0.661483	0.707483
HORVU.MOREX.r3.1HG0038740	Hydroxycinnamoyl-CoA:shikimate hydroxycinnamoyltransferase 2	NA	NA	NA	NA
HORVU.MOREX.r3.1HG0038630	Lectin receptor kinase	-0.254149	0.690023	-0.279041	0.694771
HORVU.MOREX.r3.1HG0038640	Phosphoglycerate kinase	-0.628318	0.113504	-0.324495	0.504875
HORVU.MOREX.r3.1HG0038790	Pentatricopeptide repeat-containing protein	0.257635	0.787837	-0.546977	0.558014
HORVU.MOREX.r3.1HG0038750	Late embryogenesis abundant (LEA) hydroxyproline-rich glycoprotein family	0.3602	0.240244	0.451638	0.164591
HORVU.MOREX.r3.1HG0038800	Protein kinase	-0.248793	0.348711	-0.298159	0.298744
HORVU.MOREX.r3.1HG0038930	Chitinase	-0.933675	0.000676373	0.0659487	0.890709
HORVU.MOREX.r3.1HG0038900	ABC transporter G family member	-1.52387	1.14952e-06	-1.81641	5.56667e-08
HORVU.MOREX.r3.1HG0038960	F-box family protein	-0.0363119	0.977146	0.312212	0.673701
HORVU.MOREX.r3.1HG0038980	F-box family protein	-0.0192157	0.997277	0.729198	0.341334
HORVU.MOREX.r3.1HG0039000	Translin family protein, expressed	0.179825	0.468719	-0.09527	0.757546
HORVU.MOREX.r3.1HG0039050	Telomere repeat-binding factor like-protein	0	1	1.79301	0.80173
HORVU.MOREX.r3.1HG0039150	Ethylene-responsive transcription factor	-0.235874	0.913487	-0.397416	0.854489
HORVU.MOREX.r3.1HG0039110	Appr-1-p processing enzyme family protein, putative, expressed	-0.0956168	0.575209	0.113513	0.535391
HORVU.MOREX.r3.1HG0039160	RING finger protein	-1.51035	0.000129279	0.67864	0.161231
HORVU.MOREX.r3.1HG0039190	Transmembrane protein 8B	0.322559	0.11104	-0.346057	0.111737
HORVU.MOREX.r3.1HG0039230	AT-rich interactive domain-containing protein 2	0.600513	0.049388	0.598031	0.0735635
HORVU.MOREX.r3.1HG0039240	Na(+)/H(+) antiporter NhaB	-0.331718	0.397137	-2.13813	1.81116e-10
HORVU.MOREX.r3.1HG0039350	Ubiquitin-conjugating enzyme E2	-0.747721	0.000414297	-0.40029	0.11142
HORVU.MOREX.r3.1HG0039370	Leucine-rich repeat (LRR) family protein	-0.196459	0.36586	-0.145259	0.567365
HORVU.MOREX.r3.1HG0039410	NADH dehydrogenase subunit 9	0.387665	NA	0	NA
HORVU.MOREX.r3.1HG0039450	Mitchondrion orf173	-0.171823	0.937793	-0.786018	0.668365
HORVU.MOREX.r3.1HG0039670	Calcium ion-binding protein	0.660187	0.000518428	0.250678	0.299658
HORVU.MOREX.r3.1HG0039730	Glutamine synthetase	-0.431467	0.0263563	-0.587081	0.00381028
HORVU.MOREX.r3.1HG0039740	Ras-related protein Rab-18	0.286072	0.21311	0.019583	0.96502
HORVU.MOREX.r3.1HG0039840	RING finger and CHY zinc finger protein	-1.78888	1.15566e-15	1.51165	5.50537e-10
HORVU.MOREX.r3.1HG0039860	Midasin	0.748012	4.74145e-05	0.151631	0.560725
HORVU.MOREX.r3.1HG0039910	Polyadenylate-binding protein	0.414511	0.00695025	0.442111	0.0074887
HORVU.MOREX.r3.1HG0039920	Pectate lyase	0.119433	0.820821	-0.869099	0.0337436
HORVU.MOREX.r3.1HG0039930	Shugoshin-1	-0.904309	0.0101959	-0.503724	0.223375
HORVU.MOREX.r3.1HG0039940	Inosine triphosphate pyrophosphatase	0.279013	0.384197	0.041361	0.935045
HORVU.MOREX.r3.1HG0039960	Serine protease HTRA1	-0.109306	0.795454	0.527737	0.131924
HORVU.MOREX.r3.1HG0040000	3-ketoacyl-CoA thiolase	-0.778572	0.00103511	-1.31088	8.45395e-08
HORVU.MOREX.r3.1HG0040050	DNA repair protein-like protein	-0.0105452	0.972861	0.409009	0.00513756
HORVU.MOREX.r3.1HG0040100	Transmembrane protein 45B	-0.352772	0.365219	0.885503	0.0159495
HORVU.MOREX.r3.1HG0040220	Ribonuclease H	0.0660782	0.822826	0.091389	0.766875
HORVU.MOREX.r3.1HG0040360	Xyloglucan galactosyltransferase KATAMARI1-like protein	1.64349	2.47526e-09	0.26543	0.497186
HORVU.MOREX.r3.1HG0040400	Xyloglucan galactosyltransferase KATAMARI1-like protein	0.425714	0.319468	0.774685	0.0680499
HORVU.MOREX.r3.1HG0040550	F-box family protein	-2.2396	0.0464173	-0.391006	0.794315
HORVU.MOREX.r3.1HG0040570	Pentatricopeptide repeat-containing protein	-0.289993	0.67717	0.347559	0.643201
HORVU.MOREX.r3.1HG0040610	60 kDa chaperonin	0.191126	0.651001	-0.0427807	0.945033
HORVU.MOREX.r3.1HG0040640	Cysteine--tRNA ligase	0.821965	0.0172936	0.0374458	0.956664
HORVU.MOREX.r3.1HG0040680	GDSL esterase/lipase	0.461846	0.481449	0.644671	0.340724
HORVU.MOREX.r3.1HG0040700	Adenine nucleotide alpha hydrolases-like superfamily protein, putative	0.26795	0.744146	-0.0402429	0.976584
HORVU.MOREX.r3.1HG0040790	Plant/T7N9-9 protein	-1.7013	3.78171e-12	-0.45114	0.147741
HORVU.MOREX.r3.1HG0040800	Heat shock 70 kDa protein cognate 1 (Fragments)	-0.685876	0.0273804	0.0215934	0.976006
HORVU.MOREX.r3.1HG0040810	Hypersensitive-induced response protein 1	1.29941	3.2557e-07	0.799881	0.00595751
HORVU.MOREX.r3.1HG0040830	Transducin/WD40 repeat-like superfamily protein	0.0414104	0.821433	0.0622716	0.739426
HORVU.MOREX.r3.1HG0040860	Riboflavin kinase	0.0527333	0.825277	0.259275	0.182864
HORVU.MOREX.r3.1HG0040880	Zinc finger (C3HC4-type RING finger) protein family-like	0.983616	0.000118197	0.484734	0.115373
HORVU.MOREX.r3.1HG0040900	WD-repeat protein, putative	-0.622852	0.000814647	0.479014	0.0208543
HORVU.MOREX.r3.1HG0040950	Beta-amylase	-0.372602	NA	-1.34814	NA
HORVU.MOREX.r3.1HG0040990	Beta-amylase	-0.845821	1.33048e-05	-0.403919	0.0828198
HORVU.MOREX.r3.1HG0041010	PfkB-like carbohydrate kinase family protein	0.143766	0.661806	0.400757	0.161863
HORVU.MOREX.r3.1HG0041030	tRNA dimethylallyltransferase	-0.492714	0.857795	-0.946543	0.723683
HORVU.MOREX.r3.1HG0041120	High frequency lysogenization protein HflD homolog	-0.223655	0.885748	0.619793	0.662989
HORVU.MOREX.r3.1HG0041130	BTB/POZ domain containing protein, expressed	1.78259	0.141591	1.498	0.28623
HORVU.MOREX.r3.1HG0041150	Zinc finger protein CONSTANS	3.46675	0.0144945	1.37668	0.405461
HORVU.MOREX.r3.1HG0041060	WD40 repeat-like protein	0.0722471	0.685202	-0.126003	0.481423
HORVU.MOREX.r3.1HG0041230	Peptidyl-tRNA hydrolase	0.171716	0.68811	-0.19574	0.673701
HORVU.MOREX.r3.1HG0041250	Peroxisome biogenesis protein 12	-0.335001	0.0668346	-0.176107	0.436654
HORVU.MOREX.r3.1HG0041260	Eukaryotic translation initiation factor 4E	-0.295094	0.184958	-0.170601	0.53502
HORVU.MOREX.r3.1HG0041380	Glycosyl hydrolase family 47 protein	-1.58529	4.16594e-06	-4.62272	8.02202e-34
HORVU.MOREX.r3.1HG0041280	Cellulose synthase	-0.604955	0.00618045	-0.69071	0.00357334
HORVU.MOREX.r3.1HG0041440	Receptor protein kinase, putative	-0.078041	0.67244	-1.25495	2.09869e-19
HORVU.MOREX.r3.1HG0041510	Receptor protein kinase, putative	-0.458464	0.177493	-0.597936	0.09654
HORVU.MOREX.r3.1HG0041550	Receptor protein kinase, putative	0.0129228	0.985529	-1.10635	4.74007e-06
HORVU.MOREX.r3.1HG0041560	Esterase/lipase/thioesterase-like protein	-1.42771	2.79794e-07	-1.9602	2.03083e-11
HORVU.MOREX.r3.1HG0041580	Leucine-rich repeat receptor-like protein kinase family protein	1.9958	2.92059e-14	2.05133	2.5958e-13
HORVU.MOREX.r3.1HG0041600	Peptide transporter	0.232693	0.786848	-0.423255	0.626195
HORVU.MOREX.r3.1HG0041630	Peptide transporter	-0.523303	0.0172366	-2.61819	2.07059e-35
HORVU.MOREX.r3.1HG0041700	Mammalian uncoordinated homology 13, domain 2	0.311244	0.423934	-1.44873	3.17493e-05
HORVU.MOREX.r3.1HG0041710	Fatty acid hydroxylase superfamily	-0.682988	0.761116	2.07124	0.327445
HORVU.MOREX.r3.1HG0041720	Fatty acid hydroxylase superfamily protein	-2.54142	0.684084	-5.31382	0.376633
HORVU.MOREX.r3.1HG0041680	RNA-binding protein-like	0.57071	0.000131866	0.00634077	0.990208
HORVU.MOREX.r3.1HG0041820	Cyanate hydratase	-0.626863	1.6901e-07	-0.30481	0.0307061
HORVU.MOREX.r3.1HG0041830	ATP-dependent RNA helicase, putative	-0.244659	0.114168	0.246149	0.138886
HORVU.MOREX.r3.1HG0041980	Tetratricopeptide repeat protein 7A	-0.54393	0.000363125	-0.658942	5.2101e-05
HORVU.MOREX.r3.1HG0042060	Cyclin dependent kinase inhibitor	-0.729161	0.0218667	-1.27837	0.000105797
HORVU.MOREX.r3.1HG0042090	Gamma-gliadin	2.22579	0.709976	0	1
HORVU.MOREX.r3.1HG0042080	F-box protein	-0.489494	0.265235	3.05084	0.0632451
HORVU.MOREX.r3.1HG0042100	Tyrosine--tRNA ligase	0.643307	0.00202584	0.859723	8.15164e-05
HORVU.MOREX.r3.1HG0042110	PPPDE thiol peptidase family protein, putative	-1.00119	7.74165e-05	-0.425262	0.17232
HORVU.MOREX.r3.1HG0042200	3-ketoacyl-CoA synthase	-2.35739	0.10229	0.495378	0.769703
HORVU.MOREX.r3.1HG0042120	WD repeat protein, putative	-0.335297	0.121333	0.0708018	0.817955
HORVU.MOREX.r3.1HG0042230	Non-lysosomal glucosylceramidase	-0.472442	0.0240744	-1.09664	1.33115e-07
HORVU.MOREX.r3.1HG0042370	Sentrin-specific protease	3.15414	3.46225e-10	1.5314	0.00905768
HORVU.MOREX.r3.1HG0042290	NBS-LRR disease resistance protein	1.33565	1.06502e-07	0.0842108	0.843598
HORVU.MOREX.r3.1HG0042320	UDP-glucose:glycoprotein glucosyltransferase	-0.18162	0.190144	-0.228411	0.120164
HORVU.MOREX.r3.1HG0042440	Long-chain-alcohol oxidase	0.165293	0.769133	-0.481268	0.334805
HORVU.MOREX.r3.1HG0042420	Phosphoribosylformylglycinamidine synthase family protein	0.551692	0.0852395	0.282563	0.481333
HORVU.MOREX.r3.1HG0042620	Polyubiquitin	0.0839476	0.980589	0.893076	0.64961
HORVU.MOREX.r3.1HG0042510	Long-chain-alcohol oxidase	0.534526	0.0124581	1.52309	5.54331e-13
HORVU.MOREX.r3.1HG0042750	Kinase family protein	1.03697	0.639627	2.01667	0.319913
HORVU.MOREX.r3.1HG0042740	Adaptin ear-binding coat-associated protein, putative	-0.159594	0.541145	0.197805	0.482203
HORVU.MOREX.r3.1HG0042770	Vacuolar protein sorting-associated protein 2-like protein 2	-0.558922	0.158829	-0.22391	0.667931
HORVU.MOREX.r3.1HG0042860	autophagy 2	-0.530668	0.729413	-0.85848	0.576425
HORVU.MOREX.r3.1HG0042920	Pentatricopeptide repeat-containing protein	0.645525	0.186834	0.97856	0.0373682
HORVU.MOREX.r3.1HG0042870	Serine/threonine-protein phosphatase 2A regulatory subunit B'' subunit alpha	-0.149526	0.388206	-0.04049	0.868658
HORVU.MOREX.r3.1HG0042990	Exportin-4	0.284135	0.0485509	0.504833	0.000388262
HORVU.MOREX.r3.1HG0043060	Pentatricopeptide repeat-containing protein	0.61347	0.290569	-0.162824	0.843291
HORVU.MOREX.r3.1HG0043000	S-adenosyl-L-methionine-dependent methyltransferases superfamily protein	0.358224	0.0155622	-0.0978153	0.635287
HORVU.MOREX.r3.1HG0043170	LIGHT-DEPENDENT SHORT HYPOCOTYLS-like protein (DUF640)	0.484631	0.343277	-0.0544045	0.948462
HORVU.MOREX.r3.1HG0043100	Transportin-3	-0.132093	0.529436	0.147764	0.51962
HORVU.MOREX.r3.1HG0043220	MYB	-1.0654	8.85235e-07	-0.77621	0.000657777
HORVU.MOREX.r3.1HG0043350	Transmembrane protein, putative	0.0918248	0.638757	-0.0236384	0.933457
HORVU.MOREX.r3.1HG0043190	Malate dehydrogenase	-0.0564707	0.822155	0.270364	0.196526
HORVU.MOREX.r3.1HG0043520	F-box protein	0.212183	0.335126	-0.15103	0.563041
HORVU.MOREX.r3.1HG0043530	Cytokinin riboside 5'-monophosphate phosphoribohydrolase	-1.30902	0.000195502	-2.05499	1.14639e-08
HORVU.MOREX.r3.1HG0043570	Pentatricopeptide repeat-containing protein, putative	1.33343	5.74123e-05	0.56495	0.154916
HORVU.MOREX.r3.1HG0043590	Mitochondrial import inner membrane translocase subunit tim16	-0.396281	0.280652	0.12341	0.806688
HORVU.MOREX.r3.1HG0043600	Transporter-related family protein	-0.379884	0.129909	-1.16053	1.08158e-06
HORVU.MOREX.r3.1HG0043640	Pleckstrin-like (PH) and lipid-binding START domain protein	-0.766686	0.00500023	-0.791577	0.00772863
HORVU.MOREX.r3.1HG0043670	Auxin response factor	-0.208788	0.544683	-0.85423	0.00478644
HORVU.MOREX.r3.1HG0043710	Homeobox leucine-zipper protein	-0.15188	0.442151	0.0755165	0.762171
HORVU.MOREX.r3.1HG0043800	Double stranded RNA binding protein 3	0.884063	1.71138e-06	0.10654	0.707798
HORVU.MOREX.r3.1HG0043850	senescence regulator (Protein of unknown function, DUF584)	-0.280223	0.295532	0.285838	0.335984
HORVU.MOREX.r3.1HG0043960	Cysteine-rich receptor-like protein kinase 11	-0.513607	0.329528	-0.28874	0.66082
HORVU.MOREX.r3.1HG0043980	Zinc finger, C3HC4 type family protein, expressed	-0.576941	1.93357e-09	-0.33897	0.00186016
HORVU.MOREX.r3.1HG0044000	RING/FYVE/PHD zinc finger superfamily protein	-1.48241	2.57062e-23	-0.215603	0.277341
HORVU.MOREX.r3.1HG0044070	Transmembrane protein, putative	-1.28612	1.76404e-07	-0.650778	0.0242847
HORVU.MOREX.r3.1HG0044090	Coatomer subunit gamma	-0.490444	0.0119996	-0.471932	0.0280371
HORVU.MOREX.r3.1HG0044100	Xaa-pro aminopeptidase, putative	0.00541322	0.996709	0.123621	0.564062
HORVU.MOREX.r3.1HG0044200	Flotillin-1	4.15302	0.399655	-1.44629	0.822957
HORVU.MOREX.r3.1HG0044150	Ran-binding protein in the microtubule-organising centre protein	-0.737181	9.08952e-05	-0.113056	0.686697
HORVU.MOREX.r3.1HG0044290	electron protein, putative (Protein of unknown function, DUF547)	1.35905	4.62174e-08	0.00935095	0.993268
HORVU.MOREX.r3.1HG0044310	Nascent polypeptide-associated complex subunit beta	0.246932	0.305506	0.112643	0.717012
HORVU.MOREX.r3.1HG0044360	PIF1-like helicase	-1.05452	0.0129201	0.69407	0.208682
HORVU.MOREX.r3.1HG0044430	Nascent polypeptide-associated complex subunit beta	-0.868959	2.96279e-05	-0.977823	1.39792e-05
HORVU.MOREX.r3.1HG0044470	Cytokinin oxidase/dehydrogenase	-0.123184	0.85096	0.202214	0.752862
HORVU.MOREX.r3.1HG0044490	Receptor-like protein kinase	-3.58544	2.89006e-16	-2.89908	1.43023e-09
HORVU.MOREX.r3.1HG0044570	Pentatricopeptide repeat-containing protein	0.620864	0.146787	0.422787	0.410869
HORVU.MOREX.r3.1HG0044530	L-type lectin-domain containing receptor kinase VIII.2	0.0906246	0.719513	0.753179	0.000134265
HORVU.MOREX.r3.1HG0044640	Aminotransferase	-0.573494	0.0966991	-0.238352	0.582506
HORVU.MOREX.r3.1HG0044660	Chalcone synthase-like protein	3.77813	1.66281e-18	4.12241	1.66329e-16
HORVU.MOREX.r3.1HG0044670	Pentatricopeptide repeat-containing protein	0.260745	0.360245	0.0202342	0.970288
HORVU.MOREX.r3.1HG0044700	Pre-mRNA-processing protein 40C	0.249499	0.0926762	0.565602	9.543e-05
HORVU.MOREX.r3.1HG0044710	Protein disulfide-isomerase	-0.49494	0.000974075	0.288558	0.103779
HORVU.MOREX.r3.1HG0044750	F-box/RNI-like/FBD-like domains-containing protein	-0.878857	0.000999295	0.165005	0.669764
HORVU.MOREX.r3.1HG0044770	Peptidoglycan-binding LysM domain-containing protein	-0.262351	0.208966	-0.084615	0.766566
HORVU.MOREX.r3.1HG0044790	Dicer-like protein 3	-0.301423	0.820918	0.766477	0.542549
HORVU.MOREX.r3.1HG0044800	DnaJ heat shock amino-terminal domain protein	0.464338	0.0580545	-0.0692664	0.856004
HORVU.MOREX.r3.1HG0044850	Metal-dependent phosphohydrolase, HD subdomain	0.765964	0.000964965	0.438882	0.114213
HORVU.MOREX.r3.1HG0044950	Zinc finger protein 346	NA	NA	NA	NA
HORVU.MOREX.r3.1HG0045220	Fasciclin-like arabinogalactan protein	1.38328	0.339662	0.912758	0.582115
HORVU.MOREX.r3.1HG0045350	Sugar fermentation stimulation protein homolog	6.65929	1.84932e-07	1.66986	0.0291133
HORVU.MOREX.r3.1HG0045040	Thioredoxin	-0.597842	0.113541	0.695992	0.0876206
HORVU.MOREX.r3.1HG0045370	Disease resistance protein RPM1	1.11716	0.420048	-1.03667	0.530347
HORVU.MOREX.r3.1HG0045360	Nijmegen breakage syndrome 1 protein	-0.0926615	0.640036	0.0155737	0.961363
HORVU.MOREX.r3.1HG0045390	Disease resistance protein	0.629661	0.62967	4.98286	0.00464671
HORVU.MOREX.r3.1HG0045440	PfkB family carbohydrate kinase	-0.296532	0.0822392	0.293518	0.112168
HORVU.MOREX.r3.1HG0045490	RING/U-box superfamily protein	-0.278218	0.0932456	-0.339027	0.0523564
HORVU.MOREX.r3.1HG0045510	Prefoldin subunit, putative	0.112231	0.622635	0.14026	0.564717
HORVU.MOREX.r3.1HG0045520	zinc finger MYM-type-like protein	0.588608	0.26234	0.565011	0.34902
HORVU.MOREX.r3.1HG0045540	Vacuolar protein sorting-associated protein 52	-0.287586	0.601942	0.0194194	0.987832
HORVU.MOREX.r3.1HG0045570	RNA-directed DNA polymerase (Reverse transcriptase)-related family protein	3.43422	0.0249483	-0.40462	0.658434
HORVU.MOREX.r3.1HG0045660	Cotton fiber expressed protein-like protein	1.29127	7.60534e-07	0.830266	0.00501377
HORVU.MOREX.r3.1HG0045750	Pentatricopeptide repeat-containing protein	0.047507	0.952457	0.943366	0.0435396
HORVU.MOREX.r3.1HG0045770	GRAM domain-containing protein / ABA-responsive protein-related	0.70421	0.753778	-1.96492	0.344421
HORVU.MOREX.r3.1HG0045720	Myosin-related family protein	-0.517226	0.000111787	-0.260519	0.103051
HORVU.MOREX.r3.1HG0045830	Ubiquitin carboxyl-terminal hydrolase-like protein	0.631694	0.403434	0.124892	0.911947
HORVU.MOREX.r3.1HG0045880	pH-response regulator protein palA/RIM20	1.93122	0.00412975	2.31885	0.00449418
HORVU.MOREX.r3.1HG0045870	Nucleolar complex protein 2	0.0676639	0.646919	0.0345945	0.8531
HORVU.MOREX.r3.1HG0045890	ALG-2 interacting protein X	0.2983	0.048179	-0.37458	0.0193521
HORVU.MOREX.r3.1HG0045900	KH domain-containing protein	-0.20377	0.138768	-0.0528689	0.78595
HORVU.MOREX.r3.1HG0045950	Katanin p80 WD40 repeat-containing subunit B1 homolog	-0.135014	0.780303	-0.254334	0.597168
HORVU.MOREX.r3.1HG0045970	Serine protease HTRA1	-0.20564	0.606193	-0.795201	0.0206223
HORVU.MOREX.r3.1HG0045980	E3 ubiquitin-protein ligase Hakai	0.382534	0.00610856	0.141234	0.438242
HORVU.MOREX.r3.1HG0046000	ABC transporter G family member	-0.545507	0.906115	-2.59913	0.531124
HORVU.MOREX.r3.1HG0046020	Plant/F9H3-4 protein	-0.218649	0.318446	0.586143	0.00468322
HORVU.MOREX.r3.1HG0046030	WAT1-related protein	1.11617	1.23516e-05	0.789328	0.00465418
HORVU.MOREX.r3.1HG0046150	Alpha-galactosidase	-0.870115	0.00088817	-0.579767	0.0545604
HORVU.MOREX.r3.1HG0046170	Alpha-galactosidase	-0.782639	0.00803257	-1.05281	0.000786941
HORVU.MOREX.r3.1HG0046190	Aquaporin	-1.30757	0.027793	-1.27961	0.0542413
HORVU.MOREX.r3.1HG0046210	Receptor kinase	-2.26082	6.1765e-22	-1.58041	5.83163e-10
HORVU.MOREX.r3.1HG0046230	Chloroplast inner envelope protein, putative, expressed	2.84447	0.0100816	3.4168	0.00428946
HORVU.MOREX.r3.1HG0046180	Ser/Thr protein phosphatase family protein, expressed	-0.673961	0.00109959	-1.73815	4.68961e-17
HORVU.MOREX.r3.1HG0046280	Chloroplast inner envelope protein, putative, expressed	-0.191827	0.151903	0.260248	0.0623599
HORVU.MOREX.r3.1HG0046290	G-patch domain containing protein, expressed	-0.0073744	0.997123	-0.122969	0.70737
HORVU.MOREX.r3.1HG0046300	Ubiquitin	0.542451	0.0203494	0.120158	0.719651
HORVU.MOREX.r3.1HG0046320	Plant basic secretory family protein	0.151448	0.728021	0.139961	0.776258
HORVU.MOREX.r3.1HG0046330	Plant basic secretory family protein	0.027999	0.974177	-0.211268	0.698124
HORVU.MOREX.r3.1HG0046400	Plant basic secretory family protein	0.86184	0.00404889	0.404911	0.276496
HORVU.MOREX.r3.1HG0046420	Myosin	-1.03591	2.24516e-11	-0.615017	0.000432925
HORVU.MOREX.r3.1HG0046450	Ripening related protein family	-0.331249	NA	-3.01967	NA
HORVU.MOREX.r3.1HG0046440	Ripening related protein family	0.491471	0.0535543	-1.55341	2.518e-10
HORVU.MOREX.r3.1HG0046460	Late embryogenesis abundant (LEA) hydroxyproline-rich glycoprotein	1.18646	7.07698e-08	-0.00937045	0.990764
HORVU.MOREX.r3.1HG0046510	Reactive oxygen species modulator 1	0.352862	0.0442004	0.172779	0.432764
HORVU.MOREX.r3.1HG0046520	UPF0415 protein C7orf25	0.263503	0.389177	0.247924	0.460906
HORVU.MOREX.r3.1HG0046540	DUF538 family protein, putative (Protein of unknown function, DUF538)	0.245317	0.142606	-0.217171	0.25128
HORVU.MOREX.r3.1HG0046570	Ripening related protein family	0.243398	0.278121	-1.28512	1.39197e-11
HORVU.MOREX.r3.1HG0046690	Ripening-related protein	-3.82626	0.146396	-4.23384	0.125324
HORVU.MOREX.r3.1HG0046700	Ripening-related protein	-1.33102	0.123265	-1.85702	0.0400481
HORVU.MOREX.r3.1HG0046650	Carboxypeptidase	-1.0966	0.00274437	-1.34776	0.000534243
HORVU.MOREX.r3.1HG0046760	Argininosuccinate synthase	0.306794	0.929598	-1.23525	0.695892
HORVU.MOREX.r3.1HG0046710	DNA ligase	-0.0024768	1	-0.358611	0.0784153
HORVU.MOREX.r3.1HG0046770	Protein arginine methyltransferase	-0.159524	0.617994	0.405304	0.170238
HORVU.MOREX.r3.1HG0046780	Alpha-1,3-mannosyl-glycoprotein 4-beta-N-acetylglucosaminyltransferase A	-0.585082	0.000854348	0.440689	0.0237899
HORVU.MOREX.r3.1HG0046830	RNA binding protein, putative	-0.0322751	0.952681	0.490048	0.151312
HORVU.MOREX.r3.1HG0046850	Fiber protein Fb34	0.101429	0.656082	-0.173472	0.45357
HORVU.MOREX.r3.1HG0046890	Dof zinc finger protein	1.61578	4.70769e-09	1.94127	4.18189e-11
HORVU.MOREX.r3.1HG0046900	1-acyl-sn-glycerol-3-phosphate acyltransferase	-0.299478	0.0341225	0.343128	0.0206311
HORVU.MOREX.r3.1HG0046960	Octicosapeptide/Phox/Bem1p domain-containing family protein	2.51495	0.120803	2.27107	0.183053
HORVU.MOREX.r3.1HG0047060	Protochlorophyllide reductase	1.54757	0.0237009	2.89915	2.71342e-05
HORVU.MOREX.r3.1HG0046920	Wings apart-like	-0.446451	4.93334e-07	0.026295	0.861829
HORVU.MOREX.r3.1HG0047080	Prolyl 4-hydroxylase alpha subunit, putative	0.24844	0.164852	0.155385	0.469387
HORVU.MOREX.r3.1HG0047100	LanC-like protein	0.0203106	0.967164	-0.336942	0.230284
HORVU.MOREX.r3.1HG0047110	Epoxide hydrolase 2	-1.99328	5.74195e-05	-4.55176	2.50638e-19
HORVU.MOREX.r3.1HG0047120	Epoxide hydrolase 2	-1.91417	3.53604e-20	-1.82975	4.60349e-17
HORVU.MOREX.r3.1HG0047150	disease resistance family protein / LRR family protein	0.0556406	0.984003	-0.177398	0.918282
HORVU.MOREX.r3.1HG0047130	Pre-mRNA splicing factor-related	0.129775	0.418585	0.171181	0.316035
HORVU.MOREX.r3.1HG0047200	Trafficking protein particle complex subunit 13	-0.79319	0.00151383	-0.0566329	0.895003
HORVU.MOREX.r3.1HG0047280	Wall-associated receptor kinase 5	0.502465	0.852096	0.521758	0.862921
HORVU.MOREX.r3.1HG0047250	Major facilitator superfamily transporter	1.03466	0.000328168	0.885911	0.00505794
HORVU.MOREX.r3.1HG0047290	RP/EB family microtubule-associated protein	-0.0695574	0.906665	0.0345411	0.965195
HORVU.MOREX.r3.1HG0047460	Receptor-kinase, putative	1.51067	0.1197	-0.00378153	1
HORVU.MOREX.r3.1HG0047470	Maf-like protein, expressed	0.0469551	0.90201	0.0296057	0.945647
HORVU.MOREX.r3.1HG0047480	Protein NEOXANTHIN-DEFICIENT 1	-0.729139	0.342627	0.836009	0.304693
HORVU.MOREX.r3.1HG0047320	CBS domain-containing protein CBSX5	0.365096	0.0895374	-0.89155	2.1633e-05
HORVU.MOREX.r3.1HG0047500	RING finger protein	-1.92198	1.76975e-13	-1.87036	3.39786e-11
HORVU.MOREX.r3.1HG0047510	N-acetyltransferase	0.148805	0.735717	0.156875	0.73546
HORVU.MOREX.r3.1HG0047600	Pentatricopeptide repeat-containing protein	-0.0313435	0.925011	-0.36695	0.109357
HORVU.MOREX.r3.1HG0047580	acyl-UDP-N-acetylglucosamine O-acyltransferase	0.143035	0.505075	-0.603501	0.00135634
HORVU.MOREX.r3.1HG0047590	Monothiol glutaredoxin-related	-0.0849734	0.759104	0.249429	0.324518
HORVU.MOREX.r3.1HG0047670	Short-chain dehydrogenase/reductase family protein	-0.314566	0.810439	-1.81117	0.0888125
HORVU.MOREX.r3.1HG0047710	Ribosomal RNA small subunit methyltransferase H	1.00282	0.683063	-0.245346	0.944665
HORVU.MOREX.r3.1HG0047660	Calcium uniporter protein, mitochondrial	-0.650377	3.33854e-05	-1.0805	3.11568e-11
HORVU.MOREX.r3.1HG0047720	Ras family protein	-0.933954	2.58742e-06	-0.14273	0.623568
HORVU.MOREX.r3.1HG0047780	Early-responsive to dehydration stress protein (ERD4)	-0.375795	0.539621	-0.255215	0.729594
HORVU.MOREX.r3.1HG0047850	3-ketoacyl-CoA synthase	0.165404	0.503146	-0.22916	0.367269
HORVU.MOREX.r3.1HG0047910	Tetratricopeptide repeat (TPR)-like superfamily protein	3.57708	0.0107196	5.58846	0.00462789
HORVU.MOREX.r3.1HG0047950	Pentatricopeptide repeat-containing protein At5g12100, mitochondrial	-0.661183	0.553995	-3.26609	0.000679856
HORVU.MOREX.r3.1HG0047980	Glutamyl-tRNA reductase	-0.207208	0.0879342	-1.10055	1.2993e-22
HORVU.MOREX.r3.1HG0048010	Membrane steroid-binding protein	-0.444119	0.00755474	-0.763656	6.53431e-06
HORVU.MOREX.r3.1HG0048030	Membrane steroid-binding protein	-0.463284	0.000999532	-0.819544	1.42189e-08
HORVU.MOREX.r3.1HG0048060	LIM domain containing protein	1.89131	0.442185	-0.129755	0.977996
HORVU.MOREX.r3.1HG0048040	F-box/LRR protein	0.299826	0.181824	-0.443188	0.0570623
HORVU.MOREX.r3.1HG0048070	Folylpolyglutamate synthase	0.189554	0.719859	0.353971	0.449974
HORVU.MOREX.r3.1HG0048080	Benzyl alcohol O-benzoyltransferase	-2.02501	1.09219e-07	-2.61839	8.37973e-11
HORVU.MOREX.r3.1HG0048090	Benzyl alcohol O-benzoyltransferase	-2.21328	1.08237e-11	-3.34705	3.61477e-24
HORVU.MOREX.r3.1HG0048110	Pyridoxine/pyridoxamine 5'-phosphate oxidase	0.224873	0.914378	-0.316419	0.885381
HORVU.MOREX.r3.1HG0048120	Pyridoxine/pyridoxamine 5'-phosphate oxidase	0.074558	0.980702	0.230421	0.900944
HORVU.MOREX.r3.1HG0048320	PIF1-like helicase	-1.50192	0.409274	-1.40929	0.507643
HORVU.MOREX.r3.1HG0048100	Malic enzyme	-0.534149	0.0538828	-0.541633	0.0750608
HORVU.MOREX.r3.1HG0048400	ATP-dependent RNA helicase	0.255738	0.00822528	-0.0725624	0.581112
HORVU.MOREX.r3.1HG0048410	Tetraspanin family protein	-0.196875	0.596308	-0.206318	0.606234
HORVU.MOREX.r3.1HG0048530	B12D-like protein	-1.83034	0.0609068	0.625919	0.571063
HORVU.MOREX.r3.1HG0048590	RNA 3'-terminal phosphate cyclase	-1.08696	0.203264	-0.250481	0.485579
HORVU.MOREX.r3.1HG0048740	Polynucleotidyl transferase, ribonuclease H-like superfamily protein	NA	NA	NA	NA
HORVU.MOREX.r3.1HG0048840	Lipid transfer protein	-3.21495	4.60933e-05	-0.0203181	0.996981
HORVU.MOREX.r3.1HG0048850	Replication protein A DNA-binding subunit	-1.26736	0.812615	0	1
HORVU.MOREX.r3.1HG0048880	Lipid transfer protein	1.00308	0.0758737	2.62369	1.20713e-06
HORVU.MOREX.r3.1HG0048800	Myosin heavy chain-related protein, putative	-0.175459	0.215386	-0.0468244	0.815845
HORVU.MOREX.r3.1HG0049050	Pentatricopeptide repeat-containing protein	-0.371268	0.393578	-0.0794855	0.89887
HORVU.MOREX.r3.1HG0049040	Low-temperature-induced 65 kDa protein	-2.07512	1.1231e-05	-4.60742	1.86276e-21
HORVU.MOREX.r3.1HG0049060	Heavy-metal-associated domain-containing protein, putative, expressed	1.54804	7.15498e-11	1.47669	9.55058e-09
HORVU.MOREX.r3.1HG0049110	Valine--tRNA ligase	1.29251	1.51723e-05	0.0554862	0.920976
HORVU.MOREX.r3.1HG0049150	Vesicle-associated protein 1-1	-0.678394	0.00228238	-0.426377	0.095613
HORVU.MOREX.r3.1HG0049130	tetratricopeptide repeat (TPR)-containing protein	0.425712	0.16662	1.34309	1.30814e-06
HORVU.MOREX.r3.1HG0049140	Leukocyte receptor cluster member 1	0.364252	0.0617014	-0.109355	0.685109
HORVU.MOREX.r3.1HG0049170	Leucine-rich receptor-like protein kinase family protein	0.899068	0.00026752	1.23656	2.80493e-07
HORVU.MOREX.r3.1HG0049180	Chaperone protein dnaJ, putative	0.361657	0.0326132	0.158615	0.461443
HORVU.MOREX.r3.1HG0049190	Monocopper oxidase-like protein SKU5	0.540633	0.313668	0.762595	0.173891
HORVU.MOREX.r3.1HG0049200	DUF641 family protein (DUF641)	0.111983	0.621589	-0.211833	0.349144
HORVU.MOREX.r3.1HG0049390	Helicase-like protein	-0.471425	0.58317	0.578778	0.646607
HORVU.MOREX.r3.1HG0049340	U1 small nuclear ribonucleoprotein 70 kDa	-0.244575	0.154519	-0.100131	0.65846
HORVU.MOREX.r3.1HG0049410	Trihelix transcription factor GT-2	-0.464742	0.00870232	-1.47484	2.02215e-17
HORVU.MOREX.r3.1HG0049450	Nucleotide-diphospho-sugar transferases superfamily protein	1.82102	3.60126e-14	1.20301	6.81236e-06
HORVU.MOREX.r3.1HG0049460	Electron transfer flavoprotein-ubiquinone oxidoreductase, mitochondrial	-1.36487	7.40986e-10	-0.163271	0.624309
HORVU.MOREX.r3.1HG0049480	Kinase family protein	0.245832	0.28658	-1.24934	1.1957e-09
HORVU.MOREX.r3.1HG0049580	Aquaporin-1	-0.791491	0.00391174	-0.339102	0.323835
HORVU.MOREX.r3.1HG0049600	Kinesin-like protein	-0.81709	1.54376e-11	-1.11568	1.3214e-18
HORVU.MOREX.r3.1HG0049610	SH3 domain-containing protein 1	-0.674881	0.00128499	-0.163096	0.572815
HORVU.MOREX.r3.1HG0049620	CRS1 / YhbY (CRM) domain-containing protein	-0.575084	0.593846	0.329958	0.793126
HORVU.MOREX.r3.1HG0049650	Transmembrane and coiled-coil domain-containing protein 4	-0.75151	0.708941	-1.41971	0.525741
HORVU.MOREX.r3.1HG0049700	Zinc finger CCCH domain protein	1.19348	6.64331e-09	-0.143199	0.64616
HORVU.MOREX.r3.1HG0049770	Serine carboxypeptidase S28 family protein	-0.182743	0.2529	-0.312227	0.0519684
HORVU.MOREX.r3.1HG0049760	Serine carboxypeptidase S28 family protein	-0.22003	0.347535	-0.498082	0.0271866
HORVU.MOREX.r3.1HG0049860	CsAtPR5	-0.727137	0.907538	3.81498	0.480575
HORVU.MOREX.r3.1HG0049870	Dihydroxy-acid dehydratase	1.84516	5.3147e-07	0.240448	0.5982
HORVU.MOREX.r3.1HG0049840	protein kinase family protein	1.08054	1.06069e-10	0.960844	6.83872e-08
HORVU.MOREX.r3.1HG0049920	Protein ROOT PRIMORDIUM DEFECTIVE 1	1.16894	0.00280382	0.00688946	1
HORVU.MOREX.r3.1HG0049930	DUF241 domain protein	-3.48301	1.0771e-13	0.54007	0.397192
HORVU.MOREX.r3.1HG0049960	DUF241 domain protein	-0.692061	0.258534	3.81032	1.55016e-11
HORVU.MOREX.r3.1HG0049910	Auxin-responsive family protein	0.557623	0.0214509	-0.739577	0.00384571
HORVU.MOREX.r3.1HG0049990	RNA-binding protein 45A	-0.342903	0.611991	-1.03913	0.0931398
HORVU.MOREX.r3.1HG0050020	Low-density lipoprotein receptor-related protein 6	-0.126025	0.934826	-0.371498	0.785943
HORVU.MOREX.r3.1HG0049980	Actin	-0.195597	0.46716	-0.761695	0.00145827
HORVU.MOREX.r3.1HG0050070	Response to low sulfur protein, putative	-1.34592	0.000196655	-3.94184	2.20516e-27
HORVU.MOREX.r3.1HG0050080	Plastid lipid-associated protein	0.198167	0.727569	0.415661	0.444777
HORVU.MOREX.r3.1HG0050110	DNA mismatch repair protein MutS, putative	0.40872	0.189873	1.29241	1.13295e-05
HORVU.MOREX.r3.1HG0050140	Plant invertase/pectin methylesterase inhibitor superfamily protein, putative	-1.63569	1.14423e-05	-0.887075	0.0434429
HORVU.MOREX.r3.1HG0050090	F-box protein SKIP31	-1.37395	7.93419e-11	-1.54138	9.82107e-12
HORVU.MOREX.r3.1HG0050150	Protein jagunal 1	-0.213994	0.205385	-0.00184059	1
HORVU.MOREX.r3.1HG0050160	Tubulin-folding cofactor D	-0.637277	6.00133e-05	-0.204639	0.319543
HORVU.MOREX.r3.1HG0050170	Methionine aminopeptidase	-0.0300523	0.874988	-0.0655336	0.71662
HORVU.MOREX.r3.1HG0050190	Beta-1,3-N-acetylglucosaminyltransferase lunatic fringe	-0.408464	0.211805	-1.46889	7.96947e-07
HORVU.MOREX.r3.1HG0050220	Polyketide cyclase/dehydrase and lipid transport superfamily protein	-0.60768	0.535042	0.606533	0.580255
HORVU.MOREX.r3.1HG0050310	Aldo/keto reductase family protein, putative, expressed	1.63256	0.15081	1.90558	0.118562
HORVU.MOREX.r3.1HG0050200	Sphingosine kinase 1	0.228176	0.177674	0.815012	2.14828e-07
HORVU.MOREX.r3.1HG0050330	Cystathionine gamma-lyase	-2.47798	8.87492e-10	-3.30121	1.53245e-14
HORVU.MOREX.r3.1HG0050440	DUF538 family protein (Protein of unknown function, DUF538)	-1.6207	1.05876e-08	-2.03536	1.34054e-11
HORVU.MOREX.r3.1HG0050560	GTPase-activating protein GYP7	-0.319363	0.0142525	-0.253087	0.086387
HORVU.MOREX.r3.1HG0050630	Protein kinase family protein	-0.457995	0.000827489	-0.365339	0.0168173
HORVU.MOREX.r3.1HG0050640	DNA ligase-like protein	-0.29311	0.483995	-0.287069	0.540982
HORVU.MOREX.r3.1HG0050670	Phytochrome kinase substrate	-0.303305	0.905136	2.04527	0.312889
HORVU.MOREX.r3.1HG0050650	Pectinesterase	-0.0328458	0.924973	-0.111333	0.714337
HORVU.MOREX.r3.1HG0050700	ATP-dependent zinc metalloprotease FtsH	1.74563	5.42776e-12	0.978494	0.000695366
HORVU.MOREX.r3.1HG0050780	Major facilitator superfamily domain-containing protein	0.379955	0.0630764	-0.0946403	0.744608
HORVU.MOREX.r3.1HG0050790	Mitochondrial import inner membrane translocase subunit tim23	0.550647	0.0146278	-0.68799	0.00420641
HORVU.MOREX.r3.1HG0050830	F-box family protein	0.914457	1.92796e-05	-0.050884	0.893462
HORVU.MOREX.r3.1HG0050850	FAS-associated factor 2-B	-0.373418	0.0174555	-0.585211	0.000316733
HORVU.MOREX.r3.1HG0050860	HIT zinc finger family protein, expressed	-0.116208	0.659832	0.127328	0.662884
HORVU.MOREX.r3.1HG0050880	Methyltransferase-like protein 17, mitochondrial	-0.319068	0.132406	-0.148336	0.582798
HORVU.MOREX.r3.1HG0050920	Trehalase	-0.180895	0.143964	0.270651	0.032411
HORVU.MOREX.r3.1HG0050970	Actin-depolymerizing factor	0.423227	0.318794	0.897032	0.030874
HORVU.MOREX.r3.1HG0050990	Membrane protein insertase YidC	0.0986707	0.820557	0.596536	0.0743117
HORVU.MOREX.r3.1HG0051060	Beta-fructofuranosidase, insoluble isoenzyme 4	NA	NA	NA	NA
HORVU.MOREX.r3.1HG0051020	Membrane protein insertase YidC	0.179931	0.469722	0.346913	0.159858
HORVU.MOREX.r3.1HG0051090	Alpha/beta-Hydrolases superfamily protein	-0.176076	0.626942	-1.13541	0.000127734
HORVU.MOREX.r3.1HG0051100	Alpha/beta-Hydrolases superfamily protein	-1.3328	4.53636e-05	-2.14858	2.92005e-10
HORVU.MOREX.r3.1HG0051110	Ankyrin repeat-containing protein, putative	-0.791553	0.000275837	-1.2979	8.25053e-09
HORVU.MOREX.r3.1HG0051120	Kinase family protein	-0.268898	0.357004	0.0812889	0.836949
HORVU.MOREX.r3.1HG0051180	Rhomboid-like protein	0.728323	8.54977e-06	0.799778	4.70379e-06
HORVU.MOREX.r3.1HG0051190	COP9 signalosome complex subunit 1	0.688418	0.000538376	0.39745	0.0886979
HORVU.MOREX.r3.1HG0051220	alpha-adaptin	0.832632	0.0013102	0.24754	0.478982
HORVU.MOREX.r3.1HG0051310	F-box protein PP2-A13	0.633202	0.000671969	0.210542	0.387951
HORVU.MOREX.r3.1HG0051380	U-box domain-containing protein 4	-0.350003	0.239359	0.793208	0.00569868
HORVU.MOREX.r3.1HG0051510	2-oxoglutarate (2OG) and Fe(II)-dependent oxygenase superfamily protein	-0.41142	0.0482406	-0.052263	0.874539
HORVU.MOREX.r3.1HG0051520	Protein DETOXIFICATION	0.401551	0.369781	-0.602659	0.194263
HORVU.MOREX.r3.1HG0051580	Arogenate dehydratase	0.23746	0.117774	-1.28523	2.74789e-20
HORVU.MOREX.r3.1HG0051600	Dehydration-responsive element binding factor	2.12551	0.000108228	2.5159	3.20368e-06
HORVU.MOREX.r3.1HG0051640	histone acetyltransferase of the CBP family 1	0.860987	0.0889147	0.548179	0.338118
HORVU.MOREX.r3.1HG0051650	Peptidoglycan-binding LysM domain-containing protein	0.964781	0.0147472	0.364641	0.483342
HORVU.MOREX.r3.1HG0051660	Oxygen-dependent choline dehydrogenase	2.23825	0.000448944	1.6797	0.0173285
HORVU.MOREX.r3.1HG0051670	Phospholipase D	0.24168	0.116805	-0.0850315	0.683187
HORVU.MOREX.r3.1HG0051710	Subtilisin-like protease	1.28781	0.000832753	0.808014	0.0693675
HORVU.MOREX.r3.1HG0051740	Glutathione s-transferase, putative	0.278422	0.206311	0.28853	0.235336
HORVU.MOREX.r3.1HG0051750	Glutathione S-transferase	-0.438144	0.125271	-1.09305	8.65139e-05
HORVU.MOREX.r3.1HG0051780	Leucine-rich repeat receptor-like protein kinase family protein	-1.50915	0.00580095	0.645517	0.304825
HORVU.MOREX.r3.1HG0051770	Glutathione S-transferase	-0.309667	0.275958	-0.151757	0.676309
HORVU.MOREX.r3.1HG0051810	Glutathione S-transferase	0.0306163	0.984988	0.100771	0.917212
HORVU.MOREX.r3.1HG0051850	Protein FAR1-RELATED SEQUENCE 5	0.160922	0.899148	2.29166	0.257945
HORVU.MOREX.r3.1HG0051860	Glutathione S-transferase	-0.0205567	0.982459	0.362348	0.416033
HORVU.MOREX.r3.1HG0051800	Glutathione S-transferase	-0.817896	0.00123626	-2.62051	1.835e-25
HORVU.MOREX.r3.1HG0051870	Glutathione S-transferase	-0.0275611	0.941978	-1.38349	7.20612e-11
HORVU.MOREX.r3.1HG0051900	Glutathione S-transferase	-0.846811	0.0635822	-1.42258	0.0022491
HORVU.MOREX.r3.1HG0051880	Glutathione S-transferase	-0.198493	0.488129	-1.83702	6.3552e-15
HORVU.MOREX.r3.1HG0051890	Glutathione S-transferase	1.29761	2.91514e-08	0.578328	0.0380457
HORVU.MOREX.r3.1HG0051920	Transcription factor	1.0505	8.26854e-08	0.0276041	0.943212
HORVU.MOREX.r3.1HG0051930	RNA binding protein, putative	0.112976	0.59961	0.752519	1.94934e-05
HORVU.MOREX.r3.1HG0051910	Glutathione S-transferase	0.172673	0.568975	-0.937114	0.000247925
HORVU.MOREX.r3.1HG0051940	Alpha/beta-hydrolase superfamily protein	-2.50404	1.93073e-07	-2.00022	0.000141717
HORVU.MOREX.r3.1HG0052020	Heavy metal transport/detoxification superfamily protein	3.12072	1.43025e-14	4.87381	2.50079e-28
HORVU.MOREX.r3.1HG0052060	transcription repressor	-1.4545	5.8142e-08	-2.27173	1.64442e-16
HORVU.MOREX.r3.1HG0052100	Receptor-like kinase	-0.663127	0.0919146	-1.12141	0.00432335
HORVU.MOREX.r3.1HG0052080	C-terminal binding protein	0.336166	0.0845969	0.452786	0.0258132
HORVU.MOREX.r3.1HG0052110	Glutamyl-tRNA reductase	0.490514	0.00318627	0.162103	0.458626
HORVU.MOREX.r3.1HG0052120	GDP-mannose transporter	-0.0673282	0.865916	0.491654	0.112466
HORVU.MOREX.r3.1HG0052130	Mitogen-activated protein kinase	-0.325005	1.11185e-05	-0.23966	0.00375402
HORVU.MOREX.r3.1HG0052140	PPPDE putative thiol peptidase family protein	-0.091363	0.630384	0.241852	0.170257
HORVU.MOREX.r3.1HG0052200	GPI-anchored protein	-0.488553	0.0251172	0.34244	0.174266
HORVU.MOREX.r3.1HG0052230	RNA binding protein	-0.604425	0.0964202	-0.233755	0.624468
HORVU.MOREX.r3.1HG0052220	Non-lysosomal glucosylceramidase	-1.28654	1.36775e-06	-1.11827	0.00012568
HORVU.MOREX.r3.1HG0052250	Membrane-associated kinase regulator-like protein, putative	-0.901366	0.145475	-1.62799	0.00899754
HORVU.MOREX.r3.1HG0052290	Xanthine dehydrogenase	0.331649	0.119909	0.15701	0.562454
HORVU.MOREX.r3.1HG0052400	Aluminum activated malate transporter family protein	0.806954	0.161133	0.274719	0.719739
HORVU.MOREX.r3.1HG0052410	GTPase family protein	0.982295	0.679486	1.36874	0.581112
HORVU.MOREX.r3.1HG0052320	Homeobox protein BEL1-like protein	-0.218389	0.538746	-0.670248	0.0383641
HORVU.MOREX.r3.1HG0052450	NAC domain-containing protein	0.360879	0.379061	-2.63485	5.44362e-14
HORVU.MOREX.r3.1HG0052470	Kinase family protein	0.470177	0.215907	0.0914863	0.871111
HORVU.MOREX.r3.1HG0052520	Histone H2B	0.144963	NA	0	NA
HORVU.MOREX.r3.1HG0052550	Histone H2B	-0.53301	0.820991	0	1
HORVU.MOREX.r3.1HG0052530	ATP-dependent zinc metalloprotease FtsH	-1.30871	0.0380926	-1.65319	0.0144812
HORVU.MOREX.r3.1HG0052570	Histone H2B	0.422333	0.875706	0	1
HORVU.MOREX.r3.1HG0052560	Cell division cycle 48-like protein	-1.27637	0.00533706	-1.72153	0.000632245
HORVU.MOREX.r3.1HG0052510	Leucine-rich repeat (LRR) family protein	-0.0803014	0.852992	0.827733	0.00920729
HORVU.MOREX.r3.1HG0052580	Cell division cycle 48-like protein	-1.34924	0.0108104	-1.57552	0.00527483
HORVU.MOREX.r3.1HG0052630	Methionyl-tRNA formyltransferase	-0.0200313	0.995365	-1.48524	0.0197068
HORVU.MOREX.r3.1HG0052640	PHD finger family protein	-0.0704127	0.784819	-1.00652	6.96838e-08
HORVU.MOREX.r3.1HG0052690	Fatty acid oxidation complex subunit alpha	-0.183819	0.507111	0.100397	0.769141
HORVU.MOREX.r3.1HG0052720	Carbohydrate kinase, putative, expressed	-1.88438	2.41521e-16	-0.133051	0.692439
HORVU.MOREX.r3.1HG0052700	AT hook motif DNA-binding family protein	-0.49393	0.030205	0.0434577	0.910688
HORVU.MOREX.r3.1HG0052730	AMMECR1-like protein	-0.731973	1.01112e-11	-0.583948	6.13087e-07
HORVU.MOREX.r3.1HG0052800	Mitochondrial carrier protein	0.446858	0.16662	0.533322	0.121081
HORVU.MOREX.r3.1HG0052810	Mitochondrial carrier protein	-0.261362	0.343675	0.154376	0.650495
HORVU.MOREX.r3.1HG0052880	zinc finger CCCH domain protein	0.933976	7.45888e-08	0.93987	4.97508e-07
HORVU.MOREX.r3.1HG0052920	zinc finger CCCH domain protein	0.898815	2.74959e-06	0.959274	3.12093e-06
HORVU.MOREX.r3.1HG0052970	Armadillo repeat-containing protein	0.016361	0.993102	0.263935	0.629185
HORVU.MOREX.r3.1HG0052940	Nuclear control of ATPase protein 2	0.0261255	0.947309	0.289369	0.274237
HORVU.MOREX.r3.1HG0052980	RING/U-box superfamily protein, putative	-1.03483	0.0771459	-0.233907	0.761139
HORVU.MOREX.r3.1HG0052990	Replication factor C subunit, putative	-0.173672	0.74314	-0.148758	0.793598
HORVU.MOREX.r3.1HG0053000	LINE-1 reverse transcriptase like	0.0463533	1	0.901484	0.755881
HORVU.MOREX.r3.1HG0053110	Ubiquitin carboxyl-terminal hydrolase-like protein	1.18386	0.864997	4.63179	0.457684
HORVU.MOREX.r3.1HG0053060	PLATZ transcription factor	-0.651635	0.00939939	-0.533701	0.0602075
HORVU.MOREX.r3.1HG0053120	ADP-ribosylation factor GTPase-activating protein	-0.588406	8.12618e-05	-0.525802	0.00119793
HORVU.MOREX.r3.1HG0053170	Basic helix loop helix (BHLH) family transcription factor	0.568138	0.00434287	0.150876	0.584512
HORVU.MOREX.r3.1HG0053220	VQ motif-containing protein, putative	4.99636	0.0149936	-0.684626	0.789466
HORVU.MOREX.r3.1HG0053230	Tetracycline resistance protein TetM	-4.00021	9.58721e-10	-6.75853	9.65803e-08
HORVU.MOREX.r3.1HG0053250	Homeobox-leucine zipper family protein	0.488097	0.33201	0.180808	0.788379
HORVU.MOREX.r3.1HG0053190	DnaJ-like protein	0.00126304	1	0.0623564	0.863119
HORVU.MOREX.r3.1HG0053300	Calmodulin	0.977714	0.0224023	0.233216	0.669764
HORVU.MOREX.r3.1HG0053260	Plastid-lipid-Associated Protein	-0.304855	0.183064	-0.0964608	0.750631
HORVU.MOREX.r3.1HG0053270	TELO2-interacting protein 1	0.836851	1.97119e-09	0.806111	7.85814e-08
HORVU.MOREX.r3.1HG0053380	Inositol-tetrakisphosphate 1-kinase	0.0971517	0.743004	-0.202346	0.476284
HORVU.MOREX.r3.1HG0053350	Valine--tRNA ligase	-0.331722	0.245885	-0.423958	0.153859
HORVU.MOREX.r3.1HG0053360	NADH dehydrogenase [ubiquinone] 1 beta subcomplex subunit 10	-0.421956	0.00796642	-0.178826	0.376016
HORVU.MOREX.r3.1HG0053420	ER-based factor for assembly of V-ATPase	-0.921571	5.79863e-11	-0.355957	0.0299979
HORVU.MOREX.r3.1HG0053440	VQ motif protein	-0.352151	0.0968308	-0.389469	0.0914891
HORVU.MOREX.r3.1HG0053470	(RAP Annotation release2) NERD domain containing protein	0.164481	0.3998	0.0685397	0.783353
HORVU.MOREX.r3.1HG0053480	Cinnamoyl-CoA reductase-like protein	-0.153695	0.714566	-0.847229	0.0143122
HORVU.MOREX.r3.1HG0053520	TOM1-like protein 2	-0.74322	0.000490509	-0.505875	0.0387843
HORVU.MOREX.r3.1HG0053550	Phenylalanine--tRNA ligase beta subunit	-0.0674664	0.82463	0.249154	0.345911
HORVU.MOREX.r3.1HG0053560	Pentatricopeptide repeat-containing protein	-0.327056	0.285784	-0.182608	0.629651
HORVU.MOREX.r3.1HG0053570	Poly [ADP-ribose] polymerase	-0.423539	0.109332	-1.01398	8.57471e-05
HORVU.MOREX.r3.1HG0053580	Shikimate kinase	0.501336	0.100803	0.0523808	0.914821
HORVU.MOREX.r3.1HG0053590	Lysine-specific demethylase	0.29999	0.113371	-0.304635	0.14471
HORVU.MOREX.r3.1HG0053610	Xyloglucan endotransglucosylase/hydrolase	-0.512586	0.0237839	-0.147613	0.638955
HORVU.MOREX.r3.1HG0053620	Chalcone-flavanone isomerase family protein	-0.332929	0.392208	-0.191375	0.69085
HORVU.MOREX.r3.1HG0053630	Cellulose synthase-like protein	-0.116753	0.720988	-1.11322	1.0712e-05
HORVU.MOREX.r3.1HG0053640	Pentatricopeptide repeat-containing protein, putative	0.503536	0.2649	0.0506848	0.946772
HORVU.MOREX.r3.1HG0053650	26S proteasome regulatory subunit family protein	-0.0611276	0.742818	0.0227591	0.927333
HORVU.MOREX.r3.1HG0053660	S-adenosyl-L-methionine-dependent methyltransferase	1.14722	0.0241776	0.79378	0.177222
HORVU.MOREX.r3.1HG0053690	4-coumarate--CoA ligase family protein	-0.354522	0.756015	-0.706989	0.527518
HORVU.MOREX.r3.1HG0053670	Antiholin-like protein LrgB	0.0443229	0.956413	-1.45664	0.000886209
HORVU.MOREX.r3.1HG0053680	Choline-phosphate cytidylyltransferase	0.862389	4.89516e-05	0.750769	0.00131577
HORVU.MOREX.r3.1HG0053700	ERD (Early-responsive to dehydration stress) family protein	0.266889	0.192704	0.0475392	0.878418
HORVU.MOREX.r3.1HG0053720	Protein kinase family protein	0.418221	0.0722559	0.301054	0.27056
HORVU.MOREX.r3.1HG0053770	Protein kinase family protein	0.198837	0.238561	-0.174043	0.383135
HORVU.MOREX.r3.1HG0053840	Sugar transporter, putative	-1.1403	4.06914e-05	-1.58758	5.8331e-08
HORVU.MOREX.r3.1HG0053850	NADH dehydrogenase [ubiquinone] 1 alpha subcomplex subunit 12	-0.563346	2.18469e-06	-0.221254	0.130421
HORVU.MOREX.r3.1HG0053860	WRKY family transcription factor	-0.735124	0.029812	-1.59455	2.5759e-06
HORVU.MOREX.r3.1HG0053880	Peptide transporter	-0.819938	0.00147868	-1.48833	1.79995e-08
HORVU.MOREX.r3.1HG0053890	Peptide transporter	0.743355	0.00293472	1.36313	9.30711e-08
HORVU.MOREX.r3.1HG0053910	RmlC-like cupins superfamily protein	-0.771934	0.0588566	0.318049	0.534827
HORVU.MOREX.r3.1HG0053900	ADP-ribosylation factor, putative, expressed	0.126444	0.538746	0.425313	0.0195111
HORVU.MOREX.r3.1HG0053920	RING/U-box superfamily protein	-0.00340012	1	0.164217	0.555367
HORVU.MOREX.r3.1HG0053930	Kinase-like protein	-0.36983	0.0173061	0.135102	0.50469
HORVU.MOREX.r3.1HG0053940	stress response protein	0.307915	0.087071	-0.0681966	0.792859
HORVU.MOREX.r3.1HG0053960	Urea-proton symporter DUR3	-1.94316	2.64437e-08	-1.70099	7.47491e-06
HORVU.MOREX.r3.1HG0053990	Ankyrin repeat family protein	0.555163	0.000111787	0.765504	4.3674e-07
HORVU.MOREX.r3.1HG0054010	zinc finger B-box protein	0.27866	0.244746	-0.79659	0.000426093
HORVU.MOREX.r3.1HG0054070	CASP-like protein	-1.45545	1.57101e-05	-0.236648	0.625299
HORVU.MOREX.r3.1HG0054020	S-adenosyl-L-methionine-dependent methyltransferases superfamily protein	0.641865	0.00320902	-0.0694419	0.843598
HORVU.MOREX.r3.1HG0054030	DNA replication and repair recF	-0.0249564	0.906651	0.090323	0.622916
HORVU.MOREX.r3.1HG0054110	Phosphatidylinositol transfer protein	1.17127	1.63145e-08	1.36223	6.49172e-10
HORVU.MOREX.r3.1HG0054160	PLAC8 family protein	1.67086	1.31357e-06	0.46208	0.329671
HORVU.MOREX.r3.1HG0054170	Expansin-like protein	-1.93295	0.113541	-1.64814	0.232076
HORVU.MOREX.r3.1HG0054180	Expansin-like protein	-3.79811	0.0054372	-2.48068	0.0989357
HORVU.MOREX.r3.1HG0054150	N-alpha-acetyltransferase 25, NatB auxiliary subunit	0.302569	0.0748529	0.30892	0.0958914
HORVU.MOREX.r3.1HG0054190	Expansin-like protein	-3.7558	3.38729e-07	-0.305932	0.774383
HORVU.MOREX.r3.1HG0054200	E2 ubiquitin-conjugating-like enzyme	-0.13815	0.364944	0.0532439	0.789858
HORVU.MOREX.r3.1HG0054230	MADS-box transcription factor	-0.962502	0.152092	0.0850419	0.938554
HORVU.MOREX.r3.1HG0054220	MADS-box transcription factor	0.496914	0.469197	0.0808232	0.938587
HORVU.MOREX.r3.1HG0054310	B3 domain-containing protein	-1.39654	0.0478638	-1.31722	0.0775498
HORVU.MOREX.r3.1HG0054280	Peroxidase	0.822013	0.0257768	0.56999	0.185114
HORVU.MOREX.r3.1HG0054350	Heavy metal transport/detoxification protein	1.29429	0.533118	1.30309	0.567534
HORVU.MOREX.r3.1HG0054340	Zinc finger C-x8-C-x5-C-x3-H type family protein	-1.32259	4.28051e-10	-0.474555	0.0620677
HORVU.MOREX.r3.1HG0054390	Tobamovirus multiplication-like protein	-0.229647	0.0686421	-0.00834106	0.976584
HORVU.MOREX.r3.1HG0054440	glutamate receptor 1.3	0.624181	0.028465	0.291031	0.414994
HORVU.MOREX.r3.1HG0054480	MYB transcription factor	1.02414	0.619744	0.709022	0.779967
HORVU.MOREX.r3.1HG0054460	p-loop containing nucleoside triphosphate hydrolases superfamily protein	-0.146943	0.455991	-0.850151	6.08482e-07
HORVU.MOREX.r3.1HG0054490	Pmr5/Cas1p GDSL/SGNH-like acyl-esterase family protein	0.823972	1.41303e-06	-1.1947	3.11984e-11
HORVU.MOREX.r3.1HG0054500	Histone H4	0.956634	0.000326303	0.390085	0.246652
HORVU.MOREX.r3.1HG0054510	Protein PLASTID MOVEMENT IMPAIRED 1	1.66728	2.17223e-11	1.38265	4.15205e-07
HORVU.MOREX.r3.1HG0054530	Monosaccharide-sensing protein 2	0.786442	0.00783426	0.293156	0.446934
HORVU.MOREX.r3.1HG0054540	Ring finger protein	0.0315596	0.924493	0.728115	0.000480138
HORVU.MOREX.r3.1HG0054550	Pentatricopeptide repeat-containing protein, putative	0.494955	0.231294	1.82059	1.57742e-06
HORVU.MOREX.r3.1HG0054600	Carboxypeptidase	-0.625725	0.914147	-3.46134	0.462844
HORVU.MOREX.r3.1HG0054580	MLO-like protein	-0.50327	0.167739	-0.826772	0.0262661
HORVU.MOREX.r3.1HG0054630	Protein phosphatase 2C containing protein, expressed	-0.20267	0.559489	-0.799999	0.0087901
HORVU.MOREX.r3.1HG0054670	Polynucleotidyl transferase, ribonuclease H-like superfamily protein	1.02589	0.650202	0	1
HORVU.MOREX.r3.1HG0054650	Carbamoyl-phosphate synthase large chain, C-terminal section	0.249816	0.0504708	0.397346	0.00249789
HORVU.MOREX.r3.1HG0054770	F-box protein SKIP22	1.03669	0.00018198	1.71932	2.36092e-09
HORVU.MOREX.r3.1HG0054820	Pentatricopeptide repeat-containing protein	0.681157	0.00548393	0.063042	0.876081
HORVU.MOREX.r3.1HG0054790	Ubiquitin-like protein	-0.410767	0.000750173	-0.660436	1.69953e-07
HORVU.MOREX.r3.1HG0054870	Expansin-like protein	0.58042	0.0100363	0.632888	0.00948773
HORVU.MOREX.r3.1HG0054910	DUF241 domain protein (DUF241)	-0.134862	0.776717	-1.60744	4.05377e-06
HORVU.MOREX.r3.1HG0054940	Protein kinase family protein, putative, expressed	0.383757	0.156125	-0.754774	0.0050675
HORVU.MOREX.r3.1HG0054960	Adipocyte plasma membrane-associated protein	-0.461315	0.385126	-0.479049	0.41195
HORVU.MOREX.r3.1HG0054950	Chitinase	-0.483434	0.352435	-0.243385	0.712492
HORVU.MOREX.r3.1HG0055010	Glutathione S-transferase	-0.255961	0.550255	-0.349838	0.441672
HORVU.MOREX.r3.1HG0055030	DDB1-and CUL4-associated factor	-0.0562076	0.838997	0.148074	0.562331
HORVU.MOREX.r3.1HG0055040	Hippocampus abundant transcript 1 protein	-1.21282	0.149331	0.0627343	0.970288
HORVU.MOREX.r3.1HG0055060	F-box family protein	-2.72835	NA	3.66452	NA
HORVU.MOREX.r3.1HG0055150	F-box domain containing protein	-0.57591	0.587577	0.301723	0.818123
HORVU.MOREX.r3.1HG0055160	F-box domain containing protein	-1.63461	0.600911	4.34384	0.150708
HORVU.MOREX.r3.1HG0055230	Methyltransferase	0.19134	0.637043	0.283384	0.502686
HORVU.MOREX.r3.1HG0055240	Acetyl-coenzyme A carboxylase carboxyl transferase subunit beta	-2.62998	4.21164e-07	-1.78273	0.00379391
HORVU.MOREX.r3.1HG0055250	F-box family protein	-0.747799	0.162865	-1.37903	0.0133743
HORVU.MOREX.r3.1HG0055300	T-complex protein 1 subunit alpha	-5.05467	0.0197909	1.62325	0.502442
HORVU.MOREX.r3.1HG0055270	RING/U-box superfamily protein	-3.02864	7.10565e-25	0.581983	0.124186
HORVU.MOREX.r3.1HG0055360	TSA: Wollemia nobilis Ref_Wollemi_Transcript_5463_1093 transcribed RNA sequence	-0.530213	0.822928	0.239021	0.937044
HORVU.MOREX.r3.1HG0055320	Protein phosphatase 2C	-0.709513	7.12767e-07	-0.533308	0.000856984
HORVU.MOREX.r3.1HG0055340	Magnesium transporter MRS2-like protein	-0.632896	2.27938e-05	-0.410099	0.0164781
HORVU.MOREX.r3.1HG0055380	Methylsterol monooxygenase 1-2	0.548405	0.018185	1.34264	5.44702e-09
HORVU.MOREX.r3.1HG0055400	Gag polyprotein	-0.0488047	0.779182	-0.231616	0.112402
HORVU.MOREX.r3.1HG0055410	RING/U-box superfamily protein	-0.875639	0.000750173	-0.664974	0.0267377
HORVU.MOREX.r3.1HG0055420	Dual specificity phosphatase Cdc25	0.608241	0.0631258	-0.001626	1
HORVU.MOREX.r3.1HG0055430	RING/FYVE/PHD zinc finger superfamily protein	-1.26461	6.13482e-05	-1.20301	0.000717032
HORVU.MOREX.r3.1HG0055460	U2 small nuclear ribonucleoprotein auxiliary factor-like protein	0.122001	0.605555	0.218583	0.352561
HORVU.MOREX.r3.1HG0055480	Exostosin-like glycosyltransferase	1.13973	0.000223879	0.833362	0.01198
HORVU.MOREX.r3.1HG0055490	Kinase family protein isoform 2	0.077233	0.967441	0.342917	0.799109
HORVU.MOREX.r3.1HG0055500	Pollen Ole e 1 allergen and extensin family protein	-2.33888	0.0871134	-0.60685	0.752155
HORVU.MOREX.r3.1HG0055520	Glycosyl transferase, family 1	0.349884	0.0481366	0.580195	0.00082047
HORVU.MOREX.r3.1HG0055540	Coiled-coil domain-containing protein 132	-0.36314	0.00391279	-0.0441102	0.822957
HORVU.MOREX.r3.1HG0055550	histone acetyltransferase of the CBP family 12	-0.272131	0.146456	-1.5687	3.1984e-20
HORVU.MOREX.r3.1HG0055560	Metallo-beta-lactamase-like	-0.23408	0.301765	-0.204097	0.429595
HORVU.MOREX.r3.1HG0055580	Kinesin-like protein	-0.432234	0.0701679	-0.223783	0.448079
HORVU.MOREX.r3.1HG0055590	RING/U-box superfamily protein	1.29655	3.57205e-07	1.02483	0.00027407
HORVU.MOREX.r3.1HG0055600	F-box and Leucine Rich Repeat domains containing protein, putative isoform 1	1.23489	0.0316951	0.22546	0.792859
HORVU.MOREX.r3.1HG0055610	Late embryogenesis abundant (LEA) hydroxyproline-rich glycoprotein family, putative	-0.377745	0.506878	0.363115	0.572234
HORVU.MOREX.r3.1HG0055620	Silicon transporter	0.306843	0.92387	0.276437	0.937179
HORVU.MOREX.r3.1HG0055700	U-box domain-containing family protein	1.3845	0.00033287	1.71751	1.2665e-05
HORVU.MOREX.r3.1HG0055630	Short-chain dehydrogenase/reductase family protein	-0.0461779	0.979834	0.418584	0.669438
HORVU.MOREX.r3.1HG0055640	transmembrane protein	-0.524018	0.066735	1.17508	2.32033e-05
HORVU.MOREX.r3.1HG0055650	Tetratricopeptide repeat-containing protein	-0.018183	0.960291	0.69894	0.000278219
HORVU.MOREX.r3.1HG0055720	U-box domain-containing family protein	-1.21629	2.67064e-09	-0.986117	6.22223e-06
HORVU.MOREX.r3.1HG0055730	Translocase of chloroplast	-0.120432	0.637297	-0.613644	0.00550212
HORVU.MOREX.r3.1HG0055820	UDP-N-acetylmuramoyl-L-alanyl-D-glutamate--2, 6-diaminopimelate ligase	-0.555892	0.52291	0.28498	0.787886
HORVU.MOREX.r3.1HG0055830	Branched-chain-amino-acid aminotransferase	-0.315337	0.0918093	-0.191984	0.378533
HORVU.MOREX.r3.1HG0055860	F-box protein	0.86998	0.677266	-2.09593	0.310796
HORVU.MOREX.r3.1HG0055870	Pectin acetylesterase	-1.52393	0.00119812	-0.716933	0.18686
HORVU.MOREX.r3.1HG0055840	Phosphatidylinositol N-acetyglucosaminlytransferase subunit P-like protein	-0.412546	0.00911328	-0.622533	0.000152819
HORVU.MOREX.r3.1HG0055850	Rop guanine nucleotide exchange factor, putative	-0.529893	0.171335	-0.800602	0.0431605
HORVU.MOREX.r3.1HG0055880	DUF3527 domain protein	-0.552732	0.283634	-0.403217	0.502705
HORVU.MOREX.r3.1HG0055960	Scarecrow transcription factor family protein	0.108496	0.771386	0.456106	0.151312
HORVU.MOREX.r3.1HG0055890	Proline dehydrogenase	-0.562107	0.00776798	-0.389154	0.11163
HORVU.MOREX.r3.1HG0056070	Cortical cell-delineating protein	0.0519373	0.99634	0.804762	0.725521
HORVU.MOREX.r3.1HG0056110	Cortical cell-delineating protein	0.350693	0.858673	-0.00943329	1
HORVU.MOREX.r3.1HG0056130	Cortical cell-delineating protein	-3.05087	NA	-2.24496	NA
HORVU.MOREX.r3.1HG0056010	NADH dehydrogenase 1 beta subcomplex subunit 8	-0.317392	0.0554063	-0.171283	0.400845
HORVU.MOREX.r3.1HG0056020	14 kDa proline-rich protein DC2.15, putative	0.510552	0.828023	-2.02252	0.406198
HORVU.MOREX.r3.1HG0056150	Bifunctional inhibitor/lipid-transfer protein/seed storage 2S albumin superfamily protein	1.29858	0.0514257	0.540344	0.532694
HORVU.MOREX.r3.1HG0056160	Altered inheritance of mitochondria protein 32	0.577652	3.40147e-05	0.455275	0.00339972
HORVU.MOREX.r3.1HG0056230	3-hydroxyisobutyryl-CoA hydrolase-like protein	-0.20232	0.40502	-0.0205756	0.962464
HORVU.MOREX.r3.1HG0056240	Trehalose 6-phosphate phosphatase	0.362851	0.193575	-0.879949	0.00108478
HORVU.MOREX.r3.1HG0056280	Xyloglucan galactosyltransferase KATAMARI1	0.952875	5.20309e-06	0.403433	0.105334
HORVU.MOREX.r3.1HG0056290	Flavin-containing monooxygenase	0.12331	0.544793	0.389626	0.0356451
HORVU.MOREX.r3.1HG0056360	Oxysterol-binding protein, expressed	-0.455943	0.0014962	-0.544082	0.000340818
HORVU.MOREX.r3.1HG0056390	Nitrate transporter 1.1	1.26601	0.0692516	3.41244	4.34679e-07
HORVU.MOREX.r3.1HG0056410	Nitrate transporter 1.1	0.422582	0.300857	1.35955	0.000329175
HORVU.MOREX.r3.1HG0056420	Bifunctional inhibitor/lipid-transfer protein/seed storage 2S albumin superfamily protein	1.09148	0.171112	0.722278	0.451232
HORVU.MOREX.r3.1HG0056440	QWRF motif protein (DUF566)	-1.75107	1.45739e-14	-0.713011	0.00752067
HORVU.MOREX.r3.1HG0056540	Zinc finger family protein	-2.548	0.00257536	0.109661	0.936767
HORVU.MOREX.r3.1HG0056490	Hexosyltransferase	0.310069	0.155673	0.395233	0.0887555
HORVU.MOREX.r3.1HG0056500	Holliday junction resolvase	-0.49027	0.21223	0.632974	0.167364
HORVU.MOREX.r3.1HG0056560	AP-3 complex subunit delta	0.282066	0.0194204	-0.145145	0.330318
HORVU.MOREX.r3.1HG0056570	Expansin protein	-0.184423	0.717281	-0.2153	0.69834
HORVU.MOREX.r3.1HG0056580	Expansin protein	-0.644563	0.16514	-1.23598	0.00761974
HORVU.MOREX.r3.1HG0056600	Expansin protein	0.353604	0.370296	0.779027	0.0411229
HORVU.MOREX.r3.1HG0056620	Expansin protein	-0.0754599	0.807918	-0.605062	0.0109805
HORVU.MOREX.r3.1HG0056630	Expansin protein	0.11815	0.804849	0.0187235	0.983419
HORVU.MOREX.r3.1HG0056640	Basic helix-loop-helix transcription factor	-4.27589	0.0897063	-2.99442	0.270862
HORVU.MOREX.r3.1HG0056660	Subtilisin-like protease	0.750109	0.453718	0.481637	0.702013
HORVU.MOREX.r3.1HG0056670	CCR4-NOT transcription complex subunit 1	0.141703	0.36586	0.190322	0.248924
HORVU.MOREX.r3.1HG0056730	Lipoxygenase	-0.710708	0.0575608	-0.325272	0.495353
HORVU.MOREX.r3.1HG0056740	Pyruvate kinase	-0.972405	1.04772e-05	-1.31265	1.60813e-08
HORVU.MOREX.r3.1HG0056750	NADH dehydrogenase [ubiquinone] 1 alpha subcomplex assembly factor 3	-0.321625	0.00910146	-0.0778758	0.641768
HORVU.MOREX.r3.1HG0056760	Tobamovirus multiplication protein 2B	0.104729	0.843924	0.635278	0.129723
HORVU.MOREX.r3.1HG0056780	S-adenosyl-L-methionine-dependent methyltransferases superfamily protein	0.22905	0.135028	-0.716834	8.15115e-07
HORVU.MOREX.r3.1HG0056800	Replicase polyprotein 1ab	0.264103	0.157703	0.559359	0.00213044
HORVU.MOREX.r3.1HG0056810	Haloacid dehalogenase-like hydrolase family protein, putative, expressed	-0.436219	0.0304373	-0.159458	0.531766
HORVU.MOREX.r3.1HG0056870	Pentatricopeptide repeat-containing protein, putative	0.0231719	1	0.434135	0.783825
HORVU.MOREX.r3.1HG0056880	auxin canalization protein (DUF828)	0.199816	0.662702	-0.677774	0.0870814
HORVU.MOREX.r3.1HG0056890	T-complex protein 1	1.46681	0.344531	0.578342	0.766399
HORVU.MOREX.r3.1HG0056920	Dynamin, putative	-0.462097	0.19359	-0.444562	0.261657
HORVU.MOREX.r3.1HG0056950	Maturase	0.905186	2.42933e-06	-0.63905	0.00308691
HORVU.MOREX.r3.1HG0056980	Signal transducer and activator of transcription A	-0.87998	1.08373e-06	-0.26875	0.25935
HORVU.MOREX.r3.1HG0056990	Camphor resistance CrcB family protein	-0.322363	0.206307	0.198306	0.515691
HORVU.MOREX.r3.1HG0057000	Pentatricopeptide repeat-containing protein	-0.213084	0.806756	-0.387386	0.658457
HORVU.MOREX.r3.1HG0057010	Pentatricopeptide repeat (PPR) superfamily protein	0.299117	0.364424	1.29658	7.76801e-06
HORVU.MOREX.r3.1HG0057030	Peroxidase	0.591992	0.349761	1.22384	0.0467931
HORVU.MOREX.r3.1HG0057040	10 kDa chaperonin	-0.215082	0.554705	0.178951	0.670884
HORVU.MOREX.r3.1HG0057200	CYCLIN B1	1.37914	0.0312666	0.280588	0.739576
HORVU.MOREX.r3.1HG0057210	RING/U-box superfamily protein	1.43184	0.0012192	0.545378	0.314738
HORVU.MOREX.r3.1HG0057290	SBP (S-ribonuclease-binding protein) family protein	0.444148	0.079572	-0.435839	0.120346
HORVU.MOREX.r3.1HG0057310	Pleckstrin homology (PH) domain-containing protein	-0.146555	0.410404	-0.220776	0.230971
HORVU.MOREX.r3.1HG0057350	Beta-amylase	-1.58651	1.62846e-08	-1.3773	7.51338e-06
HORVU.MOREX.r3.1HG0057410	Metacaspase-1	0.0771965	0.77562	-0.841575	3.0065e-05
HORVU.MOREX.r3.1HG0057430	Phosphatidylinositol-4-phosphate 5-kinase 5-like protein	-1.14656	6.04946e-15	-0.695835	2.34551e-05
HORVU.MOREX.r3.1HG0057460	golgin family A protein	0.162316	0.884388	-0.438706	0.665384
HORVU.MOREX.r3.1HG0057440	Casein kinase II subunit beta	-0.58213	3.09594e-05	-0.0128741	0.967433
HORVU.MOREX.r3.1HG0057470	Calcineurin B-like protein	0.348336	0.0504716	0.140333	0.545945
HORVU.MOREX.r3.1HG0057530	Polyadenylate-binding protein family protein	3.81659	NA	3.15461	NA
HORVU.MOREX.r3.1HG0057520	Phospho-2-dehydro-3-deoxyheptonate aldolase	-0.0199107	0.990055	-0.0571326	0.94344
HORVU.MOREX.r3.1HG0057490	Kinase family protein	-0.399707	0.0652578	-0.6864	0.00175952
HORVU.MOREX.r3.1HG0057540	Trihelix transcription factor	0.347259	0.0944631	-0.0821448	0.7835
HORVU.MOREX.r3.1HG0057560	RNA-binding KH domain-containing protein	0.119255	0.406428	0.0183793	0.935445
HORVU.MOREX.r3.1HG0057570	Cyclin-like protein	-0.381857	0.0275099	0.349385	0.0691214
HORVU.MOREX.r3.1HG0057580	PRA1 family protein	0.793624	0.0023753	-0.0208803	0.971952
HORVU.MOREX.r3.1HG0057590	Nucleoside diphosphate kinase	0.240175	0.472399	0.0552779	0.90989
HORVU.MOREX.r3.1HG0057610	Peptide methionine sulfoxide reductase MsrA	0.701473	7.53286e-05	0.882301	2.66095e-06
HORVU.MOREX.r3.1HG0057620	Kinase like protein	-0.283474	0.355206	-0.0237648	0.966894
HORVU.MOREX.r3.1HG0057630	Dynamin-like 120 kDa protein, putative isoform 1	-0.739656	0.0553751	-0.312446	0.525039
HORVU.MOREX.r3.1HG0057650	Inositol-1,4,5-trisphosphate 5-phosphatase 4 isoform 1	0.374269	0.370852	0.859394	0.0316688
HORVU.MOREX.r3.1HG0057660	12-oxophytodienoate reductase-like protein	-0.094459	0.877633	-0.267035	0.636657
HORVU.MOREX.r3.1HG0057670	WD-repeat protein, putative	0.0991489	0.62502	0.266945	0.152599
HORVU.MOREX.r3.1HG0057680	Protein ARABIDILLO 1	-0.0661328	0.677608	-0.0936165	0.575679
HORVU.MOREX.r3.1HG0057750	Ethylene-responsive transcription factor	0.869714	0.0290064	1.0072	0.0188129
HORVU.MOREX.r3.1HG0057740	Palmitoyl protein thioesterase containing protein, expressed	-0.449652	0.000190899	-0.0852444	0.619593
HORVU.MOREX.r3.1HG0057780	bZIP transcription factor (DUF630 and DUF632)	-0.402272	0.216921	0.307552	0.419114
HORVU.MOREX.r3.1HG0057800	Protein BRANCHLESS TRICHOME	0.586731	0.329379	0.847823	0.17439
HORVU.MOREX.r3.1HG0057810	Zinc import ATP-binding protein ZnuC	0.739836	0.0142683	0.996523	0.00184378
HORVU.MOREX.r3.1HG0057820	Kinase family protein	-0.315956	0.361777	-0.0223355	0.974301
HORVU.MOREX.r3.1HG0057860	BTB/POZ domain-containing protein	-0.311189	0.371667	0.530052	0.130051
HORVU.MOREX.r3.1HG0057870	Serine hydroxymethyltransferase	0.882389	1.53538e-10	0.606329	8.00237e-05
HORVU.MOREX.r3.1HG0057900	MYB-related transcription factor	0.281711	0.067224	-0.242955	0.162349
HORVU.MOREX.r3.1HG0057910	Dual specificity protein phosphatase	-1.08911	6.0479e-10	-0.768753	9.16501e-05
HORVU.MOREX.r3.1HG0057920	Cotton fiber protein	0.362536	0.295121	0.638844	0.0665148
HORVU.MOREX.r3.1HG0057950	Aminotransferase-like, plant mobile domain-containing protein	-0.665957	0.139639	-1.1466	0.0122249
HORVU.MOREX.r3.1HG0057960	Homeobox-leucine zipper family protein	-0.34509	0.01477	-1.87333	3.67826e-43
HORVU.MOREX.r3.1HG0057970	Myb transcription factor	-0.797849	2.79801e-07	-0.564744	0.00120021
HORVU.MOREX.r3.1HG0057980	Sugar transporter, putative	-0.831099	0.00376188	0.518897	0.123987
HORVU.MOREX.r3.1HG0057990	O-fucosyltransferase family protein	0.569883	0.0173251	0.391522	0.150725
HORVU.MOREX.r3.1HG0058110	Leucine--tRNA ligase	1.94169	0.000129721	0.98418	0.0931398
HORVU.MOREX.r3.1HG0058050	8-amino-7-oxononanoate synthase	0.193201	0.435684	0.419243	0.0741252
HORVU.MOREX.r3.1HG0058140	ethylene-responsive transcription factor	-0.364095	0.363129	-0.0625346	0.919616
HORVU.MOREX.r3.1HG0058160	Sphingomyelin phosphodiesterase 4	-0.547175	0.445499	-0.215036	0.815931
HORVU.MOREX.r3.1HG0058170	Autophagy-related protein 3	-0.0189908	0.956456	0.107356	0.682074
HORVU.MOREX.r3.1HG0058180	CONSTANS-like protein	-1.59514	0.00635639	-2.04453	0.00109981
HORVU.MOREX.r3.1HG0058190	Cell number regulator 6	3.27848	0.514442	0	1
HORVU.MOREX.r3.1HG0058240	auxin canalization protein (DUF828)	0.202659	0.637654	-0.791552	0.0347661
HORVU.MOREX.r3.1HG0058270	electron transporter, putative (Protein of unknown function, DUF547)	-0.27879	0.632087	-0.113364	0.888724
HORVU.MOREX.r3.1HG0058280	D-3-phosphoglycerate dehydrogenase	-1.55836	1.84332e-05	-1.21217	0.0027933
HORVU.MOREX.r3.1HG0058290	Agenet domain containing protein, expressed	0.330575	0.142842	0.320126	0.20135
HORVU.MOREX.r3.1HG0058320	F-box domain containing protein	0.352994	0.0974543	0.476043	0.0371473
HORVU.MOREX.r3.1HG0058310	2-oxoglutarate (2OG) and Fe(II)-dependent oxygenase superfamily protein	-0.959374	0.00607566	-0.825003	0.035121
HORVU.MOREX.r3.1HG0058340	Metalloendoproteinase 1, putative	0.961457	0.00516187	-0.478581	0.275307
HORVU.MOREX.r3.1HG0058350	dipeptide transport ATP-binding protein	-0.573137	0.254075	0.439843	0.467968
HORVU.MOREX.r3.1HG0058390	GATA transcription factor	-0.0309119	0.984231	0.185523	0.831096
HORVU.MOREX.r3.1HG0058420	ATP-binding cassette sub-family A member 5	0.215073	0.892547	1.26314	0.347975
HORVU.MOREX.r3.1HG0058440	ATP-dependent RNA helicase	3.22962	2.84264e-17	1.94235	7.12554e-06
HORVU.MOREX.r3.1HG0058450	Kinase family protein	-0.167979	0.567331	-0.40003	0.152599
HORVU.MOREX.r3.1HG0058470	RING/U-box superfamily protein, putative	-0.224237	0.727424	0.243905	0.72664
HORVU.MOREX.r3.1HG0058500	Carbon catabolite repressor protein 4	-0.0537992	0.92517	-0.018073	0.9855
HORVU.MOREX.r3.1HG0058510	Major facilitator superfamily protein	0.0617793	0.865284	-1.94359	5.76484e-16
HORVU.MOREX.r3.1HG0058530	Small nuclear ribonucleoprotein family protein	0.40891	0.00055161	0.222904	0.111179
HORVU.MOREX.r3.1HG0058570	gamma-irradiation and mitomycin c induced 1	-0.420892	0.754006	0.370961	0.831864
HORVU.MOREX.r3.1HG0058550	AP2-like ethylene-responsive transcription factor	-0.0284055	0.982668	0.050343	0.958933
HORVU.MOREX.r3.1HG0058640	Histone H2B	0.0665615	0.955901	-0.583845	0.479618
HORVU.MOREX.r3.1HG0058680	NAD kinase	-0.365519	0.238964	-0.102569	0.80678
HORVU.MOREX.r3.1HG0058690	Late embryogenesis abundant protein	-0.601205	0.0541934	-0.802253	0.0232203
HORVU.MOREX.r3.1HG0058720	Protein N-terminal glutamine amidohydrolase	-0.249652	0.629762	-0.00500891	1
HORVU.MOREX.r3.1HG0058730	Kinase family protein	-0.205515	0.488651	-0.85131	0.00118348
HORVU.MOREX.r3.1HG0058780	UDP-sulfoquinovose synthase	0.864627	0.00011956	1.01601	2.22751e-05
HORVU.MOREX.r3.1HG0058790	Glycosyltransferase	-0.92989	0.031534	-0.735796	0.133842
HORVU.MOREX.r3.1HG0058800	Glycosyltransferase	-0.493958	0.259485	-0.127171	0.837366
HORVU.MOREX.r3.1HG0058850	Protein SAWADEE HOMEODOMAIN-like protein 2	0.145296	0.987984	2.08951	0.563657
HORVU.MOREX.r3.1HG0058810	Histone-lysine N-methyltransferase, H3 lysine-9 specific	-2.9857	0.0068392	-7.28372	1.40713e-06
HORVU.MOREX.r3.1HG0058900	Protein lateral root primordium 1	-0.443101	0.00544166	0.50308	0.0054263
HORVU.MOREX.r3.1HG0058910	Hyp O-arabinosyltransferase homolog	-0.189814	0.0920635	-0.151867	0.235236
HORVU.MOREX.r3.1HG0058930	DUF4228 domain protein	1.76599	1.59228e-14	1.08113	2.81404e-05
HORVU.MOREX.r3.1HG0058970	Regulator of chromosome condensation (RCC1) family with FYVE zinc finger domain-containing protein	0.0550828	0.777791	0.0985092	0.615069
HORVU.MOREX.r3.1HG0058980	ABC transporter G family member	-1.56129	0.00110728	-1.02579	0.0607929
HORVU.MOREX.r3.1HG0058990	Dna mismatch repair protein msh1, mitochondrial	-0.410335	0.539035	-2.74578	2.0813e-06
HORVU.MOREX.r3.1HG0059070	Subtilisin-like protease	0.926484	0.497184	4.86865	0.000493512
HORVU.MOREX.r3.1HG0059000	Receptor-like kinase	0.411303	0.204277	-0.00750653	0.998129
HORVU.MOREX.r3.1HG0059080	Ornithine carbamoyltransferase	0.514463	0.058101	-0.401656	0.199304
HORVU.MOREX.r3.1HG0059110	Serine/threonine-protein phosphatase 7 long form	-0.125135	0.560587	0.0772519	0.767746
HORVU.MOREX.r3.1HG0059120	AP-3 complex subunit mu	-0.933442	1.15604e-12	-0.158839	0.36952
HORVU.MOREX.r3.1HG0059140	Fission 1 protein	0.152073	0.533524	0.0254273	0.946698
HORVU.MOREX.r3.1HG0059150	Annexin	-2.0586	3.14462e-11	-3.09081	3.63612e-21
HORVU.MOREX.r3.1HG0059210	Cation/H(+) antiporter	-3.73186	0.414422	4.68471	0.341656
HORVU.MOREX.r3.1HG0059220	Arf GTPase activating protein	0.328631	0.394792	-0.837301	0.0206654
HORVU.MOREX.r3.1HG0059170	Annexin	-2.03923	5.36058e-10	-2.56473	2.12907e-13
HORVU.MOREX.r3.1HG0059230	Plant calmodulin-binding-like protein	0.58027	0.00510842	-0.463199	0.0480791
HORVU.MOREX.r3.1HG0059260	cytochrome C oxidase subunit	-1.28939	1.29378e-05	-0.619756	0.0804811
HORVU.MOREX.r3.1HG0059270	Alpha-glucosidase like protein	0.0200437	0.873881	-0.138028	0.153002
HORVU.MOREX.r3.1HG0059300	L-lactate dehydrogenase	0.224962	0.355635	-0.235588	0.380992
HORVU.MOREX.r3.1HG0059290	Calcium binding family protein	0.494212	0.0986028	0.255227	0.496707
HORVU.MOREX.r3.1HG0059340	Conserved oligomeric Golgi complex subunit 5	-0.128725	0.553571	0.275932	0.188611
HORVU.MOREX.r3.1HG0059350	S-adenosyl-L-methionine-dependent methyltransferases superfamily protein	0.102036	0.847157	0.576984	0.171513
HORVU.MOREX.r3.1HG0059360	DNA-directed RNA polymerase	-0.262942	0.473881	0.0415829	0.943154
HORVU.MOREX.r3.1HG0059370	Signal peptidase I	-0.228757	0.207136	0.241156	0.223375
HORVU.MOREX.r3.1HG0059410	Gibberellin-regulated family protein	2.08441	0.222075	2.90269	0.115895
HORVU.MOREX.r3.1HG0059400	Acyl carrier protein	-0.135483	0.551725	-0.0295786	0.930275
HORVU.MOREX.r3.1HG0059420	PAX-interacting protein 1	-0.480584	0.389305	0.0751084	0.930275
HORVU.MOREX.r3.1HG0059430	RNA-binding protein, putative	-0.221398	0.200631	0.103104	0.639421
HORVU.MOREX.r3.1HG0059440	rRNA N-glycosidase	0.163819	0.878165	-0.88587	0.307747
HORVU.MOREX.r3.1HG0059450	Peptide chain release factor, putative	0.275518	0.453695	-0.136037	0.772003
HORVU.MOREX.r3.1HG0059490	acetyl Co-enzyme a carboxylase biotin carboxylase subunit	NA	NA	NA	NA
HORVU.MOREX.r3.1HG0059550	Phosphotransferase	NA	NA	NA	NA
HORVU.MOREX.r3.1HG0059470	'putative beta-1,3-glucanase	-2.06832	7.93709e-13	-1.37418	2.01944e-05
HORVU.MOREX.r3.1HG0059670	Cytokinin oxidase/dehydrogenase	2.26973	0.229077	1.48074	0.534827
HORVU.MOREX.r3.1HG0059680	Eukaryotic peptide chain release factor subunit 1-1	2.53239	2.59269e-18	1.13509	0.000657713
HORVU.MOREX.r3.1HG0059710	Phosphatidylinositol N-acetylglucosaminyltransferase subunit Y	-0.074091	0.901217	0.512843	0.235379
HORVU.MOREX.r3.1HG0059600	DnaJ	-0.338792	0.027103	0.590832	0.00015649
HORVU.MOREX.r3.1HG0059730	Threonine--tRNA ligase	3.46368	0.176142	1.46272	0.64611
HORVU.MOREX.r3.1HG0059740	Diacylglycerol kinase	-0.600859	0.0883717	-2.11476	2.36379e-10
HORVU.MOREX.r3.1HG0059750	DUF1644 family protein	-0.64933	0.00501422	-1.41584	1.20901e-09
HORVU.MOREX.r3.1HG0059790	Hydroxyproline-rich glycoprotein-like	0.164342	0.694759	0.440224	0.255911
HORVU.MOREX.r3.1HG0059770	Nascent polypeptide-associated complex subunit alpha-like protein	-0.0643468	0.847559	-0.306156	0.272897
HORVU.MOREX.r3.1HG0059810	RNA binding protein	-0.137869	0.717633	0.368885	0.29723
HORVU.MOREX.r3.1HG0059820	Copine-1	0.568894	0.000352919	0.136006	0.530734
HORVU.MOREX.r3.1HG0059840	F-box-like protein	-0.193218	0.456228	0.934724	3.04701e-05
HORVU.MOREX.r3.1HG0059850	Lipase	-1.0426	6.74219e-12	-0.498549	0.00425224
HORVU.MOREX.r3.1HG0059860	Kinase family protein	-0.371958	0.0147757	0.00791896	0.984878
HORVU.MOREX.r3.1HG0059870	Succinate dehydrogenase subunit 4	-0.0315506	0.953802	0.181507	0.657111
HORVU.MOREX.r3.1HG0059910	Receptor-like kinase	0.163799	0.833222	0.278397	0.71967
HORVU.MOREX.r3.1HG0059920	Membrane protein insertase YidC	0.479234	0.135393	0.95652	0.00281244
HORVU.MOREX.r3.1HG0059930	26S proteasome regulatory subunit	0.15293	0.312514	0.137213	0.426225
HORVU.MOREX.r3.1HG0059970	Subtilisin-like protease	0.19709	0.92206	-0.617076	0.725488
HORVU.MOREX.r3.1HG0059980	essential meiotic endonuclease 1A	-0.76289	0.153229	-1.10137	0.0468831
HORVU.MOREX.r3.1HG0060040	CW-type Zinc Finger family protein, expressed	0.472193	0.00245495	0.545033	0.00103775
HORVU.MOREX.r3.1HG0060060	Calcium-dependent lipid-binding (CaLB domain) family protein	-1.10516	0.0117785	-0.452383	0.413056
HORVU.MOREX.r3.1HG0060080	Pentatricopeptide repeat-containing protein	-0.58813	0.210763	-0.296186	0.614545
HORVU.MOREX.r3.1HG0060110	CBL-interacting Serine/Threonine-kinase	0.65188	0.732388	6.33423	0.00156643
HORVU.MOREX.r3.1HG0060140	Transmembrane protein, putative	0.440158	0.671707	-0.909085	0.364719
HORVU.MOREX.r3.1HG0060150	Protein FLX-like 3	0.275577	0.15631	0.438485	0.0270033
HORVU.MOREX.r3.1HG0060190	NRR repressor homolog 1	0.992005	0.0052268	-0.536294	0.209763
HORVU.MOREX.r3.1HG0060220	Late embryogenesis abundant (LEA) hydroxyproline-rich glycoprotein family	-0.734295	0.158531	-1.82498	0.000541414
HORVU.MOREX.r3.1HG0060200	NRR repressor homolog 3	1.37581	0.000351668	0.853353	0.0565148
HORVU.MOREX.r3.1HG0060240	Thiamin pyrophosphokinase 1	0.00672528	1	-0.366585	0.581149
HORVU.MOREX.r3.1HG0060260	Histone H2B	-0.315198	0.623883	-1.0799	0.0629405
HORVU.MOREX.r3.1HG0060270	Histone H3	-0.133276	0.754638	-0.425964	0.26684
HORVU.MOREX.r3.1HG0060300	Nucleolar 16	0.411683	0.0154915	-0.000559437	1
HORVU.MOREX.r3.1HG0060320	Histone H3	0.0350914	0.940739	-0.516167	0.0964447
HORVU.MOREX.r3.1HG0060340	Histone H2B	0.442067	0.472048	-0.721423	0.253588
HORVU.MOREX.r3.1HG0060360	Beta-glucosidase, putative	1.27215	0.222174	0.524099	0.698409
HORVU.MOREX.r3.1HG0060400	Elongation factor 4	2.01603	0.0966447	0.129436	0.95422
HORVU.MOREX.r3.1HG0060380	Elongation factor 4	-0.0492428	0.92274	0.0997586	0.836537
HORVU.MOREX.r3.1HG0060410	F21O3.15 protein	0.163528	0.37693	0.0864955	0.704885
HORVU.MOREX.r3.1HG0060530	Chaperone protein dnaJ, putative	0.142525	0.518961	0.382773	0.0654314
HORVU.MOREX.r3.1HG0060570	Mitochondrial zinc maintenance protein 1, mitochondrial	0.176775	0.486932	0.40809	0.0943122
HORVU.MOREX.r3.1HG0060600	Transducin/WD40 repeat-like superfamily protein	-0.777349	0.00300615	0.13295	0.731994
HORVU.MOREX.r3.1HG0060650	Late embryogenesis abundant protein	-1.26951	NA	0	NA
HORVU.MOREX.r3.1HG0060630	UDP-glucuronate decarboxylase protein 6	-0.365041	0.104405	-1.54813	1.43373e-13
HORVU.MOREX.r3.1HG0060640	Alpha/beta-Hydrolases superfamily protein	-0.629435	0.0361524	-1.30295	1.44175e-05
HORVU.MOREX.r3.1HG0060690	DUF538 family protein (Protein of unknown function, DUF538)	-0.557812	0.00129006	-0.2502	0.244799
HORVU.MOREX.r3.1HG0060700	Fatty acid oxidation complex subunit alpha	-0.28554	0.017312	-0.146492	0.315663
HORVU.MOREX.r3.1HG0060770	Ethylene-responsive transcription factor	-0.393819	0.301878	1.8503	5.54538e-08
HORVU.MOREX.r3.1HG0061070	RING/U-box superfamily protein, putative	-0.51239	0.289796	1.4562	0.00125477
HORVU.MOREX.r3.1HG0060840	Pectinesterase	0.800292	0.0202056	1.01158	0.00564813
HORVU.MOREX.r3.1HG0061080	Cilia- and flagella-associated protein 52	-0.798774	0.224211	-0.454958	0.555779
HORVU.MOREX.r3.1HG0061100	Phospholipase D	-0.969272	4.22257e-07	-1.29264	1.88014e-10
HORVU.MOREX.r3.1HG0061140	Phosphatase 2C family protein	-0.691951	0.000183627	-2.13068	1.61334e-30
HORVU.MOREX.r3.1HG0061180	Phosphatase 2C family protein	0.0305225	0.935249	-2.16318	1.65603e-24
HORVU.MOREX.r3.1HG0061210	Replicase polyprotein 1a	-0.433854	0.000584019	-0.228285	0.111082
HORVU.MOREX.r3.1HG0061220	DNA primase	-0.707766	0.0475035	-0.469017	0.263945
HORVU.MOREX.r3.1HG0061240	Orotidine 5'-phosphate decarboxylase	-1.38723	0.675392	-3.17961	0.313194
HORVU.MOREX.r3.1HG0061230	Serine/threonine-protein kinase	0.0699297	0.700977	-0.211489	0.201015
HORVU.MOREX.r3.1HG0061280	Flagellar biosynthesis protein flhA	0.343928	0.122173	-0.290907	0.251813
HORVU.MOREX.r3.1HG0061300	Receptor-like kinase	1.89624	2.22054e-15	1.30788	7.76873e-07
HORVU.MOREX.r3.1HG0061330	Dehydration-induced 19-like protein	-0.208102	0.230781	-0.135055	0.519888
HORVU.MOREX.r3.1HG0061370	Acyltransferase, putative	-0.0442373	0.8625	0.16254	0.469451
HORVU.MOREX.r3.1HG0061380	CAAX prenyl protease 2	0.305924	0.345942	0.458991	0.145626
HORVU.MOREX.r3.1HG0061390	Trichome birefringence-like protein	-1.01149	4.06603e-05	-0.431029	0.149913
HORVU.MOREX.r3.1HG0061420	DUF3511 domain protein	-0.264127	0.297548	-0.271175	0.315331
HORVU.MOREX.r3.1HG0061460	Werner syndrome-like exonuclease	-0.0859143	0.712519	0.0473268	0.869336
HORVU.MOREX.r3.1HG0061490	Pentatricopeptide repeat-containing protein	0.718528	0.249551	0.220471	0.79498
HORVU.MOREX.r3.1HG0061470	Mitochondrial carrier protein, putative	-1.19453	4.39869e-05	-0.658816	0.0558883
HORVU.MOREX.r3.1HG0061480	Glycine-rich protein	-1.47005	0.0014322	-1.57332	0.00153167
HORVU.MOREX.r3.1HG0061520	Nuclear pore complex protein	-1.56286	0.106963	-0.787466	0.516202
HORVU.MOREX.r3.1HG0061530	Metallothionein	0.586888	0.0357996	0.7304	0.0139643
HORVU.MOREX.r3.1HG0061540	Metallothionein-like protein	0.567501	0.157297	1.69306	7.86559e-06
HORVU.MOREX.r3.1HG0061550	Metallothionein	0.828391	0.00627206	1.16146	0.000255404
HORVU.MOREX.r3.1HG0061580	Metallothionein	1.26355	9.51331e-06	1.47792	1.23802e-06
HORVU.MOREX.r3.1HG0061660	RING/FYVE/PHD zinc finger superfamily protein	-0.242838	0.660656	-1.34355	0.00379391
HORVU.MOREX.r3.1HG0061670	Pentatricopeptide repeat-containing protein	0.427511	0.184446	0.505162	0.142425
HORVU.MOREX.r3.1HG0061700	Protein FAM91A1	-0.0312812	1	-0.904358	0.691324
HORVU.MOREX.r3.1HG0061710	Trichome birefringence-like protein	-0.0947949	0.600207	-0.554291	0.000226527
HORVU.MOREX.r3.1HG0061720	Anaphase-promoting complex subunit 1	-0.286551	0.422354	-0.173226	0.692046
HORVU.MOREX.r3.1HG0061730	AMP deaminase	-0.552386	0.0143325	-0.810905	0.00054748
HORVU.MOREX.r3.1HG0061740	Ran-binding protein 1 domain-containing	0.631263	0.00357388	0.561109	0.0196056
HORVU.MOREX.r3.1HG0061770	Late embryogenesis abundant protein	1.34928	0.217901	-0.0097029	1
HORVU.MOREX.r3.1HG0061800	Late embryogenesis abundant protein	0	NA	1.74564	NA
HORVU.MOREX.r3.1HG0061750	Chlorophyll synthase	-0.0165259	0.978285	0.099483	0.78822
HORVU.MOREX.r3.1HG0061850	Methionine aminopeptidase 2	0.0210098	0.950234	-0.105782	0.687456
HORVU.MOREX.r3.1HG0061870	Chaperone protein dnaJ, putative	0.188271	0.419102	-0.452513	0.0411072
HORVU.MOREX.r3.1HG0061880	Ran-binding protein 1	0.432238	0.00668332	0.347159	0.0538033
HORVU.MOREX.r3.1HG0061980	Cysteine protease, putative	4.5974	0.152472	0.188079	0.977298
HORVU.MOREX.r3.1HG0061920	Serine/arginine repetitive matrix protein 2 isoform 1	-0.194024	0.275426	-0.739109	5.24315e-06
HORVU.MOREX.r3.1HG0062050	Tocopherol cyclase	-0.442786	0.0479068	-0.164499	0.578596
HORVU.MOREX.r3.1HG0062070	SAGA-associated factor 11	-0.0352062	0.958262	1.3651	0.00016791
HORVU.MOREX.r3.1HG0062080	TATA box-binding protein-associated factor RNA polymerase I subunit B	-0.20125	0.650105	-0.0656877	0.914128
HORVU.MOREX.r3.1HG0062110	Pentatricopeptide repeat-containing protein	-0.11953	0.572222	-0.632066	0.000430936
HORVU.MOREX.r3.1HG0062130	Importin subunit beta-1	0.637679	3.14448e-07	0.12472	0.474077
HORVU.MOREX.r3.1HG0062140	Receptor protein kinase, putative	-0.30473	0.411098	0.6241	0.0808729
HORVU.MOREX.r3.1HG0062250	LOB domain-containing protein, putative	0.235272	0.899148	1.81258	0.201692
HORVU.MOREX.r3.1HG0062220	LIGHT-DEPENDENT SHORT HYPOCOTYLS-like protein (DUF640)	-0.36873	0.151179	0.171961	0.603671
HORVU.MOREX.r3.1HG0062310	Cytosolic endo-beta-N-acetylglucosaminidase	-0.340124	0.0466976	0.141206	0.511091
HORVU.MOREX.r3.1HG0062330	Cytosolic endo-beta-N-acetylglucosaminidase	-0.169322	0.499629	0.181918	0.505582
HORVU.MOREX.r3.1HG0062340	Cell division cycle 48-like protein	-0.534719	0.00149472	-0.41507	0.0280371
HORVU.MOREX.r3.1HG0062350	Cytosolic endo-beta-N-acetylglucosaminidase	-0.17624	0.450916	0.241744	0.317845
HORVU.MOREX.r3.1HG0062360	Cell division cycle 48-like protein	-0.651899	0.0130276	-0.41096	0.183749
HORVU.MOREX.r3.1HG0062370	DUF538 family protein (Protein of unknown function, DUF538)	0.109572	0.434123	0.344453	0.00713859
HORVU.MOREX.r3.1HG0062390	Dehydration responsive element-binding factor protein	0.427896	0.0201468	-0.441575	0.0281734
HORVU.MOREX.r3.1HG0062400	sorting nexin	-0.22201	0.12584	0.374251	0.010952
HORVU.MOREX.r3.1HG0062420	Alpha/beta hydrolase related protein	0.188271	0.696931	-0.077048	0.903419
HORVU.MOREX.r3.1HG0062450	Pyrimidine-specific ribonucleoside hydrolase	-0.575598	0.0271758	-2.3361	1.88305e-22
HORVU.MOREX.r3.1HG0062460	wall-associated receptor kinase-like protein	0.66654	0.0834852	0.54131	0.218091
HORVU.MOREX.r3.1HG0062470	Ubiquitin-associated domain-containing family protein	0.044364	0.783444	-0.453452	0.000174696
HORVU.MOREX.r3.1HG0062490	RING/U-box superfamily protein, putative	0.314738	0.631117	2.30394	6.35396e-06
HORVU.MOREX.r3.1HG0062480	1-deoxy-D-xylulose-5-phosphate synthase	-0.317544	0.256712	0.471933	0.103664
HORVU.MOREX.r3.1HG0062550	F-box protein	-0.283874	0.628845	-0.00790498	0.99999
HORVU.MOREX.r3.1HG0062630	Lipase	0.359888	0.0447893	0.385151	0.0480858
HORVU.MOREX.r3.1HG0062650	Pentatricopeptide repeat-containing protein	0.00424841	1	-0.0706277	0.873558
HORVU.MOREX.r3.1HG0062640	Squamosa promoter-binding-like protein	-0.0585158	0.756903	-0.659861	3.32397e-06
HORVU.MOREX.r3.1HG0062680	Gibberellin receptor GID1a	-0.564825	0.000188577	-0.732677	4.62763e-06
HORVU.MOREX.r3.1HG0062700	Transducin/WD-like repeat-protein	-0.178215	0.568335	0.643181	0.0230643
HORVU.MOREX.r3.1HG0062710	LEC14B	-20.3993	NA	1.19403	NA
HORVU.MOREX.r3.1HG0062740	Leucine-rich repeat receptor-like kinase	-0.437243	0.19404	-0.132004	0.775785
HORVU.MOREX.r3.1HG0062760	Pyrimidine-specific ribonucleoside hydrolase	0.566761	0.424034	0.702137	0.346026
HORVU.MOREX.r3.1HG0062770	Pyrimidine-specific ribonucleoside hydrolase	0.605866	0.0842266	-0.447244	0.27399
HORVU.MOREX.r3.1HG0062810	PH-response transcription factor pacC/RIM101 isoform 2	-0.634092	0.00951438	-1.14353	4.42907e-06
HORVU.MOREX.r3.1HG0062890	serine/arginine repetitive matrix-like protein	0.491897	0.548828	-0.0163832	0.999115
HORVU.MOREX.r3.1HG0062840	Breast carcinoma-amplified sequence 3	-0.382494	0.00145331	-0.617584	6.86251e-07
HORVU.MOREX.r3.1HG0062900	Pyrophosphate-energized vacuolar membrane proton pump	0.381646	0.218834	-0.950981	0.00165414
HORVU.MOREX.r3.1HG0062910	transmembrane protein, putative (DUF247)	-0.0745329	0.898501	-0.154212	0.784165
HORVU.MOREX.r3.1HG0062940	Pyruvate, phosphate dikinase	0.733777	0.0461908	1.10997	0.00352744
HORVU.MOREX.r3.1HG0062980	L-gulonolactone oxidase	-3.41674	8.39331e-10	-2.21192	5.16373e-05
HORVU.MOREX.r3.1HG0063000	Methyl-CpG-binding domain-containing family protein	-0.49501	0.0300482	-0.107963	0.741736
HORVU.MOREX.r3.1HG0063020	Resistance to phytophthora 1 protein	0.826665	0.0253314	0.349413	0.465961
HORVU.MOREX.r3.1HG0063030	MYB-related transcription factor	-3.81673	5.58955e-08	0.000377709	1
HORVU.MOREX.r3.1HG0063050	Peptide methionine sulfoxide reductase msrB	0.552316	0.0206158	0.71591	0.0043052
HORVU.MOREX.r3.1HG0063060	Mitochondrial transcription termination factor family protein	0.284386	0.342472	-0.150323	0.688359
HORVU.MOREX.r3.1HG0063080	BED zinc finger,hAT family dimerization domain	-0.730878	0.54154	-2.64758	0.0607771
HORVU.MOREX.r3.1HG0063100	Disease resistance protein (NBS-LRR class) family	0.883836	0.278325	1.00838	0.230998
HORVU.MOREX.r3.1HG0063110	NBS-LRR disease resistance protein	0.556329	0.482303	1.14384	0.150057
HORVU.MOREX.r3.1HG0063210	transmembrane protein, putative (DUF594)	1.77674	0.000303284	1.37744	0.00785997
HORVU.MOREX.r3.1HG0063280	Mitochondrial transcription termination factor family protein	0.242522	0.402825	1.32951	6.59339e-08
HORVU.MOREX.r3.1HG0063330	Eukaryotic aspartyl protease family protein, putative	1.88717	8.3381e-15	1.81772	4.90064e-12
HORVU.MOREX.r3.1HG0063340	B-cell receptor-associated 31-like	0.133179	0.46164	-0.204642	0.272931
HORVU.MOREX.r3.1HG0063350	Cation-transporting ATPase	0.0914261	0.506793	-0.068873	0.671182
HORVU.MOREX.r3.1HG0063360	Bax inhibitor-1 family protein	-0.1816	0.164754	-0.504518	5.221e-05
HORVU.MOREX.r3.1HG0063430	Oxidoreductase, 2OG-Fe(II) oxygenase family protein	-0.310688	0.0722559	-1.4412	4.48584e-19
HORVU.MOREX.r3.1HG0063520	GDSL esterase/lipase	-0.179137	0.211568	-0.302698	0.0357366
HORVU.MOREX.r3.1HG0063530	1-(5-phosphoribosyl)-5-[(5-phosphoribosylamino)methylideneamino] imidazole-4-carboxamide isomerase	0.0810039	0.690051	0.3346	0.0533992
HORVU.MOREX.r3.1HG0063560	Sulfotransferase	1.46956	0.188545	1.31024	0.299512
HORVU.MOREX.r3.1HG0063540	DNA-directed RNA polymerase II subunit	0.50961	0.000453978	0.399353	0.0137143
HORVU.MOREX.r3.1HG0063550	Energy-coupling factor transporter transmembrane protein EcfT	-0.420995	0.295775	0.589654	0.148257
HORVU.MOREX.r3.1HG0063590	AWPM-19-like membrane family protein	-0.6914	0.122946	-0.738412	0.130882
HORVU.MOREX.r3.1HG0063600	Glycine-rich protein, putative	-0.0340794	0.901283	-0.609278	0.000888948
HORVU.MOREX.r3.1HG0063610	Endo-1,31,4-beta-D-glucanase	-3.99354	0.000678208	-5.86807	0.00011448
HORVU.MOREX.r3.1HG0063630	Chitinase	-0.305357	0.585119	-0.558399	0.318353
HORVU.MOREX.r3.1HG0063720	Endo-1,3	0.128086	0.581694	0.0209191	0.955127
HORVU.MOREX.r3.1HG0063750	Protein kinase	-0.528054	0.210114	-0.198019	0.721867
HORVU.MOREX.r3.1HG0063740	Endo-1,3	-2.53355	1.02022e-19	-1.81452	2.35699e-09
HORVU.MOREX.r3.1HG0063780	ARM REPEAT PROTEIN INTERACTING WITH ABF2	-0.28073	0.0415968	0.119824	0.498673
HORVU.MOREX.r3.1HG0063790	Sister chromatid cohesion 1 protein 1	-0.223779	0.631921	-0.490652	0.27857
HORVU.MOREX.r3.1HG0063810	Cyclin family protein	-0.429461	0.234876	-0.181053	0.701991
HORVU.MOREX.r3.1HG0063840	SWI/SNF-related matrix-associated actin-dependent regulator of chromatin subfamily A-like protein 1 homolog	-1.52049	0.436541	0.389633	0.887271
HORVU.MOREX.r3.1HG0063860	Pentatricopeptide repeat-containing protein	0.551969	0.267005	0.33897	0.582645
HORVU.MOREX.r3.1HG0063870	Kinesin-like protein	-0.388621	0.339324	-0.263902	0.589402
HORVU.MOREX.r3.1HG0063890	Chaperone protein DnaJ	-1.24495	NA	0	NA
HORVU.MOREX.r3.1HG0063880	Glycosyltransferase	0.470783	0.0490726	0.0131012	0.983065
HORVU.MOREX.r3.1HG0063930	Protein WEAK CHLOROPLAST MOVEMENT UNDER BLUE LIGHT 1	0.668326	0.0255236	-0.632365	0.0566836
HORVU.MOREX.r3.1HG0063980	CASP-like protein	-0.602675	0.0361325	-1.57507	2.27513e-08
HORVU.MOREX.r3.1HG0064000	Protein translocase secy subunit, putative	-1.11233	0.011507	-0.412743	0.480595
HORVU.MOREX.r3.1HG0064010	LETM1 and EF-hand domain-containing protein 1, mitochondrial	0.0272362	0.886677	0.142388	0.357299
HORVU.MOREX.r3.1HG0064020	RING/U-box superfamily protein	0.0123736	0.978374	0.106724	0.689945
HORVU.MOREX.r3.1HG0064030	Tetratricopeptide repeat (TPR)-like superfamily protein	-0.66819	0.000179156	-0.58839	0.00221915
HORVU.MOREX.r3.1HG0064040	Rhomboid family protein	-0.868067	0.00920153	0.305902	0.490699
HORVU.MOREX.r3.1HG0064070	DUF21 domain-containing protein	0.216833	0.326743	0.20735	0.401017
HORVU.MOREX.r3.1HG0064100	ELKS/Rab6-interacting/CAST family protein	0.818621	0.102768	-0.0910269	0.910007
HORVU.MOREX.r3.1HG0064140	Phosphatidylglycerol lysyltransferase	0.33635	NA	-1.82953	NA
HORVU.MOREX.r3.1HG0064080	Peptide-N4-(N-acetyl-beta-glucosaminyl)asparagine amidase A	0.594205	0.0537339	0.646225	0.053288
HORVU.MOREX.r3.1HG0064170	Pentatricopeptide repeat-containing protein	0.51396	0.314455	0.274913	0.685909
HORVU.MOREX.r3.1HG0064180	ERD (Early-responsive to dehydration stress) family protein	-0.0153402	1	-3.26762	0.361906
HORVU.MOREX.r3.1HG0064160	DUF630 family protein, putative (DUF630 and DUF632)	0.449853	0.0735439	0.115707	0.743636
HORVU.MOREX.r3.1HG0064220	Isoamylase-like glucan debranching enzyme	0.598926	0.069387	0.410643	0.287848
HORVU.MOREX.r3.1HG0064290	pale cress protein (PAC)	1.02242	0.00211846	0.896992	0.0135717
HORVU.MOREX.r3.1HG0064240	Coatomer subunit delta	-0.176961	0.301064	-0.114436	0.581568
HORVU.MOREX.r3.1HG0064310	Ribosomal protein L34e superfamily protein	-0.0806353	0.777319	0.17979	0.522422
HORVU.MOREX.r3.1HG0064320	Argininosuccinate synthase	-0.0813493	0.613901	0.119546	0.47712
HORVU.MOREX.r3.1HG0064340	Leucine-rich repeat receptor-like protein kinase	0.302446	0.122139	-1.04463	1.34533e-08
HORVU.MOREX.r3.1HG0064370	RNA-directed DNA polymerase (reverse transcriptase)-related family protein	1.42847	9.23953e-05	0.949385	0.0236538
HORVU.MOREX.r3.1HG0064390	Mitochondrial carrier family	-0.0478829	0.848132	-1.15059	8.88539e-12
HORVU.MOREX.r3.1HG0064430	DNA repair protein-like protein	0.144709	0.663388	0.222189	0.515822
HORVU.MOREX.r3.1HG0064460	Protein kinase-like protein	0.163685	0.253391	0.391314	0.00467873
HORVU.MOREX.r3.1HG0064480	Methyltransferase-like protein	-0.228799	0.446018	0.41133	0.168905
HORVU.MOREX.r3.1HG0064490	Decapping nuclease rai1	0.178536	0.40066	0.332236	0.115323
HORVU.MOREX.r3.1HG0064500	Kinase family protein	0.0300938	0.84314	0.452059	2.29768e-05
HORVU.MOREX.r3.1HG0064570	Dehydration responsive element binding transcription factor	1.06317	0.01286	-0.138056	0.830803
HORVU.MOREX.r3.1HG0064540	Glycosyltransferase	-0.457457	0.00156333	0.163181	0.386288
HORVU.MOREX.r3.1HG0064580	Beta-mannosidase, putative	-0.470698	0.00927072	-0.397246	0.0486269
HORVU.MOREX.r3.1HG0064600	transmembrane protein, putative (DUF288)	0.448559	0.0697265	-0.118876	0.731994
HORVU.MOREX.r3.1HG0064610	membrane-associated kinase regulator	0.404316	0.388409	-0.0271166	0.977385
HORVU.MOREX.r3.1HG0064700	RNA polymerase II C-terminal domain phosphatase-like protein	1.05055	0.000572462	1.14053	0.000281179
HORVU.MOREX.r3.1HG0064710	Fantastic four-like protein	1.13358	0.054747	1.73545	0.00462044
HORVU.MOREX.r3.1HG0064720	Fantastic four-like protein	2.66261	0.000554192	1.50043	0.0887518
HORVU.MOREX.r3.1HG0064730	GTPase Der	0.615654	0.0132341	1.29433	7.89986e-08
HORVU.MOREX.r3.1HG0064740	Phospholipase A1	-0.0732475	0.789747	-0.197452	0.429315
HORVU.MOREX.r3.1HG0064750	RAN GTPase activating protein 2	0.75791	5.53846e-06	0.404616	0.0390653
HORVU.MOREX.r3.1HG0064770	ELKS/Rab6-interacting/CAST family protein	-0.0846042	0.779447	0.0699901	0.840106
HORVU.MOREX.r3.1HG0064780	Cysteine proteinase inhibitor	0.063587	0.782978	0.228002	0.257686
HORVU.MOREX.r3.1HG0064790	Microtubule associated family protein	-0.386707	0.22392	-0.340547	0.338865
HORVU.MOREX.r3.1HG0064870	Pentatricopeptide repeat-containing protein	0.400651	0.273546	-0.0121336	0.992599
HORVU.MOREX.r3.1HG0064800	WAT1-related protein	-0.716402	0.0415806	-1.26038	0.000417443
HORVU.MOREX.r3.1HG0064880	Alpha/beta-Hydrolases superfamily protein	0.0394769	0.923513	-1.29746	2.05846e-07
HORVU.MOREX.r3.1HG0064890	ATP-dependent zinc metalloprotease FtsH	1.52448	1.12863e-07	0.127418	0.784158
HORVU.MOREX.r3.1HG0064900	Glycosyltransferase	0.261278	0.0764028	-0.30051	0.0587514
HORVU.MOREX.r3.1HG0064910	Protein NRT1/ PTR FAMILY 1.1	0.90888	0.0142936	0.342207	0.480571
HORVU.MOREX.r3.1HG0064930	F-box family protein	2.23097	9.33239e-06	0.587466	0.385276
HORVU.MOREX.r3.1HG0064960	Protein NRT1/ PTR FAMILY 1.1	0.875923	0.290924	0.14224	0.902982
HORVU.MOREX.r3.1HG0064970	Protein NRT1/ PTR FAMILY 1.1	-0.322806	0.568597	-0.083704	0.925455
HORVU.MOREX.r3.1HG0065010	D-amino acid dehydrogenase	0.913216	0.293996	1.08063	0.24676
HORVU.MOREX.r3.1HG0064920	Alpha/beta-Hydrolases superfamily protein	0.548786	0.0151025	0.110405	0.737723
HORVU.MOREX.r3.1HG0065020	BZIP transcription factor	-0.180556	0.345406	-0.0887743	0.716469
HORVU.MOREX.r3.1HG0065030	Nucleic acid binding protein	0.451929	0.000237623	0.722643	1.48716e-08
HORVU.MOREX.r3.1HG0065040	Plasma membrane ATPase	-0.482511	0.373991	-0.298192	0.655851
HORVU.MOREX.r3.1HG0065070	Receptor-like kinase	NA	NA	NA	NA
HORVU.MOREX.r3.1HG0065060	PISTILLATA-like MADS-box transcription factor	0.619477	0.000112647	-0.141653	0.525928
HORVU.MOREX.r3.1HG0065080	Stress responsive alpha-beta barrel domain protein isoform 6	0.461381	0.0145726	0.504475	0.00865673
HORVU.MOREX.r3.1HG0065090	Wound-responsive family protein	-0.405139	0.00149472	-0.00902774	0.976584
HORVU.MOREX.r3.1HG0065100	DNA helicase	-0.954142	0.00289783	-0.480009	0.218155
HORVU.MOREX.r3.1HG0065110	Pectinesterase	2.43732	2.52805e-14	0.968444	0.0104443
HORVU.MOREX.r3.1HG0065120	Protein kinase superfamily protein	0.114002	0.650932	-0.414454	0.0624826
HORVU.MOREX.r3.1HG0065320	DUF538 family protein (Protein of unknown function, DUF538)	0.398723	0.473881	0.206466	0.782079
HORVU.MOREX.r3.1HG0065130	NAC domain-containing protein	-0.366303	0.24713	-0.86772	0.00455049
HORVU.MOREX.r3.1HG0065340	Zinc finger CCCH domain protein	0.174392	0.728909	0.30617	0.52748
HORVU.MOREX.r3.1HG0065370	TPX2 (Targeting protein for Xklp2) family protein	-0.129877	0.740634	0.476336	0.156517
HORVU.MOREX.r3.1HG0065400	Ethylene-responsive transcription factor	2.62821	4.68099e-17	2.04193	1.95565e-09
HORVU.MOREX.r3.1HG0065410	UPF0301 protein	-0.0251157	0.94714	1.02487	7.75653e-07
HORVU.MOREX.r3.1HG0065490	receptor kinase 1	-0.260835	0.0291295	-0.432249	0.000403885
HORVU.MOREX.r3.1HG0065520	KH domain-containing protein	0.0557544	0.833683	-0.180807	0.440159
HORVU.MOREX.r3.1HG0065530	Cold shock protein	0.754168	0.00806413	0.386387	0.268204
HORVU.MOREX.r3.1HG0065550	Protein root UVB sensitive 6	0.252912	0.187766	-0.250449	0.240508
HORVU.MOREX.r3.1HG0065600	Alpha/beta-hydrolase-like protein	-0.860311	0.352592	1.17289	0.206387
HORVU.MOREX.r3.1HG0065610	NAC domain-containing protein	1.24419	0.609304	0.778837	0.786035
HORVU.MOREX.r3.1HG0065590	PHD finger alfin-like protein	-0.109379	0.485622	0.277604	0.0605898
HORVU.MOREX.r3.1HG0065820	Glycosyltransferase	-0.764735	0.829182	-0.334849	0.940867
HORVU.MOREX.r3.1HG0065830	Pentatricopeptide repeat-containing protein	1.05438	0.000828986	-0.231488	0.588153
HORVU.MOREX.r3.1HG0065840	transmembrane protein	0.0713642	0.899176	0.144019	0.787403
HORVU.MOREX.r3.1HG0065880	GDSL esterase/lipase	0.892269	0.665891	-0.258436	0.929851
HORVU.MOREX.r3.1HG0065860	MLO-like protein	-0.00437321	1	-0.435377	0.143162
HORVU.MOREX.r3.1HG0065890	Calcineurin B-like protein	-2.92688	0.0530226	-7.02122	5.58565e-05
HORVU.MOREX.r3.1HG0065900	Guanosine nucleotide diphosphate dissociation inhibitor	-0.0967567	0.433089	-0.0329481	0.842988
HORVU.MOREX.r3.1HG0065910	Guanosine nucleotide diphosphate dissociation inhibitor	-0.329362	0.00999476	-0.187425	0.22131
HORVU.MOREX.r3.1HG0066010	with no lysine (K) kinase 2	-0.286322	0.245965	-0.495537	0.0473601
HORVU.MOREX.r3.1HG0066030	RPA-interacting protein A	-0.436821	0.16153	0.341416	0.343158
HORVU.MOREX.r3.1HG0066040	Thioredoxin superfamily protein	-0.549113	0.173157	-0.300123	0.541824
HORVU.MOREX.r3.1HG0066050	Serine protease	0.485797	0.215486	0.000129429	1
HORVU.MOREX.r3.1HG0066080	Regulatory particle non-ATPase 13	-0.562862	0.000557609	0.0280776	0.925627
HORVU.MOREX.r3.1HG0066140	Serine/threonine-protein kinase	0.909405	0.157012	-0.371288	0.660736
HORVU.MOREX.r3.1HG0066180	EG2771	0.358589	0.793675	-0.206206	0.902339
HORVU.MOREX.r3.1HG0066150	Beta-hexosaminidase	0.0596649	0.908288	0.395737	0.325164
HORVU.MOREX.r3.1HG0066190	Receptor-like kinase	0.853969	1.22959e-05	0.894011	2.22942e-05
HORVU.MOREX.r3.1HG0066230	FBD-associated F-box protein	5.66921	1.71848e-09	2.10149	0.00367954
HORVU.MOREX.r3.1HG0066210	NBS-LRR-like resistance protein	1.54503	6.64086e-13	0.562128	0.0298003
HORVU.MOREX.r3.1HG0066240	Transcription elongation factor-related family protein	-0.208659	0.150783	-0.0497365	0.811903
HORVU.MOREX.r3.1HG0066250	Isopentenyl-diphosphate delta-isomerase	-0.325348	0.13223	0.201678	0.445147
HORVU.MOREX.r3.1HG0066310	Mitochondrial transcription termination factor family protein	0.397912	0.388202	-0.0922052	0.890023
HORVU.MOREX.r3.1HG0066260	Tubulin beta chain	0.28893	0.264328	0.103083	0.767334
HORVU.MOREX.r3.1HG0066370	Glutathione S-transferase	0.268783	0.312862	0.544537	0.0377309
HORVU.MOREX.r3.1HG0066390	Two-component response regulator	-0.767546	0.00132813	-0.838466	0.00112357
HORVU.MOREX.r3.1HG0066460	Amino acid permease	-0.351424	0.234446	0.00274092	1
HORVU.MOREX.r3.1HG0066520	magnesium transporter, putative (DUF803)	-0.0940921	0.713396	-0.965785	8.22424e-07
HORVU.MOREX.r3.1HG0066530	DUF630 family protein, putative (DUF630 and DUF632)	-0.20497	0.802282	0.790798	0.260617
HORVU.MOREX.r3.1HG0066590	F-box family protein	-0.9196	0.00152167	-0.868099	0.00647373
HORVU.MOREX.r3.1HG0066620	Bidirectional sugar transporter SWEET	-2.22648	0.00124992	-1.49087	0.0555924
HORVU.MOREX.r3.1HG0066610	Dirigent protein	NA	NA	NA	NA
HORVU.MOREX.r3.1HG0066600	Dual specificity phosphatase family protein	-1.27015	4.08511e-23	-0.427205	0.00385062
HORVU.MOREX.r3.1HG0066720	response regulator 1	NA	NA	NA	NA
HORVU.MOREX.r3.1HG0066740	RNA recognition motif (RRM)-containing protein	NA	NA	NA	NA
HORVU.MOREX.r3.1HG0066680	Wound-induced protease inhibitor	-1.38493	0.000124997	-0.972523	0.017814
HORVU.MOREX.r3.1HG0066800	Potassium channel	-0.460671	0.0876828	0.277608	0.394303
HORVU.MOREX.r3.1HG0066850	Adenine nucleotide alpha hydrolases-like superfamily	-0.33329	0.539875	-0.754172	0.140149
HORVU.MOREX.r3.1HG0066860	Beta-galactosidase	-3.7748	0.0403638	-0.529551	0.783626
HORVU.MOREX.r3.1HG0066870	Chaperone protein dnaJ	-0.917622	0.211069	-0.532699	0.517774
HORVU.MOREX.r3.1HG0066930	Hexosyltransferase	0	NA	2.82542	NA
HORVU.MOREX.r3.1HG0066900	RNA-binding protein	-0.794105	0.000126007	-1.23923	9.48184e-09
HORVU.MOREX.r3.1HG0067000	Secretory carrier membrane protein (SCAMP) family protein	0.883206	0.259081	-0.162017	0.882183
HORVU.MOREX.r3.1HG0067010	histone acetyltransferase of the CBP family 12	-2.05527	1.80635e-06	-1.12624	0.0225505
HORVU.MOREX.r3.1HG0066990	Octicosapeptide/phox/Bem1p domain kinase superfamily protein	0.167095	0.512352	-0.499667	0.0336926
HORVU.MOREX.r3.1HG0067020	Hexosyltransferase	0.272405	0.229606	0.643804	0.00319314
HORVU.MOREX.r3.1HG0067030	Protein trichome birefringence	-0.136074	0.355131	0.183248	0.231019
HORVU.MOREX.r3.1HG0067060	Clathrin assembly protein, putative	4.29168	0.115119	-0.945438	0.787602
HORVU.MOREX.r3.1HG0067040	NAC domain protein,	0.17147	0.372359	-0.100702	0.672206
HORVU.MOREX.r3.1HG0067070	Wound-induced protease inhibitor	3.94627	1.93078e-11	5.0387	7.87084e-16
HORVU.MOREX.r3.1HG0067140	Wound-induced protease inhibitor	-3.259	5.2439e-11	-2.85319	1.39581e-07
HORVU.MOREX.r3.1HG0067160	Wound-induced protease inhibitor	3.09558	2.38408e-19	5.28973	2.7348e-48
HORVU.MOREX.r3.1HG0067090	Phospholipase A1	-0.500008	0.0180991	-1.42209	7.10359e-12
HORVU.MOREX.r3.1HG0067190	Wound-induced protease inhibitor	3.19256	2.92471e-21	4.75937	2.10678e-40
HORVU.MOREX.r3.1HG0067200	ATP-dependent DNA helicase Hel308	-0.326893	0.289642	-0.441665	0.167329
HORVU.MOREX.r3.1HG0067240	BEST plant protein match is: (TAIR:plant.1) protein, putative	-0.780321	0.32247	0.22925	0.832534
HORVU.MOREX.r3.1HG0067230	Sulfite reductase [NADPH] hemoprotein beta-component	-1.038	4.37414e-07	-2.14863	3.72617e-24
HORVU.MOREX.r3.1HG0067260	NB-ARC domain-containing disease resistance protein	-0.00902701	1	1.44275	0.000257615
HORVU.MOREX.r3.1HG0067250	Secretory carrier-associated membrane protein	-0.54879	0.011087	-0.379337	0.130346
HORVU.MOREX.r3.1HG0067270	H/ACA ribonucleoprotein complex non-core subunit NAF1	1.69339	9.36239e-11	1.14834	8.68619e-05
HORVU.MOREX.r3.1HG0067390	U3 small nucleolar RNA-associated protein 14 B isoform 3	1.44322	0.117622	1.43376	0.15489
HORVU.MOREX.r3.1HG0067400	RING/U-box superfamily protein	-0.164411	0.952303	0.109731	0.977247
HORVU.MOREX.r3.1HG0067370	Acylamino-acid-releasing enzyme	-0.520972	0.00562849	-0.244124	0.293244
HORVU.MOREX.r3.1HG0067360	Pentatricopeptide repeat-containing protein	1.02436	0.0550427	-0.0558938	0.957067
HORVU.MOREX.r3.1HG0067410	1-acyl-sn-glycerol-3-phosphate acyltransferase	-0.52414	1.19014e-06	0.0271004	0.886103
HORVU.MOREX.r3.1HG0067420	Cyclic nucleotide-gated channel	0.275839	0.489064	-2.71132	1.44223e-15
HORVU.MOREX.r3.1HG0067500	GDSL esterase/lipase	0.160583	0.617475	0.59836	0.0347502
HORVU.MOREX.r3.1HG0067550	Adenine nucleotide alpha hydrolases-like superfamily protein, putative	0.394274	0.244028	0.996778	0.00207331
HORVU.MOREX.r3.1HG0067580	Kinesin-like	-0.336377	0.431759	-0.516119	0.233273
HORVU.MOREX.r3.1HG0067600	RING/U-box superfamily protein	-0.962117	0.342324	-0.45719	0.725199
HORVU.MOREX.r3.1HG0067630	Serine/threonine-protein kinase	-0.418701	0.0120157	-1.18665	5.21448e-13
HORVU.MOREX.r3.1HG0067710	Potassium transporter	0.70548	0.670189	-1.86641	0.2554
HORVU.MOREX.r3.1HG0067700	NAD(P)H dehydrogenase (Quinone)	-0.65798	0.0006987	-0.779967	0.000166247
HORVU.MOREX.r3.1HG0067720	basic helix-loop-helix (bHLH) DNA-binding superfamily protein	0.631611	0.00955642	0.158342	0.644928
HORVU.MOREX.r3.1HG0067830	Pesticidal crystal protein Cry2Aa	1.1896	0.530856	2.49214	0.176694
HORVU.MOREX.r3.1HG0067760	Indole-3-acetic acid-amido synthetase GH3.3, putative	-0.126345	0.753658	-0.851881	0.00750924
HORVU.MOREX.r3.1HG0067840	S-adenosyl-L-methionine-dependent methyltransferases superfamily protein, putative	1.24207	0.00167055	1.26842	0.00313957
HORVU.MOREX.r3.1HG0067850	GRAS transcription factor	2.13982	2.04063e-07	1.05195	0.022071
HORVU.MOREX.r3.1HG0067870	Heat shock protein	2.14939	3.54271e-10	2.3617	1.20776e-10
HORVU.MOREX.r3.1HG0067900	Domain of Uncharacterized protein function	2.03659	0.0584728	2.07589	0.0817429
HORVU.MOREX.r3.1HG0067910	Glycosyltransferase	0.306024	0.954872	2.18436	0.618384
HORVU.MOREX.r3.1HG0067890	Allyl alcohol dehydrogenase-like protein	0.868937	0.0463748	1.3748	0.00220497
HORVU.MOREX.r3.1HG0067920	TraB	-0.307895	0.155955	0.256554	0.295296
HORVU.MOREX.r3.1HG0067930	Peroxidase	-0.0413519	0.91973	-0.65095	0.0163515
HORVU.MOREX.r3.1HG0067960	Peroxidase	0.294264	0.723984	0.173561	0.864042
HORVU.MOREX.r3.1HG0067970	Peroxidase	-0.975601	0.0927667	-0.430959	0.55898
HORVU.MOREX.r3.1HG0067980	Peroxidase	-0.871568	0.162706	-0.259217	0.765306
HORVU.MOREX.r3.1HG0067990	Peroxidase	-1.24481	0.0196345	-0.369113	0.595276
HORVU.MOREX.r3.1HG0068020	Receptor kinase	0.292612	0.526986	3.05986	1.57892e-11
HORVU.MOREX.r3.1HG0068040	High molecular weight glutenin subunit	1.04614	0.844809	4.12029	0.387852
HORVU.MOREX.r3.1HG0068050	Protein kinase	0.375469	0.9279	3.54023	0.293572
HORVU.MOREX.r3.1HG0068010	Peroxidase	-1.05904	0.00315049	-0.696434	0.0943122
HORVU.MOREX.r3.1HG0068060	DCD (Development and cell death) domain protein	-0.172823	0.449637	-0.114959	0.678551
HORVU.MOREX.r3.1HG0068090	Histone deacetylase	0.321536	0.374082	1.27295	0.000128342
HORVU.MOREX.r3.1HG0068100	actin cytoskeleton-regulatory complex pan-like protein	-0.00399586	1	0.0723739	0.874101
HORVU.MOREX.r3.1HG0068160	Blue copper protein	0.79271	0.201346	1.12637	0.138348
HORVU.MOREX.r3.1HG0068140	Protein translation factor SUI1-like protein	-0.0894627	0.780191	-0.180139	0.567013
HORVU.MOREX.r3.1HG0068280	Keratin, type II cuticular Hb6	-0.411324	0.716114	0.625501	0.628149
HORVU.MOREX.r3.1HG0068200	DNA mismatch repair protein MutS	0.520423	0.247693	0.825488	0.0439565
HORVU.MOREX.r3.1HG0068310	Nuclear pore complex protein	1.96436	2.2942e-22	1.71348	3.9946e-15
HORVU.MOREX.r3.1HG0068350	Potassium transporter	2.03913	0.127935	1.56719	0.298839
HORVU.MOREX.r3.1HG0068370	Histone H4	0.0242816	0.989712	-0.111766	0.898862
HORVU.MOREX.r3.1HG0068380	Protease-related family protein	-0.421253	0.00020666	0.226064	0.094678
HORVU.MOREX.r3.1HG0068390	Ribosomal protein L11 methyltransferase	1.32738	0.00106413	0.351649	0.506009
HORVU.MOREX.r3.1HG0068410	E3 ubiquitin-protein ligase	1.00849	1.09879e-09	0.210981	0.344604
HORVU.MOREX.r3.1HG0068450	Early light-induced protein	-2.70643	0.0528608	-2.29828	0.151741
HORVU.MOREX.r3.1HG0068460	Early light-induced protein	-4.24129	0.00342293	-1.3186	0.447566
HORVU.MOREX.r3.1HG0068480	Early light-induced protein	-5.15165	0.0207045	-1.72292	0.526066
HORVU.MOREX.r3.1HG0068420	zinc finger CCCH domain protein	0.399723	0.0171135	0.555818	0.00156319
HORVU.MOREX.r3.1HG0068490	Early light-induced protein	-2.31024	9.04366e-06	-1.14437	0.0691214
HORVU.MOREX.r3.1HG0068660	Transcription factor TFIIIB component B	0.370511	0.0758366	0.260111	0.289858
HORVU.MOREX.r3.1HG0068750	Ethylene-responsive transcription factor, putative	0.485201	0.862384	0.231472	0.950042
HORVU.MOREX.r3.1HG0068710	Ethylene-responsive factor-like transcription factor	0.373232	0.059747	0.130468	0.623875
HORVU.MOREX.r3.1HG0068780	Translation initiation factor IF-2	1.62494	0.218228	1.76636	0.283023
HORVU.MOREX.r3.1HG0068770	Structural maintenance of chromosomes protein	-0.157182	0.614987	-0.232492	0.473989
HORVU.MOREX.r3.1HG0068790	Kinase family protein	0.0645864	0.861373	0.0692191	0.862236
HORVU.MOREX.r3.1HG0068810	Metacaspase	0.404724	0.0250722	-0.372166	0.0644173
HORVU.MOREX.r3.1HG0068820	Metacaspase	-0.727506	0.00130782	0.0893444	0.795206
HORVU.MOREX.r3.1HG0068840	Dentin sialophosphoprotein-like protein	-0.169025	0.346157	0.198876	0.302713
HORVU.MOREX.r3.1HG0068860	Zinc finger family protein	-0.405583	0.342074	0.68359	0.106583
HORVU.MOREX.r3.1HG0068870	Mitochondrial transcription termination factor family protein, putative	-0.304761	0.506857	0.939228	0.0235812
HORVU.MOREX.r3.1HG0068880	Phosphoglycerate kinase	-0.162432	0.389118	-0.040522	0.880132
HORVU.MOREX.r3.1HG0068930	transmembrane protein, putative (DUF679)	NA	NA	NA	NA
HORVU.MOREX.r3.1HG0068890	Hydroxyproline-rich glycoprotein family protein, putative	-0.659767	1.42292e-05	-1.29523	1.56907e-15
HORVU.MOREX.r3.1HG0068950	Thiazole synthase	0.80331	0.00828143	0.981331	0.0021495
HORVU.MOREX.r3.1HG0069000	Cellulose synthase-like protein	0.796462	0.572567	-2.53272	0.0604547
HORVU.MOREX.r3.1HG0068970	'putative beta-1,3-glucanase	-1.35907	1.27068e-06	-3.17775	2.50545e-28
HORVU.MOREX.r3.1HG0069010	Glycerol-3-phosphate dehydrogenase [NAD(+)]	-0.215395	0.598083	-2.08705	1.35592e-10
HORVU.MOREX.r3.1HG0069030	Calcium-transporting ATPase	-0.0704218	0.828622	-1.49919	2.21384e-11
HORVU.MOREX.r3.1HG0069040	Phospholipid-transporting ATPase	0.0995912	0.850705	0.262453	0.603975
HORVU.MOREX.r3.1HG0069080	Adenine phosphoribosyltransferase-like protein, putative (DUF2358)	-4.37694	0.0979619	-1.71604	0.579811
HORVU.MOREX.r3.1HG0069100	BZIP transcription factor	-0.407755	0.404553	0.0363462	0.968528
HORVU.MOREX.r3.1HG0069110	Zinc finger protein 830	-0.415997	0.0381039	0.52526	0.0114346
HORVU.MOREX.r3.1HG0069120	Homeobox-leucine zipper protein HOX19	0.044374	0.951224	-0.514014	0.284542
HORVU.MOREX.r3.1HG0069130	Glucan 1,3-beta-glucosidase	-0.0262701	0.97755	-0.400314	0.416496
HORVU.MOREX.r3.1HG0069240	EID1-like F-box protein 2	-0.474961	0.907464	0.445724	0.914873
HORVU.MOREX.r3.1HG0069170	Transcription elongation factor SPT6	0.535225	0.00418316	0.361592	0.0952013
HORVU.MOREX.r3.1HG0069260	Polygalacturonase	1.49137	0.000301146	2.35816	4.04882e-08
HORVU.MOREX.r3.1HG0069320	MADS-box transcription factor	0.270842	NA	0	NA
HORVU.MOREX.r3.1HG0069290	Nucleotide-sugar transporter family protein	0.161322	0.18981	-0.584434	3.00735e-07
HORVU.MOREX.r3.1HG0069380	Cysteine proteinase inhibitor	0.560127	0.0202156	0.553795	0.0368403
HORVU.MOREX.r3.1HG0069390	Nuclear factor Y subunit C	-0.272081	0.365988	-0.56259	0.0572642
HORVU.MOREX.r3.1HG0069410	Aldehyde dehydrogenase	-0.629851	0.0164222	-0.747774	0.00761708
HORVU.MOREX.r3.1HG0069460	Glutamate formiminotransferase 1	-2.86157	2.03332e-26	-1.55727	1.71841e-07
HORVU.MOREX.r3.1HG0069480	Cyclin	1.72403	6.43009e-12	2.14019	1.94786e-15
[truncated: 33,827 more rows]
